# Supplementary material for: A human liver chimeric mouse model for non-alcoholic fatty liver disease
Source: JHEP Rep. 2021 Mar 21;3(3):100281. doi: 10.1016/j.jhepr.2021.100281 (PMC8138774; doi:10.1016/j.jhepr.2021.100281)
Supplement: Multimedia component 2 [file mmc2.xlsx]

## Sheet: Metabolites
												Scaled Imp Data
BIOCHEMICAL	SUPER PATHWAY	SUB PATHWAY	COMP ID	PLATFORM	CHEMICAL ID	RI	MASS	CAS	PUBCHEM	KEGG	Group HMDB	NC_sample1	NC_sample2	NC_sample3	NC_sample4	NC_sample5	NC_sample6	NC_sample7	NC_sample8	WD_sample1	WD_sample2	WD_sample3	WD_sample4	WD_sample5	WD_sample6	WD_sample7	WD_sample8	Average NC	Average WD	Fold-change (WD vs NC)	p-value	q-value
glycine	Amino Acid	Glycine, Serine and Threonine Metabolism	58	LC/MS Pos Early	340	1375	76.0393	56-40-6	750	C00037	HMDB00123	1.4462	0.8894	1.0614	1.0213	0.9619	1.0204	0.7421	1.8458	0.6634	1.0626	0.9796	1.1228	1.1819	0.7821	0.9386	0.8462	1.1236	0.9472	0.84	0.2459	0.4046
N-acetylglycine	Amino Acid	Glycine, Serine and Threonine Metabolism	27710	LC/MS Polar	100001006	1780	116.035	543-24-8	10972		HMDB00532	1.4519	0.8758	1.1463	0.9327	1.045	1.6037	0.7303	0.7069	1.5981	0.9183	1.0088	0.9912	1.0695	1.251	0.5583	0.6135	1.0616	1.0011	0.94	0.672	0.5797
sarcosine	Amino Acid	Glycine, Serine and Threonine Metabolism	1516	LC/MS Pos Early	1023	1280	90.055	107-97-1	1088	C00213	HMDB00271	2.0396	4.4621	0.9796	0.8486	1.0518	0.7992	2.0314	1.0204	1.292	0.7262	0.6707	0.2705	0.3209	0.452	2.3191	1.6454	1.6541	0.9621	0.58	0.0976	0.2469
dimethylglycine	Amino Acid	Glycine, Serine and Threonine Metabolism	5086	LC/MS Pos Early	806	1104	104.071	1118-68-9	673	C01026	HMDB00092	1.3971	1.799	0.8572	0.8575	1.0984	0.8252	1.2315	0.9074	1.0926	1.5351	0.6798	0.511	0.7442	0.625	1.4944	1.2889	1.1217	0.9964	0.89	0.3939	0.48
betaine	Amino Acid	Glycine, Serine and Threonine Metabolism	3141	LC/MS Pos Early	799	1064	118.086	107-43-7	247	C00719	HMDB00043	2.3613	1.1943	0.8612	0.8563	1.002	2.0127	0.8154	1.2386	1.4766	1.029	0.998	0.7964	0.84	1.7616	0.9141	0.7883	1.2927	1.0755	0.83	0.4146	0.4839
betaine aldehyde	Amino Acid	Glycine, Serine and Threonine Metabolism	15499	LC/MS Pos Early	1219	1915	120.102	7758-31-8	249	C00576	HMDB01252	0.7583	0.1679	1.0479	0.9336	1.6378	3.3689	0.7051	1.6847	0.9521	2.2892	1.5065	0.8719	0.8926	2.658	6.6567	0.664	1.288	2.0614	1.6	0.2935	0.4389
serine	Amino Acid	Glycine, Serine and Threonine Metabolism	1648	LC/MS Pos Early	503	1239	106.05	56-45-1	5951	C00065	HMDB00187	1.16	0.9897	1.7357	1.4284	0.8631	0.9267	0.8129	0.6759	0.6684	1.0731	1.481	1.5126	1.0696	1.0103	0.7975	0.7963	1.0741	1.0511	0.98	0.9181	0.6408
N-acetylserine	Amino Acid	Glycine, Serine and Threonine Metabolism	37076	LC/MS Pos Early	100001851	800	148.06	97-14-3	65249		HMDB02931	1.2696	1.3488	2.4026	2.0467	1.0001	0.9999	0.7347	0.8252	0.3669	0.9494	1.1028	1.1331	0.9037	1.0004	0.9909	0.8138	1.3285	0.9076	0.68	0.0984	0.2474
threonine	Amino Acid	Glycine, Serine and Threonine Metabolism	1284	LC/MS Pos Early	564	1514	120.066	72-19-5	6288	C00188	HMDB00167	1.1217	1.1499	1.636	1.4098	0.9495	0.8944	0.9457	0.676	0.64	0.998	1.4086	1.4865	1.1137	1.002	0.8157	0.8471	1.0979	1.039	0.95	0.6938	0.5878
N-acetylthreonine	Amino Acid	Glycine, Serine and Threonine Metabolism	33939	LC/MS Neg	100001274	821.6	160.062	17093-74-2	152204		HMDB62557	1.1158	0.7521	1.6338	1.3586	0.9834	1.0444	0.9373	0.9786	0.6231	1.5048	1.3067	1.1208	1.0166	0.7882	0.8887	0.9163	1.1005	1.0206	0.93	0.5291	0.5232
allo-threonine	Amino Acid	Glycine, Serine and Threonine Metabolism	15142	LC/MS Polar	100000272	2511.1	118.051	28954-12-3	99289	C05519	HMDB04041	0.854	0.854	0.854	0.854	1.2675	0.854	0.854	0.854	0.854	0.854	0.964	1.036	1.5496	0.854	0.96	0.854	0.9057	0.9907	1.09	0.3816	0.4704
alanine	Amino Acid	Alanine and Aspartate Metabolism	1126	LC/MS Pos Early	811	1700	90.055	56-41-7	5950	C00041	HMDB00161	1.0035	0.9965	1.0042	1.0182	1.0099	0.8657	1.0807	0.6568	0.6274	0.6759	1.124	1.012	1.0282	0.8144	0.9098	0.7981	0.9544	0.8737	0.92	0.315	0.4447
N-acetylalanine	Amino Acid	Alanine and Aspartate Metabolism	1585	LC/MS Polar	1110	1564.8	130.051	97-69-8	88064	C02847	HMDB00766	1.2457	1.2741	3.422	2.4858	0.9455	0.5611	0.8747	0.7014	0.5073	1.2989	1.139	1.0545	1.2461	0.6416	0.6461	0.8966	1.4388	0.9288	0.65	0.2415	0.4046
aspartate	Amino Acid	Alanine and Aspartate Metabolism	443	LC/MS Pos Early	234	1165	134.045	56-84-8	5960	C00049	HMDB00191	1.0492	0.7966	1.5188	1.129	0.8276	0.9849	0.9283	0.9167	0.7897	1.122	1.5577	1.4203	1.1545	1.0151	0.8968	0.929	1.0189	1.1106	1.09	0.4655	0.4997
N-acetylaspartate (NAA)	Amino Acid	Alanine and Aspartate Metabolism	22185	LC/MS Polar	100000787	3143	174.041	997-55-7;997-55-7	65065	C01042	HMDB00812	0.8719	0.4833	21.5374	12.1019	1.2831	1.1046	0.4669	1.3881	0.5219	0.6482	1.4391	1.3693	2.0801	0.8954	0.7601	0.6574	4.9046	1.0464	0.21	0.2644	0.4246
asparagine	Amino Acid	Alanine and Aspartate Metabolism	512	LC/MS Pos Early	917	1225	133.061	70-47-3	6267	C00152	HMDB00168	1.1655	1.0771	1.6406	1.3078	0.8828	1.0126	0.7911	0.798	0.6444	1.1357	1.2367	1.1393	0.9874	0.9839	0.8729	0.8463	1.0845	0.9808	0.9	0.4509	0.4922
N-acetylasparagine	Amino Acid	Alanine and Aspartate Metabolism	33942	LC/MS Pos Early	100001257	785	175.071	4033-40-3	99715		HMDB06028	1.4892	1.8346	0.6892	0.9429	1.254	0.7982	1.5553	1.0571	1.49	1.1694	0.9145	0.8979	1.0645	0.8897	0.6355	0.5565	1.2026	0.9523	0.79	0.193	0.3615
glutamate	Amino Acid	Glutamate Metabolism	57	LC/MS Pos Early	561	1500	148.06	56-86-0	611	C00025	HMDB00148	1.3828	0.7999	1.2925	1.0555	0.7928	1.0785	0.8819	1.5293	1.015	1.0875	0.9611	1.1807	0.9286	0.985	0.8201	0.8611	1.1016	0.9799	0.89	0.3525	0.4597
glutamine	Amino Acid	Glutamate Metabolism	53	LC/MS Pos Early	563	1291	147.076	56-85-9	5961	C00064	HMDB00641	1.069	0.99	0.9976	1.0686	1.2122	0.8666	1.6025	0.793	0.7117	0.8817	1.1629	1.548	1.3747	0.9773	0.953	1.0024	1.0749	1.0765	1	0.9677	0.6623
N-acetylglutamate	Amino Acid	Glutamate Metabolism	15720	LC/MS Pos Early	100000282	1050	190.071	1430871	70914	C00624	HMDB01138	1.0752	0.8768	1.6938	1.0566	0.8078	0.6994	0.6962	1.0486	2.6545	2.1903	0.7583	0.7301	1.2017	0.9514	2.5519	0.704	0.9943	1.4678	1.48	0.2456	0.4046
N-acetylglutamine	Amino Acid	Glutamate Metabolism	33943	LC/MS Pos Early	100001253	845	189.087	2490-97-3	182230	C02716	HMDB06029	0.96	1.1013	0.5645	1.2387	1.8132	0.4954	2.824	0.8036	1.2092	0.5799	1.04	1.3378	2.2467	0.8875	0.7753	0.7716	1.2251	1.106	0.9	0.8999	0.6388
4-hydroxyglutamate	Amino Acid	Glutamate Metabolism	40499	LC/MS Pos Early	100002544	1141	164.055	2485-33-8	439902	C03079	HMDB01344	0.9485	1.1565	1.0515	0.7494	0.8715	0.4534	1.0801	0.4534	3.0332	2.3079	0.4534	0.4534	0.4806	0.4534	0.4534	0.4534	0.8456	1.0111	1.2	0.7153	0.5998
gamma-carboxyglutamate	Amino Acid	Glutamate Metabolism	38754	LC/MS Pos Early	100002679	903	192.05	56271-99-9	40772		HMDB41900	1.0456	0.8358	2.1079	1.5781	1.0075	0.9925	0.6421	0.7471	1.1066	1.5868	0.936	1.1723	1.4496	0.8447	0.8489	0.8684	1.1196	1.1017	0.98	0.8686	0.6366
glutamate, gamma-methyl ester	Amino Acid	Glutamate Metabolism	33487	LC/MS Pos Early	100001103	2170	162.076	1499-55-4;1499-55-4	68662		HMDB61715	2.1326	1.0582	0.76	0.8211	1.1916	1.2467	1.0138	1.9788	1.5119	0.9862	0.4298	1.0649	0.7969	0.6235	0.514	0.6685	1.2754	0.8245	0.65	0.0392	0.1439
pyroglutamine*	Amino Acid	Glutamate Metabolism	46225	LC/MS Pos Early	100001540	1900	129.066	2353-44-8	134508			1.4192	2.1309	1.0008	0.885	1.1481	1.8547	1.2823	0.6741	0.5581	5.7451	0.4925	0.9992	1.2818	0.9657	0.4926	0.5236	1.2994	1.3823	1.06	0.3981	0.48
gamma-aminobutyrate (GABA)	Amino Acid	Glutamate Metabolism	1416	LC/MS Pos Early	141	2048	104.071	56-12-2	119	C00334	HMDB00112	1.1646	1.1249	1.0585	1.0287	1.0499	0.9781	1.1607	1.0938	0.6678	0.8744	0.7805	0.9521	0.9145	0.8877	0.8685	1.0219	1.0824	0.8709	0.8	0.0014	0.0119
N-methyl-GABA	Amino Acid	Glutamate Metabolism	39577	LC/MS Pos Early	100003152	2109	118.086	1119-48-8	70703	C15987		1.1712	1.1989	1.0207	0.892	1.4336	1.407	1.1542	1	0.2304	2.0004	0.2728	0.774	0.6999	0.8689	0.142	0.142	1.1597	0.6413	0.55	0.0239	0.1015
S-1-pyrroline-5-carboxylate	Amino Acid	Glutamate Metabolism	42370	LC/MS Pos Early	35	1528	114.055	2906-39-0	1196	C04322	HMDB01301	0.9011	0.3981	0.5741	0.7195	0.9913	1.7314	0.718	1.6545	0.3987	1.7763	1.0087	0.7673	1.0643	1.3723	2.4599	1.1644	0.961	1.2515	1.3	0.3509	0.4597
histidine	Amino Acid	Histidine Metabolism	59	LC/MS Neg	355	755.9	154.062	5934-29-2	6274	C00135	HMDB00177	1.0718	1.0322	1.7991	1.643	0.9933	0.962	0.8585	0.7588	0.8177	1.0067	1.5672	1.6377	1.2551	0.938	0.8502	0.8082	1.1398	1.1101	0.97	0.884	0.6368
1-methylhistidine	Amino Acid	Histidine Metabolism	30460	LC/MS Pos Early	100001051	2755	170.092	332-80-9	92105	C01152	HMDB00001	0.73	0.2215	2.635	2.1134	1	1.6276	1.2075	1.2556	1.2384	5.2331	0.4311	0.9011	0.6531	0.7194	0.2215	0.4517	1.3488	1.2312	0.91	0.4063	0.4817
3-methylhistidine	Amino Acid	Histidine Metabolism	15677	LC/MS Pos Early	100000042	2670	170.092	368-16-1	64969	C01152	HMDB00479	1.1941	0.4574	1.4285	1.2328	0.9014	0.8838	1.1645	0.8344	0.7849	2.4747	1.073	1.2034	1.2667	0.8006	0.9019	0.927	1.0121	1.179	1.16	0.4829	0.502
N-acetylhistidine	Amino Acid	Histidine Metabolism	33946	LC/MS Pos Early	100001293	2065	198.087	39145-52-3	75619	C02997	HMDB32055	0.7416	1.153	0.3207	0.5093	1.0444	1.051	1.3264	0.9556	2.7692	0.8767	0.9464	1.0561	1.0595	1.4119	0.665	0.6988	0.8877	1.1855	1.34	0.2666	0.4246
N-acetyl-3-methylhistidine*	Amino Acid	Histidine Metabolism	43256	LC/MS Pos Early	100002204	2056	212.103	37841-04-6	193270			1.0174	0.6789	0.5606	0.781	0.9826	1.1607	1.8593	1.0444	2.921	1.9746	1.0515	0.5956	0.8188	1.2242	0.6153	0.6902	1.0106	1.2364	1.22	0.674	0.5797
N-acetyl-1-methylhistidine*	Amino Acid	Histidine Metabolism	43255	LC/MS Pos Early	100004299	2100	212.103		193270			0.6256	0.7685	0.3951	0.8299	1.2827	1.4986	1.6985	0.5363	1.5828	5.7415	0.7125	1.1701	1.68	1.329	0.2094	0.5776	0.9544	1.6254	1.7	0.5294	0.5232
imidazole propionate	Amino Acid	Histidine Metabolism	40730	LC/MS Pos Early	100003434	2263	141.066	1074-59-5	70630		HMDB02271	1.8496	0.2819	0.8522	1.0899	1.6079	0.4438	0.5032	0.3899	2.6773	7.6899	0.9101	1.3888	0.6694	2.6459	0.8731	1.149	0.8773	2.2504	2.57	0.0481	0.1652
formiminoglutamate	Amino Acid	Histidine Metabolism	43493	LC/MS Pos Early	100002500	1880	175.071	816-90-0	439233	C00439	HMDB00854	1.1467	0.803	3.2269	2.2118	1.3219	1.0512	0.7009	0.6389	0.9083	2.9321	0.8819	0.9488	0.7243	0.8979	4.0181	1.1842	1.3877	1.562	1.13	0.8306	0.6288
imidazole lactate	Amino Acid	Histidine Metabolism	15716	LC/MS Pos Early	100000263	2040	157.061	14403-45-3	440129	C05568	HMDB02320	0.7096	1.1634	0.7669	1.0497	1.4507	1.0036	1.7102	0.8158	0.7901	2.6406	0.3924	0.7153	1.0661	2.0369	0.8114	0.9964	1.0837	1.1811	1.09	0.8896	0.6385
anserine	Amino Acid	Histidine Metabolism	15747	LC/MS Pos Early	100000044	2924	241.13	10030-52-1	112072	C01262	HMDB00194	1.0925	0.8905	2.5503	1.8778	1.6706	0.9085	1.5256	0.5132	0.7991	0.7464	1.0915	0.7277	1.3321	1.1419	0.6175	0.5366	1.3786	0.8741	0.63	0.09	0.2375
1-methylhistamine	Amino Acid	Histidine Metabolism	43831	LC/MS Pos Early	100001204	3040	126.103	501-75-7	3614	C05127	HMDB00898	13.214	0.2803	3.9682	2.1168	1.3667	1.6951	0.524	21.4636	1.0224	1.1988	0.9776	0.3406	0.7764	0.3224	0.1465	0.531	5.5786	0.6645	0.12	0.0325	0.128
1-methyl-4-imidazoleacetate	Amino Acid	Histidine Metabolism	32350	LC/MS Pos Early	100001208	2064	141.066	2625-49-2	75810	C05828	HMDB02820	2.0502	0.9574	4.0777	2.9146	1.0426	0.9168	0.3492	2.9214	1.8395	7.793	1.1225	0.7387	0.7837	0.8815	0.8078	0.8275	1.9037	1.8493	0.97	0.6672	0.5797
1-methyl-5-imidazoleacetate	Amino Acid	Histidine Metabolism	62946	LC/MS Pos Early	100002910	1989	141.066	4200-48-0	6451814		HMDB04988	1.5972	1.3059	2.2733	1.6876	0.6112	0.7763	0.9912	0.5947	1.2832	2.1209	1.0246	0.8178	1.0088	0.6915	0.6695	0.9796	1.2297	1.0745	0.87	0.6711	0.5797
1-ribosyl-imidazoleacetate*	Amino Acid	Histidine Metabolism	61868	LC/MS Pos Early	100001668	2006	259.092	29605-99-0	5117448	C05131	HMDB02331	0.7336	3.7833	0.9057	1.1376	1.4097	1.5679	2.1319	0.2205	0.2271	1.0943	0.2609	0.3874	1.2713	2.3404	0.4039	0.3625	1.4863	0.7935	0.53	0.1182	0.2735
4-imidazoleacetate	Amino Acid	Histidine Metabolism	32349	LC/MS Pos Early	100001207	2055	127.05	645-65-8	96215	C02835	HMDB02024	0.8637	2.5971	0.8603	1.3198	1.1523	1.2834	3.389	0.9145	0.7921	0.7926	1.0855	0.5874	1.2158	3.195	0.7138	0.6889	1.5475	1.1339	0.73	0.2169	0.3831
lysine	Amino Acid	Lysine Metabolism	1301	LC/MS Pos Early	407	2850	147.113	56-87-1	5962	C00047	HMDB00182	1.09	0.9738	1.4168	1.2258	0.8698	0.8975	0.9845	0.7835	0.8961	1.3711	1.2785	1.3072	1.0026	1.0131	0.9974	0.9204	1.0302	1.0983	1.07	0.4641	0.4997
N2-acetyllysine	Amino Acid	Lysine Metabolism	36751	LC/MS Polar	100001721	3372.6	187.109	1946-82-3	92907	C12989	HMDB00446	0.9471	1.5299	0.6638	1.0721	1.5764	1.3742	1.5149	0.4313	0.8518	1.3456	0.5141	0.8282	1.6482	1.0529	0.7818	0.4947	1.1387	0.9397	0.83	0.4154	0.4839
N6-acetyllysine	Amino Acid	Lysine Metabolism	36752	LC/MS Neg	100001734	1059	187.109	692-04-6	92832	C02727	HMDB00206	1.3007	0.9642	1.6892	1.1353	0.7631	0.7766	0.9085	0.8823	1.0358	2.6006	1.2947	0.9565	0.6633	1.1734	1.1452	0.8556	1.0525	1.2156	1.15	0.5684	0.5367
N6-methyllysine	Amino Acid	Lysine Metabolism	62860	LC/MS Pos Early	100003415	2831	161.128	1188-07-4	164795	C02728	HMDB02038	2.0484	1.5623	1.8507	1.485	0.7642	1.1415	0.523	0.8255	1.0664	1.2167	0.9836	1.0164	0.6075	0.9003	0.8425	0.6573	1.2751	0.9113	0.71	0.1896	0.3589
N6,N6-dimethyllysine	Amino Acid	Lysine Metabolism	62862	LC/MS Pos Early	100020417	2831	175.144	2259-86-1	193344	C05545	HMDB13287	1.4709	1.1444	1.4811	1.1659	0.6709	0.986	0.6343	0.733	1.014	0.893	1.1488	1.1991	0.5531	1.1475	0.669	0.6953	1.0358	0.915	0.88	0.4965	0.5062
N6,N6,N6-trimethyllysine	Amino Acid	Lysine Metabolism	1498	LC/MS Pos Early	189	2825	189.16	23284-33-5	440120	C03793	HMDB01325	0.9925	0.6525	4.4795	3.4237	0.7758	0.8498	0.7632	1.0075	0.9387	1.2707	1.937	1.4965	1.0426	1.0704	0.5352	0.8332	1.6181	1.1405	0.7	0.6571	0.5768
hydroxy-N6,N6,N6-trimethyllysine*	Amino Acid	Lysine Metabolism	62959	LC/MS Pos Early	100021123	2759	205.155					1.8004	0.7046	1.6178	1.4369	1.0226	2.2323	0.3093	0.2443	1.6964	0.371	0.9013	1.8906	0.5956	0.9774	0.4293	1.3418	1.171	1.0254	0.88	0.907	0.6388
5-hydroxylysine	Amino Acid	Lysine Metabolism	15685	LC/MS Pos Early	100000054	2790	163.108	13204-98-3	1029	C16741	HMDB00450	0.376	0.376	2.2665	1.1755	1.1266	0.376	0.376	0.6673	0.376	0.7787	0.376	0.8837	1	0.376	1.0663	0.376	0.8425	0.6541	0.78	0.684	0.585
5-(galactosylhydroxy)-L-lysine	Amino Acid	Lysine Metabolism	43582	LC/MS Pos Early	100002462	2755	325.161	32448-36-5				1.0686	0.7627	3.3918	2.2176	1.0592	0.5208	0.4615	0.735	0.9919	1.0081	1.3054	1.209	1.3975	0.5981	0.8429	0.9634	1.2772	1.0395	0.81	0.9746	0.6628
saccharopine	Amino Acid	Lysine Metabolism	1495	LC/MS Pos Early	392	2530	277.139	997-68-2	160556	C00449	HMDB00279	0.9306	0.7224	0.5083	0.6311	1.3607	0.9672	1.7884	1.4571	0.8182	0.686	0.5016	1.0328	1.0507	1.284	4.7407	2.6216	1.0457	1.5919	1.52	0.4509	0.4922
2-aminoadipate	Amino Acid	Lysine Metabolism	6146	LC/MS Polar	381	3500	160.062	542-32-5;1118-90-7	469	C00956	HMDB00510	1.403	0.8712	1.3014	0.9305	0.8821	1.018	0.8345	0.8369	3.0965	1.7166	0.5236	0.982	1.0578	0.941	2.0198	1.2078	1.0097	1.4431	1.43	0.2625	0.4238
glutarylcarnitine (C5-DC)	Amino Acid	Lysine Metabolism	44664	LC/MS Pos Early	100001593	2393	276.144	102636-82-8	71464488		HMDB13130	0.8664	1.418	0.406	0.436	0.6722	0.8244	0.4274	0.3402	2.5618	2.1501	1.6414	1.4785	1.1336	1.2486	1.1627	0.6832	0.6738	1.5075	2.24	0.0023	0.0181
pipecolate	Amino Acid	Lysine Metabolism	1444	LC/MS Pos Early	1025	2200	130.086	4043-87-2	849	C00408	HMDB00070	3.2255	1.2039	4.4067	2.765	1.0368	0.9194	0.9632	0.6862	0.8028	4.3394	0.3636	1.1123	1.1158	0.695	0.9295	0.8319	1.9008	1.2738	0.67	0.2209	0.387
5-aminovalerate	Amino Acid	Lysine Metabolism	18319	LC/MS Pos Early	100000454	2220	118.086	660-88-8	138	C00431	HMDB03355	0.8471	0.6916	1.6874	1.3479	1.026	1.3232	0.9962	1.0104	0.6216	2.355	0.9302	1	0.6432	0.4164	1.4045	0.4164	1.1162	0.9734	0.87	0.2792	0.4302
N,N,N-trimethyl-5-aminovalerate	Amino Acid	Lysine Metabolism	57687	LC/MS Pos Early	100015962	2186	160.133					1.9862	1.0921	3.7871	3.0873	2.0568	1.7849	1.4692	6.7978	0.4732	0.2937	0.7928	0.1104	0.1482	0.1288	0.9079	0.548	2.7577	0.4254	0.15	0.0001	0.0016
phenylalanine	Amino Acid	Phenylalanine Metabolism	64	LC/MS Pos Early	460	2878	166.086	63-91-2	6140	C00079	HMDB00159	1.1356	1.026	1.4364	1.2445	0.8879	0.876	0.9921	0.7679	0.7233	1.0407	1.2141	1.2047	1.0079	0.929	0.696	0.8771	1.0458	0.9616	0.92	0.4289	0.4872
N-acetylphenylalanine	Amino Acid	Phenylalanine Metabolism	33950	LC/MS Neg	100001256	2597	206.082	2018-61-3	74839	C03519	HMDB00512	1.16	0.9501	1.265	0.9464	0.9233	0.7918	1.0305	0.6988	4.6965	1.081	1.4657	1.3576	1.234	0.9593	0.8261	0.9695	0.9707	1.5737	1.62	0.1443	0.3003
1-carboxyethylphenylalanine	Amino Acid	Phenylalanine Metabolism	62566	LC/MS Neg	100020419	2844	236.093					0.9642	1.0266	1.6625	1.5989	1.602	0.5195	1.2689	0.4483	0.1519	0.2924	1.0428	1.0346	1.2214	0.6787	0.9734	0.8141	1.1364	0.7762	0.68	0.1718	0.3363
phenylpyruvate	Amino Acid	Phenylalanine Metabolism	566	LC/MS Neg	241	2515	163.04	156-06-9	997	C00166	HMDB00205	0.6881	0.6668	6.3452	8.5976	0.6668	0.6668	0.6668	0.6668	1	0.6668	0.6668	0.8336	1.8985	0.6668	0.6668	0.6668	2.3706	0.8833	0.37	0.3664	0.4636
phenyllactate (PLA)	Amino Acid	Phenylalanine Metabolism	22130	LC/MS Polar	100000774	908	165.056	828-01-3	3848	C05607	HMDB00779	0.8793	2.2026	4.3326	2.8935	1.0164	0.9836	0.9268	0.9034	1.2832	3.5121	0.4823	0.8652	0.8716	0.9789	1.2762	1.549	1.7673	1.3523	0.77	0.4545	0.4942
tyrosine	Amino Acid	Tyrosine Metabolism	1299	LC/MS Pos Early	815	2430	182.081	60-18-4	6057	C00082	HMDB00158	1.1793	1.1975	1.2327	1.1475	0.9516	1.1449	0.9223	0.7638	0.9254	0.9767	1.1162	1.1892	0.8415	1.0233	0.7995	0.73	1.0675	0.9502	0.89	0.1868	0.3577
N-acetyltyrosine	Amino Acid	Tyrosine Metabolism	32390	LC/MS Neg	100001104	1680	222.077	537-55-3	68310		HMDB00866	0.9748	1.2164	1.1101	0.4729	0.7283	2.8299	0.9879	0.4729	18.6713	1.6599	1.2786	0.9496	0.6936	1.0121	0.4729	0.495	1.0991	3.1541	2.87	0.5422	0.5277
1-carboxyethyltyrosine	Amino Acid	Tyrosine Metabolism	62564	LC/MS Neg	100020421	1846	252.088					0.9413	1.5541	1.3206	1.8113	2.2972	0.7819	1.6639	0.6666	0.372	0.5005	1.0587	0.9097	1.2672	0.84	1.5506	0.7055	1.3796	0.9005	0.65	0.0745	0.2134
4-hydroxyphenylpyruvate	Amino Acid	Tyrosine Metabolism	1669	LC/MS Neg	1141	1690	179.035	156-39-8	979	C01179	HMDB00707	1.5374	1.0832	2.2432	2.0867	0.545	1.0571	0.9905	0.8304	0.8401	0.9224	0.935	0.9838	1.3344	1.0095	0.676	1.0227	1.2967	0.9655	0.74	0.2656	0.4246
3-(4-hydroxyphenyl)lactate	Amino Acid	Tyrosine Metabolism	32197	LC/MS Neg	240	1379	181.051	6482-98-0	9378	C03672	HMDB00755	1.3653	2.0355	1.6593	1.5731	1.0589	1.3837	0.9901	0.8276	1.0099	2.041	0.4225	0.831	0.6894	0.8593	0.907	0.7021	1.3617	0.9328	0.69	0.0402	0.1462
phenol sulfate	Amino Acid	Tyrosine Metabolism	32553	LC/MS Neg	100001510	2156	172.991	937-34-8	74426	C02180	HMDB60015	1.4889	0.675	5.981	4.6963	2.3782	0.6331	0.9513	1.5741	2.2997	0.0808	1.0487	0.0577	1.5889	0.0577	0.2761	0.1163	2.2972	0.6907	0.3	0.014	0.0679
O-methyltyrosine	Amino Acid	Tyrosine Metabolism	37451	LC/MS Pos Early	100002078	2790	196.097	1080-06-4	76957		HMDB14903	0.752	0.9533	0.5571	0.7404	1.2411	1.1404	1.0229	0.9962	2.4705	0.781	1.0038	1.0849	1.0623	1.0553	0.7756	0.7972	0.9254	1.1288	1.22	0.3628	0.4631
p-cresol glucuronide*	Amino Acid	Tyrosine Metabolism	48841	LC/MS Neg	100006191	2420	283.082	17680-99-8	154035		HMDB11686	1.0711	2.8196	1.1837	1.0023	0.9369	2.1645	1.2005	0.9977	0.2838	0.2436	0.7725	0.2436	0.2436	0.2436	0.4095	0.2436	1.422	0.3355	0.24	5.5419e-06	0.0001
N-formylphenylalanine	Amino Acid	Tyrosine Metabolism	48433	LC/MS Neg	100006056	2360	192.067	13200-85-6	759256			0.9903	1.0579	2.8719	1.9846	1.1267	0.8701	0.8413	0.6276	0.4345	1.2544	1.2752	1.0097	0.9193	0.6013	1.2752	0.8228	1.2963	0.949	0.73	0.275	0.428
tryptophan	Amino Acid	Tryptophan Metabolism	54	LC/MS Pos Early	565	2986	205.097	73-22-3	6305	C00078	HMDB00929	1.1699	1.047	1.6469	1.2383	0.8966	0.8082	0.9729	0.7596	0.7525	1.0455	1.2158	1.2368	1.0271	0.8442	0.6767	0.8483	1.0674	0.9559	0.9	0.401	0.48
C-glycosyltryptophan	Amino Acid	Tryptophan Metabolism	48782	LC/MS Pos Early	100006379	2700	367.15	180509-18-6	10981970			0.8162	0.6201	2.8727	1.9133	1.0728	0.9827	0.7606	0.9068	0.9439	1.8934	1.0402	1.0864	1.2846	0.6094	1.0173	0.7054	1.2432	1.0726	0.86	0.7466	0.6031
kynurenine	Amino Acid	Tryptophan Metabolism	15140	LC/MS Pos Early	100000265	2739	209.092	2922-83-0	161166	C00328	HMDB00684	0.7724	0.5795	0.6888	0.6807	1.1893	1.0243	1.2097	0.5959	0.3883	1.7882	0.9757	1.1745	0.8606	1.3297	2.1295	1.5562	0.8426	1.2754	1.51	0.1334	0.293
kynurenate	Amino Acid	Tryptophan Metabolism	1417	LC/MS Neg	98	2224	188.035	492-27-3	3845	C01717	HMDB00715	0.4741	0.5779	0.9847	1.0153	2.2008	0.8818	0.7881	0.6628	0.6155	3.1001	0.8832	1.1443	1.1665	1.1107	11.8791	1.1218	0.9482	2.6277	2.77	0.137	0.2948
picolinate	Amino Acid	Tryptophan Metabolism	1512	LC/MS Pos Early	1022	910	124.039	98-98-6	1018	C10164	HMDB02243	1.0388	0.6799	1.4181	1.0123	0.6799	0.9877	0.9583	0.6799	0.8909	2.1459	0.9189	0.8996	0.6799	0.6799	2.1028	1.2734	0.9319	1.1989	1.29	0.3421	0.4597
serotonin	Amino Acid	Tryptophan Metabolism	2342	LC/MS Pos Early	504	2550	177.102	153-98-0	5202	C00780	HMDB00259	0.223	0.9396	0.9486	1.6343	1.7404	0.223	1.0514	0.6618	2.5259	0.223	1.29	0.223	0.223	0.223	0.223	0.5554	0.9278	0.6858	0.74	0.2291	0.395
5-hydroxyindoleacetate	Amino Acid	Tryptophan Metabolism	437	LC/MS Pos Early	71	1893	192.066	54-16-0	1826	C05635	HMDB00763	1.4204	0.975	1.5215	2.0602	1.2322	0.8532	0.5678	1.9298	0.2695	1.0475	2.5238	0.4275	0.8493	0.5944	0.6506	1.025	1.32	0.9235	0.7	0.1106	0.2606
indolelactate	Amino Acid	Tryptophan Metabolism	18349	LC/MS Neg	100000463	2286	204.067	832-97-3	92904	C02043	HMDB00671	0.5598	1.3048	3.7049	3.105	1.4386	0.765	0.6613	0.5579	1.0858	2.8359	0.6092	1.0251	1.6207	0.8021	0.9749	0.862	1.5122	1.227	0.81	0.8501	0.6332
indoleacetate	Amino Acid	Tryptophan Metabolism	27513	LC/MS Neg	100001034	2200	174.056	6505-45-9	802	C00954	HMDB00197	1.5993	0.8184	0.8869	1.0239	0.7314	0.7314	0.7314	1.1503	0.7314	1.2451	0.893	1	0.7314	0.7598	1.3606	0.7314	0.9591	0.9316	0.97	0.8724	0.6366
indole-3-carboxylate	Amino Acid	Tryptophan Metabolism	38116	LC/MS Neg	100002185	1710	160.04	771-50-6	69867	C19837	HMDB03320	0.5596	0.9442	1.2817	0.5596	0.9975	1	1.2707	0.5596	0.6814	1.646	0.5596	0.5596	0.5596	0.5596	0.5596	1.0307	0.8966	0.7695	0.86	0.3615	0.4628
3-indoxyl sulfate	Amino Acid	Tryptophan Metabolism	27672	LC/MS Neg	100000467	2222.2	212.002	2642-37-7	10258		HMDB00682	1.0991	0.5554	2.9935	2.4293	0.9897	1.2562	0.6137	1.3603	1.0859	1.0103	0.7807	0.3061	0.5658	1.1951	0.456	0.823	1.4122	0.7779	0.55	0.0684	0.2018
leucine	Amino Acid	Leucine, Isoleucine and Valine Metabolism	60	LC/MS Pos Early	397	2864	132.102	61-90-5	6106	C00123	HMDB00687	1.1575	1.125	1.5773	1.5557	0.9369	0.886	0.9918	0.7453	0.8022	0.9598	1.3352	1.4083	1.2003	1.0082	0.7096	0.9157	1.1219	1.0424	0.93	0.5993	0.5526
N-acetylleucine	Amino Acid	Leucine, Isoleucine and Valine Metabolism	1587	LC/MS Neg	1082	2400	172.098	1188-21-2	70912	C02710	HMDB11756	0.7911	1.0729	1.5188	1.4225	0.717	0.7875	1	0.5236	0.5236	0.5747	1.3341	1.2192	1.4931	1.2555	0.8702	0.6339	0.9792	0.988	1.01	0.9655	0.6623
1-carboxyethylleucine	Amino Acid	Leucine, Isoleucine and Valine Metabolism	62559	LC/MS Neg	100020425	2663	202.108					0.8517	0.9863	1.9263	1.7091	1.5941	0.6249	1.0137	0.5383	0.1566	0.2852	1.0761	1.1902	1.3065	0.5799	1.0622	0.8741	1.1555	0.8164	0.71	0.1821	0.3518
4-methyl-2-oxopentanoate	Amino Acid	Leucine, Isoleucine and Valine Metabolism	22116	LC/MS Neg	100000551	2170	129.056	816-66-0	70	C00233	HMDB00695	1.9052	0.8144	9.6169	11.8991	0.4972	1.0292	0.47	0.9708	0.3984	1.4837	1.8542	2.7379	1.985	0.4888	0.6649	0.7824	3.4004	1.2994	0.38	0.4353	0.4872
isovalerylglycine	Amino Acid	Leucine, Isoleucine and Valine Metabolism	35107	LC/MS Neg	100001452	1950	158.082	16284-60-9	546304		HMDB00678	1.1635	1.2375	0.6608	0.7083	1.0418	1.5277	0.4163	0.4873	1.277	1.3579	0.6346	0.8056	1.1153	0.6522	1.1449	0.9582	0.9054	0.9932	1.1	0.4658	0.4997
isovalerylcarnitine (C5)	Amino Acid	Leucine, Isoleucine and Valine Metabolism	34407	LC/MS Pos Early	100001393	3085	246.17	31023-24-2	6426851		HMDB00688	1.8019	1.7666	3.387	1.9136	0.8345	1.0939	0.411	1.4896	1.0227	0.9274	0.7296	0.7144	0.6417	0.7784	2.0282	0.9773	1.5873	0.9775	0.62	0.1543	0.315
beta-hydroxyisovalerate	Amino Acid	Leucine, Isoleucine and Valine Metabolism	12129	LC/MS Polar	1442	1149.8	117.056	625-08-1	69362		HMDB00754	0.8272	0.7852	0.9096	1.0008	1.1207	1.0545	1.0334	1.1166	0.8256	1.2924	0.9762	0.9653	0.9992	1.171	1.7933	0.9136	0.981	1.1171	1.14	0.296	0.4389
beta-hydroxyisovaleroylcarnitine	Amino Acid	Leucine, Isoleucine and Valine Metabolism	35433	LC/MS Pos Early	100001594	2584	262.165	99159-87-2				0.8082	0.6862	1.103	1.0749	1.024	1.1795	0.976	1.6192	0.6994	1.3968	0.5611	0.6588	1.1395	1.028	0.6905	0.8421	1.0589	0.877	0.83	0.1766	0.3442
isoleucine	Amino Acid	Leucine, Isoleucine and Valine Metabolism	1125	LC/MS Pos Early	376	2800	132.102	73-32-5	6306	C00407	HMDB00172	1.1965	1.1082	1.3697	1.0965	0.8627	0.8789	1.0522	0.9801	0.8235	1.0199	1.0773	1.0995	0.9366	0.9688	0.7365	0.9558	1.0681	0.9522	0.89	0.1452	0.3003
N-acetylisoleucine	Amino Acid	Leucine, Isoleucine and Valine Metabolism	33967	LC/MS Neg	100001276	2325	172.098	3077-46-1	2802421		HMDB61684	1.0877	0.461	0.6575	1.1556	0.9123	0.9039	1.8658	0.867	0.4361	0.4361	1.8629	1.5049	1.5236	1.864	0.4361	0.7638	0.9888	1.1035	1.12	0.9975	0.6651
1-carboxyethylisoleucine	Amino Acid	Leucine, Isoleucine and Valine Metabolism	62558	LC/MS Neg	100020427	2628	202.108					0.7368	1.0944	1.2434	1.2496	1.4247	0.6743	1.7058	0.7454	0.5056	0.5056	0.8956	0.8756	1.0441	0.7429	1	1.1801	1.1093	0.8437	0.76	0.133	0.293
alpha-hydroxyisovalerate	Amino Acid	Leucine, Isoleucine and Valine Metabolism	46537	LC/MS Polar	100001300	1052	117.056	600-37-3	99823		HMDB00407	0.6845	1.0729	4.0166	3.3045	2.4604	0.79	0.9271	0.3594	0.7245	2.2879	0.5027	1.5501	1.6424	1.3963	0.539	0.7176	1.5084	0.809	0.54	0.0047	0.0273
2-methylbutyrylcarnitine (C5)	Amino Acid	Leucine, Isoleucine and Valine Metabolism	45095	LC/MS Pos Early	100001509	3050	246.17	31023-25-3	6426901		HMDB00378	2.3535	2.0133	1.4133	1.8135	1.2672	0.8368	0.8753	1.4941	1.0622	0.9378	0.4529	0.7911	0.6799	0.4557	1.243	0.8495	0.7763	1.2215	1.57	0.0127	0.0625
2-methylbutyrylglycine	Amino Acid	Leucine, Isoleucine and Valine Metabolism	31928	LC/MS Neg	100001155	1884	158.082	52320-67-9	193872		HMDB00339	0.9369	1	0.6294	0.6294	1.0393	0.7169	0.6294	0.6294	1.3883	1.6511	0.846	1.3477	1.3	0.8767	0.6596	1.7028	0.9961	1.7209	1.73	0.3175	0.446
tiglylcarnitine (C5:1-DC)	Amino Acid	Leucine, Isoleucine and Valine Metabolism	35428	LC/MS Pos Early	100001597	2962	244.154	64191-86-2	22833596		HMDB02366	1.0327	0.5951	0.3424	0.7278	1.4058	2.6806	0.3424	0.8417	0.3424	0.9673	1.1233	0.8326	0.7796	2.0929	6.3299	1.2989	1.448	1.1563	0.8	0.7077	0.5958
ethylmalonate	Amino Acid	Leucine, Isoleucine and Valine Metabolism	15765	LC/MS Polar	2054	2785	131.035	601-75-2	11756		HMDB00622	1.3976	4.1542	0.4802	0.9326	1.7856	0.859	1.3997	0.575	0.8037	0.7927	0.5981	1.1049	1.0674	0.7353	2.6888	1.4597	11.0078	1.161	0.11	0.1899	0.3589
methylsuccinate	Amino Acid	Leucine, Isoleucine and Valine Metabolism	15745	LC/MS Polar	2051	2800	131.035	498-21-5	10349		HMDB01844	1.6383	1.3709	49.7962	31.7802	0.9934	1.0154	0.5443	0.9234	1.3181	0.758	2.9363	0.8839	0.8769	0.6324	0.8758	1.0066	7.2517	0.7431	0.1	0.0389	0.1439
methylsuccinoylcarnitine	Amino Acid	Leucine, Isoleucine and Valine Metabolism	53031	LC/MS Pos Early	100009275	2589	276.144					2.422	0.434	33.9769	16.4402	1.4846	0.9891	1.0109	1.256	0.347	1.4284	1.8826	0.2917	0.4483	0.5596	0.4419	0.5455	1.1382	1.1116	0.98	0.8971	0.6385
valine	Amino Acid	Leucine, Isoleucine and Valine Metabolism	1649	LC/MS Pos Early	566	2479	118.086	72-18-4	6287	C00183	HMDB00883	1.1829	1.0084	1.8216	1.5906	0.8656	0.8896	0.9916	0.7556	0.7092	1.0132	1.4847	1.6695	1.2965	0.9681	0.7948	0.957	1.1187	0.8894	0.8	0.2812	0.4302
N-acetylvaline	Amino Acid	Leucine, Isoleucine and Valine Metabolism	1591	LC/MS Neg	1084	1704	158.082	96-81-1	66789		HMDB11757	1.3118	1.0061	1.9808	1.4194	0.9468	0.5283	0.924	0.8326	0.5283	1.1308	1.0143	1.076	0.8781	0.5283	0.9939	0.9652	0.9927	0.8276	0.83	0.3458	0.4597
1-carboxyethylvaline	Amino Acid	Leucine, Isoleucine and Valine Metabolism	62562	LC/MS Neg	100020423	2008	188.093					0.7318	0.9338	1.3736	1.309	1.2902	0.509	1.232	0.562	0.2497	0.327	0.9645	1.1047	1.3178	0.583	1.0355	1.0389	1.7019	1.1701	0.69	0.5655	0.5367
isobutyrylcarnitine (C4)	Amino Acid	Leucine, Isoleucine and Valine Metabolism	33441	LC/MS Pos Early	100001055	2810	232.154	25518-49-4	168379		HMDB00736	2.0774	0.9633	5.3378	3.973	1.0367	1.0851	0.7801	2.1212	1.5809	0.7996	0.7344	1.0936	0.4643	0.5458	0.9153	0.4689	2.1718	0.8253	0.38	0.0162	0.0756
3-hydroxyisobutyrate	Amino Acid	Leucine, Isoleucine and Valine Metabolism	1549	LC/MS Polar	111	1619	103.04	2068-83-9	87	C06001	HMDB00336	1.0394	0.539	1.808	1.3693	0.9075	0.7188	0.3619	1.0168	1.014	1.4022	1.0053	0.9646	0.9947	1.164	0.8595	0.6951	0.9701	1.0124	1.04	0.5163	0.5172
methionine	Amino Acid	Methionine, Cysteine, SAM and Taurine Metabolism	1302	LC/MS Pos Early	415	2526	150.058	63-68-3	6137	C00073	HMDB00696	1.241	1.1261	1.3617	1.0771	0.8635	0.957	0.9714	0.8058	0.7389	1.2204	1.1838	1.0665	0.886	1.0286	0.8278	0.8999	1.0504	0.9815	0.93	0.4595	0.4971
N-acetylmethionine	Amino Acid	Methionine, Cysteine, SAM and Taurine Metabolism	1589	LC/MS Neg	1083	1787	190.054	65-82-7	448580	C02712	HMDB11745	1.3501	1.249	1.525	1.1679	0.9307	0.8944	1.0572	1.0319	0.5027	1.0829	1.0332	0.9681	0.9477	0.9246	0.5771	0.8043	1.1508	0.8551	0.74	0.0216	0.0946
N-formylmethionine	Amino Acid	Methionine, Cysteine, SAM and Taurine Metabolism	2829	LC/MS Neg	194	1543.8	176.039	4289-98-9	439750	C03145	HMDB01015	1.5062	1.4098	1.6485	1.3883	1.2383	0.5578	1.4687	0.7183	0.3172	0.7813	0.9084	0.759	1.1557	1.0916	0.7827	0.8792	1.242	0.8344	0.67	0.0653	0.1965
S-methylmethionine	Amino Acid	Methionine, Cysteine, SAM and Taurine Metabolism	38127	LC/MS Pos Early	100002183	2555	164.074	582174	458	C05319	HMDB38670	1	0.6818	0.6818	0.6818	0.6818	0.6818	2.9843	2.2949	0.6818	0.9442	0.6818	0.6818	0.6818	0.6818	0.6818	0.6818	1.211	0.7146	0.59	0.1597	0.3219
methionine sulfoxide	Amino Acid	Methionine, Cysteine, SAM and Taurine Metabolism	18374	LC/MS Pos Early	100000039	1272	166.053	3226-65-1	158980	C02989	HMDB02005	0.9995	1.4241	2.5134	1.564	1.0005	0.5675	0.674	0.3306	0.8415	2.2517	1.2329	1.0822	1.0091	0.7166	0.96	0.813	1.1342	1.1134	0.98	0.741	0.6019
N-acetylmethionine sulfoxide	Amino Acid	Methionine, Cysteine, SAM and Taurine Metabolism	45428	LC/MS Pos Early	100005463	880	208.064	108646-71-5	193368			0.6517	2.5846	6.6117	3.2065	1	0.5522	0.6214	0.5522	0.6343	4.8195	1.696	0.906	1.3845	0.5522	0.5522	0.6794	1.9725	1.403	0.71	0.6474	0.5768
S-adenosylmethionine (SAM)	Amino Acid	Methionine, Cysteine, SAM and Taurine Metabolism	15915	LC/MS Pos Early	1263	3002	399.145	24346-00-7;86867-01-8;86867-0108	34756	C00019	HMDB01185	1.3002	1.5946	0.8605	0.9074	0.908	0.7956	1.1845	0.8938	1.024	0.4084	1.2034	1.1646	0.976	1.0368	0.3363	1.0432	1.0556	0.8991	0.85	0.2823	0.4302
S-adenosylhomocysteine (SAH)	Amino Acid	Methionine, Cysteine, SAM and Taurine Metabolism	42382	LC/MS Neg	197	1832.4	383.114	979-92-0	439155	C00021	HMDB00939	0.4329	1.2191	0.1832	0.5246	1.4514	1.2294	2.3683	1.7687	0.7959	0.8451	1.0138	0.7467	0.6637	1.1294	1.3945	0.9862	1.1472	0.9469	0.83	0.9005	0.6388
cystathionine	Amino Acid	Methionine, Cysteine, SAM and Taurine Metabolism	15705	LC/MS Pos Early	310	2270	223.075	535-34-2	439258	C02291	HMDB00099	1.734	2.9332	0.6576	0.7892	0.9268	1.0339	0.9667	1.1778	0.8627	0.6655	1.5888	0.9512	1.0333	0.7969	2.3578	1.6711	1.2774	1.2409	0.97	0.9903	0.6645
cysteine	Amino Acid	Methionine, Cysteine, SAM and Taurine Metabolism	1868	LC/MS Pos Early	800	1475	122.027	52-90-4;56-89-3	5862	C00097	HMDB00574	3.5764	1.8886	0.0967	0.296	0.9778	2.4879	1.119	7.1801	0.7327	0.5185	0.6224	1.3091	0.8604	1.0356	0.6916	1.0222	2.2028	0.8491	0.39	0.4828	0.502
S-methylcysteine	Amino Acid	Methionine, Cysteine, SAM and Taurine Metabolism	39592	LC/MS Pos Early	100002749	1955	119.016	1187-84-4	24417		HMDB02108	1.755	0.6621	0.8421	1.1307	0.8556	0.9199	0.7687	3.1873	1.1257	1.4553	1.0243	1.3862	1.4576	0.6538	0.9757	0.9176	1.2652	1.1245	0.89	0.9661	0.6623
cystine	Amino Acid	Methionine, Cysteine, SAM and Taurine Metabolism	56	LC/MS Pos Early	279	2000	241.031	56-89-3	67678	C00491	HMDB00192	3.8764	0.3531	2.1854	2.5418	0.6575	0.508	0.3556	12.0034	1.1445	9.418	0.626	0.8555	2.256	0.3042	0.6485	1.2672	2.8102	2.065	0.73	0.8003	0.6206
cysteine sulfinic acid	Amino Acid	Methionine, Cysteine, SAM and Taurine Metabolism	37443	LC/MS Pos Early	100002113	597	154.017	207121-48-0	109	C00606	HMDB00996	2.6388	1.4342	0.6674	1.0469	0.9531	2.1582	0.4426	3.6229	3.8164	1.2098	0.6565	1.26	0.8991	0.5288	0.7745	0.6953	1.6205	1.2301	0.76	0.4266	0.4872
hypotaurine	Amino Acid	Methionine, Cysteine, SAM and Taurine Metabolism	590	LC/MS Polar	358	2763.4	108.012	300-84-5	107812	C00519	HMDB00965	0.8356	1.009	0.8889	1.12	0.991	1.6876	0.6371	1.7494	0.8752	0.6137	0.6508	0.4815	1.3958	1.0596	3.6324	1.3849	1.1148	1.2617	1.13	0.9155	0.6404
taurine	Amino Acid	Methionine, Cysteine, SAM and Taurine Metabolism	2125	LC/MS Neg	512	690	124.007	107-35-7	1123	C00245	HMDB00251	0.4694	0.5665	1.1012	1.0546	1.0524	0.532	1.0998	0.9965	1.0025	1.8699	0.9199	0.675	0.9975	0.5058	1.0382	1.0279	0.8591	1.0046	1.17	0.4379	0.4872
N-acetyltaurine	Amino Acid	Methionine, Cysteine, SAM and Taurine Metabolism	48187	LC/MS Neg	100005466	800	166.018		159864			0.5299	0.4802	2.1342	1.2674	0.8889	0.7484	1.0596	0.9491	2.2963	3.7621	1.3289	0.769	1.0509	0.7442	1.1371	0.8805	1.0072	1.4961	1.49	0.2182	0.3839
taurocyamine	Amino Acid	Methionine, Cysteine, SAM and Taurine Metabolism	35117	LC/MS Neg	100001418	734	166.029	543-18-0	68340	C01959	HMDB03584	0.2064	0.1083	1.0822	1	0.8872	0.1083	2.083	1.0579	0.3868	1.782	1.1695	0.6255	1.1742	0.1831	1.0233	0.9726	0.8167	0.9146	1.12	0.4486	0.4922
3-sulfo-L-alanine	Amino Acid	Methionine, Cysteine, SAM and Taurine Metabolism	47089	LC/MS Polar	382	2890	167.997	498-40-8	72886	C00506	HMDB02757	2.537	0.798	3.3121	2.215	0.7005	1.202	0.5515	4.1047	1.3511	0.3257	0.2306	0.5059	0.2306	0.2306	0.2306	0.2306	1.9276	0.4169	0.22	0.0007	0.0073
arginine	Amino Acid	Urea cycle; Arginine and Proline Metabolism	1638	LC/MS Pos Early	231	2825	175.119	1119-34-2	232	C00062	HMDB00517	1.4701	2.0444	2.1807	1.744	0.7411	0.8282	0.6842	0.5822	0.6832	0.5934	1.272	2.0209	1.3375	1.1124	0.487	0.8876	1.2844	1.0492	0.82	0.4922	0.5041
argininosuccinate	Amino Acid	Urea cycle; Arginine and Proline Metabolism	15497	LC/MS Pos Early	232	2745	291.13	156637-58-0	828	C03406	HMDB00052	2.4714	2.2759	3.2898	1.3779	0.6029	1.659	0.3799	0.9662	1	0.3336	0.8918	1.0545	0.5737	1.5946	0.3336	0.5195	1.6279	0.7877	0.48	0.0686	0.2018
urea	Amino Acid	Urea cycle; Arginine and Proline Metabolism	1670	LC/MS Pos Early	533	700	121.072	57-13-6	1176	C00086	HMDB00294	0.9734	0.6271	1.5807	1.4392	1.1676	1.3796	0.8265	1.2388	1.1873	3.8404	0.6774	0.7103	1.0123	0.9488	0.7645	0.9877	1.1541	1.2661	1.1	0.8435	0.6321
ornithine	Amino Acid	Urea cycle; Arginine and Proline Metabolism	1493	LC/MS Pos Early	444	2800	133.097	3184-13-2	6262	C00077	HMDB03374	1.0787	1.0891	1.3969	1.1107	0.8272	0.918	1.0138	0.7588	0.7561	1.1446	1.2455	1.1991	0.9382	0.9862	0.7816	0.8634	1.0242	0.9893	0.97	0.7226	0.6002
2-oxoarginine*	Amino Acid	Urea cycle; Arginine and Proline Metabolism	55072	LC/MS Pos Early	100002784	1760	174.087	663193	558	C03771	HMDB04225	1.0657	4.1988	0.8471	0.8079	0.9636	1.2632	0.4144	0.1301	1.0364	0.5903	0.5482	1.3069	1.3102	1.1521	2.8841	0.754	1.2113	1.1978	0.99	0.5476	0.5289
citrulline	Amino Acid	Urea cycle; Arginine and Proline Metabolism	2132	LC/MS Pos Early	391	1520	176.103	372-75-8	9750	C00327	HMDB00904	0.8233	0.8064	1.6018	1.1708	1.0718	0.9495	0.804	0.982	0.8544	1.2827	1.1573	1.0656	0.9671	1.018	1.5412	0.766	1.0262	1.0815	1.05	0.6297	0.5653
homocitrulline	Amino Acid	Urea cycle; Arginine and Proline Metabolism	22138	LC/MS Pos Early	100000963	1908	190.119	1190-49-4	65072	C02427	HMDB00679	1.9493	1.3658	1.1042	1.0253	0.6833	0.9747	0.3296	2.3843	1.0773	5.8688	0.2476	0.1894	0.6956	0.5864	3.0144	0.9271	1.2271	1.5758	1.28	0.6857	0.5852
proline	Amino Acid	Urea cycle; Arginine and Proline Metabolism	1898	LC/MS Pos Early	480	1603	116.071	147-85-3	145742	C00148	HMDB00162	1.1037	1.0901	1.2949	1.2103	0.9459	0.9614	0.9569	0.8768	0.6535	0.9544	1.2586	1.1416	1.0034	1.014	0.9966	0.8972	1.055	0.9899	0.94	0.4099	0.4839
dimethylarginine (SDMA + ADMA)	Amino Acid	Urea cycle; Arginine and Proline Metabolism	36808	LC/MS Pos Early	100001810	2850	203.15	102783-24-4	123831	C03626	HMDB01539	1.5021	1.0801	1.8952	1.3022	0.8078	1.064	0.782	0.853	0.6204	1.4488	1.3714	1.2166	0.8721	0.936	0.7256	0.7819	1.1608	0.9966	0.86	0.3559	0.4597
N-acetylarginine	Amino Acid	Urea cycle; Arginine and Proline Metabolism	33953	LC/MS Pos Early	100001266	2245	217.13	155-84-0	67427	C02562	HMDB04620	0.7738	2.0213	2.2035	1.32	0.9523	1.4543	0.8967	0.4252	1.0477	2.1308	0.471	0.9426	1.4039	1.8183	0.7236	0.2785	1.2559	1.1021	0.88	0.5415	0.5277
N-acetylcitrulline	Amino Acid	Urea cycle; Arginine and Proline Metabolism	48434	LC/MS Neg	100001577	940	216.099	33965-42-3	656979	C15532	HMDB00856	1.0259	3.9662	0.4491	0.4491	0.4491	0.973	0.4491	0.4491	1.3802	0.8776	0.4491	0.4491	0.4491	0.9741	1.3971	0.4491	1.0263	0.8032	0.78	0.9776	0.6628
N-delta-acetylornithine	Amino Acid	Urea cycle; Arginine and Proline Metabolism	43249	LC/MS Pos Early	100004523	1877	175.108		9920500			0.7785	1.0467	0.8726	1.4129	1.0761	0.5445	0.5445	1.2528	0.6881	1.2041	0.9533	0.5445	0.5445	0.5445	0.5445	0.5445	0.9411	0.696	0.74	0.1006	0.2488
N-alpha-acetylornithine	Amino Acid	Urea cycle; Arginine and Proline Metabolism	32984	LC/MS Pos Early	100000285	2000	175.108	1572591	439232	C00437	HMDB03357	0.891	1.666	0.9863	0.8063	0.8713	1.3812	2.0887	1.0137	1.6851	0.7891	1.0998	1.2842	0.7803	1.1188	0.611	0.5677	1.2131	0.992	0.82	0.2691	0.4246
trans-4-hydroxyproline	Amino Acid	Urea cycle; Arginine and Proline Metabolism	32306	LC/MS Pos Early	1001	1064	132.066	51-35-4	5810	C01157	HMDB00725	1.0782	1.2316	1.6272	1.4716	1.0581	0.7572	1.0032	0.4596	1.1783	2.1608	0.7048	0.6852	0.9968	0.7778	0.9468	0.6575	1.0858	1.0135	0.93	0.6739	0.5797
pro-hydroxy-pro	Amino Acid	Urea cycle; Arginine and Proline Metabolism	35127	LC/MS Pos Early	100001167	2128	229.118	18684-24-7	11673055		HMDB06695	0.9647	0.5371	1.5353	1.5012	1.395	0.5371	0.5609	0.6752	0.9574	1.5206	0.5371	1.0881	1	0.5371	1.3093	0.7889	0.9633	0.9673	1	0.8502	0.6332
N,N,N-trimethyl-alanylproline betaine (TMAP)	Amino Acid	Urea cycle; Arginine and Proline Metabolism	62947	LC/MS Pos Early	100020217	2470	229.155					1.4353	0.7285	5.0184	3.406	1.2783	1.3361	0.861	1.8586	0.7475	6.8823	0.9788	0.7951	1.0212	0.9152	0.6146	0.787	1.9903	1.5927	0.8	0.2676	0.4246
N-monomethylarginine	Amino Acid	Urea cycle; Arginine and Proline Metabolism	43586	LC/MS Pos Early	100004488	2845	189.135	53308-83-1	132862	C03884	HMDB29416	1.3167	1.0648	1.3067	1.0416	0.7694	1.0479	0.8322	0.7457	0.5703	1.1722	1.1343	0.9584	0.7642	1.0738	0.8821	0.8227	1.0156	0.9222	0.91	0.4057	0.4817
argininate*	Amino Acid	Urea cycle; Arginine and Proline Metabolism	57461	LC/MS Pos Early	100002769	2150	176.103	157-07-3	160437		HMDB03148	0.8252	1.9575	1.429	1.4517	1.4791	1.0869	0.3209	0.2913	0.6282	1.6809	0.3009	0.9642	1.584	0.6951	1.0358	0.8024	1.1052	0.9614	0.87	0.8234	0.6284
guanidinoacetate	Amino Acid	Creatine Metabolism	43802	LC/MS Pos Early	344	1937	118.061	352-97-6	763	C00581	HMDB00128	0.6696	0.7178	7.8701	4.8711	1.09	0.4598	0.2885	0.8131	1.2902	1.0196	1.5049	1.0789	1.853	0.6641	0.9804	0.734	2.0975	1.1407	0.54	0.9689	0.6623
creatine	Amino Acid	Creatine Metabolism	27718	LC/MS Pos Early	1221	1947	132.077	57-00-1	586	C00300	HMDB00064	1.0122	0.8962	1.87	1.4478	1.2276	0.9868	0.9878	0.8666	0.8933	0.9565	1.0493	1.178	1.0971	0.6942	0.9105	1.0196	1.1619	0.9748	0.84	0.1898	0.3589
creatinine	Amino Acid	Creatine Metabolism	513	LC/MS Pos Early	275	2055	114.066	60-27-5	588	C00791	HMDB00562	1.3448	0.7444	2.0335	1.7872	1.1354	0.8974	0.6625	0.7825	1.1638	1.8744	1.1304	0.8631	0.9007	1.0993	0.6784	0.8627	1.1735	1.0716	0.91	0.766	0.6124
putrescine	Amino Acid	Polyamine Metabolism	1408	LC/MS Pos Early	49	3027	89.1073	110-60-1	1045	C00134	HMDB01414	1.0463	0.8057	3.0829	1.954	0.7047	0.7493	0.5128	0.3658	1.1013	1.1078	1.0815	1.139	0.9537	0.454	0.8298	2.044	1.1527	1.0889	0.94	0.7374	0.6019
N-acetyl-isoputreanine*	Amino Acid	Polyamine Metabolism	62309	LC/MS Pos Early	100020487	2305	203.139					1.4603	0.8407	1.0178	1.23	1.1695	1.3697	0.3152	0.3152	1.4494	10.0644	0.8285	0.5196	0.7153	0.3152	0.9822	0.5591	1.4426	0.9925	0.69	0.6936	0.5878
spermidine	Amino Acid	Polyamine Metabolism	485	LC/MS Pos Early	50	3355	146.165	124-20-9	1102	C00315	HMDB01257	1.2736	0.9171	3.1671	2.0364	0.9516	0.6985	1.0069	1.0949	0.959	1.5543	0.9931	1.2762	1.3573	0.7385	0.6219	0.9547	0.9648	1.9292	2	0.7442	0.6031
spermine	Amino Acid	Polyamine Metabolism	603	LC/MS Pos Late	507	758	203.223	71-44-3	1103	C00750	HMDB01256	1.3139	0.8779	3.3358	1.7535	0.3197	0.3197	0.3197	0.3197	0.6234	0.4812	1.509	1.1221	0.6186	0.3197	0.3197	0.3197	1.3933	1.0569	0.76	0.3503	0.4597
5-methylthioadenosine (MTA)	Amino Acid	Polyamine Metabolism	1419	LC/MS Pos Early	212	2752	298.097	2457-80-9	439176	C00170	HMDB01173	1.0033	1.2576	0.8701	0.8998	0.9391	1.0056	1.0364	0.9373	1.4809	0.6107	1.066	1.1062	0.8953	1.0631	0.4289	0.9967	0.9215	1.4675	1.59	0.3461	0.4597
N-acetylputrescine	Amino Acid	Polyamine Metabolism	37496	LC/MS Pos Early	192	2230	131.118	18233-70-0	122356	C02714	HMDB02064	0.8764	0.4305	4.6179	2.4892	1	0.6894	0.6977	0.7396	0.8874	1.0048	1.2552	1.26	1.1885	0.4305	0.5904	1.3234	1.07	0.6642	0.62	0.5512	0.5289
(N(1) + N(8))-acetylspermidine	Amino Acid	Polyamine Metabolism	57814	LC/MS Pos Early	100016038	3080	188.176					1.0164	0.9456	1.6406	1.3657	0.7343	1.0682	0.3087	0.2929	1.8754	4.9872	0.9836	1.045	1.0176	0.6553	0.5469	0.6287	0.9936	0.956	0.96	0.538	0.5267
4-guanidinobutanoate	Amino Acid	Guanidino and Acetamido Metabolism	15681	LC/MS Pos Early	100000096	2320	146.092	463-003;463-00-3	500	C01035	HMDB03464	1.2832	10.6348	5.0011	4.6116	4.4742	1.8626	2.3019	2.9141	0.3184	0.7168	0.3077	0.5636	0.3341	0.3571	0.4739	0.1044	4.1354	0.397	0.1	4.5327e-06	0.0001
guanidinosuccinate	Amino Acid	Guanidino and Acetamido Metabolism	32446	LC/MS Polar	100001212	3550	174.052	6133-30-8	97856	C03139	HMDB03157	1	0.8782	0.8528	0.8528	0.8528	2.1928	0.8528	0.8528	2.6949	6.3205	0.8528	0.8528	0.8528	0.8999	0.8528	0.8528	1.0419	1.7724	1.7	0.3981	0.48
glutathione, reduced (GSH)	Amino Acid	Glutathione Metabolism	2127	LC/MS Pos Early	496	2000	308.091	70-18-8	124886	C00051	HMDB00125	1.3372	1.9018	0.0298	0.1798	1.1777	2.0631	1.6087	1.2006	0.5112	0.0359	0.7428	1.3159	0.5588	1.3034	0.518	0.8223	1.1873	0.7261	0.61	0.6543	0.5768
glutathione, oxidized (GSSG)	Amino Acid	Glutathione Metabolism	27727	LC/MS Pos Early	448	2667	613.159	103239-24-3	65359	C00127	HMDB03337	0.8112	0.731	1.0306	1.0303	1.2561	0.9596	1.0484	0.6801	0.965	0.3572	1.2933	1.0822	1.093	0.9697	1.0755	0.9553	0.9434	0.9739	1.03	0.9816	0.6628
cysteine-glutathione disulfide	Amino Acid	Glutathione Metabolism	35159	LC/MS Pos Early	100001437	2465	427.095	13081-14-6	4247235		HMDB00656	1.5964	0.5173	1.8081	1.5357	0.9117	0.6696	0.6409	2.4575	1.0479	1.9354	0.9076	0.9521	1.4874	0.552	0.8094	1.052	1.2671	1.093	0.86	0.767	0.6124
S-methylglutathione	Amino Acid	Glutathione Metabolism	33944	LC/MS Pos Early	100001259	2200	322.107	2922-56-7	3605667	C11347		1.0155	1.4822	0.6197	0.9845	1.6133	1.5379	1.289	0.7753	0.8685	0.2174	1.2271	1.5101	0.9755	0.9046	1.0997	0.8703	1.1647	0.9592	0.82	0.3118	0.4439
cysteinylglycine	Amino Acid	Glutathione Metabolism	35637	LC/MS Pos Early	278	2132	179.048	19246-18-5	439498	C01419	HMDB00078	2.5884	1.7858	0.1483	0.3306	0.8899	1.9565	1.4037	2.8996	0.8155	1.039	0.4848	1.5309	1.179	0.961	0.5223	0.7584	1.5004	0.9114	0.61	0.5984	0.5526
5-oxoproline	Amino Acid	Glutathione Metabolism	1494	LC/MS Neg	1021	738.5	128.035	98-79-3	7405	C01879	HMDB00267	2.1859	0.5389	0.4863	0.7729	0.9213	1.6013	1.0865	5.7721	0.6116	1.4187	0.6201	0.9763	1.4051	0.726	1.4072	1.0237	1.6707	1.0236	0.61	0.5233	0.523
2-hydroxybutyrate/2-hydroxyisobutyrate	Amino Acid	Glutathione Metabolism	52281	LC/MS Polar	100008928	1258	103.04					1.0185	1.3899	1.1326	1.0197	1.2088	0.7096	0.9764	0.7441	0.9815	1.2214	0.9659	0.7483	0.8675	0.8784	1.7447	1.2728	1.025	1.0851	1.06	0.722	0.6002
ophthalmate	Amino Acid	Glutathione Metabolism	34592	LC/MS Pos Early	100001311	2085	290.135	495-27-2	7018721		HMDB05765	1.5815	1.4416	0.3692	0.57	0.7739	1.1939	2.228	0.7335	0.9721	0.0628	1.4094	3.6492	0.7112	1.9301	1.0279	0.9139	1.1115	1.3346	1.2	0.8801	0.6368
S-(1,2-dicarboxyethyl)glutathione	Amino Acid	Glutathione Metabolism	63009	LC/MS Neg	100020967	543	422.087	1115-52-2	9802383			1.3622	1.5513	0.7856	0.8099	1.038	1.8737	1.0678	1.0015	0.9585	0.4278	0.9985	1.2501	0.6427	1.1647	0.6318	0.6709	1.1862	0.8431	0.71	0.055	0.1816
4-hydroxy-nonenal-glutathione	Amino Acid	Glutathione Metabolism	48487	LC/MS Neg	100006240	3319.2	462.192	99927-70-5				2.5551	2.8725	1.1544	1.2897	1.5953	1.1133	3.9606	1	0.2969	0.2888	0.4882	0.7124	0.7009	0.2888	0.6518	0.4512	1.9426	0.4849	0.25	5.8003e-05	0.0009
3'-dephospho-CoA-glutathione*	Amino Acid	Glutathione Metabolism	62807	LC/MS Neg	100020899	1690	495.101					2.7876	0.854	0.1439	0.5223	0.4912	1.5082	1.5834	0.9135	6.5666	3.1385	1.5697	0.4247	0.9899	1.0101	0.0453	1.1181	1.1005	1.8578	1.69	0.7979	0.6206
CoA-glutathione*	Amino Acid	Glutathione Metabolism	62804	LC/MS Neg	269	1326	535.084	6477-52-7	11953788	C00920		1.0316	0.5886	0.0676	0.2109	0.9684	1.1838	0.892	0.8891	3.053	2.0159	1.9223	0.6762	1.4119	1.1524	0.236	1.7733	0.729	1.5301	2.1	0.0951	0.2435
gamma-glutamylalanine	Peptide	Gamma-glutamyl Amino Acid	37063	LC/MS Pos Early	100001843	1986	219.098	5875-41-2	440103		HMDB29142	2.7802	0.6414	0.8599	1.2262	1.0328	1.5215	0.9672	4.5818	0.8718	1.1865	0.4171	0.9546	1.626	0.4625	1.0425	0.8826	1.7014	0.9305	0.55	0.114	0.2652
gamma-glutamylcysteine	Peptide	Gamma-glutamyl Amino Acid	1778	LC/MS Pos Early	1036	2118	251.07	636-58-8	842	C00669	HMDB01049	4.8784	3.9647	0.0302	0.2815	1.4572	3.1666	2.4016	18.7788	0.7372	0.1212	0.4629	1.5868	0.8122	1.1878	0.2243	0.737	4.3699	0.7337	0.17	0.2165	0.3831
gamma-glutamylglutamate	Peptide	Gamma-glutamyl Amino Acid	36738	LC/MS Pos Early	331	1775	277.103	1116-22-9	92865	C05282	HMDB11737	1.7315	0.3519	0.8845	1.0097	0.8775	1.1479	1.0075	5.7558	1.1685	1.5723	0.6652	0.9727	1.2031	0.6037	0.9925	0.8899	1.5958	1.0085	0.63	0.5659	0.5367
gamma-glutamylglutamine	Peptide	Gamma-glutamyl Amino Acid	2730	LC/MS Pos Early	1140	1430	276.119	10148-81-9	150914	C05283	HMDB11738	2.2677	0.6168	1.011	1.2998	0.9248	1.3212	0.9295	3.3563	0.989	1.0819	0.3627	1.2668	1.5569	0.4589	0.8446	0.8732	1.4659	0.9293	0.63	0.1345	0.2939
gamma-glutamylglycine	Peptide	Gamma-glutamyl Amino Acid	33949	LC/MS Pos Early	100001294	1535	205.082	1948-29-4	165527		HMDB11667	2.4145	0.384	0.5251	0.8182	0.9616	1.2934	1.9631	8.7099	0.5405	1.3864	0.5061	1.1146	1.4611	0.7424	1.0384	0.6919	2.1337	0.9351	0.44	0.3086	0.4439
gamma-glutamylhistidine	Peptide	Gamma-glutamyl Amino Acid	18245	LC/MS Pos Early	1235	2740	285.119	37460-15-4	7017195			2.5536	0.4386	0.7914	1.0029	0.5945	1.5461	0.5627	6.2897	1.0567	2.4427	0.3949	0.9069	1.5887	0.5628	1.3442	0.9971	1.7225	1.1618	0.67	0.7557	0.6071
gamma-glutamylisoleucine*	Peptide	Gamma-glutamyl Amino Acid	34456	LC/MS Pos Early	100001485	2940	261.144		14253342		HMDB11170	1.275	0.6563	0.4116	0.705	1.0838	1.8774	4.0837	2.3452	0.7812	0.639	0.8106	1.8027	1.0374	2.1152	0.8209	0.9626	1.5547	1.1212	0.72	0.5993	0.5526
gamma-glutamylleucine	Peptide	Gamma-glutamyl Amino Acid	18369	LC/MS Pos Early	1268	2991	261.144	2566-39-4	151023		HMDB11171	1.7066	0.6716	0.6886	0.9884	0.8903	1.3906	3.721	3.4091	0.5534	1.0116	0.7169	1.5318	1.2797	1.5058	0.7838	0.9219	1.6833	1.0381	0.62	0.2443	0.4046
gamma-glutamyl-alpha-lysine	Peptide	Gamma-glutamyl Amino Acid	55015	LC/MS Pos Early	100010901	2784	276.155		65254			2.0325	0.3889	1.0311	0.9689	0.7368	1.2543	0.4315	3.6588	1.0442	4.3505	0.5483	0.8816	1.0762	0.425	1.7718	0.9126	1.3129	1.3763	1.05	0.9083	0.6388
gamma-glutamyl-epsilon-lysine	Peptide	Gamma-glutamyl Amino Acid	33934	LC/MS Pos Early	100001262	2725	276.155	17105-15-6	7015685		HMDB03869	0.9624	0.5062	4.8338	3.0621	1.6448	0.6374	0.5374	1.0213	0.9787	1.4718	1.6812	2.0323	2.1277	0.4392	0.9173	0.948	1.6507	1.3245	0.8	0.9896	0.6645
gamma-glutamylphenylalanine	Peptide	Gamma-glutamyl Amino Acid	33422	LC/MS Pos Early	100000491	2992	295.129	7432-24-8	111299		HMDB00594	2.8774	0.3321	1.0419	1.2404	0.6043	1.265	0.6987	5.5783	0.6884	2.4505	0.4745	0.798	1.3367	0.51	1.0316	0.9684	1.7048	1.0323	0.61	0.4822	0.502
gamma-glutamylthreonine	Peptide	Gamma-glutamyl Amino Acid	33364	LC/MS Pos Early	100001314	1750	249.108	5652-48-2	76078708		HMDB29159	0.8927	1.0627	0.6542	0.8106	1.1929	1.0301	6.2463	1.8084	0.5328	0.6158	1.0017	1.7948	0.6694	2.5646	0.9983	0.8713	1.7122	1.1311	0.66	0.4257	0.4872
gamma-glutamyltryptophan	Peptide	Gamma-glutamyl Amino Acid	33947	LC/MS Pos Early	100001295	2975	334.14	66471-20-3	3989307		HMDB29160	3.06	0.3505	0.8467	1.1575	0.8179	1.1031	0.76	6.7079	0.8969	2.5818	0.5887	0.8193	1.6792	0.3558	1.2449	1.233	1.8504	1.175	0.63	0.6273	0.5653
gamma-glutamyltyrosine	Peptide	Gamma-glutamyl Amino Acid	2734	LC/MS Neg	1102	1240	309.109	7432-23-7	94340		HMDB11741	3.0622	0.846	0.8673	1.1648	0.6901	1.967	0.6325	5.4388	1.6547	2.2208	0.7424	0.9007	1.0055	0.9945	1.3585	0.74	1.8336	1.2021	0.66	0.5296	0.5232
gamma-glutamylvaline	Peptide	Gamma-glutamyl Amino Acid	43829	LC/MS Pos Early	100001126	2700	247.129	2746-34-1	7015683		HMDB11172	0.8717	0.5861	0.4806	0.8816	1.5869	2.0494	7.293	2.0138	0.8783	0.4318	0.9588	3.3653	1.4113	2.9649	0.9173	1.0412	1.9704	1.4961	0.76	0.8142	0.6247
gamma-glutamylserine	Peptide	Gamma-glutamyl Amino Acid	54914	LC/MS Pos Early	100009231	1351	235.092	5875-35-4				2.8804	0.3192	1.004	1.2854	0.5033	1.4497	0.6028	5.3112	0.7013	1.8693	0.4096	0.996	1.5065	0.5631	1.0298	0.7698	1.6695	0.9807	0.59	0.5074	0.5118
gamma-glutamylcitrulline*	Peptide	Gamma-glutamyl Amino Acid	62104	LC/MS Pos Early	100020241	1644	305.146					1.3504	0.5489	0.6885	0.8295	0.5489	1.4565	0.5489	4.4214	0.5489	1.1705	0.5489	0.7145	0.5489	0.5489	0.5489	0.5489	1.2991	0.6473	0.5	0.137	0.2948
alanylleucine	Peptide	Dipeptide	37093	LC/MS Pos Early	100001890	3055	203.139	1638-60-4	259583		HMDB28691	1.0717	0.9524	1	1.2639	0.4314	0.2885	1.1114	0.3825	0.2885	0.2885	1.2567	1.8425	1.1989	0.5986	0.2885	0.5038	0.8127	0.7832	0.96	0.6552	0.5768
glycylleucine	Peptide	Dipeptide	34398	LC/MS Pos Early	100001258	3059	189.123	869-19-2	92843	C02155	HMDB00759	1.4667	1.4377	1.5656	1.189	0.6503	0.639	1.5119	0.6389	0.8831	1.3579	1.4259	1.0957	0.9043	0.8893	0.3862	0.8261	1.1374	0.9711	0.85	0.4838	0.502
glycylvaline	Peptide	Dipeptide	18357	LC/MS Pos Early	100000487	2734	175.108	1963-21-9	97417		HMDB28854	1.3883	1.4624	1.3607	0.994	0.807	0.5854	1.5754	1.0213	0.6283	1.6738	1.2863	0.7786	0.7077	0.8116	0.4732	1.006	1.1493	0.9207	0.8	0.2069	0.3778
histidylalanine	Peptide	Dipeptide	42027	LC/MS Pos Early	100003542	3014	227.114	16874-75-2	351667		HMDB28878	0.9895	1.3553	2.5386	2.2674	0.4411	0.1911	0.6091	0.1911	1.0105	0.3435	2.4737	1.9467	1.3441	0.2814	0.1911	0.3857	1.0729	0.9971	0.93	0.9043	0.6388
isoleucylglycine	Peptide	Dipeptide	40008	LC/MS Neg	100003169	1992	187.109	868-28-0	342532		HMDB28907	1.2973	0.2047	1.1528	1.6158	0.2047	0.2047	1.1609	0.2387	1	1.758	0.4804	0.6589	0.3005	0.2047	0.2047	0.2047	0.7599	0.6015	0.79	0.7051	0.5948
leucylglycine	Peptide	Dipeptide	40045	LC/MS Pos Early	100003185	2778	189.123	686-50-0	79070		HMDB28929	0.7637	1.2659	0.5354	0.5354	0.5354	0.5354	1.5811	0.7502	0.5354	1.1178	1.0946	1.2184	0.9054	0.671	0.5354	0.5354	0.8128	0.8267	1.02	0.8098	0.624
phenylalanylalanine	Peptide	Dipeptide	41374	LC/MS Pos Early	100003589	2909	237.123	3918-87-4	5488196			1.9701	1.9108	1.5026	1.4716	0.469	0.3934	1.1177	0.4036	0.6175	0.7682	1.5253	1.2317	0.8823	1.1994	0.0938	0.4692	1.1549	0.8484	0.73	0.394	0.48
phenylalanylglycine	Peptide	Dipeptide	41370	LC/MS Pos Early	100003588	2898	223.108	721-90-4	98207		HMDB28995	3.0236	4.0098	1.3366	0.8592	0.5508	0.5989	1.0529	0.3672	1.0865	1.1122	1.3949	1.0673	0.7947	0.9471	0.1354	0.6953	1.4749	0.9042	0.61	0.416	0.4839
prolylglycine	Peptide	Dipeptide	40703	LC/MS Pos Early	100003674	2136	173.092	2578-57-6	6426709		HMDB11178	1.2884	1.1834	2.0928	1.2465	0.6405	0.4898	1.0682	0.7496	0.9372	1.0228	1.5396	1.01	0.99	0.7222	0.3186	0.6417	1.0949	0.8977	0.82	0.4241	0.4872
valylglutamine	Peptide	Dipeptide	42079	LC/MS Pos Early	100003640	2295	246.145	42854-54-6	5253209		HMDB29125	1.2469	1.8334	0.5667	0.8291	1.1442	0.5667	2.97	0.8102	1	0.9351	1.2224	0.5667	0.9754	1.4678	0.5667	0.6319	1.2459	0.9208	0.74	0.4148	0.4839
valylglycine	Peptide	Dipeptide	40475	LC/MS Pos Early	100003641	2444	175.108	686-43-1	136487		HMDB29127	1.8705	1.5954	0.8059	0.7048	0.5048	0.4742	1.6642	0.4134	2.1175	1.0076	1.2001	1.2545	0.9924	1.3086	0.1805	0.9434	1.0041	1.1256	1.12	0.7327	0.6019
valylleucine	Peptide	Dipeptide	39994	LC/MS Pos Early	100003210	3138	231.17	22906-55-4	352039		HMDB29131	0.5318	0.3604	0.3604	1	0.7121	0.3604	0.7071	0.3604	0.3604	0.3604	1.1337	1.2262	1.523	1.2309	0.3604	0.3604	0.5491	0.8194	1.49	0.3301	0.4578
leucylglutamine*	Peptide	Dipeptide	48189	LC/MS Pos Early	100003183	2620	260.161		4305457		HMDB28927	1.506	1.8526	0.3787	0.3787	0.7609	0.4696	1.6879	0.3787	1.325	0.5238	0.5689	1.6901	1	1.2805	0.3787	0.6881	0.9267	0.9319	1.01	0.729	0.6019
phenylacetylglutamine	Peptide	Acetylated Peptides	35126	LC/MS Pos Early	100001417	2145	265.118	28047-15-6	92258	C04148	HMDB06344	8.4164	9.813	1	0.7616	0.7488	6.3044	0.2114	0.2114	4.2258	0.5585	1.5102	1.0424	0.277	1.7319	0.9047	0.7939	3.4334	1.3805	0.4	0.6497	0.5768
phenylacetylglycine	Peptide	Acetylated Peptides	33945	LC/MS Neg	100001275	2375	192.067	500-98-1	68144	C05598	HMDB00821	0.8939	1.6846	1.0205	1.1936	1.3363	1.6951	1.7128	1.3173	1.0894	0.8723	0.9567	0.506	0.4192	0.9795	0.4791	0.5366	1.3568	0.7298	0.54	0.0015	0.0131
1,5-anhydroglucitol (1,5-AG)	Carbohydrate	Glycolysis, Gluconeogenesis, and Pyruvate Metabolism	20675	LC/MS Neg	100000580	802	163.061	154-58-5	64960	C07326	HMDB02712	0.6731	1.0587	0.5799	0.756	0.9413	2.3219	1.5923	1.1642	0.7508	0.9022	3.4718	6.6692	4.8803	4.5198	0.6689	0.7404	1.1359	2.8254	2.49	0.146	0.3003
glucose	Carbohydrate	Glycolysis, Gluconeogenesis, and Pyruvate Metabolism	20488	LC/MS Polar	572	2342	179.056	50-99-7	79025	C00031	HMDB00122	0.9588	0.9812	0.5434	0.7506	1.116	1.0326	1.3388	1.0473	0.4623	0.3699	0.9466	0.8686	1.0188	1.0941	1.0601	1.0221	0.9711	0.8553	0.88	0.3784	0.4704
glucose 6-phosphate	Carbohydrate	Glycolysis, Gluconeogenesis, and Pyruvate Metabolism	31260	LC/MS Polar	291	4537	259.022	103192-55-8	5958	C00668	HMDB01401	1.4935	0.8875	1.0656	1.0606	1.176	1.7055	1.9209	2.702	27.6158	0.2907	0.4867	0.9394	0.4981	0.809	0.5914	0.7927	1.5014	4.003	2.67	0.4718	0.4997
fructose 1,6-diphosphate/glucose 1,6-diphosphate/myo-inositol diphosphates	Carbohydrate	Glycolysis, Gluconeogenesis, and Pyruvate Metabolism	46896	LC/MS Neg	100002180	551	338.989			C00354		3.4555	1.489	1.7516	1.218	0.632	0.3637	1.0017	0.4464	1.0326	0.2815	1.2007	2.7613	0.9983	0.3678	0.0749	0.6143	1.2947	0.9164	0.71	0.2824	0.4302
dihydroxyacetone phosphate (DHAP)	Carbohydrate	Glycolysis, Gluconeogenesis, and Pyruvate Metabolism	15522	LC/MS Neg	309	603	168.991	102783-56-2	668	C00111	HMDB01473	1.6485	1.619	0.7539	1.0993	1.2851	0.4665	1.4086	0.5722	0.9892	0.1282	1.1422	1.4665	1.0108	0.615	0.3225	0.7606	1.1066	0.8044	0.73	0.2128	0.3831
3-phosphoglycerate	Carbohydrate	Glycolysis, Gluconeogenesis, and Pyruvate Metabolism	1414	LC/MS Pos Early	132	590	187	80731-10-8	724	C00597	HMDB00807	0.8464	1.0849	2.0688	1.5739	1.0784	0.8709	0.9458	0.7027	0.3456	1.0542	1.8798	2.3476	1.6426	0.9038	0.4118	0.9017	1.1465	1.1859	1.03	0.7401	0.6019
phosphoenolpyruvate (PEP)	Carbohydrate	Glycolysis, Gluconeogenesis, and Pyruvate Metabolism	597	LC/MS Neg	463	587.3	166.975	10526-80-4	1005	C00074	HMDB00263	0.6738	0.8264	1.3415	1.178	1.046	1.0658	0.954	0.6454	0.5584	1.3923	1.5635	1.3156	1.3991	0.8354	0.8014	0.9506	0.9664	1.102	1.14	0.5068	0.5118
pyruvate	Carbohydrate	Glycolysis, Gluconeogenesis, and Pyruvate Metabolism	48990	LC/MS Polar	823	1083	87.0088	127-17-3	1060	C00022	HMDB00243	0.6327	1.1034	2.4146	1.7864	0.8882	1	0.8186	0.4359	0.9413	0.5864	1.6167	0.4359	1.6398	1.0861	1.5791	0.6483	1.135	1.0667	0.94	0.8904	0.6385
lactate	Carbohydrate	Glycolysis, Gluconeogenesis, and Pyruvate Metabolism	527	LC/MS Neg	482	681.6	89.0244	79-33-4	612	C00186	HMDB00190	1.0992	1.1159	1.0249	1.2661	1.4657	0.8008	1.0652	0.6795	0.3465	0.2869	0.8664	0.9569	1.2421	0.7622	1.1128	0.9751	1.0647	0.8186	0.77	0.1325	0.293
glycerate	Carbohydrate	Glycolysis, Gluconeogenesis, and Pyruvate Metabolism	1572	LC/MS Polar	1052	2070.4	105.019	600-19-1	752	C00258	HMDB00139	1.3019	0.7225	2.7127	2.0915	0.9838	0.4557	2.1632	2.3381	0.1306	0.4215	0.8744	0.8723	1.2798	0.7452	1.5218	1.0162	1.5962	0.8577	0.54	0.0872	0.2324
6-phosphogluconate	Carbohydrate	Pentose Phosphate Pathway	15442	LC/MS Neg	100000341	583.9	275.017	921-62-0;53411-70-4	91493	C00345	HMDB01316	1.0887	0.6971	0.3085	0.4837	0.9719	2.1295	1.2837	1.469	0.6545	0.5452	1.7677	1.4933	0.8548	1.8293	0.4218	1.0281	1.054	1.0744	1.02	0.8784	0.6368
ribose 5-phosphate	Carbohydrate	Pentose Phosphate Pathway	561	LC/MS Polar	19	4193	229.012	18265-46-8;108321-05-7		C00117	HMDB01548	1.016	0.4893	1.0743	0.3801	0.3801	0.3801	0.3801	1.173	48.8499	0.3801	0.3801	0.984	0.3801	0.3801	0.3801	0.549	0.6591	6.5354	9.92	0.593	0.5506
sedoheptulose-7-phosphate	Carbohydrate	Pentose Phosphate Pathway	35649	LC/MS Neg	100001628	599.6	289.033	2646-35-7	616	C05382	HMDB01068	1.4027	1.3638	1.0009	0.9265	1.3276	1.421	2.2084	2.1491	20.4837	0.3462	0.6272	0.9991	0.6632	0.8724	0.645	0.8038	1.475	3.1801	2.16	0.5149	0.517
ribose	Carbohydrate	Pentose Metabolism	1471	LC/MS Polar	914	1508.2	195.051	50-69-1	5779	C00121	HMDB00283	0.9794	1.2851	0.6129	0.6995	1.0206	1.0568	1.2865	0.8954	0.0874	0.8006	1.1734	0.831	1.2752	1.1166	0.9369	1.0948	0.9795	0.9145	0.93	0.4853	0.5024
ribitol	Carbohydrate	Pentose Metabolism	15772	LC/MS Polar	100000406	1789.6	151.061	488-81-3	6912	C00474	HMDB00508	0.5727	1.1163	0.1256	0.2592	1.2502	2.7919	1.5201	1.0154	0.0718	0.7046	1.7072	0.9846	0.7721	3.0024	1.8719	0.6186	1.0814	1.2166	1.13	0.8709	0.6366
ribonate	Carbohydrate	Pentose Metabolism	27731	LC/MS Polar	100001007	2425	165.04	1255190	5460677	C01685	HMDB00867	0.9111	0.3981	0.4789	0.3981	1.2118	1.2876	1	1.013	0.6095	0.9556	1.1034	0.859	1.2116	1.4354	0.3981	0.3981	0.8373	0.8713	1.04	0.8698	0.6366
ribulose/xylulose	Carbohydrate	Pentose Metabolism	48340	LC/MS Polar	100006122	1400	149.046		5289590			0.9261	0.9703	1.3255	1.0739	0.7825	0.7207	1.2363	1.0927	0.2999	0.8382	1.2052	0.8296	1.3329	1.0297	0.9504	1.2347	1.016	0.9651	0.95	0.5638	0.5367
arabitol/xylitol	Carbohydrate	Pentose Metabolism	48885	LC/MS Polar	100006430	1932.4	151.061		6912	C01904		0.906	1.5048	0.495	0.6613	1.6396	1.2245	1.2699	0.84	0.3001	0.6957	1.0179	0.9843	1.0157	1.3712	1.0816	0.7654	1.0676	0.904	0.85	0.4481	0.4922
arabonate/xylonate	Carbohydrate	Pentose Metabolism	48255	LC/MS Polar	100006115	2700	165.04					0.5827	0.5751	0.9096	1.0155	1.2462	0.8406	1.0121	1.3529	0.3837	1.3134	0.837	1.0262	1.249	0.6294	1.5654	0.9879	0.9418	0.999	1.06	0.915	0.6404
sedoheptulose	Carbohydrate	Pentose Metabolism	53237	LC/MS Polar	100002619	2255	209.067	3019-74-7	5459879		HMDB03219	0.9315	1.0685	0.4739	0.6491	1.1938	1.5352	1.4937	1.1791	0.2863	0.4726	0.8979	0.8204	0.8223	1.3625	1.1072	1.1503	1.0656	0.8649	0.81	0.3155	0.4447
ribulonate/xylulonate*	Carbohydrate	Pentose Metabolism	61858	LC/MS Polar	100019968	2350	165.04					0.3986	0.499	0.6163	0.8107	1.2997	0.8757	0.9755	1.4696	0.3395	1.1714	1.0245	1.1384	1.2581	0.5709	1.8543	1.4953	0.8682	1.1066	1.27	0.4026	0.48
maltohexaose	Carbohydrate	Glycogen Metabolism	35170	LC/MS Polar	100001448	5860	989.32	34620-77-4	439606	C01936	HMDB12253	1.1047	1	0.1422	0.6835	1.5423	1.3274	1.5055	1.5758	0.3499	0.1422	0.6537	1.4166	0.9136	1.0495	0.5494	0.8329	1.1102	0.7385	0.67	0.3081	0.4439
maltopentaose	Carbohydrate	Glycogen Metabolism	35163	LC/MS Polar	100001447	5365	827.267	34620-76-3	13489094	C06218	HMDB12254	1.0112	0.7561	0.2416	0.7738	1.3642	1.0739	1.4334	1.397	0.3818	0.2416	0.6547	1.3004	0.9907	1	0.6948	1.0345	1.0064	0.7873	0.78	0.3993	0.48
maltotetraose	Carbohydrate	Glycogen Metabolism	15910	LC/MS Polar	100000275	5000	711.22	34612-38-9	446495	C02052	HMDB01296	1.2572	0.7064	0.3956	0.8592	1.2648	0.9934	1.5201	1.3781	0.3889	0.0045	0.7081	1.4027	1.0771	1.0066	0.827	1.2194	1.0468	0.8293	0.79	0.3089	0.4439
maltotriose	Carbohydrate	Glycogen Metabolism	44688	LC/MS Polar	100000276	4286.4	549.167	1109-28-0	439586	C01835	HMDB01262	1.0417	0.5972	0.5425	0.8783	1.147	0.8668	1.5123	1.2619	0.4848	0.0154	0.8346	1.1955	1.0932	1.0183	0.9817	1.2571	0.981	0.8601	0.88	0.3815	0.4704
maltose	Carbohydrate	Glycogen Metabolism	15586	LC/MS Polar	913	3329.4	387.114	6363-53-7	10991489	C00208	HMDB00163	0.8499	0.5545	0.7335	0.8596	1.0732	0.7826	1.5198	1.1308	0.5584	0.1938	0.9533	1.0467	1.0761	1.1048	1.2385	1.3113	0.938	0.9354	1	0.7267	0.6019
sucrose	Carbohydrate	Disaccharides and Oligosaccharides	1519	LC/MS Polar	935	3092	387.114	57-50-1	5988	C00089	HMDB00258	0.7618	0.6368	0.448	0.5334	5.2335	0.7743	0.4822	0.4481	0.9565	8.189	1.1273	1.6988	2.1845	1.0435	3.2011	4.5285	1.1648	2.8661	2.46	0.018	0.0821
fructose	Carbohydrate	Fructose, Mannose and Galactose Metabolism	577	LC/MS Polar	878	2065	179.056	57-48-7	5984	C00095	HMDB00660	0.8221	0.7655	0.6065	0.6623	1.1663	1.5377	2.2177	1.793	0.1423	0.2816	0.8337	0.8075	1.2184	1.6144	1.2897	1.5191	1.1964	0.9633	0.81	0.3356	0.4596
mannitol/sorbitol	Carbohydrate	Fructose, Mannose and Galactose Metabolism	46142	LC/MS Polar	100001740	2320	181.072		5780	C00794	HMDB00247	0.9859	1.2708	0.15	0.3799	1.5043	1.2799	1.5167	0.4446	0.0851	0.1757	1.1932	1.1704	1.0141	1.787	0.7859	0.6727	0.9415	0.8605	0.91	0.6941	0.5878
mannose	Carbohydrate	Fructose, Mannose and Galactose Metabolism	584	LC/MS Polar	803	2200	179.056	3458-28-4	18950	C00159	HMDB00169	1.02	0.772	0.703	0.7977	1.0965	1.9302	1.7176	1.8381	0.1096	0.3943	0.9303	0.98	0.9746	1.5906	1.5747	1.2499	1.2344	0.9755	0.79	0.2805	0.4302
galactose 1-phosphate	Carbohydrate	Fructose, Mannose and Galactose Metabolism	15706	LC/MS Polar	100000300	4552	259.022	19046-60-7	123912	C00446	HMDB00645	0.6555	0.483	1.4481	1.5301	1.5832	8.6593	1.2423	2.2372	3.6748	0.6249	0.621	0.7577	0.5803	0.3495	2.9287	0.434	2.2298	1.2463	0.56	0.209	0.38
2-ketogulonate	Carbohydrate	Fructose, Mannose and Galactose Metabolism	15306	LC/MS Polar	100000092	2794.7	193.035	342385-52-8	50	C15673	HMDB11732	1.0835	0.7253	0.5227	0.9165	1.1076	0.6135	1.3182	2.0008	0.2161	0.4851	0.6821	1.1274	1.6241	1.3261	1.4019	0.8885	1.036	0.9689	0.94	0.6252	0.5653
galactonate	Carbohydrate	Fructose, Mannose and Galactose Metabolism	27719	LC/MS Polar	100001026	3085	195.051	299-28-5	128869	C00880	HMDB00565	1.0354	0.2482	1.0779	0.9646	0.5325	1.4029	1.6737	2.6951	0.2344	0.3722	0.7894	1.0941	0.6452	1.372	1.4588	0.3666	1.2038	0.7916	0.66	0.2699	0.4246
UDP-glucose	Carbohydrate	Nucleotide Sugar	32344	LC/MS Polar	1096	3950	565.048	117756-22-6	8629	C00029	HMDB00286	2.6913	1.3508	0.4976	0.5216	0.8357	0.1239	2.0002	0.5149	2.3939	0.104	1.9051	1.7916	2.1311	1.0797	0.0745	0.9203	1.067	1.3	1.22	0.9532	0.6574
UDP-galactose	Carbohydrate	Nucleotide Sugar	15860	LC/MS Polar	100000298	4000	565.048	2956-16-3;91183-98-1;137868-52-1	18068	C00052	HMDB00302	1.568	0.816	0.9821	1.0179	2.2518	0.9153	1.8209	0.7497	0.5443	0.5281	2.4507	2.3621	2.3256	1.2518	0.8987	0.7232	1.2652	1.3856	1.1	0.9522	0.6574
UDP-N-acetylglucosamine	Carbohydrate	Nucleotide Sugar	35162	LC/MS Polar	1249	3708.7	606.074	91183-98-1	445675	C00043	HMDB00290	1.9942	1.7697	0.7715	0.7606	0.5224	2.3439	2.0191	1.75	2.1154	0.6666	0.3581	0.1623	0.3625	2.0078	0.5542	1.2285	1.4914	0.9319	0.62	0.1	0.2488
UDP-N-acetylgalactosamine	Carbohydrate	Nucleotide Sugar	18396	LC/MS Polar	1257	3730	606.074	108320-87-2	439185	C00203	HMDB00304	1.9498	1.8632	0.5972	0.4811	0.8724	2.0369	1.8453	1.9454	1.3937	0.6693	0.6995	0.4556	0.5287	1.4262	0.5634	1.1276	1.4489	0.858	0.59	0.0934	0.2435
glucuronate	Carbohydrate	Aminosugar Metabolism	15443	LC/MS Polar	100000257	3233.3	193.035	207300-70-7	444791	C00191	HMDB00127	0.9228	1.1632	0.9118	0.8015	0.5726	2.3373	0.6329	2.9328	0.599	0.4274	1.0772	1.6611	0.7871	1.2395	2.6414	2.7615	1.2844	1.3993	1.09	0.8416	0.6321
N-acetylglucosamine 6-phosphate	Carbohydrate	Aminosugar Metabolism	15107	LC/MS Polar	1213	4114	300.049	102029-88-9	439219	C00357	HMDB02817	1.0221	0.5853	1.1555	1.8623	2.4609	0.9427	0.2362	1.2386	0.9779	0.4548	1.5752	2.5722	2.0384	0.5431	0.6247	0.5746	1.1879	1.1701	0.99	0.944	0.6543
N-acetyl-glucosamine 1-phosphate	Carbohydrate	Aminosugar Metabolism	15741	LC/MS Polar	1212	4052	300.049	31281-59-1	440364	C04256	HMDB01367	1.1065	0.7659	0.8935	1.3725	2.8254	0.8348	0.3081	1.3736	1.5421	0.5112	1.1384	1.6593	1.4174	0.4512	0.4371	0.5073	1.185	0.958	0.81	0.5283	0.5232
N-acetylneuraminate	Carbohydrate	Aminosugar Metabolism	32377	LC/MS Polar	1162	3072.6	308.099	131-48-6	439197	C00270	HMDB00230	1.9738	1.0174	5.2271	3.594	0.8998	0.8298	0.5834	1.3139	0.9773	2.345	0.9522	1.3512	1.6931	0.5884	0.9826	0.7071	1.9299	1.1996	0.62	0.3663	0.4636
N-acetylglucosaminylasparagine	Carbohydrate	Aminosugar Metabolism	48149	LC/MS Pos Early	1215	1212	336.14	2776-93-4	123826	C04540	HMDB00489	0.9787	0.966	1.5996	1.2212	0.6642	0.8218	0.3379	0.5463	1.0213	1.6461	1.4342	1.287	0.8859	0.7132	1.1329	1.0278	0.892	1.1435	1.28	0.1392	0.2967
erythronate*	Carbohydrate	Aminosugar Metabolism	42420	LC/MS Polar	100001320	2186	135.03	88759-55-1	2781043		HMDB00613	0.9281	0.9264	1.628	1.4691	1.1664	1.0949	0.9184	0.7947	0.6593	2.212	0.8407	0.8062	1.0577	0.9744	1.1678	1.0256	1.1158	1.093	0.98	0.7212	0.6002
N-acetylglucosamine/N-acetylgalactosamine	Carbohydrate	Aminosugar Metabolism	46539	LC/MS Pos Early	100006435	715	222.097		24139		HMDB00215	1.0188	0.9553	0.7214	0.7373	1.1508	0.8748	1.1912	0.9812	0.4715	1.1493	1.2772	1.0467	1.1923	0.8994	1.2234	0.7423	0.9539	1.0003	1.05	0.8956	0.6385
N6-carboxymethyllysine	Carbohydrate	Advanced Glycation End-product	36713	LC/MS Pos Early	100001768	2500	205.118	1404817	123800			0.8062	1.0193	2.282	1.891	0.9807	1.0752	0.7038	1.3539	0.4727	0.6074	1.4841	2.0491	2.0257	0.6963	0.3171	0.4525	2.3094	1.2402	0.54	0.531	0.5234
citrate	Energy	TCA Cycle	1564	LC/MS Neg	1124	582	191.02	77-92-9	311	C00158	HMDB00094	0.9612	0.4704	1.7313	1.4863	1.467	0.3314	1.0388	3.5136	0.3687	0.6712	0.5068	0.4481	0.5819	1.1864	1.1765	1.1813	1.264	1.0131	0.8	0.2276	0.394
aconitate [cis or trans]	Energy	TCA Cycle	46173	LC/MS Neg	100001359	580	173.009					1.1599	0.8247	1.9701	1.5623	1.2354	0.66	1.0122	2.3717	0.2648	0.9443	0.6633	0.6609	0.7089	1.2878	0.9878	1.0206	1.375	0.7651	0.56	0.1713	0.3363
isocitrate	Energy	TCA Cycle	12110	LC/MS Pos Early	1206	773	210.061	20226-99-7	1198	C00311	HMDB00193	0.4916	0.9978	0.2176	0.5262	1.1521	0.9347	0.9442	0.8983	1.2231	1.0821	1.1938	1.0022	1.3583	0.7569	1.0243	1.0989	1.3495	0.8173	0.61	0.0445	0.1555
alpha-ketoglutarate	Energy	TCA Cycle	528	LC/MS Polar	93	2700	145.014	305-72-6;328-50-7;22202-68-2	51	C00026	HMDB00208	1.4715	0.8432	2.8478	1.8849	0.9403	0.8996	0.7603	0.9931	0.3947	0.7405	0.6193	1.2625	1.8879	1.3385	1.5183	1.0069	0.7703	1.0925	1.42	0.0611	0.1931
succinylcarnitine (C4-DC)	Energy	TCA Cycle	37058	LC/MS Pos Early	100001948	2291	262.129	256928-74-2	71464481		HMDB61717	2.003	1.6867	0.2275	0.555	0.9962	1.1527	1.5732	0.9695	0.2952	0.3002	0.551	1.2572	1.1581	0.5094	1.1808	1.0038	1.3301	1.0961	0.82	0.4387	0.4872
succinate	Energy	TCA Cycle	1437	LC/MS Polar	252	3149	117.019	110-15-6	1110	C00042	HMDB00254	1.0814	0.7555	0.8642	0.8432	0.9768	1.0232	0.7769	1.0278	1.2712	0.8133	0.9579	1.1896	1.2748	1.3768	1.0896	0.9552	1.1455	0.782	0.68	0.2987	0.4389
fumarate	Energy	TCA Cycle	1643	LC/MS Polar	330	3084	115.004	100-17-8	444972	C00122	HMDB00134	1.2716	0.8551	0.8011	0.9048	1.1344	1.2145	0.9651	1.0646	1.1938	0.7917	1.051	1.0233	0.9767	1.0386	0.8148	0.8891	0.9186	1.116	1.21	0.0351	0.1342
malate	Energy	TCA Cycle	1303	LC/MS Polar	409	3343.1	133.014	6915-15-7	525	C00149	HMDB00156	1.2018	0.8691	0.9237	0.9223	0.9082	1.0925	0.9819	1.0592	1.305	0.8971	1.0779	1.0981	1.0181	1.063	0.8728	0.9405	1.0264	0.9724	0.95	0.5276	0.5232
itaconate	Energy	TCA Cycle	18373	LC/MS Polar	100000455	2969	129.019	97-65-4	811	C00490	HMDB02092	2.3714	0.6765	212.419	121.847	0.8348	0.5631	0.6045	0.7716	10.7458	1.0505	28.7156	1.0073	0.8216	0.7804	0.9927	1.65	0.9948	1.0341	1.04	0.5539	0.5302
tricarballylate	Energy	TCA Cycle	15729	LC/MS Neg	2053	578	175.025	99-14-9	14925	C19806	HMDB31193	0.2045	1.1104	4.4143	2.7899	0.2688	1.7497	0.14	0.1902	0.1111	0.0891	1.0899	2.8195	4.3859	1	0.1272	0.0891	42.511	5.7205	0.13	0.6898	0.5876
2-methylcitrate/homocitrate	Energy	TCA Cycle	52282	LC/MS Neg	100008929	575	205.035					0.8359	1.207	1.5694	1.2702	0.9806	1.06	0.6949	0.5356	0.8339	1.3706	1.0633	1.0194	1.2579	0.8888	0.8262	0.8554	1.3585	1.214	0.89	0.6106	0.5562
acetylphosphate	Energy	Oxidative Phosphorylation	15488	LC/MS Polar	1211	4013.9	138.98	94249-01-1	186	C00227	HMDB01494	1.3431	0.5526	1.2304	1.0273	0.2351	0.9012	1.2041	1.1856	11.7756	0.9727	0.401	0.2351	0.2351	0.2351	0.8054	0.2351	1.0192	1.0144	1	0.8422	0.6321
phosphate	Energy	Oxidative Phosphorylation	42109	LC/MS Neg	461	608	96.9696	7664-38-2	1061	C00009	HMDB01429	1.0129	0.8663	0.9058	0.9563	0.9961	1.145	1.1475	1.1354	0.6924	1.0654	1.0134	0.9702	0.9846	1.0125	0.7767	1.0039	0.9599	1.8619	1.94	0.4593	0.4971
malonylcarnitine	Lipid	Fatty Acid Synthesis	37059	LC/MS Pos Early	100001526	2086	248.113	853728-01-5	22833583		HMDB02095	0.869	1.1341	0.5657	1.0226	1.5897	1.5715	5.5509	1.3085	0.569	0.6215	0.9855	0.8663	1.0145	3.3965	0.6324	0.7309	1.0207	0.9399	0.92	0.2146	0.3831
valerate (5:0)	Lipid	Short Chain Fatty Acid	33443	LC/MS Neg	1136	1718	101.061	109-52-4	7991	C00803	HMDB00892	0.7071	1.2161	0.7515	1.0158	1.9104	0.7303	0.8658	1.0383	0.6178	0.6178	0.8892	1.2861	0.6178	1.3237	1	0.6178	1.7015	1.1021	0.65	0.2379	0.4032
caproate (6:0)	Lipid	Medium Chain Fatty Acid	32489	LC/MS Neg	926	2713.7	115.076	142-62-1	8892	C01585	HMDB00535	1.0991	0.8834	3.2653	3.808	2.8585	1.3021	0.354	0.3705	1.2426	0.9358	0.4187	0.4466	1.3744	0.4115	0.8694	1.0642	1.0294	0.8713	0.85	0.3426	0.4597
cis-4-decenoate (10:1n6)*	Lipid	Medium Chain Fatty Acid	62873	LC/MS Neg	100002796	4890	169.123	505-90-8	5312351			2.6085	1.6689	2.4804	2.4467	2.0114	1.3797	1.6271	1.6235	0.1115	0.348	0.3679	0.3839	0.1894	0.3548	0.6203	0.2852	1.7426	0.8454	0.49	0.2145	0.3831
laurate (12:0)	Lipid	Medium Chain Fatty Acid	1645	LC/MS Neg	181	5300	199.17	143-07-7	3893	C02679	HMDB00638	1.0737	1.0982	0.4967	0.5042	0.5065	0.8883	0.5203	0.471	7.0434	2.8591	0.9263	1.3941	0.7985	1.568	1.3979	1.1677	1.9808	0.3326	0.17	3.5583e-06	0.0001
5-dodecenoate (12:1n7)	Lipid	Medium Chain Fatty Acid	33968	LC/MS Neg	100001232	5224	197.155	2430-94-6	5312378		HMDB00529	1.1691	1.0055	0.3582	0.3488	0.545	0.8465	0.4311	0.4404	2.4494	1.3783	0.9945	1.1169	0.9148	1.3081	1.1051	1.0149	0.6949	2.1444	3.09	0.0075	0.0395
myristate (14:0)	Lipid	Long Chain Fatty Acid	1365	LC/MS Neg	519	5440	227.202	544-63-8	11005	C06424	HMDB00806	1.2649	1.5562	0.1401	0.1717	0.2202	0.9536	0.31	0.1613	6.4284	1.8709	0.8051	1.2032	0.6836	1.5507	1.0464	1.1822	0.6431	1.2852	2	0.003	0.0225
myristoleate (14:1n5)	Lipid	Long Chain Fatty Acid	32418	LC/MS Neg	100001198	5346.9	225.186	544-64-9	5281119	C08322	HMDB02000	1.0528	0.8529	0.2329	0.2621	0.2788	0.7521	0.2608	0.245	5.3881	2.6254	1.3108	1.4456	0.9472	2.0306	1.3857	1.5538	0.5972	1.8463	3.09	0.0106	0.0531
pentadecanoate (15:0)	Lipid	Long Chain Fatty Acid	1361	LC/MS Neg	980	5521	241.217	1002-84-2;10002-84-2	13849	C16537	HMDB00826	0.7804	0.6842	0.4082	0.4133	0.422	0.4977	0.4963	0.4043	5.0641	1.8383	1.4483	1.3816	1.2196	1.9134	1.2395	1.3483	0.5133	1.9316	3.76	4.7116e-05	0.0008
palmitate (16:0)	Lipid	Long Chain Fatty Acid	1336	LC/MS Neg	424	5618	255.233	57-10-3	985	C00249	HMDB00220	1.2489	1.2608	0.5408	0.6108	0.6708	0.9095	0.9053	0.5506	2.0941	1.0654	1.01	0.99	1.0664	1.3139	0.9844	1.2361	0.8372	1.22	1.46	0.0212	0.0934
palmitoleate (16:1n7)	Lipid	Long Chain Fatty Acid	33447	LC/MS Neg	452	5475	253.217	373-49-9	445638	C08362	HMDB03229	0.999	1.001	0.0815	0.1886	0.3854	0.6524	0.5548	0.1422	2.3559	0.8885	1.2474	1.0189	1.3987	1.589	1.0477	1.711	0.6205	1.5257	2.46	0.0009	0.0081
margarate (17:0)	Lipid	Long Chain Fatty Acid	1121	LC/MS Neg	891	5731	269.249	506-12-7	10465		HMDB02259	1.2017	0.7819	0.4688	0.452	0.4601	0.5336	0.6052	0.4602	3.7667	1.6266	1.0567	1.1176	0.9433	1.4105	1.2197	1.0646	0.9629	1.1082	1.15	0.1025	0.2506
10-heptadecenoate (17:1n7)	Lipid	Long Chain Fatty Acid	33971	LC/MS Neg	100001278	5555	267.233	29743-97-3	5312435		HMDB60038	0.7903	0.5226	0.1019	0.1713	0.2968	0.3356	0.3257	0.1271	3.7826	1.2097	1.6053	1.3172	1.3575	2.1533	1.3154	1.7885	1.1963	1.0453	0.87	0.3471	0.4597
stearate (18:0)	Lipid	Long Chain Fatty Acid	1358	LC/MS Neg	439	5872	283.264	57-11-4	5281	C01530	HMDB00827	1.2116	1.1074	0.8966	0.8347	0.8668	0.9406	0.9826	0.8627	1.6353	1.1011	0.9486	1.091	1.0308	1.0174	1.0722	0.969	0.9162	1.2412	1.35	0.0274	0.1131
oleate/vaccenate (18:1)	Lipid	Long Chain Fatty Acid	52285	LC/MS Neg	100008930	5655	281.249					1.0105	0.717	0.2905	0.4438	0.6168	0.6916	0.7482	0.3425	1.86	0.9895	1.2943	1.176	1.4271	1.548	1.3134	1.6414	0.4922	2.0859	4.24	0.0002	0.0028
nonadecanoate (19:0)	Lipid	Long Chain Fatty Acid	1356	LC/MS Neg	892	6068	297.28	646-30-0	12591	C16535	HMDB00772	1.8557	1.682	1.0375	1.2182	0.9625	1.0707	0.9597	0.7839	2.0296	1.4344	0.7367	0.9555	0.7176	1.0553	0.8162	0.6173	0.5006	1.4071	2.81	0.005	0.0284
10-nonadecenoate (19:1n9)	Lipid	Long Chain Fatty Acid	33972	LC/MS Neg	100001277	5780	295.264	73033-09-7	5312513		HMDB13622	0.6778	0.4521	0.1412	0.2419	0.3867	0.3399	0.3565	0.1941	2.4887	1.3222	1.6195	1.5134	1.6351	1.7416	1.4504	1.4633	0.3339	1.8162	5.44	4.7474e-05	0.0008
arachidate (20:0)	Lipid	Long Chain Fatty Acid	1118	LC/MS Neg	893	6240	311.296	506-30-9	10467	C06425	HMDB02212	0.9476	0.8456	0.9053	0.6902	1.1999	0.9395	0.9731	0.8288	1.4944	1.0269	1.332	1.2583	1.414	1.4342	1.3224	0.6472	0.6076	1.4062	2.31	0.0003	0.004
eicosenoate (20:1)	Lipid	Long Chain Fatty Acid	33587	LC/MS Neg	100001335	5950	309.28		5282768	C16526	HMDB02231	0.8388	0.6023	0.3869	0.7472	0.9858	0.677	0.8071	0.4259	2.8805	1.0142	2.5152	2.2378	3.4997	2.7129	2.0572	2.4164	0.3488	1.6543	4.74	1.0668e-05	0.0002
erucate (22:1n9)	Lipid	Long Chain Fatty Acid	1552	LC/MS Neg	1087	6355.6	337.311	112-86-7	5281116	C08316	HMDB02068	0.8753	0.6031	0.5565	0.6864	1.2811	0.6043	0.8656	0.4261	1.938	1.1247	1.6981	1.7742	2.9888	1.2614	1.438	0.6652	0.6839	2.4167	3.53	4.9373e-06	0.0001
heneicosapentaenoate (21:5n3)	Lipid	Polyunsaturated Fatty Acid (n3 and n6)	57658	LC/MS Neg	100015797	5514	315.233	24257-10-1	11998573			0.7303	0.6236	0.5515	0.5515	1	0.839	1.8064	0.6693	2.4857	1.5243	1.1187	0.7912	1.0721	2.0154	0.722	1.0411	0.7373	1.611	2.18	0.0021	0.0166
tetradecadienoate (14:2)*	Lipid	Polyunsaturated Fatty Acid (n3 and n6)	62850	LC/MS Neg	100020343	5292	223.17	39039-37-7	5312409		HMDB00560	2.3331	1.5464	1.3812	1.27	1.3854	1.3506	1.0723	1.2865	0.9277	0.6018	0.3927	0.2621	0.2087	0.766	0.7373	0.3999	1.4532	0.537	0.37	0.0004	0.0049
hexadecadienoate (16:2n6)	Lipid	Polyunsaturated Fatty Acid (n3 and n6)	57652	LC/MS Neg	100009394	5398	251.202	28290-73-5			HMDB00477	2.7756	1.3369	0.4809	0.5849	0.6546	0.9901	0.762	0.3958	2.5132	1.0465	1.0099	0.9407	0.6882	1.5965	1.2669	1.6177	1.4879	0.6002	0.4	0.0039	0.0246
hexadecatrienoate (16:3n3)	Lipid	Polyunsaturated Fatty Acid (n3 and n6)	57651	LC/MS Neg	100009393	5330	249.186	7561-64-0	5312428			3.7669	1.7137	0.973	1.0026	1.0956	1.7035	1	0.6476	1.626	0.787	0.3827	0.3827	0.3827	0.3827	0.405	0.4525	2.5387	0.9787	0.39	0.0625	0.1944
stearidonate (18:4n3)	Lipid	Polyunsaturated Fatty Acid (n3 and n6)	33969	LC/MS Neg	100001229	5395	275.202	111174-40-4	5312508	C16300	HMDB06547	5.4239	4.5755	0.4598	0.6279	1.4655	3.3892	3.3988	0.969	2.829	1.031	0.6023	0.4299	0.29	1.2476	0.6058	0.7943	1.0699	1.0371	0.97	0.9818	0.6628
eicosapentaenoate (EPA; 20:5n3)	Lipid	Polyunsaturated Fatty Acid (n3 and n6)	18467	LC/MS Neg	2050	5450	301.217	10-2005-9;10417-94-4	446284	C06428	HMDB01999	1.2378	1.1878	0.4511	0.7618	1.4863	1.3045	1.4985	0.6317	1.283	1.7277	0.7713	0.7906	0.7555	1.3685	0.8122	0.7877	0.8465	1.3463	1.59	0.0449	0.1555
docosapentaenoate (n3 DPA; 22:5n3)	Lipid	Polyunsaturated Fatty Acid (n3 and n6)	32504	LC/MS Neg	100001181	5571	329.249	2234-74-4	6441454	C16513	HMDB06528	1.2099	0.7992	1.0353	1.1062	1.5659	1.2545	1.5194	0.8837	1.2493	1.0135	0.4799	0.5388	0.5268	0.9865	0.388	0.3932	1.1718	0.697	0.59	0.0086	0.0449
docosahexaenoate (DHA; 22:6n3)	Lipid	Polyunsaturated Fatty Acid (n3 and n6)	44675	LC/MS Neg	100000665	5525	327.233	6217-54-5	445580	C06429	HMDB02183	1.4016	0.8281	0.8655	1.0622	1.1695	1.1255	1.424	1.3233	0.9563	1.1105	1.0156	0.7967	0.836	0.9844	0.8252	0.8255	1.15	0.9188	0.8	0.0282	0.1149
docosatrienoate (22:3n3)	Lipid	Polyunsaturated Fatty Acid (n3 and n6)	32417	LC/MS Neg	100001195	5823	333.28	59708-86-0	5312556	C16534	HMDB02823	1.3993	0.742	1	1.2379	0.7625	1.0736	1.432	0.8196	0.0216	0.0216	0.0216	0.0216	0.0216	0.0216	0.0216	0.0216	1.0584	0.0216	0.02	1.2637e-09	5.4681e-07
nisinate (24:6n3)	Lipid	Polyunsaturated Fatty Acid (n3 and n6)	57810	LC/MS Neg	100015785	5657	355.264	68378-49-4	11792612		HMDB02007	2.0785	1.4953	0.5489	0.8938	1.2084	1.6185	1.5546	1.9029	1.8311	0.7407	0.8468	0.7981	1.0309	0.9691	0.6354	0.5291	1.4126	0.9227	0.65	0.0593	0.1901
linoleate (18:2n6)	Lipid	Polyunsaturated Fatty Acid (n3 and n6)	1105	LC/MS Neg	180	5535	279.233	60-33-3	5280450	C01595	HMDB00673	3.4459	1.8533	0.9559	1.299	1.4255	1.8612	2.0198	1.0441	1.4772	0.6411	0.6406	0.4131	0.5078	0.8186	0.6752	0.8213	0.9976	1.335	1.34	0.1411	0.2993
linolenate [alpha or gamma; (18:3n3 or 6)]	Lipid	Polyunsaturated Fatty Acid (n3 and n6)	34035	LC/MS Neg	100001337	5450	277.217		5280934	C06426	HMDB03073	7.3884	4.1673	0.8578	1.2188	1.7171	3.4632	3.0931	0.9718	2.5231	0.8289	0.6083	0.3366	0.2645	1.0282	0.6228	0.7792	1.7381	0.7493	0.43	0.0009	0.0084
dihomo-linolenate (20:3n3 or n6)	Lipid	Polyunsaturated Fatty Acid (n3 and n6)	35718	LC/MS Neg	100001739	5596	305.249	17046-59-2	5280581	C03242	HMDB02925	1.9675	1.1789	0.5436	0.8837	1.3299	1.5003	1.9913	1.2372	1.0644	1.045	0.9243	0.6357	0.6992	0.955	0.7365	0.6694	2.8597	0.874	0.31	0.0072	0.0384
arachidonate (20:4n6)	Lipid	Polyunsaturated Fatty Acid (n3 and n6)	1110	LC/MS Pos Late	229	1640	305.248	506-32-1	444899	C00219	HMDB01043	1.4665	0.951	0.9959	1.1413	1.1351	0.9669	1.3587	1.4518	0.5436	1.0041	0.9315	0.7992	1.1676	0.9485	1.1349	0.9942	1.0289	1.0498	1.02	0.8064	0.6231
adrenate (22:4n6)	Lipid	Polyunsaturated Fatty Acid (n3 and n6)	32980	LC/MS Neg	100001193	5678	331.264	2091-25-0	5497181	C16527	HMDB02226	1.2115	1.1292	1.8679	2.0144	1.6672	1.0215	1.2902	1.0754	0.938	0.702	0.9785	0.8677	0.9629	0.6118	0.6766	0.5943	1.3291	0.8412	0.63	0.0365	0.1378
docosapentaenoate (n6 DPA; 22:5n6)	Lipid	Polyunsaturated Fatty Acid (n3 and n6)	37478	LC/MS Neg	100001580	5624.5	329.249	25182-74-5	6441454	C16513	HMDB01976	1.493	1.0175	0.9835	1.0141	0.9912	0.7961	1.0088	1.3497	0.7451	0.9013	1.1325	1.8445	1.3819	0.5977	0.9442	0.576	1.1834	0.9405	0.79	0.0437	0.1549
docosadienoate (22:2n6)	Lipid	Polyunsaturated Fatty Acid (n3 and n6)	32415	LC/MS Neg	100001182	6034	335.296	7370-49-2	5282807	C16533	HMDB61714	2.8427	1.6045	2.3472	2.551	1.1052	1.2706	0.7334	0.7435	0.8185	0.4141	0.7664	1.4152	1.557	0.8948	0.7136	0.5879	0.1508	1.8836	12.49	1.6916e-06	6.6546e-05
dihomo-linoleate (20:2n6)	Lipid	Polyunsaturated Fatty Acid (n3 and n6)	17805	LC/MS Neg	1231	5730	307.264	2091-39-6	6439848	C16525	HMDB05060	1.8177	0.7213	0.8529	0.9637	1.1415	0.9582	1.0629	0.7129	1.3097	0.6031	1.1533	1.1103	1.3717	1.0363	0.888	0.9263	1.4097	0.7915	0.56	0.0003	0.0042
mead acid (20:3n9)	Lipid	Polyunsaturated Fatty Acid (n3 and n6)	35174	LC/MS Neg	100001472	5650	305.249	20590-32-3	5312531		HMDB10378	0.4068	0.3509	0.1493	0.214	0.3628	0.254	0.3054	0.2167	2.5637	1.5932	3.2317	4.7526	6.1025	2.4502	3.2034	3.1136	1.0817	1.0154	0.94	0.472	0.4997
docosatrienoate (22:3n6)*	Lipid	Polyunsaturated Fatty Acid (n3 and n6)	57467	LC/MS Neg	100015762	5850	333.28					0.1206	0.1206	0.1206	0.1206	0.3611	0.1206	0.1206	0.1213	0.9056	0.697	1.7635	3.023	4.9526	1	1.4832	1.2441	1.6498	0.8959	0.54	0.035	0.1342
18-methylnonadecanoate (i20:0)	Lipid	Fatty Acid, Branched	62781	LC/MS Neg	100019953	6170	311.296		4383090			1.3107	0.7479	0.5477	0.4995	0.9195	0.9886	0.7091	1.1669	1.7355	1.3061	0.9007	1.4627	1.0114	2.1917	1.0776	0.3548	0.2825	3.3763	11.95	4.791e-09	1.0366e-06
(12 or 13)-methylmyristate (a15:0 or i15:0)	Lipid	Fatty Acid, Branched	38293	LC/MS Neg	100002344	5499	241.217	2485-71-4	151014			0.1165	0.3118	0.1165	0.1408	0.1568	0.1865	0.1705	0.1438	14.1865	2.7043	1.1908	1.6172	1	2.5475	1.7296	1.8045	0.8612	1.2551	1.46	0.1939	0.3617
(14 or 15)-methylpalmitate (a17:0 or i17:0)	Lipid	Fatty Acid, Branched	38768	LC/MS Neg	100002945	5695	269.249		17903417			0.5079	0.3003	0.1315	0.1604	0.204	0.2014	0.2333	0.1657	5.9434	1.7695	1.9825	2.0559	1.4921	2.3656	1.8355	1.7901	0.1679	3.3475	19.94	1.3959e-05	0.0003
(16 or 17)-methylstearate (a19:0 or i19:0)	Lipid	Fatty Acid, Branched	38296	LC/MS Neg	100002356	5993	297.28	2724-59-6	3083779		HMDB37397	0.8806	0.5375	0.343	0.4605	0.5854	0.3886	0.4515	0.3278	1.9418	1.2494	1.64	1.4971	1.5738	1.9646	1.3076	1.1194	0.2381	2.4043	10.1	3.5821e-08	2.5834e-06
glutarate (C5-DC)	Lipid	Fatty Acid, Dicarboxylate	396	LC/MS Polar	339	2900	131.035	110-94-1	743	C00489	HMDB00661	1.2215	0.3728	6.5615	4.2715	0.922	0.9872	0.385	1.0128	0.6524	2.2919	0.5455	0.8953	1.1837	0.6837	1.9959	1.2618	0.4968	1.5367	3.09	1.9816e-06	7.1458e-05
2-hydroxyglutarate	Lipid	Fatty Acid, Dicarboxylate	37253	LC/MS Polar	100002070	3352.8	147.03	40951-21-1	43	C02630	HMDB00606	1.4215	0.7905	2.5541	1.7735	1.2691	0.278	0.8454	1.4653	0.3528	0.0728	1.1546	1.7905	2.5078	0.247	0.5007	0.6641	1.9668	1.1888	0.6	0.7386	0.6019
2-hydroxyadipate	Lipid	Fatty Acid, Dicarboxylate	31934	LC/MS Polar	100001153	3000	161.046	18294-85-4	193530	C02360	HMDB00321	1.6247	1.2405	4.5817	2.9611	2.4481	0.622	0.545	0.545	0.8884	0.5479	1.8749	0.5788	0.828	0.545	1	0.545	1.2997	0.9113	0.7	0.1846	0.355
3-hydroxyadipate*	Lipid	Fatty Acid, Dicarboxylate	62069	LC/MS Polar	100004396	3131	161.046		151913		HMDB00345	0.8842	0.6356	11.6883	7.4625	1.1103	0.9083	0.5352	0.5858	4.0248	3.4828	1.0348	0.9652	1.3596	0.9304	0.8054	1.0716	1.821	0.851	0.47	0.1126	0.2635
maleate	Lipid	Fatty Acid, Dicarboxylate	20676	LC/MS Polar	100000707	2640	115.004	110-16-7	444266	C01384	HMDB00176	1.4691	0.9492	0.8104	0.6931	1.0946	1.4562	1.3138	0.9709	1.2405	0.5034	1.5031	0.5034	0.7452	1	1.3837	0.757	2.9763	1.7093	0.57	0.9972	0.6651
heptenedioate (C7:1-DC)*	Lipid	Fatty Acid, Dicarboxylate	61866	LC/MS Polar	100019981	2816	157.051					0.3598	0.3598	2.792	1.6895	0.3598	0.3598	0.3598	0.3598	2.1233	1.651	0.9545	0.7883	0.5829	0.5563	0.3598	1.0455	1.0947	0.9545	0.87	0.3315	0.4583
azelate (C9-DC)	Lipid	Fatty Acid, Dicarboxylate	18362	LC/MS Neg	2029	1276	187.098	123-99-9	2266	C08261	HMDB00784	1.7395	0.9819	0.7447	1.0181	0.8936	1.2599	1.2268	0.6607	0.7256	1.1337	0.9225	0.6827	0.8239	1.4365	4.5049	1.0823	0.83	1.0077	1.21	0.257	0.4196
sebacate (C10-DC)	Lipid	Fatty Acid, Dicarboxylate	32398	LC/MS Neg	100001211	1788	201.113	111-20-6	5192	C08277	HMDB00792	1	0.5742	0.7213	1.1039	0.8206	0.8975	0.5742	0.5742	1.4017	0.5742	1.0263	1.074	0.5742	0.5742	2.3261	0.8586	1.0656	1.414	1.33	0.639	0.5713
dodecadienoate (12:2)*	Lipid	Fatty Acid, Dicarboxylate	62276	LC/MS Neg	100020478	5146	195.139					1.8269	1.522	1.3201	1.2336	1.553	1.3169	1.395	1.4239	0.4619	0.7664	0.6133	0.6227	0.5925	0.7141	0.764	0.7322	0.7832	1.0511	1.34	0.3214	0.4486
tetradecanedioate (C14-DC)	Lipid	Fatty Acid, Dicarboxylate	35669	LC/MS Neg	100001613	3985	257.176	821-38-5	13185		HMDB00872	1.3674	0.8458	0.6013	0.759	0.7519	0.9787	0.6936	1.247	1.5942	2.0844	0.784	1.4079	0.7045	1.0213	1.7103	1.0768	1.4489	0.6584	0.45	1.1112e-07	6.0106e-06
hexadecanedioate (C16-DC)	Lipid	Fatty Acid, Dicarboxylate	35678	LC/MS Neg	100001614	4615	285.207	505-54-4	10459	C19615	HMDB00672	1.4615	0.73	0.8041	0.6331	0.6733	1.4081	0.8246	1.8681	1.2518	1.3799	0.87	1.4925	0.8197	0.933	1.2777	1.067	0.9056	1.2979	1.43	0.0709	0.2074
hexadecenedioate (C16:1-DC)*	Lipid	Fatty Acid, Dicarboxylate	61862	LC/MS Neg	100019975	4380	283.191					1.0313	0.3082	0.2931	0.2931	0.405	0.979	0.2931	0.8777	1.737	1.4543	0.7557	1.6112	1.1257	1.021	1.1509	0.7893	1.0503	1.1365	1.08	0.4335	0.4872
2-aminoheptanoate	Lipid	Fatty Acid, Amino	43761	LC/MS Pos Early	100004542	3160	146.118	1115-90-8	227939			2.3233	0.6837	0.6837	0.6837	1.6743	0.6837	1.0048	0.7752	0.6837	0.6837	0.6837	0.6837	0.9952	0.7371	1.3385	0.6837	0.5601	1.2056	2.15	0.0034	0.0236
butyrylglycine	Lipid	Fatty Acid Metabolism (also BCAA Metabolism)	31850	LC/MS Neg	100001151	1470	144.067	20208-73-5	88412		HMDB00808	1.0664	0.9629	1.0371	0.8645	2.3603	0.3609	1.2601	0.9272	0.4648	0.6584	0.6679	1.2789	2.3829	0.7603	1.3781	1.2668	1.0641	0.8112	0.76	0.3455	0.4597
propionylcarnitine (C3)	Lipid	Fatty Acid Metabolism (also BCAA Metabolism)	32452	LC/MS Pos Early	100001162	2590	218.139	17298-37-2	107738	C03017	HMDB00824	4.8482	2.6057	3.6359	1.8786	0.7034	0.7421	1.1707	2.0359	4.0294	2.8169	0.2905	0.2962	0.4239	0.5994	0.8293	0.5022	1.1049	1.1072	1	0.9614	0.6614
propionylglycine	Lipid	Fatty Acid Metabolism (also BCAA Metabolism)	31932	LC/MS Polar	100001150	1502.5	130.051	21709-90-0	98681		HMDB00783	3.5508	1.9461	0.6792	0.5985	1.0562	0.6661	0.5985	0.5985	3.0626	3.3101	0.8611	0.9243	1.1912	0.9438	0.5985	0.5985	2.2026	1.2235	0.56	0.0654	0.1965
methylmalonate (MMA)	Lipid	Fatty Acid Metabolism (also BCAA Metabolism)	1496	LC/MS Polar	418	3078.4	117.019	516-05-2	487	C02170	HMDB00202	3.1246	2.2676	0.692	1.012	1.4163	1.5061	1.1981	0.5904	0.8625	0.8836	0.6325	0.988	0.7936	1.0679	1.1407	0.7309	1.2117	1.4362	1.19	0.5774	0.542
isocaproylglycine	Lipid	Fatty Acid Metabolism(Acyl Glycine)	61789	LC/MS Neg	100019816	2820	172.098					1.0266	0.4155	0.6671	0.7934	1.4781	1.0821	0.9309	0.6759	1.1385	1.0713	0.9734	1.3031	1.7045	1.8443	0.6174	0.3227	1.4759	0.8875	0.6	0.0989	0.2474
valerylglycine	Lipid	Fatty Acid Metabolism(Acyl Glycine)	36768	LC/MS Neg	100001451	2071	158.082	24003-66-5	4737557		HMDB00927	1.502	1.4592	0.7833	1.152	2.5278	0.2743	1.0085	0.5517	1.3064	1.4501	0.7634	0.9915	1.4328	0.6137	0.7825	0.5755	0.8837	1.1219	1.27	0.469	0.4997
hexanoylglycine	Lipid	Fatty Acid Metabolism(Acyl Glycine)	35436	LC/MS Neg	100001527	2900	172.098	24003-67-6	99463		HMDB00701	0.9573	0.6833	0.5056	0.907	2.1664	1.2408	4.2875	1.0427	0.4382	0.5304	0.616	1.3672	2.1092	1.7664	1.1165	0.7717	1.1574	0.9895	0.85	0.8956	0.6385
4-methylhexanoylglycine	Lipid	Fatty Acid Metabolism(Acyl Glycine)	62736	LC/MS Neg	100020632	3550	186.114					0.7938	0.5204	0.5978	0.6085	1.0987	0.9013	1.3121	0.9007	1.1998	1.2654	1.1795	1.8371	1.626	2.4739	0.896	0.7433	1.4738	1.0895	0.74	0.4988	0.5062
N-palmitoylglycine	Lipid	Fatty Acid Metabolism(Acyl Glycine)	42092	LC/MS Neg	100003686	5580	312.254	2441-41-0	151008		HMDB13034	1	0.6493	0.8306	0.5251	0.7733	1.1361	0.5251	1.5482	0.9778	1.184	1.3017	1.3519	1.4413	0.8803	1.8405	0.7666	0.8417	1.4026	1.67	0.016	0.0756
acetylcarnitine (C2)	Lipid	Fatty Acid Metabolism(Acyl Carnitine)	32198	LC/MS Pos Early	100000802	2282	204.123	5080-50-2	1	C02571	HMDB00201	1.6392	1.3836	17.3032	8.8511	0.8083	0.5587	1.1917	6.1554	2.3229	1.9848	0.536	0.504	0.5738	0.4241	0.5788	0.4919	0.8735	1.218	1.39	0.0506	0.1698
3-hydroxybutyrylcarnitine (1)	Lipid	Fatty Acid Metabolism(Acyl Carnitine)	43264	LC/MS Pos Early	100003926	2400	248.149		53481617		HMDB13127	1.9752	0.4249	1.1238	1.0128	0.964	2.028	1.7757	2.7029	0.691	0.7721	0.9957	0.7426	0.8682	2.0478	0.405	1.0043	4.7364	0.927	0.2	0.0366	0.1378
3-hydroxybutyrylcarnitine (2)	Lipid	Fatty Acid Metabolism(Acyl Carnitine)	52984	LC/MS Pos Early	100009271	2340	248.149				HMDB13127	1.5672	0.9491	2.8324	2.0082	1.2501	0.9621	1.2917	2.853	0.5506	0.4428	0.6297	0.8965	1.0379	0.7134	0.7114	1.0481	0.9498	1.2106	1.27	0.6531	0.5768
3-hydroxyhexanoylcarnitine (1)	Lipid	Fatty Acid Metabolism(Acyl Carnitine)	62557	LC/MS Pos Early	100020825	2918	276.181					1.1304	0.8928	1.4466	1.5578	1.4387	0.8939	0.9567	1.5705	0.3862	0.2405	0.7108	0.8349	1.0433	0.7388	1.7157	1.108	2.4374	1.6207	0.66	0.7989	0.6206
myristoylcarnitine (C14)	Lipid	Fatty Acid Metabolism(Acyl Carnitine)	33952	LC/MS Pos Late	100001270	1350	372.311	18822-89-4	6426854		HMDB05066	0.455	0.2576	2.7453	1.2568	0.2576	1	0.2576	1.3684	3.108	2.6383	0.4787	0.6249	0.2576	1.6043	0.301	0.6724	1.0278	2.2482	2.19	0.0581	0.1891
palmitoylcarnitine (C16)	Lipid	Fatty Acid Metabolism(Acyl Carnitine)	44681	LC/MS Pos Late	100000776	1425	400.342	6865-14-1	461	C02990	HMDB00222	0.7134	0.2844	10.8056	4.3776	0.2772	1.232	0.242	1.5671	5.0426	2.444	0.985	1.015	0.5088	1.5996	0.4307	0.9395	3.1587	1.7572	0.56	0.9932	0.6651
palmitoleoylcarnitine (C16:1)*	Lipid	Fatty Acid Metabolism(Acyl Carnitine)	53223	LC/MS Pos Late	100009406	1357	398.326		71464547			0.8169	0.2917	2.0062	1.0032	0.3406	1.5156	0.3729	1.7118	2.8883	1.8104	0.9968	0.9729	0.6824	1.1998	0.4375	1.2877	2.8666	1.4361	0.5	0.8633	0.6366
stearoylcarnitine (C18)	Lipid	Fatty Acid Metabolism(Acyl Carnitine)	34409	LC/MS Pos Late	100001391	1485	428.373	18822-91-8	6426855		HMDB00848	1.0042	0.3432	13.2147	7.7306	0.3508	0.9856	0.2909	1.3494	6.8127	1.5594	0.6903	1.1694	0.6177	1.6347	0.5772	0.9958	2.716	1.0778	0.4	0.2978	0.4389
linoleoylcarnitine (C18:2)*	Lipid	Fatty Acid Metabolism(Acyl Carnitine)	46223	LC/MS Pos Late	100003151	1430	424.342	36816-10-1	6450015		HMDB06469	1.6324	1.1724	3.4635	1.8389	1.1616	1.8331	1.0116	2.4025	0.9314	0.9884	0.9534	0.5766	0.4318	0.8894	0.638	0.748	1.3155	1.206	0.92	0.7751	0.6166
3-hydroxyoleoylcarnitine	Lipid	Fatty Acid Metabolism(Acyl Carnitine)	61840	LC/MS Pos Late	100019801	1406	442.353					0.4285	0.3013	5.6498	4.4122	0.5133	0.887	0.2718	1.5897	2.4742	0.8592	1.113	1.3592	0.5983	1.5216	0.72	1.2372	1.0074	1.2845	1.28	0.342	0.4597
oleoylcarnitine (C18:1)	Lipid	Fatty Acid Metabolism(Acyl Carnitine)	35160	LC/MS Pos Late	100001501	1423	426.358	38677-66-6	6441392		HMDB05065	0.4156	0.1611	2.4131	1.1351	0.3142	0.9809	0.2888	0.9705	3.5773	1.51	1.0191	1.1225	0.6912	1.2345	0.5663	1.1975	0.8349	1.3648	1.63	0.0948	0.2435
adipoylcarnitine (C6-DC)	Lipid	Fatty Acid Metabolism(Acyl Carnitine)	52988	LC/MS Pos Early	100006614	2570	290.16		71296139		HMDB61677	0.4567	0.7426	0.5722	0.6074	0.72	0.8116	0.8351	1.4286	2.7229	0.7263	1.5052	1.7183	1.4751	1.1649	1.4682	1.1915	1.7506	1.6145	0.92	0.7958	0.6206
pimeloylcarnitine/3-methyladipoylcarnitine (C7-DC)	Lipid	Fatty Acid Metabolism(Acyl Carnitine)	53224	LC/MS Pos Early	100009407	2773	304.175					0.8614	4.5192	1.3916	1.5263	2.7363	1.1392	0.4591	0.2222	1.7317	2.7534	0.6569	0.6384	0.6839	1.0828	0.9172	0.3575	1.5962	1.1181	0.7	0.4685	0.4997
arachidoylcarnitine (C20)*	Lipid	Fatty Acid Metabolism(Acyl Carnitine)	57513	LC/MS Pos Late	100015833	1512	456.405				HMDB06460	1.1179	0.4899	7.7925	11.0065	0.563	0.5911	0.3487	1.0233	4.0546	1	0.8049	1.8407	0.9522	1.7099	0.3487	0.778	1.8601	1.1092	0.6	0.3676	0.4637
arachidonoylcarnitine (C20:4)	Lipid	Fatty Acid Metabolism(Acyl Carnitine)	57518	LC/MS Pos Late	100015837	1353	448.342					1.4166	0.676	1.3077	0.802	0.9429	1.0546	1.1741	1.7113	0.2801	1.2462	0.8974	0.6275	0.7342	1.0074	0.9926	1.1269	1.8145	0.7696	0.42	0.0006	0.0062
behenoylcarnitine (C22)*	Lipid	Fatty Acid Metabolism(Acyl Carnitine)	57514	LC/MS Pos Late	100015832	1561	484.436					0.9662	0.9057	3.7584	12.3736	1.1467	0.6441	1.0338	0.8991	2.0266	0.829	0.7875	1.2265	1.3705	1.1424	0.5428	0.6972	1.1357	0.864	0.76	0.1432	0.3003
dihomo-linolenoylcarnitine (C20:3n3 or 6)*	Lipid	Fatty Acid Metabolism(Acyl Carnitine)	57521	LC/MS Pos Late	100015840	1392	450.358					1.2757	0.5214	0.8391	0.7865	0.913	1.201	0.9763	1.2344	2.6139	1.3739	0.8283	0.5214	0.5214	0.5214	0.5214	1.0237	0.9684	0.9907	1.02	0.6256	0.5653
eicosenoylcarnitine (C20:1)*	Lipid	Fatty Acid Metabolism(Acyl Carnitine)	57519	LC/MS Pos Late	100015838	1484	454.389					0.7236	0.3204	6.0034	3.9146	0.4771	1.0595	0.3419	1.1645	6.0929	0.9405	0.7912	1.4847	0.9039	1.1917	0.3583	1.1526	1.137	1.1071	0.97	0.7837	0.6178
erucoylcarnitine (C22:1)*	Lipid	Fatty Acid Metabolism(Acyl Carnitine)	57525	LC/MS Pos Late	100015841	1535	482.42					1.0727	0.4584	2.715	4.5712	1.3106	0.8413	0.7974	1.0027	1.0741	0.4783	0.9973	1.957	2.1325	0.9908	0.3539	0.9607	0.7718	1.4965	1.94	0.0026	0.0195
docosahexaenoylcarnitine (C22:6)*	Lipid	Fatty Acid Metabolism(Acyl Carnitine)	57523	LC/MS Pos Late	100015845	1349	472.342					1.3745	0.8346	1.5367	1.2454	0.7916	0.8672	0.6848	1.7609	0.5604	1.8749	1.8253	0.9976	0.6672	1.0024	0.8451	1.084	1.6069	1.1027	0.69	0.6121	0.5564
lignoceroylcarnitine (C24)*	Lipid	Fatty Acid Metabolism(Acyl Carnitine)	57515	LC/MS Pos Late	100015834	1603	512.467					0.9723	0.6696	1.458	4.1481	0.7931	1.0011	0.627	0.8549	2.0754	1.0794	1.1957	1.6337	0.9321	0.9989	1.01	0.723	1.5009	0.9408	0.63	0.1251	0.2833
margaroylcarnitine (C17)*	Lipid	Fatty Acid Metabolism(Acyl Carnitine)	57512	LC/MS Pos Late	100004054	1424	414.358	106182-29-0			HMDB06210	0.715	0.579	3.4976	2.1409	0.2302	0.5453	0.2881	0.2264	7.998	2.1951	1.2716	1.9041	0.7284	1.893	0.5831	1.4121	1.7142	0.7538	0.44	0.0014	0.0119
nervonoylcarnitine (C24:1)*	Lipid	Fatty Acid Metabolism(Acyl Carnitine)	57531	LC/MS Pos Late	100015846	1602	510.452					0.8956	0.5888	1.8627	6.8842	1.686	0.8715	1.1415	0.9502	1.4603	0.654	1.0498	1.5484	2.0674	0.9032	0.4669	0.7234	1.2359	0.8473	0.69	0.0629	0.1944
3-hydroxypalmitoylcarnitine	Lipid	Fatty Acid Metabolism(Acyl Carnitine)	61839	LC/MS Pos Late	100019800	1380	416.337					0.9725	0.6769	15.8298	10.9058	0.5266	1.3642	0.3616	3.5073	5.4046	1.3037	0.5496	1.0275	0.359	1.189	0.395	0.9496	4.2681	1.3972	0.33	0.2982	0.4389
deoxycarnitine	Lipid	Carnitine Metabolism	36747	LC/MS Pos Early	100001662	2052	146.118	6249-56-5	134	C01181	HMDB01161	2.1754	0.9785	2.3852	1.7753	0.9982	1.1641	0.7397	0.7487	1.2155	1.8487	1.0684	0.5945	0.5622	1.0018	0.5067	0.5246	1.7567	1.2353	0.7	0.7006	0.5921
carnitine	Lipid	Carnitine Metabolism	15500	LC/MS Pos Early	100000007	1978	162.112	461-05-2	10917	C00318	HMDB00062	1.4103	1.3459	0.8576	0.9886	1.226	1.4164	1.2765	1.668	0.6353	1.0114	0.7304	0.8985	0.8425	0.9739	0.917	1.0454	1.3706	0.9153	0.67	0.1015	0.2496
3-hydroxybutyrate (BHBA)	Lipid	Ketone Bodies	542	LC/MS Polar	254	1444	103.04	625-72-9	441	C01089	HMDB00357	1.2223	0.4514	1.3492	0.914	0.5862	1.2375	0.6609	1.3089	1.086	1.8501	1.4311	0.7746	0.9008	2.1407	0.5687	0.6641	1.2737	0.8818	0.69	0.0023	0.0181
palmitoylcholine	Lipid	Fatty Acid Metabolism (Acyl Choline)	52944	LC/MS Pos Late	100009233	1482	342.337		151731			1.571	0.3382	0.8586	1.122	0.3382	0.8895	0.3382	1.1105	5.7217	6.3407	1.2319	0.5769	0.6179	3.5934	0.6179	0.5204	0.9663	1.177	1.22	0.4743	0.4997
oleoylcholine	Lipid	Fatty Acid Metabolism (Acyl Choline)	53260	LC/MS Pos Late	100009331	1449	368.352					1.4722	0.1413	0.7356	0.8935	0.5039	1.092	0.4104	0.37	3.8595	4.6045	1.8858	1.0899	0.9955	4.0653	0.8353	1.0045	0.8208	2.4026	2.93	0.1325	0.293
palmitoloelycholine	Lipid	Fatty Acid Metabolism (Acyl Choline)	53257	LC/MS Pos Late	100009334	1385	340.321					1.3746	0.3568	0.4818	0.3568	0.3568	1	0.4035	0.3568	3.4107	4.5699	1.5755	0.5878	0.3568	4.3256	0.3568	0.7407	0.7024	2.2925	3.26	0.0068	0.0371
linoleoylcholine*	Lipid	Fatty Acid Metabolism (Acyl Choline)	57463	LC/MS Pos Late	100015760	1388	366.337					2.4692	0.4993	1.9693	1.9429	0.7811	2.4499	0.8052	0.6013	3.5216	6.2518	1.1948	0.4294	0.3924	2.7642	0.5732	0.483	0.5859	1.9905	3.4	0.061	0.1931
3-hydroxyhexanoate	Lipid	Fatty Acid, Monohydroxy	53230	LC/MS Neg	100006367	1725	131.071	10191-24-9	151492			1.3216	1.2635	1	0.9016	1.0318	0.6172	0.6433	0.9363	0.5814	0.5814	0.8254	1.1162	0.9751	1.0042	1.0238	1.289	1.4398	1.9513	1.36	0.9451	0.6543
3-hydroxyoctanoate	Lipid	Fatty Acid, Monohydroxy	22001	LC/MS Neg	100000773	3446	159.103	88930-08-9	26613		HMDB01954	1.0043	1.0464	0.8821	0.8057	1.2306	0.8991	1.0499	0.9957	0.5317	0.514	0.9836	1.0596	0.9688	1.2681	1.3587	1.0872	0.9644	0.9246	0.96	0.7562	0.6071
3-hydroxydecanoate	Lipid	Fatty Acid, Monohydroxy	22053	LC/MS Neg	100000997	4634.7	187.134	5561-87-5	26612		HMDB02203	1.112	1.0887	0.7159	0.7303	1.2022	0.8922	1.0215	1.0334	0.2089	0.3035	0.9785	1.061	0.9613	1.2728	1.1869	0.8264	0.9892	0.9715	0.98	0.6534	0.5768
3-hydroxyoleate*	Lipid	Fatty Acid, Monohydroxy	61843	LC/MS Neg	100019966	5508	297.244					0.6122	0.4856	0.6534	0.666	0.626	1.1423	0.6095	0.7108	1.3418	1.1102	1.4095	0.8898	1.1521	1.832	1.76	1.1615	0.9745	0.8499	0.87	0.2992	0.4389
5-hydroxyhexanoate	Lipid	Fatty Acid, Monohydroxy	31938	LC/MS Neg	100001148	1267	131.071	44843-89-2	170748		HMDB00525	1.3956	0.6744	1.3902	1.0229	0.7091	0.6744	1.1247	0.9771	0.6744	0.9256	1.3551	0.6744	0.6744	1.106	0.8086	0.77	0.6882	1.3321	1.94	8.4714e-05	0.0012
8-hydroxyoctanoate	Lipid	Fatty Acid, Monohydroxy	21239	LC/MS Neg	100000956	2300	159.103	764-89-6	69820		HMDB61914	1.1652	0.9417	0.4564	0.7082	1.1369	0.4564	1.0583	0.4564	0.4564	0.4564	0.4564	0.8035	0.4564	0.4564	2.3695	0.4564	0.996	0.8736	0.88	0.4019	0.48
16-hydroxypalmitate	Lipid	Fatty Acid, Monohydroxy	39609	LC/MS Neg	100002953	5236.2	271.228	506-13-8	10466	C18218	HMDB06294	1.4421	0.695	1.3547	1.3218	1.2378	0.9884	0.8205	1.1298	0.7438	1.1697	0.9609	1.6937	1.0116	0.7798	0.9629	0.6597	0.7974	0.7389	0.93	0.4391	0.4872
13-HODE + 9-HODE	Lipid	Fatty Acid, Monohydroxy	37752	LC/MS Neg	100002196	5275	295.228		43013			5.8602	2.0589	5.131	2.5615	1.255	0.9803	1.6454	1.3681	1.0197	0.8759	0.4882	0.3525	0.3471	0.2826	0.7549	0.2912	1.1237	0.9978	0.89	0.3605	0.4628
14-HDoHE/17-HDoHE	Lipid	Fatty Acid, Monohydroxy	53034	LC/MS Neg	100009278	5296	343.228					0.423	0.423	2.5591	2.2616	1.1505	0.9027	0.423	1.4459	1.0973	0.8281	0.634	0.423	0.423	0.4665	0.423	0.423	2.6076	0.5515	0.21	0.0002	0.0029
12,13-DiHOME	Lipid	Fatty Acid, Dihydroxy	38395	LC/MS Neg	62	5137	313.238	263399-35-5	10236635	C14829	HMDB04705	2.9544	1.5069	0.8808	1.5292	2.5361	1.1795	1.5404	1.1277	0.6739	0.6609	0.5827	0.3172	0.5368	0.6069	1.0974	0.9026	1.6569	0.6723	0.41	0.0005	0.0049
9,10-DiHOME	Lipid	Fatty Acid, Dihydroxy	38399	LC/MS Neg	179	5180	313.238	263399-34-4	9966640	C14828	HMDB04704	2.9669	1.2719	1.5404	2.1375	1.6008	1.32	1.5056	0.6599	0.7953	0.8747	1.0249	0.3777	0.7837	0.746	0.9751	0.7505	1.6254	0.791	0.49	0.0033	0.0236
19,20-DiHDPA	Lipid	Fatty Acid, Dihydroxy	46286	LC/MS Neg	100002844	5212	361.238		16061148		HMDB10214	1.3385	0.9849	1.0466	1.1076	1.1326	0.9075	0.5677	0.9267	0.6648	0.9631	1.1229	1.2838	1.0285	0.7071	1.014	0.986	1.0015	0.9713	0.97	0.8298	0.6288
prostaglandin F2alpha	Lipid	Eicosanoid	19398	LC/MS Neg	100000574	4658	353.233	551-11-1	5280363	C00639	HMDB01139	0.2316	0.2316	13.7845	5.5108	0.2777	0.8018	0.2316	1	0.2316	2.2476	1.6773	0.9819	1.3348	0.5076	1.9692	0.5506	1.1986	0.5898	0.49	0.0954	0.2435
6-keto prostaglandin F1alpha	Lipid	Eicosanoid	20476	LC/MS Pos Late	100000571	926	353.232	58961-34-8;58962-34-8	5280888	C05961	HMDB02886	0.47	0.8181	18.9987	6.0173	1.1174	0.6658	0.6575	1.5432	0.1352	0.9513	1.1536	1.0487	1.8261	0.4674	1.5939	0.7872	2.7587	1.1876	0.43	0.831	0.6288
12-HETE	Lipid	Eicosanoid	37536	LC/MS Neg	100002167	5326	319.228	71030-37-0;73837-14-6	5312983		HMDB06111	0.6051	0.3611	4.8303	2.6198	0.8036	1.037	1.0999	1.3532	0.3098	0.7224	1.4138	0.7492	1.857	1.018	0.982	0.5511	3.786	0.9954	0.26	0.2442	0.4046
15-HETE	Lipid	Eicosanoid	37538	LC/MS Neg	100000565	5298	319.228	54845-95-3	5280724	C04742	HMDB02110	2.6318	1	2.8755	1.6854	1.3253	0.5687	1.5234	1.6076	0.3336	0.8148	0.8587	0.8954	1.0084	0.4058	0.8255	0.3336	1.5888	0.9504	0.6	0.3612	0.4628
12-HHTrE	Lipid	Eicosanoid	57393	LC/MS Neg	1261	5175	279.197	54397-84-1	5283141	C20388	HMDB12535	1.0188	0.6054	25.3321	8.539	0.7861	0.6281	0.3982	0.9812	0.8751	3.4473	2.8805	2.0268	3.0585	0.5726	2.6167	0.808	1.6522	0.6845	0.41	0.0038	0.0246
oleoyl ethanolamide	Lipid	Endocannabinoid	38102	LC/MS Pos Late	1137	1661	326.305	11-58-0;111-58-0	5283454		HMDB02088	0.7947	0.5942	0.865	1.028	0.9996	0.7231	0.6978	0.4642	1.2603	1.155	1.035	1.3593	1.4215	1.0698	0.9904	1.0004	4.7861	2.0357	0.43	0.8443	0.6321
palmitoyl ethanolamide	Lipid	Endocannabinoid	38165	LC/MS Pos Late	1489	1643	300.29	544-31-0	4671	C16512	HMDB02100	1.1113	0.9154	0.9722	1.0355	0.9984	0.9124	0.6702	0.3952	1.2987	1.1565	1.0016	1.5034	1.5995	0.9671	1.052	0.9888	0.7708	1.1615	1.51	0.0021	0.0166
stearoyl ethanolamide	Lipid	Endocannabinoid	38625	LC/MS Pos Late	100002254	1787	328.321	111-57-9	27902		HMDB13078	1.0667	0.8912	0.9223	1.0297	1.111	0.8312	0.884	0.4192	1.513	1.2909	0.9989	1.2621	1.344	1.0011	0.991	0.9268	0.8763	1.196	1.36	0.0334	0.1304
N-oleoyltaurine	Lipid	Endocannabinoid	39732	LC/MS Neg	100003119	5610	388.253	52514-04-2	6437033			0.3625	0.3625	0.6933	0.6142	0.9254	0.6301	0.9959	0.675	1	7.3848	2.1811	1.6034	2.4858	1.2832	2.9499	1.9787	0.8944	1.166	1.3	0.0447	0.1555
N-stearoyltaurine	Lipid	Endocannabinoid	39730	LC/MS Neg	100003240	5782	390.268	63155-80-6	168274			0.2942	0.2942	1	0.5511	0.2942	0.2942	0.2942	0.2942	1.1467	6.0645	0.2942	0.2942	0.2942	0.2942	0.2942	0.2942	0.6574	2.6083	3.97	0.0004	0.0043
N-palmitoyltaurine	Lipid	Endocannabinoid	39835	LC/MS Neg	100003239	5560	362.237	83982-06-3				0.4664	0.4664	0.966	0.5658	0.4664	0.4664	1	0.4664	0.4664	9.5652	1.6817	0.9307	1.7308	0.4664	2.2065	0.4664	0.4145	1.1221	2.71	0.4732	0.4997
N-linoleoyltaurine*	Lipid	Endocannabinoid	61826	LC/MS Neg	100005814	5505	386.237					0.5974	0.5485	1	0.8559	1.3131	0.955	1.4422	1.0016	0.5485	1.9526	0.5485	0.5485	0.5485	0.5485	0.5485	0.5485	0.608	2.1892	3.6	0.0804	0.2226
myo-inositol	Lipid	Inositol Metabolism	1124	LC/MS Polar	363	3506.3	225.062	87-89-8	892	C00137	HMDB00211	0.9789	0.7242	1.0517	1.0228	1.1863	1.042	0.7133	1.2308	0.9943	1.4193	0.7578	1.0057	1.2571	0.8459	0.9077	0.6543	0.9642	0.724	0.75	0.0957	0.2435
inositol 1-phosphate (I1P)	Lipid	Inositol Metabolism	43849	LC/MS Polar	370	4785	259.022	573-35-3;106032-59-1	440194	C01177	HMDB00213	1.3511	0.8303	0.9862	1.0138	0.7918	1.1311	0.5782	0.6014	1.1696	0.9696	1.2727	0.848	0.8205	1.3788	1.664	1.2662	0.9937	0.9803	0.99	0.8334	0.6294
choline	Lipid	Phospholipid Metabolism	15506	LC/MS Pos Early	1256	1961	104.107	67-48-1	305	C00114	HMDB00097	1.0485	0.8831	1.4232	1.188	0.9123	0.9472	0.8267	0.8722	0.9449	1.4086	1.2096	0.9961	1.0039	1.2683	1.2022	0.9324	0.9105	1.1737	1.29	0.0726	0.2109
choline phosphate	Lipid	Phospholipid Metabolism	34396	LC/MS Pos Early	267	700	184.073	72556-74-2	1014	C00588	HMDB01565	0.6628	0.8464	1.2194	1.0609	0.9036	0.8512	0.6757	1.097	0.5694	0.8625	1.3341	1.6097	1.4244	0.9391	1.294	1.0814	1.0127	1.1208	1.11	0.2308	0.3963
cytidine 5'-diphosphocholine	Lipid	Phospholipid Metabolism	34418	LC/MS Polar	1220	4200	533.106	33818-15-4	13804	C00307	HMDB01413	1.0403	1.1268	0.5314	0.7177	1.2285	0.9285	1.6644	0.9963	1.5302	1.0264	0.758	0.5391	0.8502	1.3667	0.9154	1.0037	0.9146	1.1393	1.25	0.1947	0.3617
glycerophosphorylcholine (GPC)	Lipid	Phospholipid Metabolism	15990	LC/MS Pos Early	100000269	672	258.11	28319-77-9	71920	C00670	HMDB00086	2.0333	1.3069	1.0475	1.0998	1.0324	0.7485	0.8743	0.9676	0.7743	0.5474	1.0514	1.0747	1.0509	0.9427	0.4362	0.8302	1.0292	0.9987	0.97	0.8779	0.6368
phosphoethanolamine	Lipid	Phospholipid Metabolism	1600	LC/MS Neg	1026	638	140.012	1071-23-4	1015	C00346	HMDB00224	1.2125	0.7323	2.9258	2.1521	0.7317	0.7805	0.5224	0.8511	2.2021	2.8061	1.3439	0.8109	0.9996	1.1691	1.0004	0.9536	1.1388	0.8385	0.74	0.0736	0.2123
cytidine-5'-diphosphoethanolamine	Lipid	Phospholipid Metabolism	34410	LC/MS Polar	100001407	4210	445.053	72842-05-8	123727	C00570	HMDB01564	1.6944	1.5453	0.7402	0.6588	0.8711	1.2263	1.1239	0.6197	1.7528	1.2177	1.0857	0.7002	0.9143	1.9469	0.8166	0.7889	1.2385	1.4107	1.14	0.4388	0.4872
glycerophosphoethanolamine	Lipid	Phospholipid Metabolism	37455	LC/MS Polar	100001620	3075	214.049	33049-08-0	123874	C01233	HMDB00114	3.3066	1.1206	1.6926	1.4586	0.8398	0.8794	0.5459	0.7128	0.6513	0.7425	1.3445	1.2175	1.1552	1.7744	0.675	0.7704	1.06	1.1529	1.09	0.6651	0.5797
glycerophosphoserine*	Lipid	Phospholipid Metabolism	57404	LC/MS Polar	100015666	3541	258.038		3081457			1.1322	1.6188	1.6036	1.2687	0.8126	0.5087	0.6028	0.5178	0.4463	1.0167	1.1214	0.9833	1.0871	0.7207	1.201	0.8366	1.3195	1.0413	0.79	0.5658	0.5367
glycerophosphoinositol*	Lipid	Phospholipid Metabolism	47155	LC/MS Polar	100001621	3850	333.059	16824-65-0	167572			1.7908	2.9714	0.9554	1.002	1.3616	0.7991	1.4908	0.918	0.9869	2.4757	0.9461	0.9251	0.998	1.1169	1.2008	0.8442	1.0082	0.9266	0.92	0.9055	0.6388
trimethylamine N-oxide	Lipid	Phospholipid Metabolism	40406	LC/MS Pos Early	100003397	2100	76.0757	1184-78-7	1145	C01104	HMDB00925	0.5775	2.787	0.7458	1.0219	1.0258	1.1846	0.2022	2.6401	3.2369	5.6777	0.6142	0.7701	0.9781	0.2431	1.5501	0.6787	1.4111	1.1867	0.84	0.4768	0.5005
1-stearoyl-2-oleoyl-GPS (18:0/18:1)	Lipid	Phosphatidylserine (PS)	19265	LC/MS Pos Late	100000639	3000	790.559		9547087		HMDB10163	0.7535	0.6808	1.9307	1.3833	0.7769	0.575	0.4883	1.0685	1.1128	1.0356	1.1124	1.7934	1.2986	0.6563	0.4391	0.9644	1.2731	1.7186	1.35	0.7895	0.6206
1-stearoyl-2-linoleoyl-GPS (18:0/18:2)	Lipid	Phosphatidylserine (PS)	53009	LC/MS Pos Late	100000642	2689	788.544	322647-11-0	9547091			1.4337	1.2098	3.7946	2.4685	0.8871	1.3931	0.9533	1.5332	1.0467	0.735	0.8789	1.1394	0.6277	0.66	0.4258	0.6286	0.9571	1.0516	1.1	0.6004	0.5526
1-stearoyl-2-arachidonoyl-GPS (18:0/20:4)	Lipid	Phosphatidylserine (PS)	52235	LC/MS Pos Late	100001872	2565	812.544				HMDB12383	0.7549	0.7223	2.1297	1.7316	1.0324	1.1483	1.1465	1.2437	0.9813	0.8202	1.0187	0.9754	0.8236	0.745	0.6809	1.0658	1.7092	0.7678	0.45	0.0039	0.0246
1-palmitoyl-2-oleoyl-GPG (16:0/18:1)	Lipid	Phosphatidylglycerol (PG)	52448	LC/MS Pos Late	100000641	3206	766.559		5283509			0.9234	0.6961	0.5783	0.6585	0.7057	1.0063	1.1498	0.8891	1.3027	1.3159	0.9937	1.0674	1.2852	1.3842	1.0334	0.9202	1.2387	0.8889	0.72	0.0776	0.2181
1-palmitoyl-GPS (16:0)*	Lipid	Lysophospholipid	46130	LC/MS Pos Late	100005805	1551	498.283		9547100			0.5537	0.6291	1.4553	1.9716	1.0212	0.4941	0.8773	0.7309	0.5705	1.3619	1.5631	0.4941	1.4679	1.095	0.8281	1	0.8259	1.1628	1.41	0.0039	0.0246
1-stearoyl-GPS (18:0)*	Lipid	Lysophospholipid	45966	LC/MS Pos Late	100004327	1634	526.314		9547101			0.8822	0.5727	1.3221	1.5009	1.0051	0.7349	1.009	1.1186	0.4037	1.1509	0.8843	0.9879	1.181	0.943	1.1415	0.9949	0.9666	1.0476	1.08	0.6278	0.5653
1-oleoyl-GPS (18:1)	Lipid	Lysophospholipid	19260	LC/MS Neg	100000630	5607	522.284	326589-90-6	9547099		HMDB61694	0.2935	0.2935	0.9296	1	0.7179	0.4042	0.4171	0.2935	0.2935	1.0186	2.4935	2.0939	1.8434	0.4061	1.4342	1.4505	1.0182	0.9609	0.94	0.7175	0.6002
1-palmitoyl-GPG (16:0)*	Lipid	Lysophospholipid	45970	LC/MS Neg	100005717	5570	483.273		3300276			1.1116	0.5554	0.747	0.8561	0.946	0.6323	1.1966	1.564	0.9364	1.1211	1.0761	0.9079	1.295	1.1874	0.9958	1.0042	0.5437	1.3792	2.54	0.0253	0.1054
1-stearoyl-GPG (18:0)	Lipid	Lysophospholipid	34437	LC/MS Neg	100001462	5816	511.304					1.0632	0.5262	0.7426	0.8038	0.8759	0.9368	1.4309	1.5083	0.9271	0.7734	1.2391	1.2073	0.6692	1.2997	1.523	1.3215	0.9511	1.0655	1.12	0.2497	0.4092
1-oleoyl-GPG (18:1)*	Lipid	Lysophospholipid	45968	LC/MS Neg	100005716	5610	509.288					0.1429	0.1429	0.2322	0.4182	0.1429	0.3378	0.1429	0.1429	2.8967	0.1429	4.1762	2.7791	1	0.4249	2.3832	1.8221	0.986	1.12	1.14	0.3811	0.4704
1-linoleoyl-GPG (18:2)*	Lipid	Lysophospholipid	54885	LC/MS Neg	100009227	5516	507.273					3.2128	0.6343	1.0311	1.0744	0.7509	1.0774	0.9132	1.7234	1.5255	0.6142	0.9689	0.6142	0.6142	0.6142	0.78	0.6142	0.2128	1.9531	9.18	0.0017	0.0142
glycerol	Lipid	Glycerolipid Metabolism	15122	LC/MS Neg	1254	758	91.0401	56-81-5	753	C00116	HMDB00131	1.4932	1.1846	0.3569	0.4829	0.7357	0.5886	1.0191	0.4203	1.625	0.6719	1.242	1.1147	0.9809	1.1236	0.902	1.5379	1.3022	0.7932	0.61	0.0757	0.2154
glycerol 3-phosphate	Lipid	Glycerolipid Metabolism	43847	LC/MS Polar	100000258	3938.7	171.006	29849-82-9	754	C00093	HMDB00126	3.9181	1.0148	0.3195	0.247	1.2051	2.2671	1.7086	1.2444	6.6273	0.4425	0.1992	0.9371	0.182	1.9834	0.9852	0.254	0.7852	1.1497	1.46	0.0488	0.1662
glycerophosphoglycerol	Lipid	Glycerolipid Metabolism	48857	LC/MS Polar	100001619	2430	245.043		439964	C03274		0.9744	0.9241	0.8665	0.9042	1.1433	0.8493	1.5326	0.8841	0.3889	0.7106	1.7136	1.3246	1.0256	1.0656	1.404	1.2545	1.4906	1.4514	0.97	0.4291	0.4872
sphinganine	Lipid	Sphingolipid Synthesis	17769	LC/MS Pos Late	313	1413	302.305	3102-56-5	3126	C00836	HMDB00269	1.1168	0.5326	1.2027	1.0593	0.4542	1.0387	0.4972	0.9613	1.704	1.7513	1.0811	0.9181	0.8498	1.0534	0.8218	0.9611	1.0098	1.1109	1.1	0.8592	0.6366
sphingadienine	Lipid	Sphingolipid Synthesis	57426	LC/MS Pos Late	100015643	1350	298.274	25696-03-1	6449795			1.0156	0.4968	0.9844	1.1776	0.8801	0.8307	1.0605	1.4441	1.0956	0.7992	1.0465	1.463	2.6033	0.9158	0.5723	0.7411	0.8578	1.1426	1.33	0.1031	0.2506
phytosphingosine	Lipid	Sphingolipid Synthesis	1510	LC/MS Pos Late	469	1367	318.3	554-62-1	122121	C12144	HMDB04610	1.8885	1.2686	0.1816	0.2921	0.3835	1.0195	0.2215	0.2349	3.0696	0.5101	1.1228	2.0733	0.7995	0.9805	1.214	1.2999	0.9862	1.1546	1.17	0.6546	0.5768
sphingosine	Lipid	Sphingosines	17747	LC/MS Pos Late	297	1393	300.29	123-78-4	5353955	C00319	HMDB00252	1.1077	0.6734	1.1745	1.2183	0.8087	0.8383	0.7648	0.7205	1.3501	1.05	1.3376	1.3676	1.573	0.9199	0.7594	0.95	0.6863	1.3837	2.02	0.0291	0.1167
hexadecasphingosine (d16:1)*	Lipid	Sphingosines	57428	LC/MS Pos Late	100015723	1289	272.258					0.4286	0.5559	0.5501	0.6575	0.6091	1.185	0.3967	0.2738	2.1002	0.9743	1.4958	1.4268	1.1457	1.6168	1.0415	1.0257	0.9133	1.1634	1.27	0.0685	0.2018
heptadecasphingosine (d17:1)	Lipid	Sphingosines	57427	LC/MS Pos Late	100015724	1377	286.274	6918-48-5	5283557			0.8844	0.5019	0.4288	0.7284	0.7667	0.7475	0.8505	0.7336	3.7157	2.0412	2.7126	2.2253	1.9091	1.7681	1.1156	1.5464	0.5821	1.3533	2.32	0.0003	0.004
3-hydroxy-3-methylglutarate	Lipid	Mevalonate Metabolism	531	LC/MS Polar	112	2850	161.046	503-49-1	1662	C03761	HMDB00355	0.9775	0.5804	21.1867	13.8816	1.8521	1.0225	0.4777	0.5825	0.8517	1.0288	1.0343	1.1922	2.9667	0.5298	0.634	0.9166	0.7052	2.1293	3.02	1.341e-05	0.0003
cholesterol	Lipid	Sterol	63	LC/MS Pos Late	266	2707	369.352	57-88-5	11025495	C00187	HMDB00067	0.8572	0.6686	1.2076	1.1041	0.8076	0.7164	0.675	0.8172	1.0605	1.0144	1.2482	1.2311	0.9856	1.0321	1.0297	0.9733	5.0701	1.1443	0.23	0.3375	0.4597
7-alpha-hydroxy-3-oxo-4-cholestenoate (7-Hoca)	Lipid	Sterol	36776	LC/MS Neg	100001609	5288.1	429.301	115538-85-7	3081085	C17337	HMDB12458	0.7859	0.7859	0.7859	0.7859	0.7859	0.9114	0.7859	0.7859	0.7859	0.7859	0.7859	0.7859	0.7859	0.7859	8.7489	1.0886	0.8567	1.0719	1.25	0.0175	0.0808
4-cholesten-3-one	Lipid	Sterol	38125	LC/MS Pos Late	100002227	2520	385.346	601-57-0	91477	C00599	HMDB00921	0.989	0.9446	1.0737	1.011	0.585	0.5108	0.3297	0.4778	1.4967	0.8204	1.319	1.5601	1.4128	0.96	1.294	2.7422	0.8016	1.8191	2.27	0.3146	0.4447
beta-sitosterol	Lipid	Sterol	27414	LC/MS Pos Late	100001033	3054	397.383	83-46-5	222284	C01753	HMDB00852	0.5883	0.5387	1.4335	1.3504	1.1628	0.4914	0.8372	1.2264	0.4914	0.4914	0.4914	0.4914	0.4914	0.4914	0.4914	0.4914	0.7402	1.4507	1.96	0.0042	0.0256
campesterol	Lipid	Sterol	33997	LC/MS Pos Late	100001269	2873	383.367	474-62-4	173183	C01789	HMDB02869	0.424	0.673	1.35	1.3437	1.0775	0.6439	1.0181	0.9819	0.424	0.424	0.424	0.424	0.424	0.424	0.424	0.424	0.9536	0.4914	0.52	0.0072	0.0384
7-hydroxycholesterol (alpha or beta)	Lipid	Sterol	47890	LC/MS Pos Late	100005999	1930	367.336		107722		HMDB06119	1.6787	1.3066	1.5341	1.1482	0.2745	0.2745	0.5856	0.4444	0.3868	0.3545	1.1107	1.7252	1	0.2745	0.2745	0.8225	0.939	0.424	0.45	0.0014	0.0119
corticosterone	Lipid	Corticosteroids	5983	LC/MS Neg	272	5040	345.207	50-22-6	5753	C02140	HMDB01547	3.8672	0.2065	0.2065	0.2065	0.2065	0.2065	0.3291	3.977	0.6771	4.7007	0.2065	0.2065	0.2065	1.0086	0.3495	1	0.9058	0.7436	0.82	0.6088	0.5562
cholate	Lipid	Primary Bile Acid Metabolism	22842	LC/MS Neg	136	5165	407.28	81-25-4	221493	C00695	HMDB00619	0.5123	1.0498	0.183	0.7578	2.0478	5.5082	1.0586	1.6567	0.183	0.3287	0.5607	1	0.6798	1.0704	1.0752	0.7001	1.1507	1.0444	0.91	0.7414	0.6019
glycocholate	Lipid	Primary Bile Acid Metabolism	18476	LC/MS Neg	342	5163	464.302	475-31-0;863-57-0	10140	C01921	HMDB00138	85.8081	2.9067	0.6118	0.8345	1.3262	6.5183	0.4002	2.0202	1.0831	0.2812	0.3774	1.4515	0.2812	1	0.3613	0.4546	1.5968	0.6997	0.44	0.2162	0.3831
taurocholate	Lipid	Primary Bile Acid Metabolism	18497	LC/MS Neg	1648	5150	514.284	145-42-6	6675	C05122	HMDB00036	1.1118	1.3058	0.6414	0.949	1.5756	1.4594	0.4581	1.8119	0.9173	0.6914	0.8794	1.2062	0.6194	0.6795	1.051	1.1338	12.5533	0.6613	0.05	0.0506	0.1698
chenodeoxycholate	Lipid	Primary Bile Acid Metabolism	1563	LC/MS Neg	1123	5264	391.285	474-24-9;474-25-9	10133	C02528	HMDB00518	0.1166	0.9522	0.0382	0.6268	1.579	3.2959	0.8121	0.9098	0.0382	0.468	1.0606	1	1.6234	2.117	3.6784	1.6331	1.1641	0.8972	0.77	0.3111	0.4439
glycochenodeoxycholate	Lipid	Primary Bile Acid Metabolism	32346	LC/MS Neg	1628	5236.1	448.307	16564-43-5	12544	C05466	HMDB00637	5.6514	0.6899	0.1672	0.1672	0.1672	1.3101	0.1672	0.1672	0.1672	0.1672	0.1672	0.1672	0.1672	0.1672	0.1672	0.1672	1.0413	1.4523	1.39	0.5328	0.524
taurochenodeoxycholate	Lipid	Primary Bile Acid Metabolism	18494	LC/MS Neg	1629	5250	498.289	6009-98-9	387316	C05465	HMDB00951	0.4652	1.5365	0.29	0.6585	0.9794	3.0081	0.2068	1.0288	0.9841	0.8111	1.2941	1.0434	1.0159	0.9807	2.4545	2.0575	1.061	0.1672	0.16	0.1069	0.2555
beta-muricholate	Lipid	Primary Bile Acid Metabolism	31885	LC/MS Neg	100001066	4794	407.28	2393-59-1	5283853	C17726	HMDB00415	0.1929	0.3689	0.352	1.0769	1.7149	0.6416	0.304	1.2873	0.0295	0.7935	1.1347	1.2271	1.9642	2.9779	1.6423	0.9231	1.0217	1.3301	1.3	0.1599	0.3219
alpha-muricholate	Lipid	Primary Bile Acid Metabolism	34092	LC/MS Neg	100001280	4765	407.28	2393-58-0	3083761	C17647	HMDB00506	0.1979	1	0.0567	0.7993	2.7678	7.0702	0.9516	2.1204	0.0567	0.532	0.4062	0.4335	1.7929	3.1733	3.7184	1.6874	0.7423	1.3365	1.8	0.4995	0.5062
tauro-beta-muricholate	Lipid	Primary Bile Acid Metabolism	33983	LC/MS Neg	100001250	4774	514.284	25696-60-0	168408		HMDB00932	1.0843	0.838	1.2661	1.0319	1.2286	0.6668	0.0897	1.929	0.7363	0.8579	1.131	1.2985	0.9681	0.7626	0.8828	1.0702	1.8705	1.4751	0.79	0.9161	0.6404
glyco-alpha-muricholate**	Lipid	Primary Bile Acid Metabolism	62065	LC/MS Neg	100020213	4734	464.302					9.3144	1.041	0.0413	0.0413	0.0413	3.2836	0.0413	0.959	0.0413	0.0413	0.0413	0.1941	0.0413	0.0413	0.0413	0.0413	1.0168	0.9634	0.95	0.6331	0.5672
glyco-beta-muricholate**	Lipid	Primary Bile Acid Metabolism	62066	LC/MS Neg	100020214	4762	464.302					52.9912	0.6352	0.5814	0.5814	0.5814	1.3271	0.5814	1.2048	0.5814	0.5814	0.5814	0.7952	0.5814	0.5814	0.5814	0.5814	1.8454	0.0604	0.03	0.0588	0.1898
deoxycholate	Lipid	Secondary Bile Acid Metabolism	1114	LC/MS Neg	302	5294	391.285	83-44-3	222528	C04483	HMDB00626	4.3771	1	0.0471	0.0471	0.7751	6.8506	1.1251	0.4579	0.8197	0.0471	2.0921	0.5053	0.669	0.0471	1.8598	1.0205	7.3105	0.6082	0.08	0.2255	0.3933
glycodeoxycholate	Lipid	Secondary Bile Acid Metabolism	18477	LC/MS Neg	100000436	5281	448.307	360-65-6	3035026	C05464	HMDB00631	39.1125	0.2535	0.2535	0.2535	0.2535	1	0.2535	0.2535	0.2535	0.2535	0.2535	0.2535	0.2535	0.2535	0.2535	0.2535	1.835	0.8826	0.48	0.7274	0.6019
taurodeoxycholate	Lipid	Secondary Bile Acid Metabolism	12261	LC/MS Neg	1668	5257.4	498.289	207737-97-1	2733768	C05463	HMDB00896	3.3038	1.3234	0.1336	0.2233	0.5999	4.6811	0.4499	0.4494	2.6545	0.1336	2.4326	0.8666	0.6101	0.1336	1.1364	1.1334	5.2042	0.2535	0.05	0.2431	0.4046
taurolithocholate 3-sulfate	Lipid	Secondary Bile Acid Metabolism	36850	LC/MS Neg	100001658	5027	280.622	64936-83-0	440071	C03642	HMDB02580	0.6796	2.3361	0.163	0.163	0.3217	4.2815	0.163	0.163	2.0486	0.163	1.0539	1.1873	0.163	0.163	0.9461	0.5711	1.3956	1.1376	0.82	0.9905	0.6645
ursodeoxycholate	Lipid	Secondary Bile Acid Metabolism	1605	LC/MS Neg	1135	5055	391.285	128-13-2	31401	C07880	HMDB00946	0.1187	0.7682	0.0946	0.8521	2.3141	2.7462	0.9251	1.1595	0.0946	0.6913	1	0.7804	1.6726	3.2217	2.9657	1.223	1.0339	0.787	0.76	0.779	0.6171
tauroursodeoxycholate	Lipid	Secondary Bile Acid Metabolism	39378	LC/MS Neg	100002912	5025	498.289	14605-22-2	9848818		HMDB00874	0.6953	1.6512	0.5093	0.9849	1.9171	3.6458	0.2801	1.6956	0.6663	0.9433	0.8967	0.7515	1.0151	1.4262	1.589	1.595	1.1223	1.4562	1.3	0.536	0.526
taurohyocholate*	Lipid	Secondary Bile Acid Metabolism	42603	LC/MS Neg	100004084	5000	514.284					1	1.1334	0.6287	0.6287	0.9146	1.3008	0.6287	1.516	0.6287	0.6287	0.6287	0.8576	0.6287	0.6287	0.6287	0.6287	1.4224	1.1104	0.78	0.9364	0.6514
taurohyodeoxycholic acid	Lipid	Secondary Bile Acid Metabolism	43588	LC/MS Neg	100003869	5073	498.289	38411-85-7	119046			1.5593	2.4555	0.2405	0.6254	1.0369	1.9322	0.331	2.7686	1.3119	0.2405	0.6747	0.6374	0.2405	0.2405	0.5343	1	0.9689	0.6573	0.68	0.029	0.1167
taurocholenate sulfate*	Lipid	Secondary Bile Acid Metabolism	32807	LC/MS Neg	100001990	4750	279.614					0.6618	1	0.4153	0.4153	0.4153	0.4153	0.4153	0.4153	1.3086	0.4153	1.1051	1.3644	0.4153	0.4153	0.4153	0.4462	1.3687	0.61	0.45	0.1108	0.2606
inosine	Nucleotide	Purine Metabolism, (Hypo)Xanthine/Inosine containing	1123	LC/MS Pos Early	361	1269	269.088	58-63-9	6021	C00294	HMDB00195	1.3283	1.1565	0.5899	0.9152	1.4038	1.1255	2.2981	1.6453	1.9484	0.5693	0.5979	0.6617	0.7266	1.0848	0.5931	0.8919	0.5192	0.7357	1.42	0.2948	0.4389
hypoxanthine	Nucleotide	Purine Metabolism, (Hypo)Xanthine/Inosine containing	3127	LC/MS Polar	171	1515.8	135.031	68-94-0	790	C00262	HMDB00157	1.1607	0.9426	0.9457	0.9411	0.9648	1.4817	1.1875	1.3733	0.7746	0.997	0.9957	1.003	0.8854	1.2457	1.2469	1.2127	1.3078	0.8842	0.68	0.0647	0.1965
xanthine	Nucleotide	Purine Metabolism, (Hypo)Xanthine/Inosine containing	3147	LC/MS Polar	1004	2023	151.026	69-89-6	1188	C00385	HMDB00292	1.1546	0.9556	1.0057	0.9819	0.9679	1.1335	0.8888	1.0304	0.8919	0.9766	1.0439	1.0149	0.9943	1.0926	0.9882	1.0141	1.1247	1.0451	0.93	0.4369	0.4872
xanthosine	Nucleotide	Purine Metabolism, (Hypo)Xanthine/Inosine containing	15136	LC/MS Neg	100000299	1075	283.068	146-80-5	64959	C01762	HMDB00299	1.0883	1.1021	0.9199	1.1857	2.1498	0.4582	2.2801	1.0801	0.526	1.1782	0.7219	0.8932	1.1969	0.4928	0.6896	0.8282	1.0148	1.0021	0.99	0.7778	0.6171
N1-methylinosine	Nucleotide	Purine Metabolism, (Hypo)Xanthine/Inosine containing	48351	LC/MS Pos Early	100001409	1430	283.104	20245-33-4	65095		HMDB02721	0.9105	0.7786	4.3051	3.4226	1.1476	0.6643	0.6643	0.6643	2.3279	5.3632	1.3272	0.7168	1.0505	0.9495	0.7036	0.8346	1.283	0.8159	0.64	0.0875	0.2324
2'-deoxyinosine	Nucleotide	Purine Metabolism, (Hypo)Xanthine/Inosine containing	15076	LC/MS Pos Early	100000135	1250	253.093	890-38-0	65058	C05512	HMDB00071	1.8509	0.8615	2.1557	1.0364	0.4071	0.2563	0.5113	0.8327	3.1897	1.4076	2.1857	1.5168	0.8924	1.0833	0.6567	0.9636	1.5697	1.6592	1.06	0.8184	0.6257
urate	Nucleotide	Purine Metabolism, (Hypo)Xanthine/Inosine containing	1604	LC/MS Neg	1134	757.1	167.021	69-93-2;120K5305	1175	C00366	HMDB00289	1.1448	0.3793	0.9613	1.0387	0.7455	1.1105	0.3529	1.1469	0.7081	1.1703	1.2185	0.6679	0.6667	0.3317	1.4959	1.0451	0.989	1.487	1.5	0.1324	0.293
uric acid ribonucleoside*	Nucleotide	Purine Metabolism, (Hypo)Xanthine/Inosine containing	62102	LC/MS Neg	100002682	1200	299.063	2124-54-1	164933			1.5135	4.4312	0.91	2.3969	2.0144	0.3158	1.109	0.7222	0.8298	0.9422	0.2199	0.4298	1	0.2199	1.2538	1.185	0.86	0.913	1.06	0.8118	0.624
allantoin	Nucleotide	Purine Metabolism, (Hypo)Xanthine/Inosine containing	1107	LC/MS Polar	1002	1672	157.037	97-59-6	204	C02350	HMDB00462	0.9849	0.8426	1.0151	1.1181	1.2678	0.7571	0.8846	0.7841	1.0337	1.3306	1.1574	1.0815	1.248	0.9055	0.7589	0.7902	1.6766	0.7601	0.45	0.0837	0.225
allantoic acid	Nucleotide	Purine Metabolism, (Hypo)Xanthine/Inosine containing	33434	LC/MS Polar	218	2960	175.047	99-16-1	203	C00499	HMDB01209	1.0645	1.1632	0.6491	0.9399	1.8476	1.1316	0.8586	0.3574	1.0948	3.5977	1.0196	1.0177	0.9823	0.6807	0.682	0.8078	0.9568	1.0382	1.09	0.4346	0.4872
adenosine 5'-monophosphate (AMP)	Nucleotide	Purine Metabolism, Adenine containing	32342	LC/MS Pos Early	209	1013	348.07	149022-20-8	6083	C00020	HMDB00045	1.0236	1.0434	0.7821	0.6196	0.6823	1.3043	1.6727	1.1781	1.4973	1.1473	0.9764	0.7236	0.8868	1.4931	0.7936	0.9705	1.0015	1.2353	1.23	0.5849	0.5463
adenosine 3'-monophosphate (3'-AMP)	Nucleotide	Purine Metabolism, Adenine containing	35142	LC/MS Neg	100001449	1245	346.056	84-21-9	41211	C01367	HMDB03540	1.5171	1.12	0.494	0.1188	0.2902	0.1188	1.0463	0.2915	3.9037	2.6684	1.3633	1	0.2289	0.1188	0.1188	0.3727	1.0383	1.0611	1.02	0.8038	0.6222
adenosine 2'-monophosphate (2'-AMP)	Nucleotide	Purine Metabolism, Adenine containing	36815	LC/MS Neg	100001694	1497.7	346.056	130-49-4	94136	C00946	HMDB11617	1.6782	0.9818	0.5875	0.8925	1.3009	1.1918	1.1487	1.0182	0.4814	1.1109	1.052	1.1323	0.9011	0.7002	0.3067	0.6095	0.6246	1.2218	1.96	0.5695	0.5367
adenosine 3',5'-cyclic monophosphate (cAMP)	Nucleotide	Purine Metabolism, Adenine containing	2831	LC/MS Neg	207	1952.2	328.045	60-92-4	6076	C00575	HMDB00058	1.1425	0.7976	1.097	0.9131	0.839	1.0086	0.7912	0.6544	0.7606	1.0505	0.9994	1.1153	1.2342	0.8257	1.0006	1.0315	1.1	0.7868	0.72	0.0771	0.2181
adenosine 3',5'-diphosphate	Nucleotide	Purine Metabolism, Adenine containing	15691	LC/MS Neg	1214	575	426.022	75431-54-8	159296	C00054	HMDB00061	0.8158	0.9339	0.0985	0.1124	0.6747	1.6678	2.2795	2.1786	1.1279	1.9527	1	0.3176	0.6858	1.3385	0.0985	1.3449	0.9054	1.0022	1.11	0.2386	0.4032
adenylosuccinate	Nucleotide	Purine Metabolism, Adenine containing	18360	LC/MS Neg	1303	560	230.53	19046-78-7	195	C03794	HMDB00536	3.0075	1.7526	0.5231	0.2251	0.6298	0.3355	1.5979	0.0905	3.1183	0.5187	1.8977	0.8093	1	1.7542	0.0905	1.6635	1.0951	0.9832	0.9	0.8968	0.6385
adenosine	Nucleotide	Purine Metabolism, Adenine containing	555	LC/MS Pos Early	798	2169	268.104	58-61-7	60961	C00212	HMDB00050	0.6426	1.0112	0.9888	1.1094	1.8952	1.4329	1.9016	0.9538	2.9103	2.5652	1.1605	0.894	0.9505	0.6945	0.6972	0.7004	1.0202	1.3565	1.33	0.449	0.4922
adenine	Nucleotide	Purine Metabolism, Adenine containing	554	LC/MS Pos Early	880	2221	136.062	73-24-5	190	C00147	HMDB00034	0.5867	1.0567	0.3664	0.4705	1.0774	1.1811	1.1034	0.9433	1.2403	0.9082	0.8339	1.0785	0.8927	1.0941	0.924	1.2	1.2419	1.3216	1.06	0.8639	0.6366
N1-methyladenosine	Nucleotide	Purine Metabolism, Adenine containing	15650	LC/MS Pos Early	1242	2120	282.12	15763-06-1	27476	C02494	HMDB03331	1.1617	0.4824	1.1234	1.0037	0.9963	0.648	0.6845	0.9008	0.8386	1.6841	1.0536	1.291	1.1674	0.6493	0.6727	1.1545	0.8482	1.0215	1.2	0.1646	0.3283
N6-methyladenosine	Nucleotide	Purine Metabolism, Adenine containing	37114	LC/MS Pos Early	213	2264	282.12	1867-73-8	1869		HMDB04044	0.9988	1.0012	0.8334	0.7575	0.9464	1.5817	0.8792	0.9106	0.8657	1.7601	1.0024	1.1404	1.1503	1.073	1.1142	0.9227	0.8751	1.0639	1.22	0.2592	0.4201
N6-carbamoylthreonyladenosine	Nucleotide	Purine Metabolism, Adenine containing	35157	LC/MS Neg	100001415	2164	411.127	24719-82-2	161466		HMDB41623	0.7559	0.6946	2.5897	1.5916	0.6946	0.6946	0.6946	0.6946	0.6946	1.8874	0.8429	0.9471	1.0529	0.6946	0.6946	0.6946	0.9886	1.1286	1.14	0.2378	0.4032
2'-deoxyadenosine 5'-monophosphate	Nucleotide	Purine Metabolism, Adenine containing	46333	LC/MS Pos Early	100000485	1284	332.075	653-63-4	12599	C00360	HMDB00905	0.7735	0.3406	0.8128	0.7237	0.8218	1.8481	1.1495	2.1728	0.5463	1.3616	1.0949	0.5061	0.9051	1.4584	4.9754	1.3634	1.0513	0.9386	0.89	0.8613	0.6366
2'-deoxyadenosine 3'-monophosphate	Nucleotide	Purine Metabolism, Adenine containing	40663	LC/MS Pos Early	100003420	1240	332.075	102832-10-0	1467			1.1203	1.6113	1.2248	0.7149	0.347	0.3093	0.4239	0.2065	1.3153	1.3369	2.0009	2.0457	0.8797	0.7166	0.1247	1.1728	1.0803	1.5264	1.41	0.4919	0.5041
N6-succinyladenosine	Nucleotide	Purine Metabolism, Adenine containing	48130	LC/MS Pos Early	100001664	1930	384.115	4542-23-8	165243		HMDB00912	1.5463	0.5875	2.2457	1.7012	0.9971	0.9425	0.4177	1.0405	1.1919	0.8699	1.7369	1.0029	1.1336	0.8886	0.4906	0.679	0.7447	1.1991	1.61	0.2692	0.4246
guanosine 5'- monophosphate (5'-GMP)	Nucleotide	Purine Metabolism, Guanine containing	2849	LC/MS Pos Early	347	800	364.065	1333479	6804	C00144	HMDB01397	1.3254	1.6535	1.2336	1.181	0.5758	0.6743	1.7982	1.0826	0.7292	1.6231	1.0426	0.8279	0.9221	0.9574	0.3087	0.889	1.1848	0.9992	0.84	0.6631	0.5796
guanosine	Nucleotide	Purine Metabolism, Guanine containing	1573	LC/MS Pos Early	1099	1728	284.099	118-00-3	6802	C00387	HMDB00133	0.8586	0.9571	0.6547	0.599	0.7168	1.0065	2.2745	0.9127	1.2522	1.098	1.0824	1.0731	1.0199	1.0625	0.7669	0.9935	1.1905	0.9125	0.77	0.2122	0.3831
guanine	Nucleotide	Purine Metabolism, Guanine containing	32352	LC/MS Pos Early	172	2032	152.057	73-40-5	764	C00242	HMDB00132	1.2265	1.5015	1.0329	0.7172	0.6654	0.7829	0.8936	0.7038	2.5051	1.2417	1.5434	1.4509	0.9343	0.9671	0.5662	1.2728	0.9975	1.0436	1.05	0.4372	0.4872
7-methylguanine	Nucleotide	Purine Metabolism, Guanine containing	35114	LC/MS Pos Early	100001456	2175	166.072	578-76-7	11361	C02242	HMDB00897	1.0094	0.3569	2.3826	1.7619	1.0558	0.7954	0.9906	1.2369	1.2415	3.0474	1.0338	0.7258	0.9233	0.8385	0.6348	0.9862	0.9405	1.3102	1.39	0.143	0.3003
2'-deoxyguanosine 5'-monophosphate (dGMP)	Nucleotide	Purine Metabolism, Guanine containing	35662	LC/MS Pos Early	100001546	950	348.07	902-04-5	65059	C00362	HMDB01044	0.4445	0.5175	0.6739	0.4449	0.4445	0.8638	1.1732	1.4397	0.6787	1.2035	0.4445	0.4445	0.4445	1.1362	3.3221	1.1514	1.1987	1.1789	0.98	0.954	0.6574
2'-deoxyguanosine 3'-monophosphate	Nucleotide	Purine Metabolism, Guanine containing	41916	LC/MS Pos Early	100003423	881	348.07	102814-03-9	4480652			1.3255	2.1373	1.087	0.815	0.6146	0.4318	0.435	0.2383	1.7238	1.4441	1.6407	1.3556	0.8882	0.9392	0.2147	1.0608	0.7503	1.1032	1.47	0.4322	0.4872
2'-deoxyguanosine	Nucleotide	Purine Metabolism, Guanine containing	1411	LC/MS Neg	348	1751	266.089	961-07-9	187790	C00330	HMDB00085	0.9641	0.0514	0.0514	0.0514	0.5239	0.9959	1.9941	1.6524	5.6332	1.0041	0.0514	0.0514	0.0514	0.0514	0.0514	0.0514	0.8856	1.1584	1.31	0.3404	0.4597
guanosine 2'-monophosphate (2'-GMP)*	Nucleotide	Purine Metabolism, Guanine containing	52442	LC/MS Neg	100002733	1150	362.051		444571			1.9185	1.2555	1.1904	0.9213	0.5454	0.1505	1.5919	1	0.2002	2.6831	1.0207	0.858	1.2942	0.3052	0.1505	0.9435	0.7856	0.8682	1.11	0.2884	0.4363
dihydroorotate	Nucleotide	Pyrimidine Metabolism, Orotate containing	601	LC/MS Polar	923	1910	157.025	155-54-4	648	C00337	HMDB03349	0.7377	0.4443	2.1997	1.9566	0.4443	0.7831	0.4443	0.4443	0.7143	0.4443	1.326	0.4443	0.4443	0.4443	1.2169	0.4443	1.0717	0.9319	0.87	0.4911	0.5041
orotate	Nucleotide	Pyrimidine Metabolism, Orotate containing	1505	LC/MS Polar	445	1638.1	155.01	50887-69-9	967	C00295	HMDB00226	1.9333	0.6548	5.5156	4.3036	0.5315	0.8154	0.3309	0.9215	1.1756	1.0157	0.9488	0.7553	0.9843	1.36	3.9952	1.4822	0.9318	0.6848	0.73	0.5113	0.5145
orotidine	Nucleotide	Pyrimidine Metabolism, Orotate containing	35172	LC/MS Polar	100001416	2250	287.052	314-50-1	92751		HMDB00788	1.1008	0.7711	4.8917	3.7367	0.7255	0.7199	0.7005	1.0872	0.7304	1.4352	1.1195	0.9876	1.1084	0.7601	1.0124	0.9406	1.8758	1.4646	0.78	0.87	0.6366
uridine 5'-monophosphate (UMP)	Nucleotide	Pyrimidine Metabolism, Uracil containing	2856	LC/MS Polar	869	4150	323.029	3387-36-8	6030	C00105	HMDB00288	1.8457	1.3265	0.1483	0.4166	0.8729	1.8895	3.3295	3.698	0.7877	0.1542	1.0537	0.7396	0.9463	2.2571	0.7795	1.1825	1.7167	1.0118	0.59	0.4326	0.4872
uridine 3'-monophosphate (3'-UMP)	Nucleotide	Pyrimidine Metabolism, Uracil containing	39764	LC/MS Polar	106	3800	323.029	35170-0-7;35170-03-7	101543	C01368		1.0834	1.241	1.1819	1.0491	0.6303	0.3151	1.0964	0.4584	0.3592	1.6141	0.9822	1.0178	1.1084	0.6049	0.0989	0.8603	1.6909	0.9876	0.58	0.4693	0.4997
uridine	Nucleotide	Pyrimidine Metabolism, Uracil containing	606	LC/MS Neg	535	1457.6	243.062	58-96-8	6029	C00299	HMDB00296	1.1503	0.6355	0.346	0.6689	1.4984	1.6283	1.8821	1.8322	0.8527	0.4888	1.1473	1.4908	1.2711	0.7184	0.3612	0.7257	0.8819	0.8307	0.94	0.5871	0.5463
uracil	Nucleotide	Pyrimidine Metabolism, Uracil containing	605	LC/MS Pos Early	825	827	113.035	66-22-8	1174	C00106	HMDB00300	1.1574	0.5809	1.6179	1.3136	0.8437	1.0417	0.6682	0.9719	0.4776	1.1959	0.9413	0.8133	0.7926	1.0281	2.2215	1.5321	1.2052	0.882	0.73	0.3556	0.4597
pseudouridine	Nucleotide	Pyrimidine Metabolism, Uracil containing	33442	LC/MS Pos Early	821	800	245.077	1445-07-4	15047	C02067	HMDB00767	1.2701	0.5597	2.0826	1.7983	1.099	0.9102	0.6067	0.9984	1.2496	5.8949	0.8572	1.0015	1.0498	0.8914	0.7475	0.8216	1.0244	1.1253	1.1	0.8107	0.624
5,6-dihydrouridine	Nucleotide	Pyrimidine Metabolism, Uracil containing	61833	LC/MS Neg	100001425	1119	245.078	1361384	94312			1.1805	0.5188	2.6519	1.7563	1.0239	0.8999	0.8299	0.95	1.1507	9.5324	0.961	0.9761	1.5392	0.6172	0.5185	1.4177	1.1656	1.5642	1.34	0.7309	0.6019
2'-O-methyluridine	Nucleotide	Pyrimidine Metabolism, Uracil containing	57655	LC/MS Neg	100010896	1831	257.078	2140-76-3	102212			1.02	0.98	0.602	0.602	2.619	0.9392	1.338	2.1384	0.602	0.8677	1.4107	1.6537	0.8918	1.5567	0.9293	0.8344	1.2264	2.0891	1.7	0.6752	0.5797
5-methyluridine (ribothymidine)	Nucleotide	Pyrimidine Metabolism, Uracil containing	35136	LC/MS Neg	100001446	1778.1	257.078	1463-10-1	445408		HMDB00884	4.6865	0.6354	0.9808	1.0192	1.1367	1.2094	0.9162	1.2254	0.5607	0.7427	1.374	1.3189	0.9423	0.9422	0.9159	1.0304	1.2798	1.0933	0.85	0.7207	0.6002
2'-deoxyuridine	Nucleotide	Pyrimidine Metabolism, Uracil containing	52602	LC/MS Neg	536	1586	227.067	951-78-0	13712	C00526	HMDB00012	1.0866	0.463	2.5549	1.5559	0.8818	0.6824	0.3738	0.4969	0.4455	2.0519	1.7178	1.5006	0.9725	0.6399	1.212	1.0275	1.4762	0.9784	0.66	0.3082	0.4439
3-ureidopropionate	Nucleotide	Pyrimidine Metabolism, Uracil containing	3155	LC/MS Pos Early	1053	875	133.061	462-88-4	111	C02642	HMDB00026	0.251	0.251	21.1536	3.6351	0.3038	0.443	0.251	0.4285	1	0.3284	1.3105	0.3412	2.816	0.251	3.6633	1.1049	1.0119	1.196	1.18	0.3875	0.475
beta-alanine	Nucleotide	Pyrimidine Metabolism, Uracil containing	55	LC/MS Pos Early	244	1905	90.055	56-41-7;107-95-9	239	C00099	HMDB00056	0.2126	1.6673	1.4749	1.2382	1.0089	0.5581	0.7374	0.7686	1.59	1.7951	1.113	0.8839	1.0708	0.7712	0.9911	0.941	3.3397	1.3519	0.4	0.747	0.6031
cytidine 5'-monophosphate (5'-CMP)	Nucleotide	Pyrimidine Metabolism, Cytidine containing	2372	LC/MS Pos Early	282	835	324.059	63-37-6	6131	C00055	HMDB00095	0.9724	0.7888	1.1022	1.0042	0.9249	1.3309	1.531	1.6298	0.9254	0.8982	0.8415	0.9958	0.7589	1.2618	1.0541	1.1582	0.9582	1.1445	1.19	0.277	0.4296
cytidine	Nucleotide	Pyrimidine Metabolism, Cytidine containing	514	LC/MS Pos Early	827	2124	244.093	65-46-3	6175	C00475	HMDB00089	0.5748	0.353	2.1086	1.5536	1.1147	0.7136	6.1106	15.065	0.8891	2.4952	1.0663	0.9337	1.8893	0.5372	0.8814	0.7239	1.1605	0.9867	0.85	0.2037	0.3735
cytosine	Nucleotide	Pyrimidine Metabolism, Cytidine containing	573	LC/MS Pos Early	881	2060	112.051	71-30-7	597	C00380	HMDB00630	0.8837	1	2.8862	1.9893	0.9409	0.9775	0.5535	0.5716	2.3197	1.6425	1.0231	2.2226	1.349	0.5535	0.858	0.5813	3.4492	1.177	0.34	0.3794	0.4704
3-methylcytidine	Nucleotide	Pyrimidine Metabolism, Cytidine containing	35132	LC/MS Pos Early	100001466	2176	258.108	21028-20-6	159649			0.6163	0.2782	0.7258	0.8641	1.1359	0.8202	0.6104	0.3802	1.3586	2.0122	1.2987	1.2344	1.3629	0.6312	1.2764	1.2054	1.2253	1.3187	1.08	0.7336	0.6019
2'-deoxycytidine 5'-monophosphate	Nucleotide	Pyrimidine Metabolism, Cytidine containing	533	LC/MS Pos Early	298	975	308.064	1032-65-1	13945	C00239	HMDB01202	1.1983	1.4019	2.7073	1.1832	0.4341	0.3566	0.3977	0.4703	0.9831	1.315	1.8879	1.4824	0.7679	0.6604	1.0169	0.8884	0.6789	1.2975	1.91	0.0041	0.0254
2'-deoxycytidine	Nucleotide	Pyrimidine Metabolism, Cytidine containing	15949	LC/MS Pos Early	100000125	2193	228.098	951-77-9	13711	C00881	HMDB00014	0.1727	0.1727	3.1143	1.011	0.5072	0.1727	0.989	2.14	0.1727	1.934	1.114	0.6605	1.7464	0.1727	0.1732	0.1883	1.0187	1.1253	1.1	0.3353	0.4596
2'-O-methylcytidine	Nucleotide	Pyrimidine Metabolism, Cytidine containing	57554	LC/MS Pos Early	100010895	2411	258.108	2140-72-9	150971			0.6347	0.2294	1.5189	1.4067	1.0145	0.4496	1.2335	1.5456	1.0054	1.0552	0.9946	0.2111	0.2111	0.5302	0.2111	0.5802	1.035	0.7702	0.74	0.6696	0.5797
5-methyl-2'-deoxycytidine	Nucleotide	Pyrimidine Metabolism, Cytidine containing	38159	LC/MS Pos Early	100002300	2303	242.114	838-07-3	440055	C03592	HMDB02224	0.5601	0.2839	2.417	1.2406	0.3976	0.2839	0.2839	0.6714	0.6904	1.6513	2.1715	1.1227	1	0.2839	0.2839	0.2839	1.0041	0.5999	0.6	0.1376	0.2948
thymidine	Nucleotide	Pyrimidine Metabolism, Thymine containing	2183	LC/MS Neg	872	1963.7	241.083	50-89-5	5789	C00214	HMDB00273	1.018	1.2195	1.6236	0.982	0.8632	0.4864	0.6177	0.9784	1.0959	1.1773	1.8693	1.412	0.9551	0.7385	0.5271	1.0265	0.7673	0.9359	1.22	0.5809	0.5441
thymine	Nucleotide	Pyrimidine Metabolism, Thymine containing	604	LC/MS Neg	882	1654	125.036	65-71-4	1135	C00178	HMDB00262	2.3444	0.8821	2.5291	1.1181	0.7327	0.6316	0.3734	0.5399	0.8105	1.3744	1.7564	2.0762	0.835	0.965	1.3429	1.035	0.9736	1.1002	1.13	0.5426	0.5277
3-aminoisobutyrate	Nucleotide	Pyrimidine Metabolism, Thymine containing	1566	LC/MS Pos Early	1114	2190	104.071	10569-72-9;214139-20-5	64956	C05145	HMDB03911	1.5436	1.2919	1.1429	0.9127	0.8662	1.4104	0.4405	0.9339	2.4689	1.3431	1.4663	0.785	0.5422	1.0661	0.7679	0.445	1.1439	1.2744	1.11	0.3471	0.4597
methylphosphate	Nucleotide	Purine and Pyrimidine Metabolism	37070	LC/MS Polar	100001805	3760.1	110.985	7023-27-0	13130		HMDB61711	0.9698	0.8883	1.9457	1.3654	1.7972	1.0976	1.2607	1.1725	0.9928	0.684	1.0072	1.0676	0.7265	0.812	0.7217	0.7712	1.0678	1.1106	1.04	0.8689	0.6366
nicotinate	Cofactors and Vitamins	Nicotinate and Nicotinamide Metabolism	1504	LC/MS Neg	567	1180	122.025	59-67-6	938	C00253	HMDB01488	1.2384	1.278	0.9721	0.9524	1.2668	0.9932	0.9396	1.08	0.3304	0.5485	0.9331	1.2329	1.0068	1.3094	1.043	0.8442	1.3122	0.8479	0.65	0.0038	0.0246
nicotinate ribonucleoside	Cofactors and Vitamins	Nicotinate and Nicotinamide Metabolism	33471	LC/MS Pos Early	100001316	1536	256.082	2625-49-2	161234	C05841	HMDB06809	0.3857	0.8542	2.0515	1.0977	0.9023	0.2558	0.2558	0.2558	0.2558	2.1136	1.3116	1.9153	1.3473	0.2558	0.8033	0.4588	1.0901	0.9061	0.83	0.1697	0.3352
nicotinamide	Cofactors and Vitamins	Nicotinate and Nicotinamide Metabolism	594	LC/MS Pos Early	432	1942	123.055	98-92-0	936	C00153	HMDB01406	1.0452	0.9822	0.6252	0.725	1.0327	1.0722	1.2162	1.1133	1.1439	0.8924	1.0002	0.9115	0.9599	1.1781	0.9151	0.9998	0.7573	1.0577	1.4	0.4243	0.4872
nicotinamide ribonucleotide (NMN)	Cofactors and Vitamins	Nicotinate and Nicotinamide Metabolism	22152	LC/MS Pos Early	1312	766	335.064	1094-61-7	14180	C00455	HMDB00229	1.3887	1.5617	0.5278	0.7891	1.3458	0.6946	1.5799	0.8621	0.8284	1.6541	1.0694	0.7814	0.7583	1.1286	1.2206	0.9306	0.9765	1.0001	1.02	0.6601	0.5782
nicotinamide riboside	Cofactors and Vitamins	Nicotinate and Nicotinamide Metabolism	33013	LC/MS Pos Early	100001310	2040	255.098	1341-23-7	439924	C03150	HMDB00855	1.0969	0.9223	1.8433	1.2737	1.3137	0.6566	2.6831	0.9832	1.0168	2.8547	1.6604	0.6196	0.7054	0.8289	0.1885	0.9393	1.0937	1.0464	0.96	0.9818	0.6628
nicotinamide adenine dinucleotide (NAD+)	Cofactors and Vitamins	Nicotinate and Nicotinamide Metabolism	5278	LC/MS Pos Early	1310	875	332.562	53-84-9	5893	C00003	HMDB00902	0.939	0.9599	0.4837	0.5762	1.0401	1.3236	1.3561	1.1084	1.1412	1.5961	1.2762	0.8298	0.7916	1.3502	0.9187	0.9377	1.3466	1.1017	0.82	0.2855	0.4335
nicotinamide N-oxide	Cofactors and Vitamins	Nicotinate and Nicotinamide Metabolism	39582	LC/MS Pos Early	100002763	877	139.05	1986-81-8	72661		HMDB02730	0.7764	0.8997	1.6122	1.4954	0.7845	0.9	0.7184	0.5312	1.2356	1.7519	1.3343	0.8514	0.891	1.2853	1.1183	1.1	0.9734	1.1052	1.14	0.3521	0.4597
1-methylnicotinamide	Cofactors and Vitamins	Nicotinate and Nicotinamide Metabolism	27665	LC/MS Pos Early	55	1940	137.071	1005-24-9	10129985	C02918	HMDB00699	1.2256	1.0765	1.5165	0.9158	0.6044	0.9235	0.3792	0.8804	1.8396	2.7165	2.7248	0.869	1.9845	0.6826	0.8952	1.3588	0.9647	1.196	1.24	0.1271	0.2863
trigonelline (N'-methylnicotinate)	Cofactors and Vitamins	Nicotinate and Nicotinamide Metabolism	32401	LC/MS Pos Early	100001092	1388	138.055	535-83-1	5570	C01004	HMDB00875	6.3061	11.3493	8.6721	7.4316	9.2123	9.6693	1.7197	1.1526	0.1599	0.8474	0.1737	0.0281	0.1301	0.0437	0.04	0.0204	0.9402	1.6339	1.74	0.0574	0.1883
N1-Methyl-2-pyridone-5-carboxamide	Cofactors and Vitamins	Nicotinate and Nicotinamide Metabolism	40469	LC/MS Pos Early	100001468	1250	153.066	701-44-0	69698	C05842	HMDB04193	0.7167	0.7256	0.9973	1.0091	1.0027	0.8018	0.452	0.886	1.0889	3.1266	1.404	1.3776	1.7672	0.7082	0.8956	1.895	6.9391	0.1804	0.03	3.7202e-06	0.0001
N1-Methyl-4-pyridone-3-carboxamide	Cofactors and Vitamins	Nicotinate and Nicotinamide Metabolism	57584	LC/MS Pos Early	100001469	1260	153.066	769-49-3	440810	C05843	HMDB04194	0.512	0.5382	1.025	0.9157	1.2546	0.6812	0.5238	0.871	1.0601	2.6881	1.4969	1.0208	1.8284	0.6255	0.9792	1.9628	0.8239	1.5329	1.86	0.0141	0.0679
adenosine 5'-diphosphoribose (ADP-ribose)	Cofactors and Vitamins	Nicotinate and Nicotinamide Metabolism	558	LC/MS Pos Early	215	553	560.079	68414-18-6	192	C00301	HMDB01178	1.2086	1.2637	1.2489	0.6324	0.9909	0.6888	1.8309	0.4471	7.8961	0.9543	1.7543	0.6776	2.2465	0.9409	0.5125	1.0091	0.7902	1.4577	1.84	0.0161	0.0756
riboflavin (Vitamin B2)	Cofactors and Vitamins	Riboflavin Metabolism	1827	LC/MS Pos Early	500	2292	377.146	83-88-5	493570	C00255	HMDB00244	0.8584	0.5924	0.8818	0.9827	1.512	0.7518	0.9604	0.9139	2.5325	2.1078	1.7692	2.3388	2.1478	0.7939	1.6667	1.0173	1.0389	1.9989	1.92	0.3541	0.4597
flavin adenine dinucleotide (FAD)	Cofactors and Vitamins	Riboflavin Metabolism	2134	LC/MS Neg	327	2425	784.15	146-14-5;84366-81-4	643975	C00016	HMDB01248	1.2442	0.6118	0.0786	0.3045	0.5651	1.4985	1.5523	1.3077	1.6343	2.0741	0.9984	0.3099	0.6445	1.0016	0.2168	1.0204	0.9317	1.7967	1.93	0.0039	0.0246
flavin mononucleotide (FMN)	Cofactors and Vitamins	Riboflavin Metabolism	15797	LC/MS Neg	100000251	2390	455.097	130-40-5	710	C00061	HMDB01520	0.8039	1.2209	0.6213	0.7491	1.6808	0.7778	0.5994	0.9316	0.3306	0.5567	1.0959	1.0684	1.1682	1.3575	3.5068	1.0808	0.8953	0.9875	1.1	0.675	0.5797
pantothenate	Cofactors and Vitamins	Pantothenate and CoA Metabolism	1508	LC/MS Neg	1024	1498.7	218.103	137-08-6	6613	C00864	HMDB00210	1.0377	0.8852	0.9007	0.9441	0.9944	1.072	1.1973	0.8991	0.4517	1.4045	1.1399	1.0056	1.1884	1.0282	0.8643	0.8908	0.9231	1.2706	1.38	0.5451	0.5288
phosphopantetheine	Cofactors and Vitamins	Pantothenate and CoA Metabolism	15504	LC/MS Neg	100000328	1597	357.089	NA	987	C01134	HMDB01416	0.9823	1.3226	0.0173	0.1212	1.2167	2.6154	1.5838	0.959	0.2783	0.1529	0.7963	1.0177	0.507	1.9295	1.4569	1.1096	0.9913	0.9967	1.01	0.7952	0.6206
3'-dephosphocoenzyme A	Cofactors and Vitamins	Pantothenate and CoA Metabolism	18289	LC/MS Neg	100000138	2013	686.142	3633-59-8	444485	C00882	HMDB01373	2.86	1.4723	0.0741	0.0741	0.1834	3.7749	3.4351	0.8505	1.6365	0.531	0.8355	0.2705	0.4193	1.1495	0.0741	1.3934	0.9902	0.9547	0.96	0.4995	0.5062
coenzyme A	Cofactors and Vitamins	Pantothenate and CoA Metabolism	46322	LC/MS Neg	270	1448	382.55	85-61-0;18439-24-2	317	C00010	HMDB01423	1.3232	1.8675	0.0732	0.0732	0.7451	2.1755	2.6341	0.8964	1	0.3227	1.2824	0.8491	0.6542	1.7722	0.0894	1.6697	1.1023	0.906	0.82	0.7959	0.6206
pantetheine	Cofactors and Vitamins	Pantothenate and CoA Metabolism	57555	LC/MS Neg	100001495	2765	277.123	496-65-1	439322	C00831		1.0386	1.9414	0.4024	0.6473	1.4136	1.1214	0.857	0.4997	0.0365	0.1897	1.305	1.8459	1.0435	1.3103	0.945	0.9614	1.5905	0.7887	0.5	0.7838	0.6178
ascorbate (Vitamin C)	Cofactors and Vitamins	Ascorbate and Aldarate Metabolism	32354	LC/MS Pos Early	233	770	177.039	134-03-2		C00072	HMDB00044	0.2097	0.6534	0.0043	0.0599	0.627	1.0594	1.0922	0.9883	1.2494	1.0777	1.0117	0.8124	1.2315	0.8429	1.1222	1.3896	1.2235	0.955	0.78	0.9712	0.6628
dehydroascorbate	Cofactors and Vitamins	Ascorbate and Aldarate Metabolism	1659	LC/MS Polar	301	1130	173.009	490-83-5	835	C05422	HMDB01264	0.2131	0.227	4.2161	2.8449	0.8074	0.4488	0.4965	0.3971	0.7571	3.4463	1.6305	1.2258	2.114	0.3683	1.6048	1.1926	0.5868	1.0922	1.86	0.0824	0.2229
threonate	Cofactors and Vitamins	Ascorbate and Aldarate Metabolism	27738	LC/MS Polar	100001022	2384	135.03	70753-61-6	151152	C01620	HMDB00943	0.2557	0.3887	3.076	2.4987	0.4021	0.4339	1.2099	0.7961	1.2517	1.4812	0.8248	1.2917	1.0789	0.8599	0.9211	1.1849	1.2064	1.5424	1.28	0.1787	0.3467
oxalate (ethanedioate)	Cofactors and Vitamins	Ascorbate and Aldarate Metabolism	20694	LC/MS Neg	100000841	603	88.988	144-62-7	971	C00209	HMDB02329	0.4534	0.5595	2.4238	1.8543	1.043	0.5214	0.7049	0.5729	0.693	1.9894	1.3072	1.2664	1.5595	0.6018	1.6585	0.957	1.1326	1.1118	0.98	0.3354	0.4596
gulonate*	Cofactors and Vitamins	Ascorbate and Aldarate Metabolism	46957	LC/MS Polar	100001586	2750	195.051	20246-53-1	9794176	C00257	HMDB03290	1.2485	0.7042	0.4274	0.6543	1.0012	0.9988	1.8181	2.3408	0.3844	0.6596	0.7793	0.8904	1.2119	1.8526	1.4046	1.1786	1.0167	1.2541	1.23	0.2458	0.4046
alpha-tocopherol	Cofactors and Vitamins	Tocopherol Metabolism	1561	LC/MS Pos Late	1105	2522	430.378	59-02-9;10191-41-0	14985	C02477	HMDB01893	0.7479	0.8873	0.2288	0.4502	0.6816	1.1127	0.6372	0.8394	2.2795	1.1724	1.382	0.6965	1.4154	2.9802	1.2292	1.2142	1.1492	1.0452	0.91	0.8261	0.6288
gamma-tocopherol/beta-tocopherol	Cofactors and Vitamins	Tocopherol Metabolism	52473	LC/MS Pos Late	100008998	2384	416.364					1.4955	1.2968	0.8533	1.1237	0.9499	1.0501	0.381	1.52	0.2754	0.2754	0.2754	0.2754	0.2754	0.2754	0.2754	0.3937	0.6981	1.5462	2.21	0.0043	0.0259
7,8-dihydrofolate	Cofactors and Vitamins	Folate Metabolism	1708	LC/MS Neg	173	1547.2	442.148	4033-27-6	98792	C00415	HMDB01056	1.0114	1.2214	0.6076	1.0408	1.7026	0.8106	4.087	1.8064	0.5524	3.3013	0.8389	0.4742	0.5352	0.4742	1	0.7593	1.0838	0.2902	0.27	5.3523e-05	0.0009
5-methyltetrahydrofolate (5MeTHF)	Cofactors and Vitamins	Folate Metabolism	18330	LC/MS Neg	1244	1820	458.179	68703-91-3;68792-52-9	146	C00440	HMDB01396	0.656	1.0233	0.1158	0.5412	1.4461	1.9831	0.6366	0.9767	1.1084	0.8089	1.4936	1.0895	1.974	1.8492	0.9495	0.5953	1.536	0.9919	0.65	0.1235	0.2827
biopterin	Cofactors and Vitamins	Tetrahydrobiopterin Metabolism	12358	LC/MS Pos Early	1548	1751	238.093	22150-76-1	445040	C06313	HMDB00468	1.5583	1.6383	1.8099	1.4491	1.6402	1.0879	0.6949	0.5113	0.8214	0.7324	0.9977	2.2692	0.8291	1.0023	0.9174	0.8354	0.9224	1.2335	1.34	0.2006	0.3694
dihydrobiopterin	Cofactors and Vitamins	Tetrahydrobiopterin Metabolism	35129	LC/MS Neg	100001506	1552.3	194.068	6779-87-9	1879	C00268	HMDB00038	1.268	1.3539	0.6224	0.7311	1.2018	1.8442	0.9967	0.9979	0.5847	0.9413	1.1738	2.2203	0.8355	1.1533	1.0015	0.9985	1.2987	1.0506	0.81	0.3533	0.4597
pterin	Cofactors and Vitamins	Pterin Metabolism	43023	LC/MS Pos Early	100004216	1805	164.057	22363-60-4	73000	C00715	HMDB00802	0.9814	0.9718	0.4129	0.5513	1.2054	1.2021	1.8884	0.9413	1.9894	1.4573	1.0186	0.5938	0.8427	0.8236	1.657	1.4003	1.127	1.1136	0.99	0.8814	0.6368
heme	Cofactors and Vitamins	Hemoglobin and Porphyrin Metabolism	41754	LC/MS Pos Late	100001386	1124	616.176	14875-96-8	26945	C00032	HMDB03178	0.4575	1.0038	20.802	20.9015	0.2529	0.9962	0.4639	0.5193	1.0698	0.2603	5.3165	6.1744	2.2215	2.1392	0.6608	0.4846	1.0193	1.2228	1.2	0.3776	0.4704
bilirubin (Z,Z)	Cofactors and Vitamins	Hemoglobin and Porphyrin Metabolism	43807	LC/MS Pos Late	1090	1840	585.271	635-65-4	5280352	C00486	HMDB00054	0.2973	1.3015	1.6027	2.1558	1.312	0.5724	0.162	0.3118	0.5491	0.1658	2.9654	10.4386	1.7793	0.667	0.7114	1.2886	5.6746	2.2909	0.4	0.9816	0.6628
biliverdin	Cofactors and Vitamins	Hemoglobin and Porphyrin Metabolism	2137	LC/MS Pos Late	250	1016	583.255	55482-27-4;55482-27-4	5353439	C00500	HMDB01008	0.5492	1.0162	11.3973	7.7388	1.2143	0.6686	0.4218	0.6088	0.9838	0.5631	2.8907	7.4323	2.1816	0.7985	0.9205	1.1295	0.9644	2.3207	2.41	0.3701	0.4656
thiamin (Vitamin B1)	Cofactors and Vitamins	Thiamine Metabolism	5341	LC/MS Pos Early	873	3050	265.112	59-43-8	1130	C00378	HMDB00235	1.0637	0.7778	0.6481	0.7187	1.0678	1.252	1.6847	1.3213	0.3188	1.3237	1.3237	0.9363	0.8736	1.1642	0.6992	0.7899	2.9519	2.1125	0.72	0.8648	0.6366
thiamin monophosphate	Cofactors and Vitamins	Thiamine Metabolism	15798	LC/MS Pos Early	523	2378	345.078	532-40-1	3382778	C01081	HMDB02666	0.8439	0.4283	0.721	1.0233	1.8024	0.959	1.192	1.5551	2.4638	1.1447	1.3516	0.9642	1.1853	0.9767	0.895	0.7472	1.0668	0.9287	0.87	0.4137	0.4839
retinol (Vitamin A)	Cofactors and Vitamins	Vitamin A Metabolism	1806	LC/MS Pos Late	498	1636	269.226	68-26-8	445354	C00473	HMDB00305	1.5496	1.0244	0.9756	1.2912	1.4641	0.9751	1.325	1.1224	0.8516	2.1601	0.8682	1.5955	0.8914	0.8862	0.4929	0.6847	1.0656	1.2161	1.14	0.4746	0.4997
carotene diol (1)	Cofactors and Vitamins	Vitamin A Metabolism	57635	LC/MS Pos Late	100015966	1720	568.428					1.0966	1.8505	0.209	0.4935	1.4442	1.0365	0.9635	0.9055	0.209	0.209	0.209	0.209	0.209	0.209	0.209	0.209	1.2159	1.0538	0.87	0.2263	0.3933
retinal	Cofactors and Vitamins	Vitamin A Metabolism	40807	LC/MS Pos Late	100004088	1666	285.221		638015	C00376	HMDB01358	2.9605	2.0368	2.9395	2.5088	1.7876	0.787	1.6949	1.0735	0.3852	1.1667	0.8659	0.9265	0.2732	0.6614	0.4916	0.4821	0.9999	0.209	0.21	0.0007	0.0067
pyridoxamine	Cofactors and Vitamins	Vitamin B6 Metabolism	2150	LC/MS Pos Early	568	2975	169.097	58052-48-5	1052	C00534	HMDB01431	1.5803	1.8068	1.3494	1.1095	0.9701	0.9218	0.745	0.5806	3.3022	3.4344	1.1133	0.8164	1.0299	0.7321	0.8621	0.7086	1.9736	0.6566	0.33	0.0004	0.0045
pyridoxamine phosphate	Cofactors and Vitamins	Vitamin B6 Metabolism	3138	LC/MS Pos Early	493	1932	249.063	529-96-4	1053	C00647	HMDB01555	1.2031	0.9247	0.5781	0.7043	0.9565	1.0321	0.9679	0.7586	2.2252	2.6078	1.2493	0.6556	0.7834	1.0359	1.1195	1.0848	1.1329	1.4999	1.32	0.6293	0.5653
pyridoxal phosphate	Cofactors and Vitamins	Vitamin B6 Metabolism	5331	LC/MS Neg	492	943	246.017	41468-25-1	1051	C00018	HMDB01491	1.0752	0.7113	0.7243	0.7669	1.3082	1.1273	1.0001	0.6229	0.9999	1.8828	0.8682	0.5796	1.0541	0.8249	1.5404	1.0039	0.8907	1.3452	1.51	0.1051	0.2527
pyridoxal	Cofactors and Vitamins	Vitamin B6 Metabolism	1651	LC/MS Pos Early	491	2343	168.066	65-22-5	1050	C00250	HMDB01545	1.1269	1.0209	1.3022	1.1469	0.9371	0.9282	0.508	0.5087	1.3395	1.2257	1.0497	1.0832	0.9791	0.7309	0.6135	0.5792	0.917	1.0942	1.19	0.3723	0.467
pyridoxate	Cofactors and Vitamins	Vitamin B6 Metabolism	31555	LC/MS Neg	100001121	2185	182.046	82-82-6	6723	C00847	HMDB00017	1.4911	1.6293	1.0034	1.1253	0.9966	0.8793	0.9205	0.4661	1.7714	1.4528	1.1449	1.0573	0.95	0.7968	0.7845	0.8476	0.9349	0.9501	1.02	0.8816	0.6368
hippurate	Xenobiotics	Benzoate Metabolism	15753	LC/MS Neg	100000014	2106.9	178.051	495-69-2	464	C01586	HMDB00714	2.6946	4.8812	2.5184	1.9428	1.3445	1.3252	0.7791	1.0444	0.8511	0.5939	0.9556	1.2532	0.3915	0.9015	0.7569	0.6319	1.0639	1.1006	1.03	0.7631	0.6115
4-hydroxyhippurate	Xenobiotics	Benzoate Metabolism	35527	LC/MS Neg	100001423	1475	194.046	2482-25-9	151012		HMDB13678	1.9538	6.0063	0.316	0.3921	0.9338	1.4904	0.316	0.316	1.0662	0.6537	0.316	0.316	0.316	1.7136	0.3692	0.316	2.0663	0.7919	0.38	0.0047	0.0273
benzoate	Xenobiotics	Benzoate Metabolism	15778	LC/MS Neg	100000008	1750	121.029	65-85-0	243	C00180	HMDB01870	0.9904	0.9586	1.1079	1.3421	0.7255	3.415	0.6415	0.768	1.3733	1.2724	1.1835	1.0955	0.9191	1.0096	0.86	0.8158	1.4655	0.6333	0.43	0.3118	0.4439
catechol sulfate	Xenobiotics	Benzoate Metabolism	35320	LC/MS Neg	100001605	1906	188.986	4918-96-1	3083879		HMDB59724	0.5933	1	1.779	1.1169	0.241	0.241	0.241	0.241	0.241	0.241	0.241	0.241	0.241	0.241	0.241	0.241	1.2436	1.0661	0.86	0.9238	0.6437
4-vinylphenol sulfate	Xenobiotics	Benzoate Metabolism	36098	LC/MS Neg	100001755	3320	199.007	2628-17-3	6426766	C05627	HMDB62775	0.7448	1.2742	9.2965	6.6286	2.7958	0.4251	1	0.4251	0.4251	5.8373	0.5921	0.4335	2.0059	0.4251	0.6226	0.8129	0.6817	0.241	0.35	0.0425	0.152
p-cresol sulfate	Xenobiotics	Benzoate Metabolism	36103	LC/MS Neg	100001315	2890	187.007	3233-57-7	4615423		HMDB11635	1.6675	2.0216	2.372	1.8121	0.8096	2.1618	0.8439	1.1561	1.1589	0.0331	0.7509	0.0331	0.2156	0.0331	0.5538	0.8388	2.8238	1.3943	0.49	0.2917	0.4389
phenylpropionylglycine	Xenobiotics	Benzoate Metabolism	35434	LC/MS Neg	100001591	2945	206.082	56613-60-6	152323		HMDB00860	1.7389	0.9091	0.5305	0.981	1.9163	0.6317	1.0616	1.019	0.5305	0.5305	0.5305	0.5305	0.5305	0.5305	0.5305	0.5305	1.6056	0.4522	0.28	0.0091	0.0471
gluconate	Xenobiotics	Food Component/Plant	587	LC/MS Polar	338	2922	195.051	527-07-1	10690	C00257	HMDB00625	1.4261	0.8105	2.215	0.6518	1.0961	0.8028	1.0365	1.0688	0.2182	0.5387	1.4137	1.1108	0.9635	1.0575	0.6342	0.8746	1.0985	0.5305	0.48	0.0044	0.0259
beta-guanidinopropanoate	Xenobiotics	Food Component/Plant	35101	LC/MS Pos Early	100001411	2145	132.077	353-09-3	67701	C03065	HMDB13222	1.0585	0.973	1.2554	1.4781	1.7884	1.027	1.9761	1.2835	0.4987	2.1156	0.633	0.9123	0.6581	0.7468	0.4457	0.3815	1.1385	0.8514	0.75	0.1912	0.3597
cinnamoylglycine	Xenobiotics	Food Component/Plant	38637	LC/MS Neg	100002253	3127	204.067	16534-24-0	709625		HMDB11621	1.2635	1.5559	0.9425	1.0575	1.7071	0.5741	0.9095	0.5669	0.5669	0.5669	0.5669	0.5669	0.5669	0.5669	0.5669	0.5669	1.355	0.799	0.59	0.0116	0.0577
ergothioneine	Xenobiotics	Food Component/Plant	37459	LC/MS Pos Early	100002154	850	230.096	58511-63-0	3032311	C05570	HMDB03045	2.7326	3.3646	1.2611	1.6736	2.3871	2.8971	2.2069	2.6389	0.6962	0.372	0.42	0.5218	0.4609	0.7389	0.3812	0.4547	1.0721	0.5669	0.53	0.0059	0.0328
erythritol	Xenobiotics	Food Component/Plant	20699	LC/MS Polar	100000846	1491	167.056	149-32-6	222285	C00503	HMDB02994	1.6283	1.8194	0.9039	1.3518	1.9919	1.0873	1.9706	0.7861	0.2875	1.6734	0.619	0.7747	0.913	0.9686	1	0.2875	2.3952	0.5057	0.21	6.3998e-08	3.9562e-06
histidine betaine (hercynine)*	Xenobiotics	Food Component/Plant	62278	LC/MS Pos Early	100004059	2094	198.124	534-30-5	3083620			2.8573	3.3463	4.1499	2.5915	2.8847	2.1111	1.6139	2.0193	0.3349	0.1459	0.1375	0.3861	0.2605	0.2629	0.1245	0.1507	1.4424	0.8155	0.57	0.0228	0.0978
homostachydrine*	Xenobiotics	Food Component/Plant	33009	LC/MS Pos Early	100001550	1750	158.118	1195-94-4	441447	C08283	HMDB33433	1.5034	1.251	0.5984	0.6634	0.9757	2.2157	1	1.4536	0.0174	0.0174	0.0174	0.0174	0.0174	0.0174	0.0174	0.0174	2.6968	0.2254	0.08	1.0879e-08	1.5692e-06
kojibiose	Xenobiotics	Food Component/Plant	21040	LC/MS Polar	100000928	3500	387.114	2140-29-6	164939	C19632	HMDB11742	1.4566	0.8625	0.347	0.644	0.903	1.1209	2.0608	1.3043	0.2884	0.152	1.5216	0.9075	1.0925	1.9945	1.8103	0.8089	1.2077	0.0174	0.01	2.4803e-08	2.1466e-06
mannonate*	Xenobiotics	Food Component/Plant	62864	LC/MS Polar	100003695	2736	195.051	642-99-9	3246006			0.9566	0.3917	0.3303	0.734	1.3723	0.9879	2.1564	1.9669	0.6318	0.8078	1.3903	1.3521	1.6341	1.0121	0.5216	1.3068	1.0874	1.072	0.99	0.6559	0.5768
N-glycolylneuraminate	Xenobiotics	Food Component/Plant	37123	LC/MS Polar	100001491	3327.5	324.094	1113-83-3	123802	C03410	HMDB00833	0.956	0.8667	7.6225	5.2727	1.2687	0.948	0.7703	0.7708	0.9279	1.1277	1.9597	1.5351	1.5535	0.8892	1.044	0.8843	1.112	1.0821	0.97	0.7537	0.6071
stachydrine	Xenobiotics	Food Component/Plant	34384	LC/MS Pos Early	100001296	1440	144.102	4136-37-2	115244	C10172	HMDB04827	3.0972	1.8341	2.3408	2.4127	2.4916	6.0561	2.4154	3.8587	0.0205	0.0222	0.0193	0.0114	0.1134	0.1659	0.0364	0.0171	3.0633	0.0508	0.02	5.3782e-07	2.5859e-05
methyl glucopyranoside (alpha + beta)	Xenobiotics	Food Component/Plant	46144	LC/MS Pos Early	100005864	832	212.113					1.1686	0.9983	0.5792	0.8331	1.8652	1.0739	1.0379	1.0389	1.2344	0.4208	1.0287	0.9449	0.7799	0.9793	0.9728	1.0017	1.0744	0.9203	0.86	0.3832	0.471
tartronate (hydroxymalonate)	Xenobiotics	Food Component/Plant	20693	LC/MS Neg	100000840	610	118.999	80-69-3	45	C02287	HMDB35227	0.2254	0.594	4.5113	2.8927	1.0087	0.4572	0.9913	0.3826	0.8621	1.9336	1.7223	1.3893	1.9683	0.591	1.3042	0.7998	1.3829	1.3213	0.96	0.4012	0.48
sulfate*	Xenobiotics	Chemical	46960	LC/MS Neg	100002528	616	96.9601	14808-79-8	1118	C00059	HMDB01448	1.3235	0.6925	1.1703	1.1032	0.8347	1.6464	0.6074	1.3878	0.8024	1.6548	1.0371	0.8256	0.9629	0.7926	1.485	0.8943	1.0957	1.0568	0.96	0.8942	0.6385
O-sulfo-L-tyrosine	Xenobiotics	Chemical	45413	LC/MS Neg	100005384	990	260.023		514186			1.1304	1.4006	1.4664	1.3094	1.5594	0.8151	0.3061	0.6584	1.3824	11.0458	0.7746	0.9	1.0201	0.4478	0.9799	0.8582	1.0807	2.1761	2.01	0.6056	0.5552
1-(3-aminopropyl)-2-pyrrolidone	Xenobiotics	Chemical	40506	LC/MS Pos Early	100003263	2420	143.118	7663-77-6	82111			1.1588	0.67	0.9445	1.5863	2.2919	0.6742	0.8898	1.0689	1.6784	0.961	1.1087	1.0135	1.3547	0.5645	0.9865	0.7969	1.1606	1.058	0.91	0.7689	0.6127
3-hydroxypyridine sulfate	Xenobiotics	Chemical	48448	LC/MS Neg	100006098	1595.5	173.987	1955-23-3				0.2886	1.2408	3.1303	2.2414	1	0.5897	0.2886	0.3126	0.2886	0.2886	0.2886	0.2886	0.2886	0.2886	0.2886	0.2886	1.1365	0.2886	0.25	0.0206	0.0921
thioproline	Xenobiotics	Chemical	53231	LC/MS Pos Early	100009232	1250	134.027	34592-47-4	93176			2.4438	1.2432	0.4071	0.8146	0.7161	1.8552	1.1678	5.4089	0.9578	1.2074	0.6717	1.5111	1.0422	0.7832	0.6909	0.9501	1.7571	0.9768	0.56	0.3079	0.4439
X - 10445		.	47680	LC/MS Pos Early		2486	250.093					0.6032	1.161	0.196	0.3036	1.09	1.4201	1.9462	0.985	1.4125	0.3996	0.5968	1.015	0.8479	1.2044	0.6217	1.1179	0.9631	0.902	0.94	0.7959	0.6206
X - 10457		.	47581	LC/MS Pos Early		2370	261.144					0.6122	1.3988	0.475	0.7145	1.5858	1.1266	0.9848	0.4643	1.0152	1.2169	0.7429	0.6251	1.1245	1.1392	1.1225	0.8709	0.9203	0.9821	1.07	0.4777	0.5005
X - 10458		.	47478	LC/MS Neg		3634	231.124					1.7744	0.8215	4.0967	3.5249	1.8286	0.9896	1.4734	1.4588	0.2339	1.0104	0.8873	1.8024	0.7787	0.327	0.6191	0.3415	1.996	0.7501	0.38	0.0052	0.0294
X - 11580		.	47479	LC/MS Neg		1406	662.159					0.5268	0.2002	0.6023	0.8522	1.3191	0.9896	0.8602	0.7773	1.0104	1.4652	1.2303	0.7553	1.0946	1.0211	2.3438	1.066	0.766	1.2483	1.63	0.0378	0.1409
X - 11612		.	47431	LC/MS Neg		1633	283.068					1.0758	0.8887	1.5235	1.5436	1.2567	0.9888	0.9872	0.8438	0.6268	1.554	1.0112	0.8485	0.9578	0.9243	2.1114	1.4298	1.1385	1.183	1.04	0.9748	0.6628
X - 11615		.	32932	LC/MS Neg		1536	228.051					0.1322	0.2438	9.6644	5.4614	0.8779	0.1322	0.7233	0.1322	2.8981	3.661	2.7904	0.4948	2.9655	0.2672	0.9489	1.0511	2.1709	1.8846	0.87	0.2722	0.4267
X - 11632		.	47493	LC/MS Neg		3377	229.108					1.2775	0.8295	2.7949	2.028	1.8454	0.722	1.7871	1.1705	0.6428	1.7567	0.5735	1.2408	0.6056	0.2363	0.3732	0.3493	1.5569	0.7223	0.46	0.0093	0.0474
X - 11648		.	47503	LC/MS Neg		4793	534.25					3.3539	0.5216	1.3431	1.0336	1.3652	0.9664	0.5216	2.2059	0.8427	0.5216	0.9141	3.1128	0.7955	2.8347	0.9271	0.9269	1.4139	1.3594	0.96	0.8719	0.6366
X - 11677		.	47607	LC/MS Pos Early		2035	267.097					1.0799	1.0403	0.7344	0.9779	1.1213	1.0893	1.2881	0.9477	1.2419	0.9731	1.0188	0.6273	0.9812	0.8175	0.9746	1.0953	1.0349	0.9662	0.93	0.4335	0.4872
X - 11787		.	33132	LC/MS Pos Early		2319	148.097					1.0789	0.7546	0.8774	1.0416	0.9584	2.6285	1.6294	3.8343	0.2455	0.5617	1.0803	1.1797	1.1678	0.9125	0.3184	0.1952	1.6004	0.7076	0.44	0.0219	0.0948
X - 11861		.	47655	LC/MS Neg		4636	229.145					1.1543	1.4706	0.9359	0.5436	1.1884	0.6205	1.2324	1.1148	0.5436	0.5436	1	0.8442	0.5436	0.9519	1.1387	0.7922	1.0326	0.7947	0.77	0.1456	0.3003
X - 11979		.	47508	LC/MS Neg		1990	249.063					0.6411	1.6138	0.3993	0.5189	1.1565	1.0892	1.4911	0.8678	0.5403	0.5623	0.8257	1.1221	1.0156	1.5911	0.9844	1.1111	0.9722	0.9691	1	0.8436	0.6321
X - 12100		.	47687	LC/MS Pos Early		2650	221.092					1.2257	1.146	4.0226	2.4905	1.1161	0.5409	0.798	0.7147	0.6588	1.9439	1.1524	1.3068	0.8839	0.4866	0.7775	0.6684	1.5068	0.9848	0.65	0.3041	0.4439
X - 12101		.	47642	LC/MS Pos Early		2700	164.074					1.1643	0.5474	0.9829	0.9945	1.1666	0.8429	1.0045	0.7804	4.7476	5.1287	1.0105	0.6622	0.9955	1.2068	0.8938	1.439	0.9354	2.0105	2.15	0.1199	0.2759
X - 12104		.	52597	LC/MS Neg		1763	269.077					0.878	1.0376	1.1925	0.9917	1.0083	1.01	0.7712	0.7605	0.5566	4.5069	0.8435	0.9515	0.8903	1.0521	1.1689	1.2064	0.9562	1.397	1.46	0.4481	0.4922
X - 12117		.	47695	LC/MS Pos Early		2366	204.134					0.8101	0.9058	2.0013	1.8248	1.8041	1.5867	0.5633	0.5646	0.8235	3.9199	0.5866	0.9377	1.6362	1.0853	0.9904	1.0096	1.2576	1.3737	1.09	0.9094	0.6388
X - 12127		.	47702	LC/MS Pos Early		2160	226.082					0.9903	1.0097	10.6432	7.4513	1.0751	0.9031	0.4973	1.0249	0.8065	0.8444	2.1819	5.5802	2.2341	0.8418	0.5308	0.5393	2.9494	1.6949	0.57	0.5861	0.5463
X - 12206		.	46612	LC/MS Neg		622	254.982					0.1505	0.153	1.2691	1.0859	0.9203	0.1552	0.8046	1.9344	0.7063	2.7001	1.2726	0.6506	2.7279	0.1505	1	1.7002	0.8091	1.3635	1.69	0.2321	0.397
X - 12425		.	47199	LC/MS Neg		743	307.151					0.9844	1.0083	0.9501	0.6757	0.6192	0.9917	0.7559	0.4565	0.7438	1.7765	1.6274	1.0321	1.2165	1.7006	1.4442	1.2621	0.8052	1.3504	1.68	0.0032	0.0229
X - 12462		.	46620	LC/MS Pos Early		1790	148.043					2.0747	0.7238	0.4838	0.8862	1.0502	0.9879	0.6708	2.2649	1.1859	0.4073	1.0121	1.602	1.9769	0.7872	0.8659	1.1254	1.1428	1.1203	0.98	0.9396	0.6526
X - 12524		.	46621	LC/MS Neg		5780	205.16					1.0774	0.8787	0.659	0.77	0.7642	1.185	1.2523	0.9708	2.6833	1.6982	1.2657	1.0897	0.9174	1.0292	0.95	0.7167	0.9447	1.2938	1.37	0.1565	0.3179
X - 12798		.	46624	LC/MS Pos Early		2011	240.102					2.0429	1.8624	1.4894	1.9375	3.0191	7.9649	6.9693	6.914	0.2842	0.2975	0.2379	0.3496	0.2832	0.4634	0.2018	0.5106	4.0249	0.3285	0.08	6.5983e-06	0.0001
X - 12953		.	47614	LC/MS Pos Early		2435	388.109					0.9086	1.6142	0.3068	1.0948	2.1932	1.0002	0.8982	1	0.8142	0.3068	2.2498	0.7258	0.873	1.5439	1.1369	0.9409	1.127	1.0739	0.95	0.8312	0.6288
X - 13007		.	47203	LC/MS Neg		4597	329.234					8.0151	3.4443	5.7437	4.0363	2.6082	1.1883	2.545	0.8117	0.5318	0.6381	0.7401	0.5952	0.594	0.4495	1.33	0.5957	3.5491	0.6843	0.19	0.0006	0.0064
X - 13698		.	47792	LC/MS Pos Early		2345	413.123					0.7558	2.6155	1.0824	1.1786	1.9287	0.9176	0.352	0.4554	1.7512	5.7837	1.3474	0.5243	2.3724	0.7115	0.8546	0.4606	1.1608	1.7257	1.49	0.5479	0.5289
X - 13737		.	47441	LC/MS Pos Early		2332	129.102					0.6833	0.89	1.4276	1	0.7784	1.0394	1.388	0.3417	1.0588	1.0027	1.083	1.0611	0.5514	0.6885	0.3417	0.6136	0.9435	0.8001	0.85	0.4927	0.5041
X - 14056		.	46632	LC/MS Pos Early		810	192.033					3.7014	2.1326	0.3652	0.6323	1.0368	1.7715	0.3849	2.2819	0.8066	1.2505	0.4539	1.256	1.4999	0.9632	0.9078	0.9225	1.5383	1.0076	0.66	0.6015	0.5526
X - 14904		.	47204	LC/MS Neg		4543	329.234					12.4052	4.8005	5.9905	5.7892	2.2718	1.0082	2.2139	1.1408	0.4476	0.5293	0.6487	0.6764	0.5029	0.5137	0.9918	0.7133	4.4525	0.628	0.14	0.0008	0.0077
X - 15136		.	47619	LC/MS Pos Early		3074	243.087					1.0015	0.7866	0.5023	0.6053	1.3386	0.9618	1.17	0.9363	1.1946	1.0325	1.0708	0.9119	1.1313	1.0252	0.9985	0.9292	0.9128	1.0368	1.14	0.1996	0.369
X - 15161		.	47620	LC/MS Pos Early		1809	206.048					2.2398	2.3371	2.8198	2.2914	1.0386	0.566	0.4012	2.2317	0.3913	0.3398	0.3292	0.6812	1.3501	0.6297	0.9614	1.1592	1.7407	0.7302	0.42	0.0294	0.1167
X - 15220		.	46658	LC/MS Neg		2662	274.112					2.3649	1.3144	0.1052	0.2567	0.7859	1.6144	0.8731	1.5759	0.7518	0.5537	0.9083	1.1792	0.852	1.5984	1.0917	1.5826	1.1113	1.0647	0.96	0.549	0.5289
X - 15520		.	47523	LC/MS Neg		1383	476.093					2.0642	0.3595	0.5641	1	0.8706	0.846	0.3595	5.3962	1.2995	6.644	0.835	0.6765	1.4701	0.5624	1.7974	1.123	1.4325	1.801	1.26	0.4516	0.4922
X - 15666		.	47800	LC/MS Pos Early		2755	221.092					1.246	0.9673	3.8965	2.972	1.6168	0.4435	0.9815	0.5235	0.6808	0.741	1.4579	1.6648	1.5493	0.5711	0.8177	1.0185	1.5809	1.0626	0.67	0.4923	0.5041
X - 16060		.	47539	LC/MS Neg		4008	241.073					0.7776	0.5429	0.3738	0.5465	1.1834	1.0135	1.1123	0.9906	1.3288	1.243	1.0118	0.8197	1.0155	0.9917	1.0083	0.8178	0.8176	1.0296	1.26	0.104	0.2514
X - 16397		.	47802	LC/MS Pos Early		2809	248.095					0.1827	0.1827	0.1827	0.4894	1.7637	1.5524	1	0.1827	2.3525	1.6355	0.815	0.5059	1.2666	1.0902	0.4755	0.7801	0.692	1.1151	1.61	0.082	0.2229
X - 16580		.	47804	LC/MS Pos Early		2537	222.079					0.2898	0.2473	0.2784	0.591	1.0983	0.9854	1.0146	0.2247	2.1216	2.6934	1.4487	0.267	1.3598	1.5943	0.8521	1.0917	0.5912	1.4286	2.42	0.0203	0.0913
X - 16964		.	46685	LC/MS Neg		3034	174.059					4.2667	1.9762	0.3343	0.3343	0.995	3.296	1.2771	9.9709	0.6887	0.6793	0.5885	1.4171	0.74	1.005	0.3343	0.9026	2.8063	0.7944	0.28	0.1246	0.2833
X - 16972		.	47543	LC/MS Neg		4445	369.229					0.1398	0.1398	4.9596	2.2445	0.1398	0.2268	0.1398	0.3396	0.1398	1.3462	1.0998	0.5779	1.003	0.2436	1	0.1398	1.0412	0.6938	0.67	0.6102	0.5562
X - 17009		.	47545	LC/MS Neg		1792	267.073					1.7238	0.6016	1.796	1.2176	0.7929	0.8754	0.5565	0.6009	0.8601	1.3541	2.0596	2.1843	1.0191	0.9701	1.1817	0.9809	1.0206	1.3262	1.3	0.1683	0.334
X - 17010		.	47993	LC/MS Neg		3178	189.114					2.3244	1.8954	1.3623	1.4552	1.5852	1.1178	2.2796	1.4914	0.3494	0.5699	0.634	0.6307	0.7938	0.4526	0.8822	0.5773	1.6889	0.6112	0.36	3.5816e-06	0.0001
X - 17162		.	47806	LC/MS Pos Late		900	593.333					1.3497	0.3822	0.2309	0.3815	1.0709	0.2494	0.2309	0.2309	1.9954	6.7729	10.6359	0.2309	2.8071	0.2309	0.9291	0.694	0.5158	3.037	5.89	0.0515	0.1715
X - 17269		.	46704	LC/MS Neg		4538	155.108					0.852	0.951	1.3309	1.1333	1.201	1.4702	1.1459	1.187	0.7264	0.8217	0.7908	0.8849	0.9092	1.049	1.8091	0.9467	1.1589	0.9922	0.86	0.1465	0.3003
X - 17335		.	47820	LC/MS Pos Late		1052	248.168					1.0952	0.541	1.306	0.7027	0.5791	0.7963	0.541	1	3.6978	10.7063	1.8954	0.6747	0.541	1.6282	0.541	0.9566	0.8202	2.5801	3.15	0.1352	0.2941
X - 19176		.	47554	LC/MS Neg		1551	440.177					1.2767	0.8373	1.0204	0.7385	0.6294	0.2752	0.9796	0.7245	0.9118	0.3821	1.4849	1.178	1.5302	1.6355	1.9046	2.1391	0.8102	1.3958	1.72	0.0616	0.1933
X - 20512		.	54689	LC/MS Neg		2235	495.119					1.2051	4.6018	0.5049	0.9085	2.9365	2.2065	1.1333	1.3862	0.5519	0.2748	0.2748	0.2748	1.0412	0.9588	0.722	0.3098	1.8603	0.551	0.3	0.0032	0.0229
X - 21353		.	46398	LC/MS Neg		5196	239.166					2.5403	1.6641	1.7238	1.6356	1.7108	1.444	1.3004	1.6681	0.3564	0.5959	0.4566	0.282	0.2694	0.6449	0.6996	0.3564	1.7109	0.4576	0.27	2.5167e-06	8.377e-05
X - 21729		.	46898	LC/MS Neg		1024	87.0453					1.3106	1.2368	1.2875	1.3012	1.3187	0.603	0.5469	0.5469	0.9397	1.1061	1	0.8714	0.9688	1.1111	0.9604	0.9577	1.0189	0.9894	0.97	0.7976	0.6206
X - 21785		.	46961	LC/MS Neg		765	189.041					0.1803	0.7867	1.0713	1.0604	0.9396	0.8961	0.6264	0.9023	0.6242	1.5368	1.332	1.6711	2.2879	0.574	1.2186	1.2696	0.8079	1.3143	1.63	0.0808	0.2226
X - 21796		.	46972	LC/MS Neg		1625	138.057					0.7122	0.6607	2.6358	2.7235	1.1377	0.8021	0.6576	0.6876	1.0906	0.6405	1.6252	2.2275	1.6077	0.759	1.0589	0.9411	1.2522	1.2438	0.99	0.7117	0.598
X - 22162		.	47417	LC/MS Pos Early		960	150.058					0.9906	0.6048	1.3597	1.5986	0.8075	0.6683	1.1147	0.6048	0.6048	1.5693	1.3707	1.3287	0.9071	1	0.6048	0.7123	0.9686	1.0122	1.05	0.8164	0.6253
X - 22764		.	48067	LC/MS Neg		5263	197.155					0.7604	0.6878	0.4292	0.3995	0.7356	0.6009	0.4757	0.414	3.7241	2.3213	2.0839	1.5717	1.2396	1.7515	2.1946	1.7601	0.5629	2.0809	3.7	7.0957e-07	3.0705e-05
X - 22771		.	48076	LC/MS Neg		2180	160.044					4.9093	2.4001	0.1124	0.4148	1.1484	3.4489	1.5284	10.5249	0.911	0.7268	0.6718	1.7441	0.9453	0.984	0.595	1.016	3.0609	0.9493	0.31	0.3261	0.4537
X - 22772		.	48077	LC/MS Neg		2465	188.039					0.5204	1.1645	0.8017	0.9635	2.315	1.011	1.1045	1.0749	0.5468	1.3857	0.9578	1.2586	0.9859	0.6836	1.1438	0.989	1.1194	0.9939	0.89	0.6771	0.5802
X - 22776		.	48081	LC/MS Neg		3615	252.044					2.4192	3.3131	3.0546	2.215	1.1078	0.9674	1.9301	1.7989	0.5342	0.7076	0.7166	1.0326	0.8844	0.4244	0.6306	0.526	2.1008	0.682	0.32	8.1897e-05	0.0012
X - 22810		.	48127	LC/MS Neg		2810	218.082					3.6269	3.8911	5.1363	2.7727	0.5888	0.3861	1.822	1.1164	0.2618	0.4973	0.5699	1	0.8995	0.2618	0.2618	0.2618	2.4175	0.5017	0.21	0.0038	0.0246
X - 22918		.	52659	LC/MS Neg		743	103.004					1.2192	0.636	2.5821	1.8108	0.636	0.636	1	0.636	0.636	0.8904	0.9881	1.3754	0.636	0.636	0.8497	0.636	1.1445	0.831	0.73	0.3493	0.4597
X - 23171		.	48851	LC/MS Pos Early		940	198.089					3.625	12.34	0.3053	0.3053	0.3053	1	0.3053	0.6282	0.5117	2.1	0.5614	0.7242	0.3053	0.3053	2.2018	1.5642	2.3518	1.0342	0.44	0.9054	0.6388
X - 23314		.	49014	LC/MS Neg		1578.3	207.087					0.8779	0.8132	1.7572	1.2466	0.4682	1.3808	0.6272	0.4137	1.8883	1.0026	1.0189	0.4923	1.2162	0.8107	1	0.4137	0.9481	0.9803	1.03	0.849	0.6332
X - 23710		.	49588	LC/MS Pos Early		2772	288.124					1.1142	1.1308	0.1792	0.4817	1.2187	0.9635	1.4338	0.7915	0.3398	0.1652	0.7476	0.7128	1.0365	1.3597	1.2855	1.7275	0.9142	0.9218	1.01	0.8845	0.6368
X - 23739		.	49637	LC/MS Pos Early		1286	262.103					2.3084	0.4426	1.0606	1.0316	0.5995	1.5602	0.5784	4.1188	0.8075	2.0603	0.5626	0.9684	1.0424	0.6389	1.1944	0.7714	1.4625	1.0057	0.69	0.5508	0.5289
X - 23782		.	49681	LC/MS Pos Late		1627	349.273					1.0195	1.1124	0.2018	0.2898	0.6247	0.9484	1.0252	1.1985	1.0193	1.517	0.4967	0.4764	0.6122	0.9807	1.6471	1.6249	0.8025	1.0468	1.3	0.3201	0.4483
X - 24118		.	52147	LC/MS Pos Late		2528	880.588					1.3	2.0502	0.1901	0.2662	0.3843	1.1801	0.4632	0.364	1.1553	0.4167	0.7931	0.8447	1.2068	2.7353	1.793	1.2538	0.7748	1.2748	1.65	0.0824	0.2229
X - 24224		.	52261	LC/MS Pos Early		2662	392.148					1.0317	0.4232	0.4232	0.4232	1.273	0.782	1.5617	1	0.4232	0.4232	0.4232	1.1396	1.4501	0.6918	0.669	0.6565	0.8647	0.7346	0.85	0.5705	0.5367
X - 24257		.	52311	LC/MS Neg		643	191.02					0.4081	0.7033	0.6944	0.6822	1.1151	1.0605	1.4274	0.9395	1.4916	0.9183	1.5819	1.6823	1.6873	0.6036	1.2804	0.8386	0.8788	1.2605	1.43	0.0799	0.2226
X - 24293		.	52297	LC/MS Pos Early		1189	226.128					0.4293	0.1585	2.3309	0.6443	0.5052	0.345	1.2901	0.1585	59.2603	0.1585	3.3807	0.5896	5.0015	1.2843	1.0192	0.9808	0.7327	8.9594	12.23	0.0925	0.2425
X - 24430		.	52660	LC/MS Neg		690	191.02					0.1888	0.9658	0.6752	1.2539	0.8239	0.9763	1.596	0.7826	1.5203	0.5538	1.76	1.9584	1.8645	0.5446	1.6695	1.0237	0.9078	1.3618	1.5	0.1625	0.3256
X - 24432		.	52662	LC/MS Pos Early		618	210.061					0.3969	0.5865	1.2209	1.9672	1.1003	0.5995	0.8823	0.9757	0.7389	0.7142	1.354	1.0243	1.7688	0.6991	1.7295	1.4764	0.9662	1.1882	1.23	0.2927	0.4389
X - 24465		.	52782	LC/MS Pos Early		849	206.066					0.9539	0.6835	0.5981	1.0848	1.4566	1.0461	0.3955	0.3955	0.7141	0.5976	0.3955	1.3509	1.1289	1.3667	1.2594	0.4044	0.8268	0.9022	1.09	0.7801	0.6171
X - 24466		.	52783	LC/MS Pos Early		894	206.066					0.3905	0.3905	5.0736	2.8277	0.418	0.3905	0.3905	0.3905	0.3905	0.9076	2.2861	1.0924	1.6352	0.8799	0.836	0.3905	1.284	1.0523	0.82	0.569	0.5367
X - 24468		.	52785	LC/MS Pos Early		2530	288.144					0.1214	0.2462	0.0632	0.0945	0.1635	0.2686	0.2441	0.1149	3.9248	4.2418	2.9198	1.7314	2.3365	2.9688	3.2039	1.9676	0.1645	2.9118	17.7	1.7997e-08	1.9469e-06
X - 24470		.	52787	LC/MS Pos Early		2252	306.154					0.4818	1.1186	0.3569	0.4771	0.8356	0.6631	0.4658	0.2621	2.288	2.6747	1.7262	1.6546	1.3445	2.0273	1.4594	0.8814	0.5826	1.757	3.02	8.4014e-05	0.0012
X - 24518		.	52839	LC/MS Pos Early		2329	204.134					0.3885	0.6611	2.2245	2.0154	1.1807	0.7709	0.5218	0.4356	0.7685	4.1363	0.5705	1.0937	1.6572	0.9377	1.3147	1.0623	1.0248	1.4426	1.41	0.2732	0.4267
X - 24665		.	53093	LC/MS Neg		4398	361.202					2.5639	0.2246	0.4702	0.3471	0.27	0.2246	2.518	1.1366	1.7019	11.7313	0.4375	0.2246	0.9513	1.0286	0.9714	1.538	0.9694	2.3231	2.4	0.2582	0.42
X - 24686		.	53114	LC/MS Pos Early		1876	224.113					1.643	0.755	1.0481	1.311	0.7217	0.9495	0.4865	0.7535	0.9519	1.2697	1.4112	0.6876	0.8604	3.436	3.119	1.1842	0.9586	1.615	1.68	0.1099	0.2606
X - 24697		.	53125	LC/MS Pos Early		2265.3	258.179					0.9679	1.3994	0.6797	0.6571	0.9423	1.2478	0.8443	0.8454	0.1973	1.456	1.4062	0.8199	1.2179	1.4652	1.1433	1.0321	0.948	1.0922	1.15	0.8792	0.6368
X - 24699		.	53127	LC/MS Pos Early		2402	241.154					1.3701	0.2486	4.8177	3.4383	1.016	0.9774	0.4799	1.9305	0.8627	2.9389	0.7758	1.1315	1	0.2486	0.3726	0.9685	1.7848	1.0373	0.58	0.3644	0.4636
X - 24717		.	53145	LC/MS Pos Early		1023.2	471.182					0.4723	0.8353	0.4723	2.3753	2.7437	0.4723	1.6987	0.8906	1.0318	0.4723	3.0945	1	0.9659	1.7064	0.8511	0.9864	1.2451	1.2636	1.01	0.7401	0.6019
X - 24807		.	54835	LC/MS Pos Early		1869.8	162.124					0.3093	0.2123	4.3581	2.9787	1.2663	1.3164	0.2909	0.6414	1	18.9292	0.9458	0.2123	0.998	1.4354	6.6169	0.6015	1.4217	3.8424	2.7	0.4015	0.48
X - 24865		.	54972	LC/MS Pos Late		2814	840.574					1.2413	1.3498	5.8437	3.5374	0.9771	1.2744	0.5844	1.481	1.2067	0.9236	0.9644	1.0229	0.9495	0.6424	0.3522	0.691	2.0361	0.8441	0.41	0.0408	0.147
X - 24952		.	57719	LC/MS Neg		5310	413.197					0.7338	0.6132	1.445	0.8069	0.9871	0.8967	0.9197	1.2276	0.9314	1.0039	1.9484	1.8936	1.8455	1.308	1.2071	0.9961	0.9537	1.3917	1.46	0.0249	0.1047
X - 25055		.	61619	LC/MS Pos Early		2312.9	250.129					1.0099	1.2334	1.1678	0.9901	0.7616	0.9734	0.7606	0.5618	0.1228	1.3292	1.9353	1.1853	1.3731	1.2846	0.7906	0.8658	0.9323	1.1108	1.19	0.9972	0.6651
X - 25109		.	61682	LC/MS Pos Early		1115	194.048					3.453	2.1537	0.8127	0.7836	0.701	1.9211	1.8321	6.7235	0.4718	0.8592	0.9457	1.4555	1.4005	0.8591	0.6508	1.0543	2.2976	0.9621	0.42	0.065	0.1965
X - 25111		.	61684	LC/MS Pos Early		1224	280.102					1.3142	0.3727	1.2551	0.9482	0.6873	1.4358	0.6228	0.7627	0.0503	3.149	1.6579	1.0518	1.3881	0.6998	1.2065	0.9051	0.9248	1.2636	1.37	0.9855	0.6643
X - 25422		.	62719	LC/MS Pos Early		1730.3	175.083					0.773	3.3351	1.8067	2.0678	3.7331	3.3945	0.5446	0.1641	1.0478	7.3872	0.0866	0.6268	1.9955	0.9522	0.6401	0.3792	1.9774	1.6394	0.83	0.414	0.4839
