# Supplementary material for: A human liver chimeric mouse model for non-alcoholic fatty liver disease
Source: JHEP Rep. 2021 Mar 21;3(3):100281. doi: 10.1016/j.jhepr.2021.100281 (PMC8138774; doi:10.1016/j.jhepr.2021.100281)
Supplement: Multimedia component 3 [file mmc3.xlsx]

## Sheet: Complete_Lipid_Panel
						Scaled Imp Data
BIOCHEMICAL	SUPER PATHWAY	SUB PATHWAY	COMP ID	PLATFORM	Group CHEMICAL ID	NC_sample1	NC_sample2	NC_sample3	NC_sample4	NC_sample5	NC_sample6	NC_sample7	NC_sample8	WD_sample1	WD_sample2	WD_sample3	WD_sample4	WD_sample5	WD_sample6	WD_sample7	WD_sample8	Average NC	Average WD	Fold-change (WD vs NC)	p-value	q-value
Total PC	Phospholipid SUM	Phosphatidylcholines	54661	DMS-MS	100010824	1.0235	0.8719	0.7077	1.1348	1.0859	1.1304	1.261	0.9301	0.9095	1.0701	1.1313	0.8813	0.9662	0.9638	1.0428	0.9765	1.0182	0.9927	0.97	0.8449	0.2031
Total LPC	Phospholipid SUM	Lysophosphatidylcholines	54664	DMS-MS	100010827	0.6859	0.6737	1.0807	1.1219	1.2155	0.7657	1.0512	0.796	0.7777	1.1398	1.2256	1.2721	1.5533	0.7801	0.9488	0.8055	0.9238	1.0629	1.15	0.2995	0.0894
Total PE	Phospholipid SUM	Phosphatidylethanolamines	54662	DMS-MS	100010825	1.272	1.0394	0.9606	1.0725	0.9468	1.3458	1.1336	0.7516	1.1285	1.3903	0.8749	0.6834	0.8216	1.0503	0.9408	0.8673	1.0653	0.9696	0.91	0.3331	0.0982
Total LPE	Phospholipid SUM	Lysophosphatidylethanolamines	54665	DMS-MS	100010828	1.1195	0.8451	0.8056	1.4007	0.9963	1.0305	0.8341	0.4266	1.381	1.8758	1.0037	0.7547	1.5741	1.0271	0.8804	0.8449	0.9323	1.1677	1.25	0.2029	0.0647
Total PI	Phospholipid SUM	Phosphatidylinositols	54663	DMS-MS	100010826	1.0154	0.8503	0.9996	1.2356	1.4373	1.0004	1.0314	0.8774	0.9295	0.9865	0.9946	0.961	1.2098	1.0554	0.8606	1.1399	1.0559	1.0172	0.96	0.6927	0.1746
Total CER	Sphingolipid SUM	Ceramides	54667	DMS-MS	100010830	1.1058	0.77	0.8856	0.8114	0.775	1.1215	0.8201	0.6267	1.1558	1.199	1.1904	1.0329	1.1486	1.0568	0.9671	0.9011	0.8645	1.0815	1.25	0.0117	0.0064
Total DCER	Sphingolipid SUM	Dihydroceramides	54670	DMS-MS	100010833	1.0445	0.7386	1.0537	0.9982	0.7661	1.1004	1.0171	0.6963	1.1688	1.5395	1.0209	0.9806	0.9064	0.9868	1.0018	0.8096	0.9269	1.0518	1.13	0.21	0.0667
Total HCER	Sphingolipid SUM	Hexosylceramides	54668	DMS-MS	100010831	0.6468	0.4925	1.9178	0.7774	0.9382	1.1761	0.4149	1.2562	0.7598	1.0618	1.4324	1.4804	1.2238	0.7842	1.0767	0.9094	0.9525	1.0911	1.15	0.2966	0.0888
Total LCER	Sphingolipid SUM	Lactosylceramides	54669	DMS-MS	100010832	0.4906	0.619	0.7431	0.6929	0.9018	0.7536	0.4497	0.8372	1.776	1.6731	3.9675	1.6762	1.5428	2.0936	1.0982	1.1694	0.686	1.8746	2.73	9.7397e-05	0.0002
Total SM	Sphingolipid SUM	Sphingomyelins	54666	DMS-MS	100010829	1.0494	0.9123	1.106	0.9519	1.0291	1.0563	0.9508	0.9804	0.9212	1.2558	1.1494	1.0803	0.9076	0.8711	1.0196	0.9672	1.0045	1.0215	1.02	0.8237	0.1995
Total FFA	Neutral Complex Lipids SUM	Free Fatty Acids	54660	DMS-MS	100010823	1.2259	0.6536	0.9172	1.2369	1.2693	1.5756	0.7138	0.4711	1.0001	1.2241	0.8	1.1509	1.1955	0.696	0.9494	0.9999	1.008	1.002	0.99	0.7772	0.1915
Total CE	Neutral Complex Lipids SUM	Cholesteryl Esters	54657	DMS-MS	100010820	0.206	0.3163	0.2469	0.8209	0.7732	0.8547	0.3963	0.3611	3.9355	1.1453	7.4798	7.1123	4.76	9.1082	5.3575	19.3729	0.4969	7.2839	14.66	6.7785e-06	2.4254e-05
Total DAG	Neutral Complex Lipids SUM	Diacylglycerols	54659	DMS-MS	100010822	0.7952	0.741	0.3243	0.9636	0.999	1.3444	0.8092	0.5306	1.001	0.6044	1.0397	1.1709	1.6372	1.4974	1.1214	2.7709	0.8134	1.3553	1.67	0.0399	0.0169
Total TAG	Neutral Complex Lipids SUM	Triacylglycerols	54658	DMS-MS	100010821	0.9059	1.6946	0.1475	0.4633	0.3813	1.0941	0.6362	0.2179	1.937	0.8068	1.2109	0.7963	1.6506	2.7878	1.3039	3.579	0.6926	1.759	2.54	0.0095	0.0054
Total MAG	Neutral Complex Lipids SUM	Monoacylglycerols	62056	DMS-MS	100020183	1.3323	0.751	1.2306	0.9501	1.4636	1.1534	0.9142	0.991	0.5878	1.3838	0.8251	1.3906	1.1082	1.009	0.7457	0.9394	1.0983	0.9987	0.91	0.4092	0.1145
PC(12:0/18:1)	Phosphatidylcholine	PC Ester	54335	DMS-MS	100010483	0.3763	0.3763	0.3763	0.9427	0.6453	0.7605	0.3763	0.3763	1.2913	2.2612	0.8116	0.8129	1.2517	1.4163	1.0573	1.3695	0.5288	1.284	2.43	0.0002	0.0003
PC(14:0/14:0)	Phosphatidylcholine	PC Ester	53293	DMS-MS	100009441	1	1	1	1	1	1	1	1	1	1	1	1	1	1	1	1	1	1	1
PC(14:0/16:1)	Phosphatidylcholine	PC Ester	54151	DMS-MS	100010299	0.8899	0.7206	0.7206	0.7206	0.7206	0.7206	0.7206	0.7206	1	1.2355	1.1644	0.7636	0.7206	1.3317	1.1401	0.7789	0.7417	1.0169	1.37	0.0107	0.006
PC(14:0/18:1)	Phosphatidylcholine	PC Ester	53996	DMS-MS	100010144	0.7393	0.6319	0.3274	0.4535	0.4625	0.7386	0.3883	0.2971	1.9248	2.2674	1.735	1.3733	1.2607	1.8042	1.7143	1.2948	0.5048	1.6718	3.31	2.976e-06	1.5843e-05
PC(14:0/18:2)	Phosphatidylcholine	PC Ester	54152	DMS-MS	100010300	1.7451	1.4651	1.0097	1.3583	1.326	2.1331	0.9903	0.7047	1.266	1.2077	0.9075	0.7208	0.4612	0.9372	0.9146	0.6405	1.3416	0.8819	0.66	0.0299	0.0133
PC(14:0/20:3)	Phosphatidylcholine	PC Ester	53823	DMS-MS	100009971	0.7099	0.8609	0.7099	0.7099	0.7099	1.3246	0.7099	0.7099	0.8298	0.9709	1.4837	1.1311	1.1434	1	1.2042	0.8504	0.8056	1.0767	1.34	0.0124	0.0067
PC(14:0/20:4)	Phosphatidylcholine	PC Ester	54338	DMS-MS	100010486	1.0346	1.2112	1.2755	0.7749	0.8115	1.0677	0.9864	0.6225	1.1567	1.0115	1.2603	0.9885	0.7438	0.6403	1.2534	0.98	0.973	1.0043	1.03	0.7941	0.1937
PC(14:0/22:6)	Phosphatidylcholine	PC Ester	53999	DMS-MS	100010147	1	1	1	1	1	1	1	1	1	1	1	1	1	1	1	1	1	1	1
PC(15:0/14:1)	Phosphatidylcholine	PC Ester	54524	DMS-MS	100010672	0.9666	0.9666	0.9666	0.9666	0.9666	0.9666	0.9666	0.9666	1.0334	0.9666	0.9666	0.9666	0.9666	0.9666	0.9666	0.9666	0.9666	0.9749	1.01	0.3506	0.1003
PC(15:0/16:1)	Phosphatidylcholine	PC Ester	54525	DMS-MS	100010673	0.638	0.638	0.638	0.638	0.638	0.638	0.638	0.638	1.4352	0.638	0.638	0.638	0.638	1	0.638	0.638	0.638	0.7829	1.23	0.1903	0.0619
PC(15:0/18:1)	Phosphatidylcholine	PC Ester	54526	DMS-MS	100010674	0.3528	0.2617	0.2939	0.2617	0.2617	0.4024	0.2617	0.2617	1.7177	1.8748	1.3715	1.2082	0.8618	1.2417	1.1382	0.7532	0.2947	1.2709	4.31	2.1744e-07	2.6366e-06
PC(15:0/18:2)	Phosphatidylcholine	PC Ester	54154	DMS-MS	100010302	0.9969	0.8382	1.1325	0.7687	1.053	1.2668	0.7755	0.8482	1.6261	1.2465	1.1247	1.0031	0.7343	1.3724	0.8178	0.7601	0.96	1.0856	1.13	0.4243	0.1178
PC(15:0/20:3)	Phosphatidylcholine	PC Ester	54339	DMS-MS	100010487	0.7985	0.7985	0.7985	0.7985	0.7985	0.7985	0.7985	0.7985	1.7332	0.7985	1	0.7985	0.7985	0.7985	0.7985	0.7985	0.7985	0.9405	1.18	0.2382	0.0741
PC(15:0/20:4)	Phosphatidylcholine	PC Ester	53295	DMS-MS	100009443	0.7706	0.7706	0.7706	0.7706	0.8811	0.7706	0.7706	0.7731	1.2713	1.3099	1.0194	1.0261	0.7706	0.9806	0.7706	0.7706	0.7847	0.9899	1.26	0.0275	0.0124
PC(15:0/22:6)	Phosphatidylcholine	PC Ester	53654	DMS-MS	100009802	1	1	1	1	1	1	1	1	1	1	1	1	1	1	1	1	1	1	1
PC(16:0/12:0)	Phosphatidylcholine	PC Ester	54527	DMS-MS	100010675	0.9049	0.8222	0.5489	1.2164	0.7927	1.0306	0.5489	0.5489	1.8046	3.8227	0.9061	0.9694	0.8438	1.7147	1.2175	1.0345	0.8017	1.5392	1.92	0.0205	0.0098
PC(16:0/14:0)	Phosphatidylcholine	PC Ester	53490	DMS-MS	100009638	0.7719	2.4427	1.1642	0.3686	0.5327	0.9805	0.2301	0.3221	1.5421	1.5728	1.2008	1.0195	0.5687	1.106	1.5675	0.7447	0.8516	1.1653	1.37	0.112	0.0401
PC(16:0/16:0)	Phosphatidylcholine	PC Ester	53655	DMS-MS	100009803	1.075	1.4846	4.3556	1.2248	1.5456	1.3641	0.8909	0.925	0.8515	0.8841	1.3095	1.157	0.8596	0.7113	0.9114	0.7977	1.6082	0.9353	0.58	0.0542	0.0217
PC(16:0/16:1)	Phosphatidylcholine	PC Ester	53491	DMS-MS	100009639	1.1321	1.1521	0.2614	0.364	0.42	0.8518	0.3574	0.2526	1.4306	1.0597	1.3012	1.2441	0.9403	1.6531	1.2325	0.8436	0.5989	1.2131	2.03	0.0056	0.0035
PC(16:0/18:0)	Phosphatidylcholine	PC Ester	54157	DMS-MS	100010305	1.0119	1.0571	0.9083	1.022	0.8205	0.9462	0.962	0.6458	1.0744	1.4983	1.0064	0.9643	0.9704	0.9936	1.2462	1.2202	0.9217	1.1217	1.22	0.0274	0.0124
PC(16:0/18:1)	Phosphatidylcholine	PC Ester	53656	DMS-MS	100009804	0.7407	0.6976	0.4099	0.6225	0.5783	0.6557	0.5816	0.39	1.4498	1.7365	1.4387	1.3887	1.4285	1.591	1.4814	1.2593	0.5845	1.4717	2.52	2.0469e-06	1.2765e-05
PC(16:0/18:2)	Phosphatidylcholine	PC Ester	54341	DMS-MS	100010489	1.6355	1.436	1.0661	1.603	1.6196	1.8831	1.8232	1.303	0.9339	0.8944	0.875	0.6983	0.5102	0.815	0.7606	0.7295	1.5462	0.7771	0.5	4.2382e-06	1.8501e-05
PC(16:0/18:3)	Phosphatidylcholine	PC Ester	53825	DMS-MS	100009973	2.073	1.8764	0.6487	0.9295	0.8978	1.7395	1.2023	1.0221	1.3797	1.0938	1.0211	0.9789	0.642	0.8768	0.9766	0.8554	1.2987	0.978	0.75	0.1902	0.0619
PC(16:0/20:1)	Phosphatidylcholine	PC Ester	53657	DMS-MS	100009805	0.5163	0.7682	1.0385	0.5885	0.6144	0.5134	0.5134	0.5134	1.0098	0.8347	1.5808	1.3451	1.2783	1.0144	1.076	0.9902	0.6333	1.1411	1.8	0.0002	0.0003
PC(16:0/20:2)	Phosphatidylcholine	PC Ester	54528	DMS-MS	100010676	0.8322	0.8757	1.4093	0.9488	1.1901	1.148	1.0497	0.7767	0.9247	0.8846	1.4345	1.2845	1.5068	1.014	0.986	0.964	1.0288	1.1249	1.09	0.4088	0.1145
PC(16:0/20:3)	Phosphatidylcholine	PC Ester	53296	DMS-MS	100009444	0.8639	0.7718	0.2103	0.9167	0.7851	1.1058	1.242	0.7045	1.0144	0.9938	1.4457	1.0151	1.2765	1.1069	1.0062	0.9848	0.825	1.1054	1.34	0.0923	0.0335
PC(16:0/20:4)	Phosphatidylcholine	PC Ester	54158	DMS-MS	100010306	1.2275	1.0018	0.8759	1.4268	1.451	1.3172	1.851	1.4607	0.7032	0.6666	1.1136	0.774	0.9788	0.7594	0.9164	0.9982	1.3265	0.8638	0.65	0.0015	0.0013
PC(16:0/20:5)	Phosphatidylcholine	PC Ester	54159	DMS-MS	100010307	0.9388	0.9644	0.3013	0.6465	0.6956	1.0754	0.5285	0.4796	1.5496	1.7504	1.2585	1.1147	0.9751	1.5149	1.083	1.0249	0.7038	1.2839	1.82	0.0029	0.0021
PC(16:0/22:4)	Phosphatidylcholine	PC Ester	54161	DMS-MS	100010309	1.5293	1.8813	2.0859	1.0105	1.0245	1.4162	0.5716	0.6518	0.9895	1.0151	0.9064	1.1237	0.7827	0.9089	0.9034	0.7903	1.2714	0.9275	0.73	0.219	0.0689
PC(16:0/22:5)	Phosphatidylcholine	PC Ester	54529	DMS-MS	100010677	1.5273	1.2532	0.7051	1.0798	1.0648	1.3426	0.9352	0.7153	1.1723	1.4422	1.1977	0.9236	0.8262	0.8391	0.8648	0.7836	1.0779	1.0062	0.93	0.6557	0.1669
PC(16:0/22:6)	Phosphatidylcholine	PC Ester	54003	DMS-MS	100010151	1.0346	0.8687	0.6769	1.1636	1.0923	1.2919	1.5328	1.2023	0.9138	1.0202	1.0925	0.697	0.7267	0.8146	0.9164	0.9798	1.1079	0.8951	0.81	0.0842	0.0312
PC(17:0/14:1)	Phosphatidylcholine	PC Ester	54342	DMS-MS	100010490	0.8385	0.8385	0.8385	0.8385	0.8385	0.8385	0.8385	0.8385	1	1.1219	0.8385	0.8385	0.8385	0.8385	0.8385	0.8385	0.8385	0.8941	1.07	0.1852	0.0605
PC(17:0/16:1)	Phosphatidylcholine	PC Ester	53658	DMS-MS	100009806	0.7533	0.7533	0.7533	0.7533	0.7533	0.7533	0.7533	0.7533	1	0.7533	1.2696	0.8145	0.7533	1.0759	1.0575	0.778	0.7533	0.9377	1.24	0.0243	0.0112
PC(17:0/18:1)	Phosphatidylcholine	PC Ester	54162	DMS-MS	100010310	0.5694	0.417	0.3958	0.5059	0.4374	0.4634	0.4354	0.38	2.1196	2.5443	2.2592	2.1409	1.4306	1.7651	2.1066	1.5276	0.4505	1.9867	4.41	5.9024e-10	5.2379e-08
PC(17:0/18:2)	Phosphatidylcholine	PC Ester	54163	DMS-MS	100010311	0.8473	0.6543	0.4668	1.0317	0.9061	0.8843	1.0014	0.9986	1.198	1.6675	1.3712	0.9845	0.7364	1.2297	1.3246	1.0895	0.8488	1.2002	1.41	0.017	0.0086
PC(17:0/20:3)	Phosphatidylcholine	PC Ester	54343	DMS-MS	100010491	0.5265	0.5519	0.5265	0.6749	0.5265	0.5265	0.9018	0.8684	1.1786	1.2655	1.7948	1.308	1.2405	1	1.5888	0.9631	0.6379	1.2924	2.03	1.7342e-05	4.9362e-05
PC(17:0/20:4)	Phosphatidylcholine	PC Ester	53826	DMS-MS	100009974	0.7112	0.4735	0.4678	1.2445	0.9556	0.6768	1.2456	1.3317	0.8036	1.2097	1.6486	0.9529	1.0444	0.7785	1.4375	1.2753	0.8883	1.1438	1.29	0.122	0.0431
PC(17:0/22:6)	Phosphatidylcholine	PC Ester	53659	DMS-MS	100009807	0.8971	0.8649	0.8649	0.9361	0.8649	0.8649	1.0641	1.0258	0.8988	1.4728	1.2527	0.9077	0.8649	0.9742	1.5785	1.1523	0.9228	1.1377	1.23	0.0622	0.0244
PC(18:0/12:0)	Phosphatidylcholine	PC Ester	53828	DMS-MS	100009976	1.2857	0.9289	0.6729	1.098	1.0046	0.9954	0.6654	0.6839	1.0252	1.9094	0.7823	0.6955	0.6429	1.2123	1.1681	1.0906	0.9169	1.0658	1.16	0.4443	0.1221
PC(18:0/14:0)	Phosphatidylcholine	PC Ester	54004	DMS-MS	100010152	0.7651	0.7651	0.7651	0.7651	0.7651	0.7651	0.7651	0.7651	1.3067	1.2133	0.7651	0.7651	0.7651	0.7651	0.9134	1	0.7651	0.9367	1.22	0.0547	0.0219
PC(18:0/16:1)	Phosphatidylcholine	PC Ester	53830	DMS-MS	100009978	0.8054	0.8364	0.233	0.4774	0.4627	0.7152	0.4753	0.2446	1.1636	2.047	2.0886	1.9273	1.6347	1.8584	1.903	1.5313	0.5313	1.7693	3.33	7.0956e-05	0.0001
PC(18:0/18:0)	Phosphatidylcholine	PC Ester	53660	DMS-MS	100009808	0.9838	0.8709	0.6273	0.9075	0.8241	0.8023	0.762	0.6324	1.0162	1.6229	1.375	1.1532	1.1593	1.2968	1.3157	1.371	0.8013	1.2888	1.61	2.1788e-05	5.6411e-05
PC(18:0/18:1)	Phosphatidylcholine	PC Ester	54530	DMS-MS	100010678	0.7217	0.6089	0.3897	0.6206	0.6003	0.5379	0.6415	0.499	1.2783	2.4481	1.7518	1.6953	1.8073	1.6236	1.789	1.6551	0.5774	1.7561	3.04	8.4664e-09	3.6958e-07
PC(18:0/18:2)	Phosphatidylcholine	PC Ester	54345	DMS-MS	100010493	1.169	1.0363	0.8849	1.2575	1.2298	1.2929	1.5081	1.1958	0.6024	1.1036	0.7985	0.588	0.5117	0.7526	0.9637	0.8058	1.1968	0.7658	0.64	0.0011	0.001
PC(18:0/18:3)	Phosphatidylcholine	PC Ester	54164	DMS-MS	100010312	1.6721	1.447	0.4497	0.7774	0.6667	1.3156	0.7372	0.7888	0.8558	1.4671	1.0085	1.0943	0.6836	0.9915	1.1892	1.2213	0.9818	1.0639	1.08	0.4381	0.1207
PC(18:0/20:0)	Phosphatidylcholine	PC Ester	54166	DMS-MS	100010314	0.9458	0.8701	1.0167	1.7194	0.9412	0.8697	1.171	1.0086	0.9388	1.0688	1.1199	0.7337	1.3882	0.9282	1.1756	0.9914	1.0678	1.0431	0.98	0.8905	0.2109
PC(18:0/20:1)	Phosphatidylcholine	PC Ester	53299	DMS-MS	100009447	0.8798	0.8798	0.8798	0.8798	0.8798	0.8798	0.8798	0.8798	0.8798	0.8798	1	0.8798	1.5376	0.8798	0.8798	0.8798	0.8798	0.977	1.11	0.2558	0.0784
PC(18:0/20:2)	Phosphatidylcholine	PC Ester	53300	DMS-MS	100009448	0.9692	0.9725	0.5689	0.8842	0.9854	0.7375	1.0146	0.5087	0.788	1.3556	1.4048	1.1421	1.6933	1.2382	1.4904	1.235	0.8301	1.2934	1.56	0.0029	0.0021
PC(18:0/20:3)	Phosphatidylcholine	PC Ester	54531	DMS-MS	100010679	0.9537	0.8379	0.2397	1.035	0.7871	0.9814	1.471	0.8271	0.837	1.5747	1.3788	0.8666	1.4217	1.0186	1.4117	1.2602	0.8916	1.2212	1.37	0.0917	0.0334
PC(18:0/20:4)	Phosphatidylcholine	PC Ester	54167	DMS-MS	100010315	1.2078	0.8731	0.8935	1.5158	1.3974	1.167	2.038	1.5065	0.4782	0.7895	0.908	0.5295	0.9212	0.6285	1.0971	1.0788	1.3249	0.8039	0.61	0.0048	0.003
PC(18:0/20:5)	Phosphatidylcholine	PC Ester	54168	DMS-MS	100010316	1.0046	0.945	0.348	0.7236	0.7247	1.2488	0.7529	0.5054	1.0305	2.7072	1.2665	0.9954	0.9674	1.0546	1.6511	1.252	0.7816	1.3656	1.75	0.0101	0.0057
PC(18:0/22:4)	Phosphatidylcholine	PC Ester	53831	DMS-MS	100009979	1.2269	1.2248	0.8086	0.8086	0.8086	0.9619	0.8086	0.8086	0.8086	0.8086	1	0.8086	0.8086	0.8086	0.8086	0.8086	0.9321	0.8325	0.89	0.2005	0.0641
PC(18:0/22:5)	Phosphatidylcholine	PC Ester	53662	DMS-MS	100009810	1.3145	1.3609	0.483	0.9612	0.6879	1.1116	0.9274	0.71	1.1511	2.6167	1.0354	0.8934	1.2877	0.9137	1.2998	0.9646	0.9445	1.2703	1.34	0.1265	0.0443
PC(18:0/22:6)	Phosphatidylcholine	PC Ester	54170	DMS-MS	100010318	0.9906	0.9914	0.7304	1.0086	0.901	1.0915	1.3849	1.2854	0.7772	1.5676	1.073	0.5616	0.9542	0.6957	1.4053	1.317	1.048	1.0439	1	0.7781	0.1915
PC(18:1/16:1)	Phosphatidylcholine	PC Ester	54346	DMS-MS	100010494	0.795	0.4134	0.2223	0.7913	0.7578	0.7685	0.592	0.3253	1.205	1.3886	1.8258	1.3564	1.8876	1.7106	1.6237	1.5248	0.5832	1.5653	2.68	0.0003	0.0004
PC(18:1/18:1)	Phosphatidylcholine	PC Ester	53832	DMS-MS	100009980	0.4866	0.2819	0.3022	0.743	0.6397	0.5471	0.4863	0.3954	1.257	1.2826	2.3094	2.062	2.708	1.7026	1.7981	1.6889	0.4853	1.8511	3.81	6.2421e-07	5.9235e-06
PC(18:1/18:2)	Phosphatidylcholine	PC Ester	53833	DMS-MS	100009981	0.8747	0.4526	0.7479	1.8501	1.6127	1.2416	1.3224	0.9855	0.774	0.9308	1.4117	0.9341	1.0145	0.9301	1.0686	1.0925	1.1359	1.0195	0.9	0.8258	0.1996
PC(18:1/18:3)	Phosphatidylcholine	PC Ester	54347	DMS-MS	100010495	0.9241	0.615	0.4401	1.238	0.9276	1.1449	1.0872	1.0047	0.9459	0.7765	1.1927	1.107	1.2704	0.799	0.9953	1.0189	0.9227	1.0132	1.1	0.3781	0.107
PC(18:1/20:1)	Phosphatidylcholine	PC Ester	53493	DMS-MS	100009641	0.5199	0.5199	0.5199	0.5199	0.5199	0.5199	0.5199	0.5199	0.5199	0.5909	1.1563	0.8506	1.4699	0.5199	1	1.229	0.5199	0.9171	1.76	0.0109	0.0061
PC(18:1/20:2)	Phosphatidylcholine	PC Ester	54171	DMS-MS	100010319	0.622	0.4702	0.7949	1.3215	1.0611	0.6559	0.8857	0.6861	0.8222	0.9389	1.8772	1.4274	3.1813	1.4169	1.6836	1.3618	0.8122	1.5887	1.96	0.0046	0.0029
PC(18:1/20:3)	Phosphatidylcholine	PC Ester	54532	DMS-MS	100010680	0.4633	0.2772	0.1634	1.0555	0.7915	0.6594	0.9445	0.4851	0.8616	1.1249	2.1935	1.238	2.3584	1.277	1.4709	1.2787	0.605	1.4754	2.44	0.0027	0.002
PC(18:1/20:4)	Phosphatidylcholine	PC Ester	54172	DMS-MS	100010320	0.7272	0.3737	0.6224	1.7456	1.5528	1.032	1.4871	0.9557	0.6515	0.6718	1.6362	0.968	1.833	0.8451	1.2899	1.3312	1.0621	1.1533	1.09	0.5964	0.1546
PC(18:1/20:5)	Phosphatidylcholine	PC Ester	53494	DMS-MS	100009642	0.3724	0.3724	0.3724	0.6033	0.5836	0.6423	0.3724	0.3724	0.9534	1.5045	1.4672	1.0695	1.0906	0.9098	1.0466	1.1664	0.4614	1.151	2.49	1.6808e-06	1.2141e-05
PC(18:1/22:4)	Phosphatidylcholine	PC Ester	53834	DMS-MS	100009982	0.7489	0.7489	0.7489	0.7489	0.7489	0.7489	0.7489	0.7489	0.7489	1	0.7489	0.7489	1.1403	0.7489	0.7489	0.7489	0.7489	0.8292	1.11	0.1789	0.0588
PC(18:1/22:5)	Phosphatidylcholine	PC Ester	53663	DMS-MS	100009811	0.7018	0.3558	0.5644	1.3408	0.9934	0.8009	0.8573	0.7061	1.0066	1.4953	2.0049	1.4359	1.7704	1.02	1.1998	0.8994	0.7901	1.354	1.71	0.006	0.0037
PC(18:1/22:6)	Phosphatidylcholine	PC Ester	53496	DMS-MS	100009644	0.5892	0.3539	0.4811	1.2575	1.0216	0.9784	1.1355	0.7476	0.8161	1.0408	1.3813	0.7999	1.165	0.8992	1.2434	1.3481	0.8206	1.0867	1.32	0.0824	0.0308
PC(18:2/16:1)	Phosphatidylcholine	PC Ester	54173	DMS-MS	100010321	2.0413	1.0248	0.9388	2.687	2.5007	2.758	2.3091	1.3706	0.851	0.7839	1.1784	0.6959	0.6409	0.9752	0.8069	0.8894	1.9538	0.8527	0.44	0.0012	0.0011
PC(18:2/18:2)	Phosphatidylcholine	PC Ester	53304	DMS-MS	100009452	1.3958	1.085	1.9177	3.4277	3.3263	2.6487	2.8785	2.3376	0.5813	0.5913	0.915	0.675	0.4946	0.7391	0.7526	0.6891	2.3772	0.6798	0.29	2.48e-05	6.0818e-05
PC(18:2/18:3)	Phosphatidylcholine	PC Ester	53835	DMS-MS	100009983	1.2566	0.8895	1.1105	1.9251	1.3821	2.099	1.6102	1.4661	0.4425	0.558	0.5127	0.4425	0.5353	0.6068	0.5256	0.4425	1.4674	0.5082	0.35	3.7322e-06	1.7332e-05
PC(18:2/20:1)	Phosphatidylcholine	PC Ester	53305	DMS-MS	100009453	0.7841	0.7841	1.1136	2.2461	1.1902	1.1962	0.973	0.7841	0.7841	0.7841	1	0.7841	0.7871	0.7841	0.7841	0.8906	1.1339	0.8248	0.73	0.0784	0.0295
PC(18:2/20:2)	Phosphatidylcholine	PC Ester	53836	DMS-MS	100009984	0.7216	0.7216	1.6236	2.8775	2.0841	1.0632	1.6435	0.9368	0.7216	0.7216	0.8053	0.8507	0.7216	0.7216	0.78	0.7216	1.459	0.7555	0.52	0.0185	0.009
PC(18:2/20:3)	Phosphatidylcholine	PC Ester	53497	DMS-MS	100009645	0.7265	0.657	0.417	2.0651	1.4925	1.2602	1.9798	1.0806	0.6707	0.9021	1.3443	0.9173	0.9905	0.9589	1.0095	1.0218	1.2098	0.9769	0.81	0.6397	0.1642
PC(18:2/20:4)	Phosphatidylcholine	PC Ester	54533	DMS-MS	100010681	0.7746	1.012	1.2506	2.6561	2.5656	1.484	2.6171	1.7128	0.4851	0.5419	1.24	0.7723	0.957	0.7266	0.988	0.9335	1.7591	0.8305	0.47	0.0041	0.0027
PC(18:2/20:5)	Phosphatidylcholine	PC Ester	53665	DMS-MS	100009813	0.8808	0.8808	0.8808	1.1224	0.8808	0.8808	0.8808	0.8808	0.8808	1.1075	0.8808	0.8808	0.8808	0.8808	0.8925	0.8808	0.911	0.9106	1	0.9994	0.2311
PC(18:2/22:4)	Phosphatidylcholine	PC Ester	54535	DMS-MS	100010683	0.5792	0.5792	1.4208	0.5792	0.5792	0.5792	0.5792	0.5792	0.5792	0.5792	0.5792	0.5792	0.5792	0.5792	0.5792	0.5792	0.6844	0.5792	0.85	0.3506	0.1003
PC(18:2/22:5)	Phosphatidylcholine	PC Ester	53498	DMS-MS	100009646	0.9457	0.9457	0.9457	0.9457	0.9457	0.9457	0.9457	1.0543	0.9457	0.9457	0.9457	0.9457	0.9457	0.9457	0.9457	0.9457	0.9593	0.9457	0.99	0.3506	0.1003
PC(18:2/22:6)	Phosphatidylcholine	PC Ester	54349	DMS-MS	100010497	0.8108	0.7296	1.1774	2.2536	1.6756	1.5268	1.6927	1.4906	0.5438	0.9819	0.9759	0.7311	0.7633	0.8993	1.0181	1.107	1.4196	0.8776	0.62	0.0174	0.0087
PC(20:0/14:1)	Phosphatidylcholine	PC Ester	54350	DMS-MS	100010498	0.8395	0.8395	0.8395	1	0.8395	1.0922	0.8395	0.8395	0.8395	0.8395	0.8395	0.8395	0.8395	0.8395	0.8395	0.8395	0.8911	0.8395	0.94	0.1804	0.0591
PC(20:0/18:1)	Phosphatidylcholine	PC Ester	53306	DMS-MS	100009454	0.6113	0.6363	0.49	0.6906	0.7604	0.49	0.49	0.49	1.0305	1.3434	1.3153	1.1669	1	0.9825	1.2787	1.1913	0.5823	1.1636	2	8.1206e-07	7.0897e-06
PC(20:0/18:2)	Phosphatidylcholine	PC Ester	53307	DMS-MS	100009455	1.2241	1.2266	0.8091	1.969	1.3202	1.637	1.2959	1.1126	1.0418	0.9582	0.8917	0.6984	0.673	0.744	0.9311	0.7926	1.3243	0.8413	0.64	0.0019	0.0015
PC(20:0/20:4)	Phosphatidylcholine	PC Ester	53308	DMS-MS	100009456	1.1483	0.9109	1.0163	1.3725	1.0752	0.9738	1.5151	1.0586	0.6308	0.7901	0.9837	0.6916	1.109	0.6911	0.9276	1.2885	1.1338	0.8891	0.78	0.0343	0.0149
PC(20:0/22:6)	Phosphatidylcholine	PC Ester	54351	DMS-MS	100010499	1	1	1	1	1	1	1	1	1	1	1	1	1	1	1	1	1	1	1
LPC(16:0)	Lysophosphatidylcholine	LPC Ester	53287	DMS-MS	100009435	0.7738	0.941	1.4666	1.2632	1.2414	0.9616	1.1022	0.9535	0.9563	1.0384	1.2638	1.3791	1.574	0.8158	0.8275	0.7802	1.0879	1.0794	0.99	0.8644	0.206
LPC(16:1)	Lysophosphatidylcholine	LPC Ester	53479	DMS-MS	100009627	0.6849	0.6849	0.6849	0.7559	0.8368	0.6849	0.6849	0.6849	0.6849	0.6849	1.295	1.5711	1.7387	1	0.6849	0.6849	0.7127	1.043	1.46	0.0678	0.0261
LPC(17:0)	Lysophosphatidylcholine	LPC Ester	54143	DMS-MS	100010291	0.559	0.559	0.559	0.559	0.6711	0.559	0.559	0.559	0.9918	1.0466	1.5356	1.3045	1.3255	0.559	1	0.6914	0.573	1.0568	1.84	0.002	0.0016
LPC(18:0)	Lysophosphatidylcholine	LPC Ester	54144	DMS-MS	100010292	0.7449	0.6818	1.3508	1.1294	1.077	0.6862	1.319	1.0573	0.6265	1.207	1.0615	0.9279	1.2871	0.7217	0.9427	0.8265	1.0058	0.9501	0.94	0.7167	0.1797
LPC(18:1)	Lysophosphatidylcholine	LPC Ester	54145	DMS-MS	100010293	0.47	0.3907	0.4959	0.7945	0.9451	0.5476	0.5843	0.3522	1.1085	1.484	1.6949	2.0677	2.4172	1.1984	1.2399	1.0549	0.5725	1.5332	2.68	2.3108e-05	5.7972e-05
LPC(18:2)	Lysophosphatidylcholine	LPC Ester	54331	DMS-MS	100010479	1.0495	0.8405	1.1133	1.6614	2.1665	1.3363	1.2846	0.8628	0.6615	1.1616	1.0876	0.9505	0.7526	0.6729	0.9253	0.6458	1.2894	0.8572	0.66	0.0172	0.0087
LPC(20:0)	Lysophosphatidylcholine	LPC Ester	53480	DMS-MS	100009628	0.7745	0.9186	1.2684	0.9688	1.0966	1.0312	0.849	1.2149	1.204	0.7745	1.2786	0.9562	1.1672	0.7745	0.857	0.8109	1.0153	0.9778	0.96	0.6506	0.1663
LPC(20:1)	Lysophosphatidylcholine	LPC Ester	53813	DMS-MS	100009961	0.6712	0.6712	0.7416	1.0697	0.6712	0.6712	0.6712	0.6712	0.6712	0.6712	1.0795	1	1.92	0.7956	0.6712	0.6712	0.7298	0.935	1.28	0.2143	0.0677
LPC(20:2)	Lysophosphatidylcholine	LPC Ester	53990	DMS-MS	100010138	0.578	0.578	1.0294	1.1213	1.0659	0.578	0.652	0.578	0.578	1	1.1395	0.9388	1.1754	0.6006	0.761	0.578	0.7726	0.8464	1.1	0.5442	0.1448
LPC(20:3)	Lysophosphatidylcholine	LPC Ester	54146	DMS-MS	100010294	0.5322	0.64	0.2797	1.1787	1.1898	0.786	0.9404	0.4813	0.9768	1.1268	1.4447	1.6905	2.0041	0.7359	1.2141	1.0232	0.7535	1.277	1.69	0.0166	0.0085
LPC(20:4)	Lysophosphatidylcholine	LPC Ester	53481	DMS-MS	100009629	0.9411	0.6759	0.9141	1.4473	2.3203	1.0634	1.4191	0.7127	0.5229	0.8477	1.1903	1.3154	1.7968	0.537	1.0589	0.825	1.1867	1.0117	0.85	0.4594	0.1249
LPC(22:4)	Lysophosphatidylcholine	LPC Ester	53815	DMS-MS	100009963	0.9916	0.9916	0.9916	0.9916	1.0084	0.9916	0.9916	0.9916	0.9916	0.9916	0.9916	0.9916	0.9916	0.9916	0.9916	0.9916	0.9937	0.9916	1	0.3506	0.1003
LPC(22:5)	Lysophosphatidylcholine	LPC Ester	54333	DMS-MS	100010481	0.8752	0.9876	0.8752	1	0.9807	0.8752	0.8752	0.8752	0.8752	1.2683	1.23	1.2723	1.2534	0.8752	0.9696	0.8752	0.9181	1.0774	1.17	0.0607	0.0239
LPC(22:6)	Lysophosphatidylcholine	LPC Ester	53645	DMS-MS	100009793	0.8833	0.6792	0.6475	1.0774	1.3457	1.0544	1.1298	0.4938	0.9808	1.4297	1.0192	0.8579	1.5001	0.8623	1.0439	0.9448	0.9139	1.0798	1.18	0.1974	0.0634
PE(14:0/18:1)	Phosphatidylethanolamine	PE Ester	54538	DMS-MS	100010686	0.9315	0.9315	0.9315	0.9315	0.9315	0.9315	0.9315	0.9315	1.0251	0.9315	0.9315	0.9315	0.9315	1.2183	0.9749	0.9315	0.9315	0.9845	1.06	0.1686	0.0569
PE(15:0/22:6)	Phosphatidylethanolamine	PE Ester	54357	DMS-MS	100010505	0.8299	0.653	0.7163	0.9437	0.653	1.0351	0.653	0.8141	2.5175	3.2471	1.184	0.7696	1	1.5843	1.0522	0.653	0.7873	1.501	1.91	0.0365	0.0157
PE(16:0/16:0)	Phosphatidylethanolamine	PE Ester	54006	DMS-MS	100010154	0.9926	2.4673	4.8423	0.6998	1.2371	1.0104	0.4973	0.5977	0.9164	0.8913	1.0972	1.1379	1.0074	0.8287	1.3437	0.7856	1.5431	1.001	0.65	0.5936	0.1542
PE(16:0/16:1)	Phosphatidylethanolamine	PE Ester	53672	DMS-MS	100009820	1.4408	1.8387	0.2331	0.3494	0.306	0.7806	0.2771	0.2215	2.2322	1.7923	1.0894	0.9106	1.1908	2.2143	1.3484	0.7215	0.6809	1.4374	2.11	0.0122	0.0066
PE(16:0/18:1)	Phosphatidylethanolamine	PE Ester	54007	DMS-MS	100010155	1.2773	1.7867	0.5178	0.5739	0.5604	1.0174	0.4818	0.4515	2.0225	1.5129	0.9826	0.9823	1.1374	1.9015	1.6325	0.9195	0.8334	1.3864	1.66	0.0178	0.0088
PE(16:0/18:2)	Phosphatidylethanolamine	PE Ester	53502	DMS-MS	100009650	1.8453	1.7027	0.9129	1.3734	0.9941	1.9078	1.056	0.768	1.2147	1.9023	0.6061	0.5487	0.3835	1.0059	0.7531	0.5129	1.32	0.8659	0.66	0.0453	0.0187
PE(16:0/18:3)	Phosphatidylethanolamine	PE Ester	54183	DMS-MS	100010331	2.401	3.6039	0.7128	1.0136	0.8601	2.1565	1.039	0.6069	1.7323	1.5276	0.5498	0.6148	0.3446	1.197	0.9864	0.6479	1.5492	0.9501	0.61	0.1759	0.0583
PE(16:0/20:1)	Phosphatidylethanolamine	PE Ester	54185	DMS-MS	100010333	0.9458	1.4719	0.665	0.9697	0.9945	1.0055	0.5488	0.5554	2.2524	0.9751	1.3977	0.9682	2.1244	1.9209	1.8514	1.2898	0.8946	1.5975	1.79	0.004	0.0027
PE(16:0/20:2)	Phosphatidylethanolamine	PE Ester	53315	DMS-MS	100009463	1.8204	2.0207	2.6636	1.7483	1.1945	1.5973	0.7769	0.7777	0.952	1.216	0.7579	0.8345	1.0177	0.9506	0.9823	0.655	1.5749	0.9207	0.58	0.0215	0.0102
PE(16:0/20:3)	Phosphatidylethanolamine	PE Ester	54543	DMS-MS	100010691	1.2366	0.991	0.3966	0.9157	0.8364	1.2582	1.009	0.6408	1.4611	2.0911	1.2001	0.9619	1.3825	1.6243	0.971	0.8001	0.9105	1.3115	1.44	0.0499	0.0203
PE(16:0/20:4)	Phosphatidylethanolamine	PE Ester	54544	DMS-MS	100010692	1.3328	0.8851	0.695	1.1627	0.9921	1.1933	1.0525	0.6462	1.0079	1.4315	0.9418	0.8157	1.0682	1.1939	0.9451	0.9424	0.995	1.0433	1.05	0.5842	0.1525
PE(16:0/20:5)	Phosphatidylethanolamine	PE Ester	54008	DMS-MS	100010156	1.2826	0.6877	0.4244	0.8793	0.8828	1.0981	0.5913	0.3413	2.3317	4.6119	1.0482	0.7589	0.9833	2.1867	1.0167	1.1459	0.7734	1.7604	2.28	0.0183	0.009
PE(16:0/22:4)	Phosphatidylethanolamine	PE Ester	54358	DMS-MS	100010506	3.1035	3.523	2.2236	1.1529	1.2188	1.983	0.5779	0.6439	1.7094	1.0003	0.749	0.8102	0.7332	0.9594	0.9997	0.6442	1.8033	0.9507	0.53	0.0884	0.0323
PE(16:0/22:5)	Phosphatidylethanolamine	PE Ester	54359	DMS-MS	100010507	2.1074	2.2294	0.7806	0.9694	1.0306	1.9374	0.8272	0.5772	1.9903	1.9208	0.9122	0.7848	0.8257	1.1591	1.0442	0.5521	1.3074	1.1486	0.88	0.6795	0.1721
PE(16:0/22:6)	Phosphatidylethanolamine	PE Ester	53845	DMS-MS	100009993	1.5559	1.4182	0.815	1.2343	1.0029	1.6817	1.3237	0.8444	1.3485	1.7008	0.8519	0.4739	0.7287	0.9971	0.956	0.8781	1.2345	0.9919	0.8	0.1579	0.0539
PE(17:0/18:1)	Phosphatidylethanolamine	PE Ester	53317	DMS-MS	100009465	0.487	0.61	0.3343	0.4957	0.3343	0.7169	0.3529	0.3343	1.8979	2.0168	1.4069	0.9483	1.8346	2.5728	2.3579	1.0517	0.4582	1.7609	3.84	1.8173e-06	1.2141e-05
PE(17:0/18:2)	Phosphatidylethanolamine	PE Ester	54009	DMS-MS	100010157	1.585	1.2385	0.7446	0.8811	0.787	1.0073	1.04	0.7985	1.8102	3.3298	0.9927	0.9225	0.7531	1.7816	1.1925	0.9663	1.0102	1.4686	1.45	0.1692	0.0569
PE(17:0/20:3)	Phosphatidylethanolamine	PE Ester	53673	DMS-MS	100009821	0.876	0.82	0.5841	0.7477	0.5841	0.5841	1.009	0.5841	2.0084	2.4412	1.5796	0.991	0.8602	1.8535	1.256	0.5841	0.7236	1.4467	2	0.0082	0.0048
PE(17:0/20:4)	Phosphatidylethanolamine	PE Ester	53503	DMS-MS	100009651	0.7697	0.5657	0.6216	0.6861	0.7581	0.8455	0.9201	0.7431	1.5448	2.5049	1.6849	1.0799	1.2211	2.088	1.5797	1.1397	0.7387	1.6054	2.17	6.3424e-05	0.0001
PE(17:0/20:5)	Phosphatidylethanolamine	PE Ester	54361	DMS-MS	100010509	0.4283	0.4283	0.4283	0.4283	0.4283	0.4283	0.4283	0.4283	0.4283	1.5717	0.4283	0.4283	0.4283	0.4283	0.4283	0.4283	0.4283	0.5713	1.33	0.3506	0.1003
PE(17:0/22:4)	Phosphatidylethanolamine	PE Ester	54010	DMS-MS	100010158	0.9416	0.9416	0.9416	0.9416	0.9416	0.9416	0.9416	0.9416	1.0584	0.9416	0.9416	0.9416	0.9416	0.9416	0.9416	0.9416	0.9416	0.9562	1.02	0.3506	0.1003
PE(17:0/22:5)	Phosphatidylethanolamine	PE Ester	53505	DMS-MS	100009653	1.0575	0.8089	0.6551	0.8787	0.8488	1.0284	0.7899	0.7361	2.7795	2.869	1.5925	0.9716	1.0322	1.5134	1.5309	0.8144	0.8504	1.6379	1.93	0.0099	0.0056
PE(17:0/22:6)	Phosphatidylethanolamine	PE Ester	54189	DMS-MS	100010337	1.1941	0.9661	0.4721	0.7467	0.711	1.0274	0.8896	0.7891	2.6635	3.0184	2.054	0.9025	0.9726	1.8169	2.0014	1.4712	0.8495	1.8626	2.19	0.0017	0.0014
PE(18:0/16:0)	Phosphatidylethanolamine	PE Ester	53507	DMS-MS	100009655	1.3547	1.9925	1.0075	0.6059	0.5287	0.967	0.5906	0.4609	1.2557	1.0928	0.9925	0.8963	1.1587	1.4334	1.3996	0.8331	0.9385	1.1328	1.21	0.1669	0.0564
PE(18:0/16:1)	Phosphatidylethanolamine	PE Ester	54191	DMS-MS	100010339	1	0.6572	0.3482	0.5336	0.3482	0.6618	0.5235	0.4075	1.4216	1.3517	1.2598	1.0543	1.0124	2.0811	1.0728	0.7274	0.56	1.2477	2.23	0.0003	0.0004
PE(18:0/17:0)	Phosphatidylethanolamine	PE Ester	53508	DMS-MS	100009656	1	1	1	1	1	1	1	1	1	1	1	1	1	1	1	1	1	1	1
PE(18:0/18:0)	Phosphatidylethanolamine	PE Ester	54547	DMS-MS	100010695	1.0549	0.9872	2.9764	0.8136	1.0706	0.8528	0.6213	0.8839	1.3206	1.4122	1.1848	1.0955	0.8178	0.9139	1.0128	0.7835	1.1576	1.0676	0.92	0.9317	0.2194
PE(18:0/18:1)	Phosphatidylethanolamine	PE Ester	54548	DMS-MS	100010696	1.0738	1.4155	0.6065	0.545	0.5923	0.9995	0.5423	0.5631	1.5922	1.2717	0.85	1.0011	1.0005	1.3933	1.1544	0.9407	0.7922	1.1505	1.45	0.0195	0.0094
PE(18:0/18:2)	Phosphatidylethanolamine	PE Ester	54011	DMS-MS	100010159	1.6502	1.4355	0.982	1.1635	0.9667	1.8907	1.2491	0.8932	1.0517	1.471	0.5544	0.6088	0.3316	1.018	0.828	0.5915	1.2789	0.8069	0.63	0.0194	0.0094
PE(18:0/18:3)	Phosphatidylethanolamine	PE Ester	53847	DMS-MS	100009995	2.2144	2.6086	0.8111	0.8338	0.9144	1.8851	1.1136	0.8856	1.8486	1.3831	0.967	0.8309	0.5674	1.5811	1.033	0.924	1.4083	1.1419	0.81	0.4571	0.1246
PE(18:0/20:1)	Phosphatidylethanolamine	PE Ester	54363	DMS-MS	100010511	0.9329	1.2433	0.5318	0.8145	0.7536	1.0671	0.7287	0.5959	1.601	0.7241	1.0914	0.758	1.6876	1.5757	1.7458	1.1949	0.8335	1.2973	1.56	0.0196	0.0095
PE(18:0/20:2)	Phosphatidylethanolamine	PE Ester	54012	DMS-MS	100010160	0.9775	1.073	1.0225	1.0491	0.7498	0.932	0.6231	0.4863	1.0626	1.1672	0.8758	0.8382	1.1176	1.0316	1.0602	0.8271	0.8642	0.9975	1.15	0.1648	0.0558
PE(18:0/20:3)	Phosphatidylethanolamine	PE Ester	54549	DMS-MS	100010697	1.1192	0.8032	0.4128	0.8448	0.7835	1.3152	1.057	0.7435	1.1279	1.5119	0.986	0.9265	1.1909	1.4037	1.014	0.8346	0.8849	1.1244	1.27	0.086	0.0317
PE(18:0/20:4)	Phosphatidylethanolamine	PE Ester	54013	DMS-MS	100010161	1.3173	1.0014	0.8495	1.0829	1.0266	1.4019	1.3026	0.8703	0.8907	1.0237	0.7704	0.7489	0.8284	1.2007	0.9918	0.9986	1.1066	0.9317	0.84	0.0788	0.0295
PE(18:0/20:5)	Phosphatidylethanolamine	PE Ester	54192	DMS-MS	100010340	1.3623	0.85	0.403	0.7702	0.8355	1.2027	0.6517	0.4817	1.8789	3.434	0.9702	0.8651	1.0298	1.935	1.288	1.1775	0.8196	1.5723	1.92	0.0135	0.0072
PE(18:0/22:4)	Phosphatidylethanolamine	PE Ester	53674	DMS-MS	100009822	1.8756	1.7873	2.519	1.1417	1.3591	1.5454	0.6291	0.8999	1.2286	1.0615	0.8605	0.8352	0.7088	0.7913	0.9385	0.669	1.4696	0.8867	0.6	0.0279	0.0125
PE(18:0/22:5)	Phosphatidylethanolamine	PE Ester	53319	DMS-MS	100009467	2.2454	2.2875	1.1079	0.8252	0.9659	2.1522	0.9835	0.7167	2.0667	1.9414	0.891	0.8428	0.7421	1.1736	1.0165	0.5746	1.4105	1.1561	0.82	0.4332	0.12
PE(18:0/22:6)	Phosphatidylethanolamine	PE Ester	54193	DMS-MS	100010341	1.9681	2.0286	1.0306	0.9693	0.845	1.9968	1.442	0.9811	1.6638	1.8331	0.767	0.4801	0.6477	0.9828	1.0172	0.944	1.4077	1.042	0.74	0.1337	0.0464
PE(18:1/16:1)	Phosphatidylethanolamine	PE Ester	54550	DMS-MS	100010698	0.9115	0.7805	0.2621	0.604	0.3938	0.8729	0.6337	0.3797	1.6136	1.3199	1.3069	1.1456	1.6811	1.992	1.4428	1.0885	0.6048	1.4488	2.4	0.0003	0.0004
PE(18:1/18:1)	Phosphatidylethanolamine	PE Ester	53321	DMS-MS	100009469	0.9109	0.812	0.3663	0.6456	0.5792	0.9668	0.5268	0.502	1.8418	1.0332	1.1702	1.2946	1.6036	1.8227	1.3985	1.1257	0.6637	1.4113	2.13	0.0001	0.0002
PE(18:1/18:2)	Phosphatidylethanolamine	PE Ester	54551	DMS-MS	100010699	1.35	0.6583	0.7504	1.8472	1.2535	1.6849	1.354	0.8307	1.1003	1.4851	0.8261	0.6637	0.6463	1.106	0.8997	0.6928	1.2161	0.9275	0.76	0.1692	0.0569
PE(18:1/18:3)	Phosphatidylethanolamine	PE Ester	54194	DMS-MS	100010342	1.4318	1.1192	0.5547	1.0381	0.9399	1.4209	0.9256	0.821	1.4099	1.137	0.9926	0.7726	0.8578	1.1935	1.0074	0.8401	1.0314	1.0264	1	0.9036	0.2132
PE(18:1/20:1)	Phosphatidylethanolamine	PE Ester	53322	DMS-MS	100009470	0.7027	0.6371	0.433	1.0911	0.7777	0.9089	0.7059	0.4051	2.2672	0.7767	1.8107	1.3047	2.5376	2.1047	2.3188	1.4798	0.7077	1.825	2.58	0.0002	0.0003
PE(18:1/20:2)	Phosphatidylethanolamine	PE Ester	54552	DMS-MS	100010700	0.763	0.725	1.0605	1.1428	0.8723	0.999	0.6492	0.4623	1.0435	1.001	1.2106	0.7945	1.436	1.0938	1.1185	0.7443	0.8343	1.0553	1.26	0.0745	0.0283
PE(18:1/20:3)	Phosphatidylethanolamine	PE Ester	54195	DMS-MS	100010343	0.6626	0.3164	0.2239	0.9905	0.7908	0.8048	1.0095	0.5409	1.2242	1.471	1.3496	1.1233	1.7828	1.5571	1.1247	0.9398	0.6674	1.3216	1.98	0.0045	0.0029
PE(18:1/20:4)	Phosphatidylethanolamine	PE Ester	54364	DMS-MS	100010512	0.7184	0.2916	0.4503	1.2148	0.9713	0.8562	1.1877	0.5591	0.7992	1.041	1.0446	0.805	1.3006	1.1342	1.0287	1.0881	0.7812	1.0302	1.32	0.0843	0.0312
PE(18:1/20:5)	Phosphatidylethanolamine	PE Ester	53675	DMS-MS	100009823	0.6095	0.2866	0.3039	0.9345	0.6707	0.6592	0.5525	0.3202	1.9036	3.7671	1.1106	1.0655	1.5384	2.107	1.572	1.5103	0.5421	1.8218	3.36	4.9456e-05	0.0001
PE(18:1/22:0)	Phosphatidylethanolamine	PE Ester	55177	DMS-MS	100013437	0.5634	0.9398	0.5634	0.5634	0.9913	1.3015	0.5634	0.5634	1.0087	0.933	0.5634	1.1128	0.5634	0.5634	0.5634	1.4843	0.7562	0.849	1.12	0.5841	0.1525
PE(18:1/22:4)	Phosphatidylethanolamine	PE Ester	53323	DMS-MS	100009471	1.1178	0.7541	2.5186	1.0634	1.3271	0.9954	0.5524	0.7109	1.1212	0.874	1.1939	1.0991	1.0046	0.8289	0.7672	0.782	1.13	0.9589	0.85	0.6774	0.1719
PE(18:1/22:5)	Phosphatidylethanolamine	PE Ester	53324	DMS-MS	100009472	1.1005	0.6272	0.6564	0.9607	1.0274	1.2397	0.9976	0.5269	1.5701	1.5417	1.2229	0.9721	1.0798	1.0024	0.9008	0.6079	0.892	1.1122	1.25	0.1744	0.0582
PE(18:1/22:6)	Phosphatidylethanolamine	PE Ester	53509	DMS-MS	100009657	1.0583	0.5378	0.6266	1.3684	1.0285	1.2541	1.5965	0.7745	1.2745	1.5379	1.1254	0.5894	0.8913	0.9537	0.9247	0.9715	1.0306	1.0336	1	0.8596	0.205
PE(18:2/16:1)	Phosphatidylethanolamine	PE Ester	53510	DMS-MS	100009658	1.8798	1.0124	0.5923	1.6189	1.153	1.8802	1.4898	0.7682	0.9876	1.8297	0.9429	0.6428	0.6887	1.1997	0.8521	0.6913	1.2993	0.9794	0.75	0.1914	0.0621
PE(18:2/18:2)	Phosphatidylethanolamine	PE Ester	53325	DMS-MS	100009473	1.5184	0.7596	1.6008	2.7964	1.6443	2.2629	1.7143	1.3455	0.7806	1.2194	0.5955	0.4602	0.3508	0.775	0.5705	0.3761	1.7053	0.641	0.38	0.0002	0.0003
PE(18:2/18:3)	Phosphatidylethanolamine	PE Ester	54554	DMS-MS	100010702	0.9261	0.6706	0.6706	1.1185	1	1.1536	1.0149	0.8952	0.6706	0.6706	0.6706	0.6706	0.6706	0.6706	0.6706	0.6706	0.9312	0.6706	0.72	0.0041	0.0027
PE(18:2/20:1)	Phosphatidylethanolamine	PE Ester	54196	DMS-MS	100010344	1.0779	0.7796	0.9776	2.5987	1.6434	2.1561	1.7399	0.8288	1.4987	0.9684	0.9312	0.5655	0.8834	1.6821	0.9633	1.0224	1.4752	1.0644	0.72	0.1772	0.0584
PE(18:2/20:2)	Phosphatidylethanolamine	PE Ester	54197	DMS-MS	100010345	1.1284	0.6863	2.3217	2.0801	1.2507	1.7464	1.411	0.8716	0.4699	0.6646	0.5838	0.4699	0.4699	0.5409	0.4699	0.4699	1.437	0.5173	0.36	0.0002	0.0003
PE(18:2/20:3)	Phosphatidylethanolamine	PE Ester	54017	DMS-MS	100010165	0.5874	0.5037	0.6436	1.5912	1.2705	1.1742	1.3371	0.7843	0.9989	1.5892	1.143	1.0011	0.851	1.3108	0.904	0.774	0.9865	1.0715	1.09	0.4503	0.1232
PE(18:2/20:4)	Phosphatidylethanolamine	PE Ester	54555	DMS-MS	100010703	0.6246	0.3483	1.1844	1.7441	1.2705	1.0965	1.4837	0.842	0.8054	1.1459	1.0203	0.8721	0.92	1.1279	0.9767	0.9797	1.0742	0.981	0.91	0.9787	0.2274
PE(18:2/20:5)	Phosphatidylethanolamine	PE Ester	54198	DMS-MS	100010346	1	1	1	1	1	1	1	1	1	1	1	1	1	1	1	1	1	1	1
PE(18:2/22:4)	Phosphatidylethanolamine	PE Ester	53327	DMS-MS	100009475	0.9661	0.7127	6.7266	1.5615	1.3802	0.3923	0.3923	1	0.3923	0.3923	0.3923	0.3923	0.3923	0.3923	0.3923	0.3923	1.6415	0.3923	0.24	0.0178	0.0088
PE(18:2/22:5)	Phosphatidylethanolamine	PE Ester	53848	DMS-MS	100009996	1.1948	0.519	1.9014	0.7772	1.1653	1.185	0.9011	0.8723	1.0484	1.0975	0.9516	0.542	0.519	1.0811	0.5299	0.519	1.0645	0.7861	0.74	0.1337	0.0464
PE(18:2/22:6)	Phosphatidylethanolamine	PE Ester	53677	DMS-MS	100009825	0.7101	0.4305	1.1931	1.5518	1.2041	1.3177	1.823	1.0021	1.0699	1.2761	0.9979	0.555	0.7005	0.7949	0.7692	0.7473	1.154	0.8639	0.75	0.2297	0.0718
PE(O-16:0/16:0)	Phosphatidylethanolamine	PE Ether	53849	DMS-MS	100009997	0.6154	0.6154	1.3846	0.6154	0.6154	0.6154	0.6154	0.6154	0.6154	0.6154	0.6154	0.6154	0.6154	0.6154	0.6154	0.6154	0.7116	0.6154	0.86	0.3506	0.1003
PE(O-16:0/18:1)	Phosphatidylethanolamine	PE Ether	54366	DMS-MS	100010514	0.7075	0.6302	1.3264	0.3693	0.8191	0.8455	0.6018	0.4342	2.3732	1.7623	1.4378	1.6746	1.1284	1.0756	1.1893	0.9244	0.7167	1.4457	2.02	0.0013	0.0011
PE(O-16:0/18:2)	Phosphatidylethanolamine	PE Ether	53850	DMS-MS	100009998	1.0547	0.645	3.1012	0.7152	0.9615	1.6588	0.6192	0.6938	1.9081	1.4253	1.0385	0.9068	0.6192	0.6192	0.6192	0.6192	1.1812	0.9694	0.82	0.6249	0.1612
PE(O-16:0/20:1)	Phosphatidylethanolamine	PE Ether	54367	DMS-MS	100010515	0.4829	0.4829	0.4829	0.4829	0.4829	0.4829	0.4829	0.4829	1.1479	0.4829	1	0.4829	0.4829	0.4829	0.4829	0.4829	0.4829	0.6307	1.31	0.1723	0.0576
PE(O-16:0/20:2)	Phosphatidylethanolamine	PE Ether	53511	DMS-MS	100009659	1	1	1	1	1	1	1	1	1	1	1	1	1	1	1	1	1	1	1
PE(O-16:0/20:3)	Phosphatidylethanolamine	PE Ether	54200	DMS-MS	100010348	0.8502	0.8502	1.0596	0.8502	0.8502	0.9369	0.8502	0.8959	0.8502	1.4465	1.4841	1.4812	1.4954	0.8502	0.8854	0.9404	0.8929	1.1792	1.32	0.0413	0.0174
PE(O-16:0/20:4)	Phosphatidylethanolamine	PE Ether	53329	DMS-MS	100009477	0.9659	0.6372	4.0402	0.8127	1.4911	0.9104	0.6933	1.1077	1.1405	1.4352	1.4189	1.0341	0.8479	0.6922	0.8611	1.0383	1.3323	1.0585	0.79	0.7834	0.1923
PE(O-16:0/22:4)	Phosphatidylethanolamine	PE Ether	53852	DMS-MS	100010000	1.2048	1.1065	4.1912	0.9442	1.5757	0.9072	0.438	1.2329	0.7327	0.8343	1.3857	1.3556	0.8759	0.9104	1.0175	0.9825	1.4501	1.0118	0.7	0.4523	0.1234
PE(O-16:0/22:5)	Phosphatidylethanolamine	PE Ether	53331	DMS-MS	100009479	1.1117	0.7819	3.3587	0.7611	1.4724	0.9962	0.7649	0.7486	1.3363	1.8296	1.5105	1.2769	0.7782	1.0038	0.8629	0.8082	1.2494	1.1758	0.94	0.8553	0.2045
PE(O-16:0/22:6)	Phosphatidylethanolamine	PE Ether	53332	DMS-MS	100009480	1.2076	0.763	2.1265	0.8488	0.9631	1.0124	0.9657	0.916	1.8655	2.5898	1.5396	0.8505	0.7646	1.2172	1.1948	0.9876	1.1004	1.3762	1.25	0.301	0.0897
PE(O-18:0/16:0)	Phosphatidylethanolamine	PE Ether	53333	DMS-MS	100009481	0.5055	0.5055	1.2994	0.5055	0.5055	0.5055	0.5055	0.5055	0.5055	0.5055	1	0.5055	0.5055	0.5055	0.5055	0.5055	0.6047	0.5673	0.94	0.8257	0.1996
PE(O-18:0/16:1)	Phosphatidylethanolamine	PE Ether	53334	DMS-MS	100009482	0.63	0.63	0.63	0.63	0.63	0.63	0.63	0.63	1.2407	0.9647	0.63	0.63	0.63	1.0353	0.63	0.63	0.63	0.7988	1.27	0.0872	0.032
PE(O-18:0/18:0)	Phosphatidylethanolamine	PE Ether	53853	DMS-MS	100010001	0.9776	0.9776	0.9776	0.9776	0.9776	0.9776	0.9776	0.9776	0.9776	1.2644	0.9776	1	0.9776	0.9776	0.9776	0.9776	0.9776	1.0162	1.04	0.3086	0.0919
PE(O-18:0/18:1)	Phosphatidylethanolamine	PE Ether	53513	DMS-MS	100009661	0.7437	0.8386	0.6401	0.4041	0.3554	0.6156	0.3422	0.4577	2.5517	2.3187	1.3278	1.412	1.4411	1.9939	1.9744	1.1614	0.5497	1.7726	3.22	3.5316e-06	1.7129e-05
PE(O-18:0/18:2)	Phosphatidylethanolamine	PE Ether	54368	DMS-MS	100010516	1.2531	1.0506	1.185	0.9494	0.7468	1.1132	0.6505	0.6899	1.5941	2.8459	0.7734	0.6916	0.4411	1.2299	1.1186	0.6368	0.9548	1.1664	1.22	0.7777	0.1915
PE(O-18:0/18:3)	Phosphatidylethanolamine	PE Ether	54369	DMS-MS	100010517	1	1	1	1	1	1	1	1	1	1	1	1	1	1	1	1	1	1	1
PE(O-18:0/20:1)	Phosphatidylethanolamine	PE Ether	53514	DMS-MS	100009662	0.8565	0.8565	0.8565	0.8565	0.8565	0.8565	0.8565	0.8565	1.6695	1.0463	0.9537	0.8565	0.8565	0.8565	0.8565	0.8565	0.8565	0.994	1.16	0.1816	0.0594
PE(O-18:0/20:2)	Phosphatidylethanolamine	PE Ether	53515	DMS-MS	100009663	1	1	1	1	1	1	1	1	1	1	1	1	1	1	1	1	1	1	1
PE(O-18:0/20:3)	Phosphatidylethanolamine	PE Ether	53335	DMS-MS	100009483	0.8181	0.6177	0.5464	0.6546	0.5398	0.7676	0.7705	0.7109	1.9358	3.6291	1.8316	1.5284	1.4476	1.9239	1.6537	1.1819	0.6782	1.8915	2.79	1.7414e-05	4.9362e-05
PE(O-18:0/20:4)	Phosphatidylethanolamine	PE Ether	54203	DMS-MS	100010351	0.8436	0.535	1.0374	0.7746	0.7772	0.7195	0.6625	0.6704	1.3884	2.0023	1.1295	0.9626	1.0653	1.2748	1.2716	1.0666	0.7525	1.2701	1.69	0.0003	0.0004
PE(O-18:0/20:5)	Phosphatidylethanolamine	PE Ether	54204	DMS-MS	100010352	0.5632	0.5632	0.5632	0.5632	0.5632	0.5632	0.5632	0.5632	1.2106	2.0416	0.7894	0.5632	0.5632	0.5632	0.5632	0.5632	0.5632	0.8572	1.52	0.1246	0.0439
PE(O-18:0/22:4)	Phosphatidylethanolamine	PE Ether	54019	DMS-MS	100010167	1.0024	1.191	2.5855	0.8115	1.2535	0.7686	0.5537	0.8387	1.056	0.9392	1.3333	1.014	0.741	0.9976	1.2021	0.7703	1.1256	1.0067	0.89	0.8908	0.2109
PE(O-18:0/22:5)	Phosphatidylethanolamine	PE Ether	54370	DMS-MS	100010518	0.9202	0.9462	1.1951	0.5103	0.6955	1.2274	0.5466	0.5654	2.1019	2.2828	1.1225	1.0538	0.7544	1.2597	1.1777	0.6807	0.8258	1.3042	1.58	0.0474	0.0194
PE(O-18:0/22:6)	Phosphatidylethanolamine	PE Ether	54371	DMS-MS	100010519	1.1926	0.9708	0.7767	0.8002	0.7034	1.0292	0.8532	0.814	2.4154	3.2175	1.694	0.8391	0.9049	1.5347	1.8167	1.4608	0.8925	1.7354	1.94	0.0072	0.0043
PE(P-16:0/16:0)	Phosphatidylethanolamine	PE Plasmalogen	54373	DMS-MS	100010521	0.519	0.519	2.7957	0.519	0.9372	0.519	0.519	0.519	0.519	0.6797	1.275	1.2769	1	0.519	0.519	0.519	0.8559	0.7884	0.92	0.8311	0.2007
PE(P-16:0/18:0)	Phosphatidylethanolamine	PE Plasmalogen	54375	DMS-MS	100010523	1	1	1	1	1	1	1	1	1	1	1	1	1	1	1	1	1	1	1
PE(P-16:0/18:1)	Phosphatidylethanolamine	PE Plasmalogen	53336	DMS-MS	100009484	0.8717	0.6205	1.8649	0.6998	1.1163	0.8702	0.5488	0.8739	1.0008	1.8621	1.4422	1.9835	1.0832	0.8797	0.9992	1.2339	0.9333	1.3106	1.4	0.0511	0.0207
PE(P-16:0/18:2)	Phosphatidylethanolamine	PE Plasmalogen	54561	DMS-MS	100010709	1.2974	1.0858	5.1319	0.9901	1.2076	1.3296	1.0099	1.2183	0.59	1.6846	0.5576	0.5072	0.3194	0.5735	0.5321	0.5712	1.6588	0.667	0.4	0.0046	0.0029
PE(P-16:0/20:1)	Phosphatidylethanolamine	PE Plasmalogen	53520	DMS-MS	100009668	0.4003	0.4003	0.7672	0.4003	0.4003	0.4003	0.4003	0.4003	1.018	0.8079	1.2804	1.4895	1	0.4003	0.8142	1.077	0.4461	0.9859	2.21	0.0006	0.0007
PE(P-16:0/20:2)	Phosphatidylethanolamine	PE Plasmalogen	54376	DMS-MS	100010524	0.8403	0.6881	3.8672	0.7156	1	0.6881	0.6881	0.6911	0.883	1.1491	1.2422	1.3646	1.3896	0.6881	0.8038	1.1641	1.1473	1.0856	0.95	0.5706	0.1502
PE(P-16:0/20:3)	Phosphatidylethanolamine	PE Plasmalogen	53855	DMS-MS	100010003	0.7234	0.5469	2.1956	0.5492	0.977	0.8594	0.7465	0.9374	0.7734	1.9195	1.7606	1.6181	1.4067	1.023	1.0374	1.214	0.9419	1.3441	1.43	0.0499	0.0203
PE(P-16:0/20:4)	Phosphatidylethanolamine	PE Plasmalogen	54020	DMS-MS	100010168	1.0007	0.6897	4.7364	1.0242	1.4175	1.0426	0.7055	0.9993	0.6702	1.3715	1.3038	1.104	0.8898	0.6404	0.7576	0.88	1.452	0.9522	0.66	0.3345	0.0985
PE(P-16:0/20:5)	Phosphatidylethanolamine	PE Plasmalogen	54562	DMS-MS	100010710	0.5058	0.5058	1.1995	0.5058	0.5058	0.5058	0.5058	0.5058	0.5058	1	0.5058	0.5058	0.5058	0.5058	0.5058	0.5058	0.5925	0.5675	0.96	0.8712	0.2072
PE(P-16:0/22:2)	Phosphatidylethanolamine	PE Plasmalogen	54205	DMS-MS	100010353	1	1	1	1	1	1	1	1	1	1	1	1	1	1	1	1	1	1	1
PE(P-16:0/22:4)	Phosphatidylethanolamine	PE Plasmalogen	54206	DMS-MS	100010354	1.0045	0.9955	4.7318	1.2883	1.8321	0.9912	0.5591	1.0255	0.6011	0.8968	1.6113	1.5236	1.2102	0.702	0.9019	0.8979	1.5535	1.0431	0.67	0.3601	0.1026
PE(P-16:0/22:5)	Phosphatidylethanolamine	PE Plasmalogen	53521	DMS-MS	100009669	0.9948	0.8369	4.5926	0.9132	1.6659	1.4372	0.7079	0.9042	1.2597	2.1242	2.0052	1.6988	1.0052	0.9786	0.9489	0.7287	1.5066	1.3436	0.89	0.9434	0.2209
PE(P-16:0/22:6)	Phosphatidylethanolamine	PE Plasmalogen	53679	DMS-MS	100009827	0.9238	0.8704	4.7182	0.8994	1.2753	1.1901	0.8204	1.0762	1.1237	1.9694	1.7185	1.2351	0.7536	0.6108	0.8353	0.8824	1.4717	1.1411	0.78	0.6045	0.1563
PE(P-18:0/16:0)	Phosphatidylethanolamine	PE Plasmalogen	53337	DMS-MS	100009485	0.665	0.6317	3.8371	0.5921	1.2461	0.795	0.6509	0.604	1.4106	1.5153	1.8506	1.954	1.1179	0.9155	1.0845	0.8519	1.1277	1.3375	1.19	0.1699	0.057
PE(P-18:0/16:1)	Phosphatidylethanolamine	PE Plasmalogen	53857	DMS-MS	100010005	1	1	1	1	1	1	1	1	1	1	1	1	1	1	1	1	1	1	1
PE(P-18:0/18:0)	Phosphatidylethanolamine	PE Plasmalogen	53522	DMS-MS	100009670	0.7735	0.7735	0.7735	0.7735	0.7735	0.7735	0.7735	0.7735	1.7791	1.1923	0.7735	0.7735	0.7735	0.7735	0.9873	1	0.7735	1.0066	1.3	0.0734	0.028
PE(P-18:0/18:1)	Phosphatidylethanolamine	PE Plasmalogen	53338	DMS-MS	100009486	0.5559	0.5447	1.2787	0.2678	0.5648	0.5884	0.3257	0.4704	1.3371	1.6841	1.2888	1.2901	0.9874	1.0126	1.0713	1.0873	0.5745	1.2198	2.12	0.001	0.0009
PE(P-18:0/18:2)	Phosphatidylethanolamine	PE Plasmalogen	54377	DMS-MS	100010525	1.6213	1.2263	3.5632	1.1303	1.2105	1.2674	0.9468	0.9887	0.9332	1.94	0.9853	0.8739	0.6715	0.9086	1.0113	0.7545	1.4943	1.0098	0.68	0.0873	0.032
PE(P-18:0/20:1)	Phosphatidylethanolamine	PE Plasmalogen	53339	DMS-MS	100009487	0.7415	0.7415	0.7415	0.7415	0.7415	0.7415	0.7415	0.7415	1.164	0.7415	0.7415	1.2797	0.7415	0.7415	0.836	0.7415	0.7415	0.8734	1.18	0.1251	0.044
PE(P-18:0/20:2)	Phosphatidylethanolamine	PE Plasmalogen	53340	DMS-MS	100009488	0.6604	0.6604	1.3396	0.6604	0.6604	0.6604	0.6604	0.6604	0.6604	0.6604	0.6604	0.6604	0.6604	0.6604	0.6604	0.6604	0.7453	0.6604	0.89	0.3506	0.1003
PE(P-18:0/20:3)	Phosphatidylethanolamine	PE Plasmalogen	54564	DMS-MS	100010712	0.7577	0.4294	1.5003	0.4861	0.6089	0.507	0.6263	0.7227	1.0927	1.8189	1.363	1.1885	1.0549	1.1834	1.1844	0.9451	0.7048	1.2289	1.74	0.0024	0.0018
PE(P-18:0/20:4)	Phosphatidylethanolamine	PE Plasmalogen	53524	DMS-MS	100009672	1.1536	0.8265	3.7871	0.9939	1.2071	1.0061	0.7631	1.0274	0.9581	1.6037	1.1885	0.9309	0.8148	0.7393	1.0109	0.9696	1.3456	1.027	0.76	0.4521	0.1234
PE(P-18:0/20:5)	Phosphatidylethanolamine	PE Plasmalogen	54208	DMS-MS	100010356	0.6634	0.6634	1.0005	0.6634	0.6634	0.6634	0.6634	0.6634	0.9995	1.3235	0.6634	0.6634	0.6634	0.6634	0.6634	0.6634	0.7055	0.7879	1.12	0.4378	0.1207
PE(P-18:0/22:4)	Phosphatidylethanolamine	PE Plasmalogen	53680	DMS-MS	100009828	1.0134	0.9866	3.6535	1.177	1.4582	0.8805	0.7159	0.9305	0.8066	0.9843	1.4052	1.3248	0.9719	0.8404	1.1903	1.0683	1.352	1.074	0.79	0.5822	0.1525
PE(P-18:0/22:5)	Phosphatidylethanolamine	PE Plasmalogen	53681	DMS-MS	100009829	0.8582	0.798	2.6298	0.8075	1.3317	1.3611	0.6299	0.6511	1.3384	1.8743	1.3132	1.1235	0.6966	1.0907	0.9093	0.6351	1.1334	1.1226	0.99	0.8143	0.1984
PE(P-18:0/22:6)	Phosphatidylethanolamine	PE Plasmalogen	54209	DMS-MS	100010357	1.0318	1.0089	2.5454	0.831	1.1037	1.1315	0.726	0.8173	1.5534	1.6859	1.1664	0.7451	0.621	0.6982	0.9911	0.9439	1.1495	1.0506	0.91	0.7107	0.1785
PE(P-18:1/16:0)	Phosphatidylethanolamine	PE Plasmalogen	54565	DMS-MS	100010713	0.6981	0.7345	7.3831	1.0891	2.2958	1.1085	0.568	0.9128	0.6887	0.7414	2.4748	2.4987	1.7603	0.881	0.568	1	1.8487	1.3266	0.72	0.8202	0.1991
PE(P-18:1/18:0)	Phosphatidylethanolamine	PE Plasmalogen	54566	DMS-MS	100010714	1	1	1	1	1	1	1	1	1	1	1	1	1	1	1	1	1	1	1
PE(P-18:1/18:1)	Phosphatidylethanolamine	PE Plasmalogen	54210	DMS-MS	100010358	0.5631	0.4026	1.0101	0.5148	0.6755	0.623	0.5077	0.4752	1.1553	1.5774	1.3449	1.5687	1.4649	0.9899	1.1409	1.3234	0.5965	1.3207	2.21	1.5058e-05	4.3964e-05
PE(P-18:1/18:2)	Phosphatidylethanolamine	PE Plasmalogen	54211	DMS-MS	100010359	1.1892	0.6106	1.6652	1.2254	1.0337	1.1378	1.3959	0.9962	0.8232	1.3608	0.894	0.6657	0.5642	0.8554	1.0038	0.7682	1.1567	0.8669	0.75	0.0613	0.0241
PE(P-18:1/20:1)	Phosphatidylethanolamine	PE Plasmalogen	54212	DMS-MS	100010360	0.8643	0.8643	0.8643	0.8643	0.8643	0.8643	0.8643	0.8643	0.8643	1.3863	0.8643	1	0.8643	0.8643	0.8643	0.8643	0.8643	0.9465	1.1	0.2335	0.0729
PE(P-18:1/20:2)	Phosphatidylethanolamine	PE Plasmalogen	53342	DMS-MS	100009490	0.6837	0.6837	1.3163	0.6837	0.6837	0.6837	0.6837	0.6837	0.6837	0.6837	0.6837	0.6837	0.6837	0.6837	0.6837	0.6837	0.7628	0.6837	0.9	0.3506	0.1003
PE(P-18:1/20:3)	Phosphatidylethanolamine	PE Plasmalogen	53682	DMS-MS	100009830	0.5859	0.3412	1.8439	0.4129	0.9684	0.6858	0.5246	0.8569	0.7392	1.9944	1.8635	2.0274	1.6187	1.3874	1.1414	1.0316	0.7775	1.4755	1.9	0.0077	0.0046
PE(P-18:1/20:4)	Phosphatidylethanolamine	PE Plasmalogen	53859	DMS-MS	100010007	0.9337	0.5547	5.2668	0.885	1.4827	0.9034	0.7033	0.9592	0.8041	1.5824	1.7187	1.5592	1.2591	0.8721	1.0408	1.2321	1.4611	1.2586	0.86	0.717	0.1797
PE(P-18:1/20:5)	Phosphatidylethanolamine	PE Plasmalogen	54380	DMS-MS	100010528	1	1	1	1	1	1	1	1	1	1	1	1	1	1	1	1	1	1	1
PE(P-18:1/22:4)	Phosphatidylethanolamine	PE Plasmalogen	54567	DMS-MS	100010715	0.8296	0.7695	4.3753	1.1345	1.6762	0.9182	0.7296	0.8193	0.8182	0.9795	1.7832	1.9807	1.4715	0.8287	1.0205	1.2261	1.4065	1.2636	0.9	0.8449	0.2031
PE(P-18:1/22:5)	Phosphatidylethanolamine	PE Plasmalogen	53343	DMS-MS	100009491	0.749	0.4457	3.3785	0.9272	1.3368	1.1463	0.7295	0.7706	1.029	1.7217	1.5474	1.6853	0.971	1.0621	0.9707	0.7704	1.1854	1.2197	1.03	0.4829	0.1306
PE(P-18:1/22:6)	Phosphatidylethanolamine	PE Plasmalogen	54022	DMS-MS	100010170	0.8071	0.5638	4.4254	0.941	1.2217	1.1312	0.6469	0.8922	1.0311	1.5546	1.5457	1.317	0.9689	0.6427	0.8091	1.0597	1.3286	1.1161	0.84	0.9446	0.221
PE(P-18:2/18:2)	Phosphatidylethanolamine	PE Plasmalogen	54214	DMS-MS	100010362	0.4398	0.4398	1.5602	0.4398	0.4398	0.4398	0.4398	0.4398	0.4398	0.4398	0.4398	0.4398	0.4398	0.4398	0.4398	0.4398	0.5798	0.4398	0.76	0.3506	0.1003
PE(P-18:2/20:4)	Phosphatidylethanolamine	PE Plasmalogen	54215	DMS-MS	100010363	1.1664	0.8336	12.0358	1.2166	1.7253	1.335	0.6871	1.2141	0.2897	0.5853	0.6193	0.4189	0.2897	0.2897	0.2897	0.2897	2.5267	0.384	0.15	0.0021	0.0017
PE(P-18:2/22:6)	Phosphatidylethanolamine	PE Plasmalogen	54023	DMS-MS	100010171	1	1	1	1	1	1	1	1	1	1	1	1	1	1	1	1	1	1	1
LPE(16:0)	Lysophosphatidylethanolamine	LPE Ester	54516	DMS-MS	100010664	1.2091	0.9974	0.8481	1.1576	0.817	1.0026	0.7031	0.3609	1.6801	2.387	1.0868	0.7039	1.4382	1.1583	0.8656	0.7962	0.887	1.2645	1.43	0.1176	0.0419
LPE(16:1)	Lysophosphatidylethanolamine	LPE Ester	54147	DMS-MS	100010295	0.8465	0.8465	0.8465	1.0526	0.8465	0.8465	0.8465	0.8465	0.8465	1.4348	0.8465	0.8465	1.2649	0.8465	0.9048	0.9474	0.8723	0.9923	1.14	0.1901	0.0619
LPE(17:0)	Lysophosphatidylethanolamine	LPE Ester	53993	DMS-MS	100010141	0.5309	0.5309	0.5309	0.5309	0.5309	0.5309	0.5309	0.5309	1.1355	1.6712	0.9357	0.5309	1	0.5309	0.5309	0.5309	0.5309	0.8583	1.62	0.0442	0.0183
LPE(18:0)	Lysophosphatidylethanolamine	LPE Ester	53484	DMS-MS	100009632	1.2082	0.9809	1.0581	1.3643	0.9408	0.9878	1.0122	0.6	1.2906	2.0778	0.9448	0.7519	1.6587	1.0294	0.8769	0.9177	1.0191	1.1935	1.17	0.4201	0.1171
LPE(18:1)	Lysophosphatidylethanolamine	LPE Ester	53288	DMS-MS	100009436	0.7786	0.4672	0.4272	1.645	1.0224	0.7786	0.7686	0.298	1.6328	1.8426	1.3318	0.8739	2.5783	1.2728	1.0249	0.9776	0.7732	1.4418	1.86	0.0109	0.0061
LPE(18:2)	Lysophosphatidylethanolamine	LPE Ester	53817	DMS-MS	100009965	1.5614	1.1283	0.7862	1.9781	1.2909	1.7453	1.0534	0.5053	1.2535	1.5305	0.8378	0.752	0.5803	0.9466	0.7511	0.6448	1.2561	0.9121	0.73	0.1632	0.0553
LPE(20:1)	Lysophosphatidylethanolamine	LPE Ester	53647	DMS-MS	100009795	0.7043	0.7043	0.7043	1.6912	0.7468	0.7043	0.7043	0.7043	1	0.7043	0.7043	0.8042	2.0573	1.575	0.8422	1.045	0.833	1.0915	1.31	0.1759	0.0583
LPE(20:2)	Lysophosphatidylethanolamine	LPE Ester	53818	DMS-MS	100009966	0.59	0.59	0.7093	1.2234	1	0.59	0.59	0.59	0.59	0.59	0.59	0.59	1.0343	0.59	0.59	0.59	0.7354	0.6456	0.88	0.3919	0.1104
LPE(20:3)	Lysophosphatidylethanolamine	LPE Ester	54334	DMS-MS	100010482	1.1062	0.6613	0.3628	1.6222	0.9522	1.2499	0.7666	0.3065	1.5613	1.3545	1.1181	1.0478	1.4404	0.8913	0.9518	0.7375	0.8785	1.1379	1.3	0.1392	0.048
LPE(20:4)	Lysophosphatidylethanolamine	LPE Ester	53485	DMS-MS	100009633	1.1695	0.7438	0.696	1.7034	1.4983	1.4151	0.8638	0.3476	1.072	1.1422	1.0486	0.8984	1.2133	0.867	0.9514	0.8644	1.0547	1.0072	0.95	0.7913	0.1932
LPE(22:4)	Lysophosphatidylethanolamine	LPE Ester	53487	DMS-MS	100009635	1	1	1	1	1	1	1	1	1	1	1	1	1	1	1	1	1	1	1
LPE(22:5)	Lysophosphatidylethanolamine	LPE Ester	54519	DMS-MS	100010667	1.0068	0.9537	0.7625	1.1028	0.9932	1.2557	0.7194	0.7194	1.174	0.7194	0.7194	1.0794	0.8965	0.7194	0.7194	0.7194	0.9392	0.8433	0.9	0.312	0.0927
LPE(22:6)	Lysophosphatidylethanolamine	LPE Ester	53649	DMS-MS	100009797	1.6643	0.9758	0.626	1.4891	1.3034	1.4616	0.9126	0.5581	1.4419	1.3798	0.8057	0.478	1.1309	1.0242	0.7666	0.8838	1.1239	0.9888	0.88	0.5717	0.1503
PI(16:0/16:0)	Phosphatidylinositol	PI Ester	54568	DMS-MS	100010716	0.8989	0.8989	1.1011	0.8989	0.8989	0.8989	0.8989	0.8989	0.8989	0.8989	0.8989	0.8989	0.8989	0.8989	0.8989	0.8989	0.9242	0.8989	0.97	0.3506	0.1003
PI(16:0/18:1)	Phosphatidylinositol	PI Ester	53344	DMS-MS	100009492	0.8002	1.0351	0.9649	0.8002	0.8002	0.8002	0.8002	0.8002	1.3628	0.8002	0.8002	1.2892	0.8002	0.8002	0.8654	0.8002	0.8502	0.9398	1.11	0.3892	0.1097
PI(16:0/18:2)	Phosphatidylinositol	PI Ester	54382	DMS-MS	100010530	0.8365	1.458	1.0935	0.8731	1.2283	1.3178	0.8167	0.9065	0.8167	0.8167	0.8167	0.8167	0.8167	0.8167	0.8167	0.8167	1.0663	0.8167	0.77	0.0182	0.009
PI(16:0/20:3)	Phosphatidylinositol	PI Ester	53860	DMS-MS	100010008	0.5798	0.5798	0.5798	0.5798	0.5798	0.5798	0.5798	0.5798	1.148	1.165	0.8472	1.0096	1.6204	0.9904	0.5798	0.8963	0.5798	1.0321	1.78	0.0013	0.0011
PI(16:0/20:4)	Phosphatidylinositol	PI Ester	53861	DMS-MS	100010009	1.041	1.1223	0.8681	1.4029	1.2742	0.9737	0.9692	0.9502	1.2319	1.6201	0.9109	0.8666	1.0263	1.0604	0.7228	0.9718	1.0752	1.0513	0.98	0.722	0.1803
PI(18:0/16:0)	Phosphatidylinositol	PI Ester	53345	DMS-MS	100009493	1.5118	1.9547	1.9827	0.9131	1.1947	1.0466	0.6791	1.0574	1.1175	0.906	0.9534	1.1104	0.6929	0.7596	0.6869	0.7861	1.2925	0.8766	0.68	0.0419	0.0176
PI(18:0/18:1)	Phosphatidylinositol	PI Ester	53684	DMS-MS	100009832	0.6625	1.0543	0.6625	0.6625	0.6625	0.6625	0.6625	0.6625	1.2121	0.6625	0.9457	1.1996	0.6625	0.7973	0.6625	0.6625	0.7115	0.8506	1.2	0.1775	0.0584
PI(18:0/18:2)	Phosphatidylinositol	PI Ester	54218	DMS-MS	100010366	1	1.8473	1.2595	1.1377	1.1695	1.6267	0.5886	0.4757	0.5633	0.2796	0.2796	0.2796	0.2796	0.2796	0.2939	0.2796	1.1381	0.3168	0.28	4.8595e-05	0.0001
PI(18:0/20:2)	Phosphatidylinositol	PI Ester	53528	DMS-MS	100009676	0.6945	0.6945	0.6945	0.6945	0.6945	0.6945	0.6945	0.6945	0.6945	0.6945	1	1.1408	1.4825	0.6945	0.6945	0.8101	0.6945	0.9014	1.3	0.0667	0.0259
PI(18:0/20:3)	Phosphatidylinositol	PI Ester	54025	DMS-MS	100010173	0.6546	0.7058	0.3843	0.703	1.0521	0.8155	0.6008	0.4529	1.0207	0.9793	1.4292	1.8108	2.9313	1.4524	1.0615	1.2583	0.6711	1.4929	2.22	0.0005	0.0005
PI(18:0/20:4)	Phosphatidylinositol	PI Ester	54026	DMS-MS	100010174	1.1003	0.7975	1.072	1.3492	1.5233	1.0347	1.2356	1.0183	0.7796	0.9817	0.7811	0.6728	0.8175	0.9742	0.8007	1.1318	1.1414	0.8674	0.76	0.0107	0.006
PI(18:0/22:4)	Phosphatidylinositol	PI Ester	53685	DMS-MS	100009833	1	1	1	1	1	1	1	1	1	1	1	1	1	1	1	1	1	1	1
PI(18:1/16:1)	Phosphatidylinositol	PI Ester	54220	DMS-MS	100010368	0.6486	0.6486	0.9337	0.6486	0.6486	0.6486	0.6486	0.6486	1.4337	0.9653	1.5672	0.9866	1	1.4721	0.6486	1.2108	0.6842	1.1605	1.7	0.0014	0.0012
PI(18:1/18:1)	Phosphatidylinositol	PI Ester	53346	DMS-MS	100009494	1	0.818	0.818	0.818	0.9027	0.818	0.818	0.818	0.9722	0.818	0.9025	1.4659	1.2328	1.1209	0.818	1.222	0.8513	1.069	1.26	0.028	0.0126
PI(18:1/18:2)	Phosphatidylinositol	PI Ester	53530	DMS-MS	100009678	0.8152	0.6596	0.9477	1.3991	1.6038	1.0763	1	0.6596	0.6596	0.6596	0.6596	0.6596	0.6596	0.6596	0.6596	0.6596	1.0202	0.6596	0.65	0.0111	0.0061
PI(18:1/20:3)	Phosphatidylinositol	PI Ester	54027	DMS-MS	100010175	0.5529	0.5529	0.5529	0.5529	0.7236	0.5529	0.5529	0.5529	0.644	0.8148	1.5223	1.8967	2.5441	1.4557	0.6707	1.1852	0.5742	1.3417	2.34	0.0037	0.0025
PI(18:1/20:4)	Phosphatidylinositol	PI Ester	54221	DMS-MS	100010369	0.5226	0.2894	0.2993	1.1027	1.364	0.7054	0.5949	0.518	0.9159	1.0411	1.6749	1.2952	1.8007	1.0797	0.9589	1.2565	0.6746	1.2529	1.86	0.0072	0.0043
FFA(12:0)	Free Fatty Acids	Saturated FFA	54508	DMS-MS	100010656	1.0038	0.7062	1.0223	0.9249	0.9215	1.0434	0.7526	0.8783	1.2875	1.2844	0.7556	1.1234	0.9962	1.0661	1.1826	0.7225	0.9066	1.0523	1.16	0.1699	0.057
FFA(14:0)	Free Fatty Acids	Saturated FFA	53467	DMS-MS	100009615	1.0227	0.7518	0.7754	0.756	0.791	1.2215	0.5532	0.4781	1.4179	1.6	0.9261	1.5174	1.1695	0.9773	1.272	1.0233	0.7937	1.2379	1.56	0.0035	0.0024
FFA(15:0)	Free Fatty Acids	Saturated FFA	54135	DMS-MS	100010283	0.9867	0.6177	1.0235	0.8637	0.8899	0.9999	0.7343	0.6454	1.3926	1.6916	1.0001	1.4462	1.2184	1.0489	1.1256	0.9583	0.8451	1.2352	1.46	0.002	0.0016
FFA(16:0)	Free Fatty Acids	Saturated FFA	53986	DMS-MS	100010134	1.2831	0.7578	0.8846	1.1454	1.2195	1.4612	0.7482	0.5279	1.066	1.3871	0.8063	1.2273	1.1662	0.6962	0.934	0.878	1.0035	1.0201	1.02	0.7771	0.1915
FFA(17:0)	Free Fatty Acids	Saturated FFA	53468	DMS-MS	100009616	0.9687	0.6689	0.8922	0.9147	0.8822	0.9454	0.753	0.6604	1.3857	1.8448	1.0829	1.4122	1.2337	1.0313	1.23	1.0927	0.8357	1.2892	1.54	0.0002	0.0003
FFA(18:0)	Free Fatty Acids	Saturated FFA	53805	DMS-MS	100009953	1.1808	0.679	0.9517	0.995	1.1267	1.2509	0.8354	0.6822	1.0158	1.6036	0.8175	1.2097	1.0579	0.8289	1.005	0.8916	0.9627	1.0538	1.09	0.4394	0.1209
FFA(20:0)	Free Fatty Acids	Saturated FFA	53470	DMS-MS	100009618	0.9755	0.7032	1.0261	0.9887	1.0113	1.0448	0.7375	0.7338	1.1076	1.3977	0.9629	1.1367	1.1174	0.9016	1.1391	0.9628	0.9026	1.0907	1.21	0.0275	0.0124
FFA(22:0)	Free Fatty Acids	Saturated FFA	54139	DMS-MS	100010287	1.0214	0.5641	0.9786	1.0573	1.0444	1.2048	0.5905	0.52	0.9363	1.3041	0.8346	1.0294	1.258	0.6919	0.7212	1.1321	0.8726	0.9884	1.13	0.337	0.0991
FFA(24:0)	Free Fatty Acids	Saturated FFA	53807	DMS-MS	100009955	1.0175	0.7272	1.4668	1.0491	0.9941	1.1987	0.5579	0.6243	0.9148	1.2083	0.7908	1.0059	1.0685	0.7803	0.6271	1.1659	0.9545	0.9452	0.99	0.9137	0.2154
FFA(14:1)	Free Fatty Acids	Monounsaturated FFA	53985	DMS-MS	100010133	1.2872	0.7171	0.9562	0.9259	0.8813	1.2714	0.6993	0.6695	1.4345	1.6445	1.0197	1.3504	0.9803	1.1366	1.1963	0.9031	0.926	1.2082	1.3	0.0323	0.0141
FFA(16:1)	Free Fatty Acids	Monounsaturated FFA	54136	DMS-MS	100010284	1.182	0.4881	0.4428	1.064	1.1519	1.5729	0.5996	0.2402	0.9208	0.8722	0.9512	1.2546	1.5826	0.7707	1.0488	1.3824	0.8427	1.0979	1.3	0.1357	0.0469
FFA(18:1)	Free Fatty Acids	Monounsaturated FFA	53469	DMS-MS	100009617	0.8153	0.3729	0.5267	0.9676	1.0615	1.3113	0.4888	0.2295	1.0324	1.06	0.9127	1.3453	1.5458	0.7775	1.1849	1.5113	0.7217	1.1712	1.62	0.026	0.0118
FFA(20:1)	Free Fatty Acids	Monounsaturated FFA	53987	DMS-MS	100010135	0.6094	0.3576	0.5469	0.9966	1.0034	1.1095	0.4568	0.3234	1.195	0.9076	1.1478	1.328	1.8164	0.9714	1.1979	1.3395	0.6754	1.238	1.83	0.0046	0.0029
FFA(22:1)	Free Fatty Acids	Monounsaturated FFA	53472	DMS-MS	100009620	1.2563	0.7235	0.8316	1.3781	1.3351	1.4917	0.5546	0.416	1.0075	1.1637	0.9828	1.2855	1.0371	0.7605	0.6466	0.9925	0.9984	0.9845	0.99	0.7686	0.1902
FFA(24:1)	Free Fatty Acids	Monounsaturated FFA	54140	DMS-MS	100010288	1.0949	0.6358	0.9482	1.0871	1.0413	1.1391	0.6026	0.594	0.8886	1.2837	0.992	1.2022	1.008	0.8422	0.6647	1.0275	0.8929	0.9886	1.11	0.3641	0.1036
FFA(18:2)	Free Fatty Acids	Polyunsaturated FFA (PUFA)	53635	DMS-MS	100009783	3.5034	1.7363	3.0956	4.2146	3.9072	5.4303	1.8256	0.8891	1.0099	0.9901	0.6342	0.8086	0.8169	0.523	0.8532	0.8505	3.0753	0.8108	0.26	0.0004	0.0005
FFA(18:4)	Free Fatty Acids	Polyunsaturated FFA (PUFA)	53636	DMS-MS	100009784	1.5306	0.9906	0.8199	1.3689	1.3762	1.7584	1.2043	0.803	1.1195	1.0094	0.8639	0.8965	0.898	0.9313	0.8125	1.029	1.2315	0.945	0.77	0.0601	0.0237
FFA(20:2)	Free Fatty Acids	Polyunsaturated FFA (PUFA)	54137	DMS-MS	100010285	1.2861	0.52	1.4285	1.6928	1.6754	2.1152	0.7643	0.5997	0.8317	1.0613	0.8847	1.098	1.3612	0.6192	0.8828	0.9387	1.2603	0.9597	0.76	0.3854	0.1088
FFA(20:3)	Free Fatty Acids	Polyunsaturated FFA (PUFA)	54138	DMS-MS	100010286	1.2665	0.5825	0.7006	1.3513	1.2256	1.7178	0.6962	0.4726	1.0101	1.4203	0.9899	1.2699	1.8289	0.6968	0.9154	0.9175	1.0016	1.1311	1.13	0.3961	0.1114
FFA(20:4)	Free Fatty Acids	Polyunsaturated FFA (PUFA)	53471	DMS-MS	100009619	1.8213	0.7035	1.5717	1.9387	1.6335	1.8331	0.8146	0.5787	1.0055	1.2194	0.8444	0.9945	1.8027	0.4934	0.8194	0.7931	1.3619	0.9965	0.73	0.2261	0.0708
FFA(20:5)	Free Fatty Acids	Polyunsaturated FFA (PUFA)	54329	DMS-MS	100010477	1.2942	0.653	0.9812	2.1101	1.7356	2.0614	1.1146	0.6509	1.3466	1.7507	0.7079	0.8519	1.0188	0.6751	0.6902	0.7645	1.3251	0.9757	0.74	0.2119	0.0672
FFA(22:2)	Free Fatty Acids	Polyunsaturated FFA (PUFA)	53283	DMS-MS	100009431	1.1237	0.624	0.8529	1.3154	1.3193	1.5374	0.5922	0.3607	0.8873	0.7869	1.0934	1.1561	1.3953	0.9066	0.7565	1.3911	0.9657	1.0466	1.08	0.4504	0.1232
FFA(22:4)	Free Fatty Acids	Polyunsaturated FFA (PUFA)	53637	DMS-MS	100009785	2.1034	1.0972	2.8447	1.9803	2.2343	2.3841	0.8479	0.8413	0.9467	1.0459	0.9571	1.0429	0.9376	0.4748	0.8716	0.7659	1.7916	0.8803	0.49	0.0078	0.0046
FFA(22:5)	Free Fatty Acids	Polyunsaturated FFA (PUFA)	54509	DMS-MS	100010657	1.8867	0.8711	1.5457	1.9403	1.9102	2.5201	0.8902	0.7606	1.4038	1.665	0.8159	1.1098	0.8786	0.6296	0.7241	0.7276	1.5406	0.9943	0.65	0.0646	0.0252
FFA(22:6)	Free Fatty Acids	Polyunsaturated FFA (PUFA)	53806	DMS-MS	100009954	1.7231	0.7474	1.3149	1.8316	1.619	2.36	0.9652	0.8507	1.6006	2.2021	0.9979	0.9683	1.0021	0.7266	0.7799	0.9731	1.4265	1.1563	0.81	0.3105	0.0923
CE(12:0)	Cholesterol Ester	CE Ester	54493	DMS-MS	100010641	0.3912	0.3912	0.3912	0.3912	0.3912	0.3912	0.3912	0.3912	1.1048	0.3912	0.8952	0.8834	0.5746	1.9452	1.4682	2.5678	0.3912	1.2288	3.14	0.0028	0.0021
CE(14:0)	Cholesterol Ester	CE Ester	53452	DMS-MS	100009600	0.0934	0.2608	0.1057	0.2368	0.258	0.3104	0.1098	0.0999	5.2165	1.6896	7.3023	5.6395	3.9532	9.5316	5.716	17.6141	0.1844	7.0829	38.41	2.2528e-08	6.8696e-07
CE(14:1)	Cholesterol Ester	CE Ester	53453	DMS-MS	100009601	0.0252	0.0252	0.0252	0.0458	0.0516	0.0629	0.0252	0.0252	1.2301	0.3708	1.7102	1.2865	0.9381	1.7806	1.0619	3.8474	0.0358	1.5282	42.69	2.5889e-08	6.8696e-07
CE(15:0)	Cholesterol Ester	CE Ester	53454	DMS-MS	100009602	0.1286	0.139	0.1086	0.1801	0.1888	0.1669	0.1124	0.1102	5.9575	1.8112	7.9892	6.1295	4.1075	11.4373	6.2336	18.2256	0.1418	7.7364	54.56	1.9812e-07	2.6366e-06
CE(16:0)	Cholesterol Ester	CE Ester	54315	DMS-MS	100010463	0.1469	0.2378	0.1702	0.4447	0.4593	0.5757	0.2803	0.2718	4.7663	1.4243	7.6691	6.8847	4.4336	10.559	5.1347	19.5562	0.3233	7.5535	23.36	6.6801e-07	6.0751e-06
CE(16:1)	Cholesterol Ester	CE Ester	54316	DMS-MS	100010464	0.1188	0.2232	0.083	0.901	0.8326	0.9202	0.426	0.2442	4.0862	1.0798	11.8569	10.4384	9.2915	14.4778	6.1988	33.3733	0.4686	11.3503	24.22	1.4955e-05	4.3964e-05
CE(17:0)	Cholesterol Ester	CE Ester	54122	DMS-MS	100010270	0.0549	0.0542	0.0391	0.1383	0.139	0.1353	0.0841	0.0841	5.729	1.861	8.3884	6.8294	4.2007	12.4253	6.5914	21.2523	0.0911	8.4097	92.31	4.8529e-09	2.648e-07
CE(18:0)	Cholesterol Ester	CE Ester	54123	DMS-MS	100010271	0.1171	0.148	0.1653	0.4291	0.4472	0.505	0.2578	0.2868	4.0361	1.495	5.7709	5.6996	3.0429	7.1654	4.5114	14.5694	0.2946	5.7863	19.64	2.0712e-07	2.6366e-06
CE(18:1)	Cholesterol Ester	CE Ester	54494	DMS-MS	100010642	0.1033	0.1636	0.1883	0.789	0.7487	0.7909	0.3401	0.2984	4.3512	1.2091	8.6339	8.664	5.4716	9.9875	6.5878	22.3064	0.4278	8.4015	19.64	3.9264e-06	1.7854e-05
CE(18:2)	Cholesterol Ester	CE Ester	53968	DMS-MS	100010116	0.3822	0.5495	0.4005	1.0621	0.9379	1.0702	0.4893	0.5402	1.3634	0.4134	1.8324	1.5551	0.87	2.3571	1.545	4.4282	0.679	1.7955	2.64	0.012	0.0065
CE(18:3)	Cholesterol Ester	CE Ester	53969	DMS-MS	100010117	0.3237	0.5188	0.3553	1.2135	0.9721	1.1564	0.4829	0.5346	1.3708	0.3541	1.0899	1.0279	0.439	1.4837	1.1253	2.5551	0.6947	1.1807	1.7	0.1209	0.0428
CE(18:4)	Cholesterol Ester	CE Ester	53623	DMS-MS	100009771	0.591	1	0.591	0.8882	0.7486	0.9335	0.5951	0.5964	2.1837	0.591	1.8639	1.4845	0.591	1.8692	1.6011	3.5517	0.743	1.717	2.31	0.0147	0.0076
CE(20:0)	Cholesterol Ester	CE Ester	54317	DMS-MS	100010465	0.175	0.2447	0.2871	0.5521	0.5032	0.6113	0.2807	0.3268	3.5501	1.3887	3.7575	3.614	2.5132	6.0143	2.103	5.2446	0.3726	3.5232	9.46	1.4658e-07	2.6021e-06
CE(20:1)	Cholesterol Ester	CE Ester	54318	DMS-MS	100010466	0.1563	0.1728	0.5662	0.8729	0.9808	0.8755	0.4421	0.4384	3.5462	1.0192	6.9772	5.5072	4.5604	7.7838	3.1741	11.0839	0.5631	5.4565	9.69	1.983e-05	5.4102e-05
CE(20:2)	Cholesterol Ester	CE Ester	53624	DMS-MS	100009772	0.1755	0.2118	1.186	0.8083	0.814	0.7737	0.3658	0.418	1.668	0.6004	3.7421	3.3398	2.5111	2.9729	1.9925	6.5025	0.5941	2.9162	4.91	0.0004	0.0005
CE(20:3)	Cholesterol Ester	CE Ester	54319	DMS-MS	100010467	0.6341	0.9955	0.8081	0.8183	0.8004	1.0045	0.5895	0.517	2.679	0.9529	3.3586	3.846	3.1554	3.2317	2.4865	6.2766	0.7709	3.2483	4.21	7.1703e-05	0.0001
CE(20:4)	Cholesterol Ester	CE Ester	54495	DMS-MS	100010643	0.8416	1.1959	0.5023	0.6487	0.7741	0.8007	0.6967	0.5371	1.2786	0.4488	1.463	1.3086	1.1584	1.2985	1.2704	2.2972	0.7496	1.3154	1.75	0.0178	0.0088
CE(20:5)	Cholesterol Ester	CE Ester	53795	DMS-MS	100009943	0.4144	0.8485	0.327	0.6183	0.5627	1.0026	0.3522	0.3583	3.6474	1.4277	2.0223	2.0736	0.9974	2.8141	1.6454	4.4701	0.5605	2.3872	4.26	2.6966e-05	6.4677e-05
CE(22:0)	Cholesterol Ester	CE Ester	53625	DMS-MS	100009773	0.5354	0.5354	0.5354	0.9226	1	0.867	0.6776	0.5413	2.1459	0.9729	3.7451	3.3036	1.9276	5.1338	0.5354	6.5736	0.7018	3.0422	4.33	0.0039	0.0026
CE(22:1)	Cholesterol Ester	CE Ester	53796	DMS-MS	100009944	0.2415	0.3451	0.4476	0.9798	1.0202	0.8646	0.5704	0.5028	1.4624	0.7726	2.3151	2.5042	1.7769	3.5748	1.0555	2.6531	0.6215	2.0143	3.24	0.0004	0.0005
CE(22:2)	Cholesterol Ester	CE Ester	53269	DMS-MS	100009417	0.3612	0.3498	0.9534	1.177	1.4864	1.4043	0.6227	0.7082	0.6461	0.6542	1.3837	1.4739	1.0466	1.5215	0.4564	1.454	0.8829	1.0795	1.22	0.3691	0.1049
CE(22:4)	Cholesterol Ester	CE Ester	54124	DMS-MS	100010272	0.3905	0.4721	5.6373	0.5943	1.1915	0.5612	0.3588	0.4236	1.047	0.4346	2.3609	1.8406	1.1369	1.4532	0.953	3.4597	1.2037	1.5857	1.32	0.1279	0.0447
CE(22:5)	Cholesterol Ester	CE Ester	53797	DMS-MS	100009945	0.5988	1.1262	0.6236	0.7481	0.6872	0.8738	0.5161	0.4671	2.2645	0.8544	2.8279	3.5755	2.2957	3.0179	1.8266	5.8342	0.7051	2.8121	3.99	0.0001	0.0002
CE(22:6)	Cholesterol Ester	CE Ester	53970	DMS-MS	100010118	0.5913	1.1628	0.2275	0.5555	0.4526	0.8372	0.4733	0.3193	1.5643	0.6519	1.4266	1.2693	1.2679	2.2364	1.6388	3.9404	0.5774	1.7494	3.03	0.0007	0.0007
CE(24:0)	Cholesterol Ester	CE Ester	54125	DMS-MS	100010273	0.4032	0.4032	0.5724	0.8898	1.1102	0.4032	0.4032	0.4713	0.4032	0.6394	2.7975	2.9762	1.8147	3.4113	0.4032	0.4032	0.5821	1.6061	2.76	0.087	0.032
CE(24:1)	Cholesterol Ester	CE Ester	54126	DMS-MS	100010274	0.3683	0.3657	0.7505	0.5578	1	0.7547	0.4121	0.4904	1.2341	1.1166	2.1221	3.4194	1.4441	2.4605	0.3657	3.5251	0.5874	1.9609	3.34	0.0042	0.0028
CER(14:0)	Sphingolipids	Ceramide	54496	DMS-MS	100010644	0.8523	0.5713	0.6547	0.7378	0.791	0.9009	0.7582	0.5669	1.5959	2.1395	1.7707	1.2642	1.0991	1.1739	1.274	1.3137	0.7291	1.4539	1.99	1.4121e-05	4.3297e-05
CER(16:0)	Sphingolipids	Ceramide	53971	DMS-MS	100010119	1.1517	0.5012	1.1227	0.6553	0.7377	1.0937	0.6241	0.7746	1.1264	1.8114	1.2908	1.0997	1.1521	0.6605	0.812	0.9063	0.8326	1.1074	1.33	0.0855	0.0315
CER(18:0)	Sphingolipids	Ceramide	54320	DMS-MS	100010468	1.5159	0.69	0.8188	0.4351	0.7362	1.0463	0.5682	0.627	0.966	1.6874	1.034	1.182	1.0704	0.856	1.2511	1.5998	0.8047	1.2058	1.5	0.0162	0.0084
CER(18:1)	Sphingolipids	Ceramide	53626	DMS-MS	100009774	0.3646	0.3549	0.3549	0.3549	0.3549	0.4235	0.3549	0.3549	1	1.5848	1.2193	1.1745	1.2443	0.7517	0.9658	1.137	0.3647	1.1347	3.11	6.0936e-07	5.9235e-06
CER(20:0)	Sphingolipids	Ceramide	54321	DMS-MS	100010469	1.3128	0.7228	0.7139	0.6254	0.7891	1.0478	0.8056	0.5933	1.4636	1.2339	1.3472	0.8832	0.9522	1.2013	1.1479	1.0498	0.8263	1.1599	1.4	0.0073	0.0044
CER(20:1)	Sphingolipids	Ceramide	53972	DMS-MS	100010120	0.577	0.577	0.577	0.577	0.577	0.577	0.577	0.577	0.577	0.7209	1.2504	0.8906	1.3038	1.1188	0.8529	1.1094	0.577	0.978	1.69	0.0017	0.0014
CER(22:0)	Sphingolipids	Ceramide	53627	DMS-MS	100009775	1.3133	0.7543	0.81	0.9416	0.8853	1.1857	1.2072	0.6742	1.2227	0.9647	1.1665	0.9086	1.0353	1.5582	1.046	0.9607	0.9715	1.1078	1.14	0.1998	0.0641
CER(22:1)	Sphingolipids	Ceramide	54127	DMS-MS	100010275	0.5739	0.3189	0.4792	0.7919	0.6281	0.7328	0.9187	0.3427	1.1105	1.0813	1.7178	1.1746	2.0633	1.8101	1.3865	1.1532	0.5983	1.4372	2.4	0.0001	0.0002
CER(24:0)	Sphingolipids	Ceramide	54322	DMS-MS	100010470	1.3654	1.4623	0.7859	1.054	0.8725	1.5792	1.0229	0.6904	1.3318	0.9866	0.9815	0.8605	0.869	1.2496	1.0134	0.8389	1.1041	1.0164	0.92	0.6546	0.1669
CER(24:1)	Sphingolipids	Ceramide	53628	DMS-MS	100009776	0.9332	0.627	1.0049	0.8734	0.8113	0.9951	0.7949	0.5794	1.1607	1.098	1.3841	1.2649	1.4946	1.0637	1.0464	0.9115	0.8274	1.178	1.42	0.0017	0.0014
CER(26:0)	Sphingolipids	Ceramide	54497	DMS-MS	100010645	0.9709	1.5257	1	0.7125	0.7125	1.4955	0.7125	0.7125	0.7125	0.7125	0.7125	0.7125	0.7125	0.7125	0.7125	0.7125	0.9803	0.7125	0.73	0.0545	0.0218
CER(26:1)	Sphingolipids	Ceramide	53798	DMS-MS	100009946	0.8138	1.4224	0.6184	0.6184	0.6184	0.6184	0.6184	0.6184	1.3368	1.4807	0.6184	0.9613	0.6184	1.0387	0.8793	0.6184	0.7433	0.944	1.27	0.1761	0.0583
DCER(16:0)	Sphingolipids	Dihydroceramide	54134	DMS-MS	100010282	1.1121	0.5699	1.3394	0.7211	0.8258	1.2448	0.8081	0.9313	1.3297	2.4013	1.4196	1.1541	1.0664	0.9336	0.8393	0.8526	0.9441	1.2496	1.32	0.129	0.045
DCER(18:0)	Sphingolipids	Dihydroceramide	53464	DMS-MS	100009612	0.8855	0.8855	0.8855	0.8855	0.8855	0.8855	0.8855	0.8855	1.4084	2.3693	0.9156	1.0093	0.8855	0.8855	0.9907	0.8855	0.8855	1.1687	1.32	0.1223	0.0431
DCER(20:0)	Sphingolipids	Dihydroceramide	53280	DMS-MS	100009428	1.1208	0.6967	0.6967	0.6967	0.6967	0.6967	0.6967	0.6967	0.6967	1.1441	0.6967	0.8792	0.6967	0.6967	0.6967	0.6967	0.7497	0.7754	1.03	0.7239	0.1806
DCER(22:0)	Sphingolipids	Dihydroceramide	53465	DMS-MS	100009613	1.1693	1.0918	0.8108	0.8911	0.8972	0.9163	1.6112	0.7165	1.1445	1.0837	0.7348	0.8885	0.6908	1.1969	1.2194	1.1153	1.013	1.0092	1	0.9679	0.2255
DCER(22:1)	Sphingolipids	Dihydroceramide	53804	DMS-MS	100016011	0.6481	0.601	0.601	0.8394	0.601	1.1116	1.0638	0.7165	0.601	1.125	0.9345	1	1.3147	1.3853	0.9792	1.1916	0.7728	1.0664	1.38	0.0252	0.0115
DCER(22:2)	Sphingolipids	Dihydroceramide	57732	DMS-MS	100009952	0.9359	1.1643	0.732	0.5733	0.5733	1.241	0.5733	0.5733	1.967	1.0622	0.5733	0.5733	0.5733	0.5733	0.9378	0.5733	0.7958	0.8542	1.07	0.9383	0.2204
DCER(24:0)	Sphingolipids	Dihydroceramide	54328	DMS-MS	100010476	1.2475	1.2309	0.7408	1.0918	1.0085	1.3967	1.3045	0.7251	0.9915	1.0323	0.9591	0.7839	0.973	1.2376	0.8859	0.9203	1.0932	0.973	0.89	0.3506	0.1003
DCER(24:1)	Sphingolipids	Dihydroceramide	53466	DMS-MS	100009614	0.8186	0.6077	1.1682	1.196	1.0041	0.9959	1.0392	0.7465	1.1935	1.2094	1.1345	0.9553	1.0322	0.9903	0.8471	0.7409	0.947	1.0129	1.07	0.462	0.1254
DCER(26:1)	Sphingolipids	Dihydroceramide	53281	DMS-MS	100009429	0.8343	0.8343	0.8343	1.1657	0.8343	0.8343	0.8343	0.8343	0.8343	0.8343	0.8343	0.8343	0.8343	0.8343	0.8343	0.8343	0.8757	0.8343	0.95	0.3506	0.1003
HCER(16:0)	Sphingolipids	Hexosylceramide	53809	DMS-MS	100009957	0.7483	0.5831	2.0805	0.7087	0.9967	1.3026	0.3672	1.7281	0.8236	1.4545	1.944	2.0815	1.3341	0.7279	0.9869	1.0033	1.0644	1.2945	1.22	0.2912	0.0874
HCER(18:0)	Sphingolipids	Hexosylceramide	53638	DMS-MS	100009786	0.629	0.4853	1.0654	0.507	1.0219	0.7156	0.4853	1.2783	0.6071	1.0384	0.9396	1.5203	1	0.6732	1.4062	1.4275	0.7735	1.0765	1.39	0.0783	0.0295
HCER(20:0)	Sphingolipids	Hexosylceramide	53639	DMS-MS	100009787	0.7175	0.4093	0.9651	0.8173	1.0508	1.0715	0.4435	0.8673	0.9239	1.069	1.3997	1.1296	1.27	0.8345	1.3161	1.0349	0.7928	1.1222	1.42	0.024	0.0111
HCER(20:1)	Sphingolipids	Hexosylceramide	54510	DMS-MS	100010658	0.6592	0.6592	0.6592	0.6592	0.6592	0.6592	0.6592	0.6592	0.6592	0.6592	0.6592	0.6592	1.3408	0.6592	0.6592	0.6592	0.6592	0.7444	1.13	0.3506	0.1003
HCER(22:0)	Sphingolipids	Hexosylceramide	53473	DMS-MS	100009621	0.6271	0.4446	1.6802	0.8672	1.0184	1.0572	0.5034	1.2035	0.8007	0.9762	1.2767	1.0358	1.1959	0.9473	1.2391	0.9816	0.9252	1.0566	1.14	0.2501	0.0768
HCER(22:1)	Sphingolipids	Hexosylceramide	53474	DMS-MS	100009622	0.5615	0.5615	1	1.0433	0.8266	0.8372	0.5939	0.7189	0.8834	0.9687	1.5026	1.5841	1.8363	1.6324	1.8788	1.3579	0.7679	1.4555	1.9	0.0003	0.0004
HCER(24:0)	Sphingolipids	Hexosylceramide	54511	DMS-MS	100010659	0.793	0.6476	2.0066	0.9701	0.9344	1.7047	0.5219	1.3196	0.8015	1.0861	1.167	1.1965	1.0299	0.7891	1.1603	0.8593	1.1122	1.0112	0.91	0.9408	0.2206
HCER(24:1)	Sphingolipids	Hexosylceramide	54512	DMS-MS	100010660	0.573	0.4852	2.9147	0.7941	1.0471	1.0493	0.4254	1.1914	0.7951	0.9768	1.7723	2.0396	1.5907	0.8277	1.0232	0.8938	1.06	1.2399	1.17	0.2932	0.0879
LCER(16:0)	Sphingolipids	Lactosylceramide	54141	DMS-MS	100010289	0.6505	0.4717	0.8869	0.5831	0.8065	0.6945	0.3954	0.6813	1.7237	2.3901	3.2847	2.3342	1.7596	1.5378	1.1131	1.1357	0.6463	1.9099	2.96	2.3771e-05	5.8959e-05
LCER(18:0)	Sphingolipids	Lactosylceramide	53475	DMS-MS	100009623	0.6765	0.465	0.4684	0.465	0.5547	0.5898	0.6278	0.5927	1.164	1.4189	1.6468	1	1.0136	1.8386	1.3635	1.3306	0.555	1.347	2.43	5.1644e-07	5.3676e-06
LCER(18:1)	Sphingolipids	Lactosylceramide	53476	DMS-MS	100009624	0.7189	1.0168	0.5502	0.643	0.7504	0.7927	0.7068	0.8602	2.3938	1.276	2.3376	1.1281	1.474	3.5806	0.9832	2.288	0.7549	1.9327	2.56	0.0006	0.0007
LCER(20:0)	Sphingolipids	Lactosylceramide	53477	DMS-MS	100009625	0.5644	0.5644	0.5644	0.5644	0.5644	0.5644	0.5644	0.5644	1.026	0.5644	1.9768	1	0.5644	0.9322	0.5644	0.5644	0.5644	0.8991	1.59	0.0565	0.0224
LCER(20:1)	Sphingolipids	Lactosylceramide	53812	DMS-MS	100009960	0.5055	0.6079	0.5055	0.5055	0.5055	0.5055	0.5055	0.5055	1	0.5055	1.4409	0.5055	1	1.2258	0.5055	0.96	0.5183	0.8929	1.72	0.0172	0.0087
LCER(22:0)	Sphingolipids	Lactosylceramide	53640	DMS-MS	100009788	0.4323	0.3412	0.9046	1.1335	0.9272	0.7226	0.5357	1.2491	1.0955	1.6026	4.072	1.1642	0.9005	1.6286	1.0728	0.7453	0.7808	1.5352	1.97	0.0255	0.0116
LCER(22:1)	Sphingolipids	Lactosylceramide	54142	DMS-MS	100010290	0.3902	0.3902	0.3902	0.3902	0.3902	0.3902	0.3902	0.3902	0.3902	0.3902	1.6098	0.3902	0.3902	0.3902	0.3902	0.3902	0.3902	0.5426	1.39	0.3506	0.1003
LCER(24:0)	Sphingolipids	Lactosylceramide	53989	DMS-MS	100010137	0.4369	0.4173	0.7268	0.9037	0.9355	0.7816	0.4173	0.8667	1.7253	1.4945	3.5677	1.4903	1.3866	1.1191	1.0645	0.4173	0.6857	1.5332	2.24	0.0142	0.0074
LCER(24:1)	Sphingolipids	Lactosylceramide	53478	DMS-MS	100009626	0.4899	0.4899	0.8256	0.7854	0.9864	0.61	0.4899	0.6779	1.043	1.6715	4.5415	2.1273	1.9588	1.228	1.0136	0.7051	0.6694	1.7861	2.67	0.0035	0.0025
SM(14:0)	Sphingolipids	Sphingomyelin	54222	DMS-MS	100010370	0.5806	0.6677	0.4574	0.4659	0.535	0.965	0.4496	0.6446	1.9658	2.2666	1.9795	1.8855	1.035	1.392	1.6092	1.4803	0.5957	1.7017	2.86	9.104e-07	7.6425e-06
SM(16:0)	Sphingolipids	Sphingomyelin	54385	DMS-MS	100010533	0.9877	0.736	1.6196	0.8315	1.0349	0.9618	0.7808	1.1609	0.9408	1.7407	1.2813	1.2346	0.8524	0.7672	1.0123	1.0804	1.0141	1.1137	1.1	0.4809	0.1302
SM(18:0)	Sphingolipids	Sphingomyelin	54386	DMS-MS	100010534	1.0742	1.0049	0.9685	0.6782	1.0215	0.9067	0.6115	0.783	0.843	1.4491	1.0841	1.4363	0.8242	0.9951	1.4732	1.4525	0.881	1.1947	1.36	0.0237	0.011
SM(18:1)	Sphingolipids	Sphingomyelin	53862	DMS-MS	100010010	0.6891	0.4708	0.6862	0.4166	0.698	0.6233	0.4954	0.9034	1.2821	2.0996	1.5514	1.9075	1.0966	1.331	1.6548	1.6197	0.6229	1.5678	2.52	1.9092e-06	1.2256e-05
SM(20:0)	Sphingolipids	Sphingomyelin	53687	DMS-MS	100009835	1.4129	1.2544	0.8459	1.107	1.1457	1.4598	1.068	0.9359	1.0518	0.9611	1.0389	0.8981	0.6172	0.9025	0.9566	0.8734	1.1537	0.9124	0.79	0.0218	0.0103
SM(20:1)	Sphingolipids	Sphingomyelin	53531	DMS-MS	100009679	0.9483	0.7552	0.5736	0.8949	0.8733	0.8714	0.7415	0.9557	1.1741	1.0443	1.3112	1.3914	1.0679	1.1132	1.2109	1.3027	0.8267	1.202	1.45	0.0002	0.0003
SM(22:0)	Sphingolipids	Sphingomyelin	53347	DMS-MS	100009495	1.2594	1.0518	0.8168	0.9956	0.9758	1.186	1.1995	0.9308	1.0044	1.1062	1.0523	0.8287	0.7523	1.0282	0.9848	0.8785	1.052	0.9544	0.91	0.1942	0.0628
SM(22:1)	Sphingolipids	Sphingomyelin	54570	DMS-MS	100010718	0.7458	0.5653	0.4924	0.9241	0.8565	0.9786	1.0944	0.9412	0.9665	1.0396	1.2893	1.0434	1.1278	1.1142	1.1274	1.0214	0.8248	1.0912	1.32	0.0171	0.0087
SM(24:0)	Sphingolipids	Sphingomyelin	53863	DMS-MS	100010011	1.3226	1.3066	0.9915	1.1893	1.187	1.3739	1.1604	0.9583	0.976	1.0495	1.0047	0.906	0.836	0.9251	0.9953	0.8423	1.1862	0.9419	0.79	0.0015	0.0013
SM(24:1)	Sphingolipids	Sphingomyelin	54028	DMS-MS	100010176	0.8736	0.822	1.1337	1.0209	1.0687	0.9315	0.9354	0.9791	0.8338	1.1149	1.2409	1.226	1.2122	0.8152	1.0298	0.9529	0.9706	1.0532	1.09	0.3154	0.0934
SM(26:0)	Sphingolipids	Sphingomyelin	54387	DMS-MS	100010535	1.1856	1.2435	1.4167	0.9312	0.9559	1.1768	0.9628	0.7307	1.2009	0.9849	1.0661	0.8515	0.6281	0.8357	1.0596	1.0151	1.0754	0.9552	0.89	0.2765	0.0837
SM(26:1)	Sphingolipids	Sphingomyelin	53348	DMS-MS	100009496	1.0734	0.9341	1.2665	0.8958	1.0964	0.8674	0.8032	0.6619	1.0448	1.3228	1.0976	1.2446	0.9319	0.6322	1.0803	0.9552	0.9498	1.0387	1.09	0.4342	0.1201
DAG(12:0/16:0)	Diacylglycerol	DAG Ester	53629	DMS-MS	100009777	0.6299	0.9848	0.2662	0.4499	0.9036	1.0152	0.2662	0.2662	2.4128	1.3226	0.853	2.6218	0.8027	1.2362	1.1896	1.1296	0.5977	1.446	2.42	0.0033	0.0023
DAG(12:0/18:0)	Diacylglycerol	DAG Ester	53973	DMS-MS	100010121	0.78	0.78	0.78	0.78	0.78	0.78	0.78	0.78	1	0.78	0.78	1.3138	0.78	0.78	0.78	0.78	0.78	0.8743	1.12	0.2004	0.0641
DAG(12:0/18:1)	Diacylglycerol	DAG Ester	53799	DMS-MS	100009947	0.7588	0.4387	0.2251	0.2756	0.4193	0.6651	0.1941	0.2723	3.3328	1.5755	1.3856	2.0024	1.2412	1.6315	1.7775	2.4271	0.4061	1.9217	4.73	5.6823e-06	2.1759e-05
DAG(12:0/18:2)	Diacylglycerol	DAG Ester	53455	DMS-MS	100009603	1.4556	0.8835	0.8619	1.0789	1.0587	2.0885	0.5164	0.6196	1.6601	1.3964	0.6812	0.9505	0.5649	1.0495	0.8804	1.3382	1.0704	1.0651	1	0.8977	0.212
DAG(14:0/14:0)	Diacylglycerol	DAG Ester	53270	DMS-MS	100009418	0.9281	1.0719	0.2105	0.2089	0.2089	1.0974	0.2089	0.2248	2.7	0.7917	0.8396	2.1308	0.671	1.306	1.5423	1.5602	0.5199	1.4427	2.77	0.0039	0.0026
DAG(14:0/16:0)	Diacylglycerol	DAG Ester	54323	DMS-MS	100010471	1.1287	1.9331	0.1609	0.2157	0.2914	1.5549	0.2224	0.24	2.5486	0.8713	0.7457	1.7602	0.7109	1.4209	1.6245	1.7959	0.7184	1.4347	2	0.0235	0.0109
DAG(14:0/16:1)	Diacylglycerol	DAG Ester	54498	DMS-MS	100010646	1.4037	0.8305	0.082	0.2215	0.3143	1.3016	0.1969	0.2389	1.8437	0.7372	1.0362	1.4452	0.9638	1.5569	1.2937	2.0268	0.5737	1.3629	2.38	0.0103	0.0058
DAG(14:0/18:1)	Diacylglycerol	DAG Ester	53800	DMS-MS	100009948	0.6587	0.5556	0.1709	0.3713	0.4434	0.9431	0.3079	0.1991	1.9132	1.0569	1.2485	1.7166	1.6353	1.8899	1.7476	2.5971	0.4563	1.7256	3.78	8.8716e-05	0.0002
DAG(14:0/18:2)	Diacylglycerol	DAG Ester	54128	DMS-MS	100010276	1.7417	1.6049	0.4364	1.1401	1.3168	3.3911	0.9964	0.7446	1.1816	0.614	0.5748	0.6844	0.6231	1.0036	0.9	1.3977	1.4215	0.8724	0.61	0.1529	0.0523
DAG(14:0/18:3)	Diacylglycerol	DAG Ester	54324	DMS-MS	100010472	1.6543	1.7172	0.5333	0.623	0.5333	2.2453	0.5333	0.5333	1.023	0.5333	0.5333	0.7758	0.5333	0.5333	0.5333	0.977	1.0466	0.6803	0.65	0.281	0.0848
DAG(14:0/20:0)	Diacylglycerol	DAG Ester	53974	DMS-MS	100010122	0.8452	0.8452	0.8452	0.8452	0.8452	0.8452	0.8452	0.8452	1.1347	0.8452	0.8452	1.666	0.8452	0.8653	0.8452	0.8452	0.8452	0.9865	1.17	0.1951	0.063
DAG(14:0/20:4)	Diacylglycerol	DAG Ester	53975	DMS-MS	100010123	1.3955	0.6763	0.2716	0.2716	0.7824	1.0092	0.6816	0.4141	1.0298	1.2552	0.2716	1.1937	1.3302	0.2716	0.9908	0.2716	0.6878	0.8268	1.2	0.7279	0.1812
DAG(14:0/22:6)	Diacylglycerol	DAG Ester	54499	DMS-MS	100010647	0.8899	0.8347	0.2948	0.6385	0.9087	1.3025	0.7089	0.5749	1.4262	1.1528	1.169	1.0913	1.3878	1.4732	0.8804	2.2274	0.7691	1.351	1.76	0.0064	0.0039
DAG(14:1/16:0)	Diacylglycerol	DAG Ester	53456	DMS-MS	100009604	1.1697	0.7389	0.3002	0.2523	0.4821	0.885	0.2523	0.3248	2.4113	1.1534	1	1.8323	0.643	1.4151	1.4392	2.0914	0.5506	1.4982	2.72	0.0012	0.0011
DAG(14:1/18:1)	Diacylglycerol	DAG Ester	54325	DMS-MS	100010473	0.7255	0.4809	0.1327	0.2633	0.3794	0.7101	0.2205	0.3025	1.9842	1.2745	1.7154	1.8221	1.5944	1.6	1.4018	2.0736	0.4018	1.6833	4.19	8.0521e-05	0.0002
DAG(15:0/18:1)	Diacylglycerol	DAG Ester	53457	DMS-MS	100009605	0.3087	0.2965	0.1402	0.287	0.2714	0.3826	0.2438	0.1959	2.8734	1.6174	1.9612	2.3464	2.4652	3.2788	2.1222	3.865	0.2658	2.5662	9.65	4.3573e-10	5.2379e-08
DAG(15:0/18:2)	Diacylglycerol	DAG Ester	53976	DMS-MS	100010124	0.9596	0.9027	0.4904	1.2921	0.9439	1.3506	0.7574	0.6348	1.7285	0.7197	1.0903	1.0938	0.9598	1.5722	1.0402	2.0865	0.9164	1.2864	1.4	0.0741	0.0282
DAG(16:0/16:0)	Diacylglycerol	DAG Ester	53977	DMS-MS	100010125	1.393	2.6235	0.4614	0.3679	0.4714	1.5219	0.2921	0.3453	1.9366	0.671	0.6306	1.3578	0.8697	1.5676	1.1303	1.7273	0.9346	1.2364	1.32	0.1426	0.0489
DAG(16:0/16:1)	Diacylglycerol	DAG Ester	53978	DMS-MS	100010126	1.1082	1.1913	0.0695	0.2575	0.302	0.9847	0.2765	0.2463	1.2288	0.3852	0.8875	1.0153	1.251	1.4738	1.0664	2.2086	0.5545	1.1896	2.15	0.0235	0.0109
DAG(16:0/18:0)	Diacylglycerol	DAG Ester	54500	DMS-MS	100010648	0.8896	1.0509	0.5115	0.4257	0.5479	1.0385	0.3741	0.4076	1.2226	0.8714	0.9615	1.4565	1.1095	1.2209	1.148	2.1535	0.6557	1.268	1.93	0.0021	0.0017
DAG(16:0/18:1)	Diacylglycerol	DAG Ester	53630	DMS-MS	100009778	0.7683	0.8254	0.2311	0.6343	0.694	1.0991	0.5641	0.4088	1.5237	0.9009	1.6132	1.988	2.7614	2.6311	1.8483	4.7207	0.6531	2.2484	3.44	0.0002	0.0003
DAG(16:0/18:2)	Diacylglycerol	DAG Ester	53271	DMS-MS	100009419	1.3925	1.5208	0.7419	1.713	1.6657	2.456	1.6357	1.1809	0.5985	0.3772	0.5982	0.5093	0.5748	0.8191	0.557	1.3774	1.5383	0.6764	0.44	0.0004	0.0005
DAG(16:0/18:3)	Diacylglycerol	DAG Ester	53979	DMS-MS	100010127	2.767	3.1859	0.5507	1.4586	1.1398	3.49	1.353	0.9447	0.9857	0.4204	0.5506	0.8018	0.461	1.0143	0.7528	1.3506	1.8612	0.7922	0.43	0.017	0.0086
DAG(16:0/20:3)	Diacylglycerol	DAG Ester	54501	DMS-MS	100010649	0.9293	0.9617	0.2845	1.018	0.8131	1.185	0.9729	0.9021	0.9813	0.995	1.5711	1.7855	2.0859	1.6021	1.005	1.9006	0.8833	1.4908	1.69	0.0141	0.0074
DAG(16:0/20:4)	Diacylglycerol	DAG Ester	53458	DMS-MS	100009606	0.8949	0.7826	0.5804	1.2458	1.3826	0.9878	1.4401	1.4993	0.6291	0.5653	1.3363	1.0122	1.397	0.8908	0.8488	1.2558	1.1017	0.9919	0.9	0.5398	0.1438
DAG(16:0/20:5)	Diacylglycerol	DAG Ester	54502	DMS-MS	100010650	1.0091	0.8948	0.2888	0.7899	0.6914	0.9909	0.5876	0.4695	1.1434	1.6072	1.2266	1.6364	1.1241	1.0893	0.8098	1.564	0.7153	1.2751	1.78	0.0042	0.0028
DAG(16:0/22:5)	Diacylglycerol	DAG Ester	54326	DMS-MS	100010474	0.9263	1.0582	0.4163	1.0276	1.0069	1.3352	0.9931	0.9618	1.0355	0.7587	0.9656	1.4048	1.285	0.8371	0.634	1.6567	0.9657	1.0722	1.11	0.5568	0.1471
DAG(16:0/22:6)	Diacylglycerol	DAG Ester	53980	DMS-MS	100010128	0.7408	0.8979	0.5179	0.9717	0.9954	1.0046	1.4139	1.7442	0.9257	0.5404	1.4967	1.2289	1.5217	1.1383	0.7512	2.5164	1.0358	1.2649	1.22	0.4593	0.1249
DAG(16:1/16:1)	Diacylglycerol	DAG Ester	53631	DMS-MS	100009779	1.2992	0.7816	0.0659	0.4502	0.5071	1.185	0.5089	0.2329	0.9036	0.4027	1.5115	1.1822	2.3185	1.987	1.0964	3.5053	0.6288	1.6134	2.57	0.0228	0.0107
DAG(16:1/18:0)	Diacylglycerol	DAG Ester	54129	DMS-MS	100010277	1.0666	0.8596	0.1352	0.3593	0.4658	0.9621	0.3564	0.2804	1.1942	0.6797	1.0379	1.5152	1.5899	1.6094	1.3157	2.9034	0.5607	1.4807	2.64	0.003	0.0022
DAG(16:1/18:1)	Diacylglycerol	DAG Ester	54130	DMS-MS	100010278	0.8032	0.4963	0.091	0.7707	0.8477	1.2016	0.6575	0.2649	1.1523	0.7114	2.0685	1.8828	3.628	2.6418	1.7186	5.5643	0.6416	2.421	3.77	0.0026	0.0019
DAG(16:1/18:2)	Diacylglycerol	DAG Ester	53632	DMS-MS	100009780	1.96	1.1893	0.3898	2.6707	2.8199	3.6119	2.5343	0.9707	0.6918	0.3498	0.7509	0.4938	1.0293	0.9391	0.6457	1.9832	2.0183	0.8604	0.43	0.0287	0.0128
DAG(16:1/18:3)	Diacylglycerol	DAG Ester	53981	DMS-MS	100010129	3.5626	2.2314	0.3786	1.9871	1.5654	3.7553	1.568	0.8429	0.9314	0.3786	0.7848	0.4936	0.8786	1	0.5338	1.6505	1.9864	0.8314	0.42	0.0331	0.0144
DAG(16:1/20:0)	Diacylglycerol	DAG Ester	54503	DMS-MS	100010651	0.9391	0.9391	0.9391	0.9391	0.9391	0.9391	0.9391	0.9391	0.9391	0.9391	0.9391	0.9391	1.0609	0.9391	0.9391	0.9391	0.9391	0.9543	1.02	0.3506	0.1003
DAG(16:1/20:2)	Diacylglycerol	DAG Ester	54131	DMS-MS	100010279	0.9467	0.4065	0.4065	1.3455	1.2031	1.8556	0.7498	0.4413	0.6932	0.4065	1.0533	0.8847	1.6136	1.1223	0.6348	1.9507	0.9194	1.0449	1.14	0.5565	0.1471
DAG(16:1/20:4)	Diacylglycerol	DAG Ester	53272	DMS-MS	100009420	1.745	0.7958	0.314	1.4719	1.4439	1.427	1.5771	0.7264	0.7747	0.7714	1.142	0.7806	1.7809	0.858	0.7818	1.1999	1.1876	1.0112	0.85	0.7211	0.1803
DAG(16:1/22:6)	Diacylglycerol	DAG Ester	53459	DMS-MS	100009607	0.747	0.3524	0.2036	1.1705	1.1741	1.1893	1.2976	0.7587	0.716	0.4473	1.4189	0.8295	1.601	1.2109	0.6034	2.5165	0.8617	1.1679	1.36	0.3243	0.0959
DAG(18:0/18:1)	Diacylglycerol	DAG Ester	54504	DMS-MS	100010652	0.681	0.5798	0.228	0.5786	0.6413	0.9755	0.4947	0.3671	1.5507	1.0245	1.4372	2.0167	2.3397	2.2187	1.9114	4.0933	0.5683	2.074	3.65	2.6521e-05	6.4316e-05
DAG(18:0/18:2)	Diacylglycerol	DAG Ester	53273	DMS-MS	100009421	1.2751	1.0606	0.9394	1.4735	1.4814	1.9819	1.161	1.1511	0.5662	0.6386	0.6336	0.6077	0.5962	0.7531	0.6983	1.388	1.3155	0.7352	0.56	0.0005	0.0005
DAG(18:0/18:3)	Diacylglycerol	DAG Ester	53982	DMS-MS	100010130	1.8993	1.6071	0.5017	1.8689	1.7028	2.324	1.7068	1	0.959	0.5954	0.5606	0.7272	0.8768	0.5017	0.504	1.6486	1.5763	0.7967	0.51	0.0097	0.0055
DAG(18:0/22:6)	Diacylglycerol	DAG Ester	53274	DMS-MS	100009422	0.9582	1.0179	0.6825	0.9821	0.9488	1.0343	1.5723	1.748	0.9093	1.0261	1.0345	0.8457	1.0973	0.8383	0.7514	1.3434	1.118	0.9807	0.88	0.4133	0.1153
DAG(18:1/18:1)	Diacylglycerol	DAG Ester	53275	DMS-MS	100009423	0.4835	0.3073	0.1555	0.8441	0.9678	1.0322	0.5915	0.2526	1.4368	0.9568	1.9193	2.0851	3.5726	2.8508	2.2001	6.1876	0.5793	2.6511	4.58	0.0002	0.0003
DAG(18:1/18:2)	Diacylglycerol	DAG Ester	53276	DMS-MS	100009424	1.3032	0.7893	0.7541	2.9354	2.9558	3.4524	2.1861	0.9562	0.7468	0.4978	0.7946	0.6443	1.0438	1.1783	0.835	2.3468	1.9166	1.0109	0.53	0.0565	0.0224
DAG(18:1/20:1)	Diacylglycerol	DAG Ester	53801	DMS-MS	100009949	0.2937	0.2202	0.1607	0.9242	1.0482	0.9518	0.4871	0.2654	1.9394	0.877	2.5793	3.0191	5.3076	3.4957	2.4114	6.0492	0.5439	3.2098	5.9	8.8704e-05	0.0002
DAG(18:1/20:2)	Diacylglycerol	DAG Ester	54327	DMS-MS	100010475	0.3895	0.2408	0.3017	0.9606	1.1977	1.0394	0.6519	0.3578	0.8529	0.5198	1.5816	1.7435	3.6587	1.3859	1.395	3.37	0.6424	1.8134	2.82	0.0059	0.0037
DAG(18:1/20:3)	Diacylglycerol	DAG Ester	53633	DMS-MS	100009781	0.5291	0.2506	0.196	1.064	0.936	1.0876	0.7923	0.5306	0.8272	0.7616	1.3611	1.5266	2.9639	1.3234	1.154	2.6711	0.6733	1.5736	2.34	0.0082	0.0048
DAG(18:1/20:4)	Diacylglycerol	DAG Ester	53460	DMS-MS	100009608	0.9294	0.4174	0.4875	1.5824	1.8376	1.2045	1.3949	0.8359	0.8951	0.8091	1.1947	1.0246	1.7468	0.9754	0.8645	1.4746	1.0862	1.1231	1.03	0.6041	0.1563
DAG(18:1/20:5)	Diacylglycerol	DAG Ester	53277	DMS-MS	100009425	0.9755	0.7725	0.3945	2.6343	1.8399	1.9414	1.5548	0.8044	1.0245	1.3575	0.8155	0.7923	0.9622	1.3833	0.546	1.4154	1.3647	1.0371	0.76	0.5205	0.1392
DAG(18:1/22:4)	Diacylglycerol	DAG Ester	53278	DMS-MS	100009426	0.9203	0.4929	0.6518	1.7924	2.4085	1.6146	1.1619	0.9569	0.8647	0.75	0.8564	1.0431	1.3384	1.1256	0.5969	1.313	1.2499	0.986	0.79	0.4918	0.1328
DAG(18:1/22:5)	Diacylglycerol	DAG Ester	53802	DMS-MS	100009950	0.6787	0.3264	0.3815	1.5057	1.5443	1.3466	1.0037	0.9219	1.0025	0.9975	0.7831	1.052	1.4233	0.7579	0.5116	1.1209	0.9636	0.9561	0.99	0.7095	0.1784
DAG(18:1/22:6)	Diacylglycerol	DAG Ester	53461	DMS-MS	100009609	0.7134	0.2891	0.4091	1.6986	1.5252	1.6918	1.5323	1.2469	1.0016	0.835	0.9984	0.7752	1.0553	0.9718	0.4836	1.3888	1.1383	0.9387	0.82	0.8353	0.2012
DAG(18:2/18:3)	Diacylglycerol	DAG Ester	53279	DMS-MS	100009427	1.8325	1.4354	0.8357	3.3658	2.7292	3.6627	2.3773	1.1643	0.1634	0.0924	0.0865	0.0865	0.0865	0.1865	0.114	0.2888	2.1754	0.1381	0.06	2.8326e-08	6.8696e-07
DAG(18:2/20:3)	Diacylglycerol	DAG Ester	54132	DMS-MS	100010280	1.876	0.8706	1.0466	4.7081	4.203	3.9857	3.2772	2.3489	0.4682	0.602	0.7065	0.553	1.0187	0.7479	0.5453	0.9813	2.7895	0.7029	0.25	0.0006	0.0006
DAG(18:2/20:4)	Diacylglycerol	DAG Ester	53462	DMS-MS	100009610	2.9507	1.4266	2.1553	5.2115	5.5788	4.1083	4.5106	2.3005	0.5124	0.5734	0.509	0.3646	0.4603	0.359	0.4409	0.5182	3.5303	0.4672	0.13	2.7828e-06	1.5185e-05
DAG(18:2/20:5)	Diacylglycerol	DAG Ester	54505	DMS-MS	100010653	0.5084	0.2906	0.2906	1.6809	1.2292	1	1.2141	0.4654	0.2906	0.2906	0.2906	0.2906	0.2906	0.2906	0.2906	0.2906	0.8349	0.2906	0.35	0.0095	0.0054
DAG(18:2/22:4)	Diacylglycerol	DAG Ester	54133	DMS-MS	100010281	0.6507	0.2632	0.9032	1.7204	1.898	1.3226	1.0746	1	0.2066	0.2066	0.2066	0.2066	0.2066	0.2066	0.2066	0.2066	1.1041	0.2066	0.19	0.0002	0.0003
DAG(18:2/22:5)	Diacylglycerol	DAG Ester	53463	DMS-MS	100009611	1.5637	0.6064	1.3936	4.1873	3.2373	3.5481	2.6292	2.7306	0.3757	0.3513	0.3663	0.2247	0.3179	0.182	0.182	0.182	2.487	0.2728	0.11	5.967e-06	2.2318e-05
DAG(18:2/22:6)	Diacylglycerol	DAG Ester	54506	DMS-MS	100010654	3.1916	1.102	2.9509	10.5482	7.8648	9.7954	7.1849	6.4676	0.898	0.8101	0.6348	0.3052	0.4734	0.5567	0.2822	0.6041	6.1382	0.5705	0.09	1.9094e-05	5.2752e-05
TAG36:0-FA12:0	Triacylglycerol	TAG Ester	54388	DMS-MS	100010536	1	1	1	1	1	1	1	1	1	1	1	1	1	1	1	1	1	1	1
TAG38:0-FA12:0	Triacylglycerol	TAG Ester	53532	DMS-MS	100009680	0.4987	0.4987	0.4987	0.4987	0.4987	0.4987	0.4987	0.4987	2.8932	0.4987	0.4987	0.6573	0.4987	0.4987	1.3427	0.4987	0.4987	0.9234	1.85	0.1467	0.0502
TAG40:0-FA12:0	Triacylglycerol	TAG Ester	53688	DMS-MS	100009836	0.3791	0.6631	0.1455	0.1455	0.1455	0.4336	0.1455	0.1455	10.7434	1.4281	0.2864	1	0.1455	1.2925	2.1402	1.0264	0.2754	2.2578	8.2	0.0117	0.0064
TAG40:0-FA14:0	Triacylglycerol	TAG Ester	53349	DMS-MS	100009497	0.3797	0.9497	0.1163	0.1163	0.1163	0.4665	0.1163	0.1163	9.3896	1.1993	0.2564	1.3088	0.1744	1.2833	2.3163	1.0503	0.2972	2.1223	7.14	0.0085	0.0049
TAG40:0-FA16:0	Triacylglycerol	TAG Ester	53689	DMS-MS	100009837	1.0996	1.8813	0.0961	0.0961	0.0961	1.0159	0.1351	0.1159	6.1585	0.7642	0.277	1.0894	0.2429	1.2174	2.6475	0.9841	0.567	1.6726	2.95	0.0452	0.0187
TAG42:0-FA12:0	Triacylglycerol	TAG Ester	53533	DMS-MS	100009681	0.6329	1.6846	0.0348	0.0348	0.0348	0.8234	0.0348	0.161	10.4303	1.3113	0.2948	1	0.1366	1.7558	2.0015	1.0158	0.4301	2.2433	5.22	0.0182	0.009
TAG42:0-FA14:0	Triacylglycerol	TAG Ester	54029	DMS-MS	100010177	0.6503	1.648	0.0266	0.0266	0.0358	1.0063	0.0266	0.1844	10.0657	1.396	0.2793	0.9937	0.0922	1.5989	2.1814	1.088	0.4506	2.2119	4.91	0.0258	0.0117
TAG42:0-FA16:0	Triacylglycerol	TAG Ester	53690	DMS-MS	100009838	0.9664	2.156	0.0227	0.0339	0.0574	1.0336	0.0645	0.1771	10.3668	1.2738	0.3539	1.2626	0.1877	1.9541	2.6312	1.2502	0.564	2.41	4.27	0.0226	0.0106
TAG42:1-FA12:0	Triacylglycerol	TAG Ester	54030	DMS-MS	100010178	0.4955	0.778	0.1449	0.1449	0.1449	0.5387	0.1449	0.1449	9.68	1.8335	0.4731	1.222	0.1651	1.7592	2.828	1.4897	0.3171	2.4313	7.67	0.0051	0.0032
TAG42:1-FA14:0	Triacylglycerol	TAG Ester	53350	DMS-MS	100009498	0.5677	1	0.0611	0.0611	0.0611	0.7955	0.0611	0.1875	10.0151	1.9355	0.526	1.4877	0.3224	2.0671	3.2326	1.9521	0.3494	2.6923	7.71	0.0019	0.0016
TAG42:1-FA16:0	Triacylglycerol	TAG Ester	53351	DMS-MS	100009499	1.1187	1.6869	0.0506	0.1548	0.1329	0.8813	0.2119	0.1999	7.3187	1.3244	0.4867	1.2244	0.4646	1.8424	3.7746	1.7007	0.5546	2.2671	4.09	0.0105	0.0059
TAG42:1-FA16:1	Triacylglycerol	TAG Ester	53691	DMS-MS	100009839	0.6954	1.1808	0.1725	0.1725	0.1725	0.6801	0.1725	0.1725	5.8586	1.0418	0.3964	0.9582	0.254	1.3054	2.1834	1.2773	0.4273	1.6594	3.88	0.0139	0.0074
TAG42:1-FA18:1	Triacylglycerol	TAG Ester	54223	DMS-MS	100010371	1.0192	1.6124	0.1428	0.3361	0.2984	0.9808	0.2894	0.2446	7.9695	1.4817	0.759	1.971	0.9668	2.7597	4.7939	2.9307	0.6155	2.9541	4.8	0.0015	0.0013
TAG42:2-FA12:0	Triacylglycerol	TAG Ester	53692	DMS-MS	100009840	0.3616	0.6485	0.3616	0.3616	0.3616	0.519	0.3616	0.3616	4.425	1.0009	0.3616	0.7992	0.3616	1	1.2537	1.6912	0.4171	1.3616	3.26	0.017	0.0086
TAG42:2-FA18:2	Triacylglycerol	TAG Ester	53352	DMS-MS	100009500	1.8098	3.4663	0.2704	0.9801	0.8415	1.722	1	0.4955	4.2478	0.7538	0.4198	0.6827	0.2704	1.1239	2.5761	1.6287	1.3232	1.4629	1.11	0.9955	0.2304
TAG44:0-FA12:0	Triacylglycerol	TAG Ester	53693	DMS-MS	100009841	1	2.6288	0.0177	0.0177	0.0401	1.0247	0.0246	0.1664	9.1083	1.0994	0.2841	0.8184	0.1667	1.7777	1.6745	1.128	0.615	2.0071	3.26	0.036	0.0155
TAG44:0-FA14:0	Triacylglycerol	TAG Ester	54389	DMS-MS	100010537	1.1451	2.9719	0.0046	0.0158	0.044	1.5256	0.0324	0.2493	8.4146	1.1646	0.3016	0.8704	0.1228	1.7066	1.6216	1.1296	0.7486	1.9165	2.56	0.0628	0.0246
TAG44:0-FA16:0	Triacylglycerol	TAG Ester	54031	DMS-MS	100010179	1.0916	2.8184	0.007	0.0179	0.0409	1.3041	0.0355	0.2203	8.9476	1.1237	0.3042	0.9084	0.1428	1.8014	1.7446	1.1455	0.692	2.0148	2.91	0.0491	0.02
TAG44:0-FA18:0	Triacylglycerol	TAG Ester	53534	DMS-MS	100009682	0.511	1.0792	0.0833	0.0833	0.0833	0.614	0.0833	0.0833	7.9523	0.9208	0.3937	1.6645	0.465	1.9415	2.595	1.6448	0.3276	2.1972	6.71	0.0016	0.0013
TAG44:1-FA12:0	Triacylglycerol	TAG Ester	54390	DMS-MS	100010538	0.9419	1.5269	0.0289	0.0289	0.0319	0.8148	0.0289	0.1891	8.364	1.4615	0.4498	1.0581	0.2613	1.9482	2.2963	1.7866	0.4489	2.2032	4.91	0.0099	0.0056
TAG44:1-FA14:0	Triacylglycerol	TAG Ester	53694	DMS-MS	100009842	0.9646	1.6699	0.0094	0.0141	0.0303	1.0354	0.0265	0.2681	7.6126	1.3699	0.5121	1.0892	0.2194	1.9116	2.1931	1.6843	0.5023	2.074	4.13	0.0173	0.0087
TAG44:1-FA14:1	Triacylglycerol	TAG Ester	54032	DMS-MS	100010180	1	1.28	0.0439	0.0439	0.0439	0.8955	0.0439	0.2565	6.9156	1.2334	0.3586	0.8864	0.1706	1.3817	1.6746	1.2201	0.451	1.7301	3.84	0.0237	0.011
TAG44:1-FA16:0	Triacylglycerol	TAG Ester	53864	DMS-MS	100010012	1.0299	1.6627	0.023	0.0392	0.0584	0.9701	0.086	0.2332	7.4466	1.3597	0.6343	1.1254	0.4702	2.4138	2.6342	1.89	0.5128	2.2468	4.38	0.0088	0.0051
TAG44:1-FA16:1	Triacylglycerol	TAG Ester	54571	DMS-MS	100010719	1.079	2.0307	0.0099	0.0196	0.0426	1.0307	0.0374	0.2665	6.5058	1.1175	0.446	0.9693	0.2326	1.7713	1.9208	1.5933	0.5645	1.8196	3.22	0.0261	0.0119
TAG44:1-FA18:1	Triacylglycerol	TAG Ester	53695	DMS-MS	100009843	0.6434	1.3116	0.0432	0.0735	0.0931	0.906	0.1436	0.1619	11.3838	1.9908	1.0782	2.2656	0.9218	3.4271	4.2102	2.9557	0.422	3.5292	8.36	0.0005	0.0006
TAG44:2-FA12:0	Triacylglycerol	TAG Ester	53535	DMS-MS	100009683	1	1.3475	0.0497	0.0497	0.0497	1	0.0497	0.1766	5.6982	1.1801	0.4401	0.7133	0.2112	1.3226	1.8513	1.5373	0.4654	1.6193	3.48	0.0194	0.0094
TAG44:2-FA14:0	Triacylglycerol	TAG Ester	54224	DMS-MS	100010372	0.8306	1.2216	0.0435	0.0435	0.0435	1	0.0435	0.2363	5.4239	1.1126	0.4428	0.6763	0.1878	1.2403	1.7378	1.4474	0.4328	1.5336	3.54	0.0203	0.0097
TAG44:2-FA16:0	Triacylglycerol	TAG Ester	53353	DMS-MS	100009501	1.3974	2.2836	0.1149	0.2175	0.213	1.4301	0.335	0.2817	5.4942	1.1779	0.4907	0.8221	0.4365	1.5564	2.5249	1.3609	0.7842	1.733	2.21	0.065	0.0253
TAG44:2-FA16:1	Triacylglycerol	TAG Ester	54033	DMS-MS	100010181	1.0728	1.3789	0.028	0.0669	0.0713	0.9272	0.1193	0.3291	6.259	1.5527	0.8973	1.4145	0.7574	2.6359	2.9836	2.8755	0.4992	2.422	4.85	0.0041	0.0027
TAG44:2-FA18:1	Triacylglycerol	TAG Ester	54225	DMS-MS	100010373	0.7045	0.8327	0.0605	0.2467	0.2444	0.7426	0.2378	0.1663	6.8994	1.369	1.1673	1.8036	1.3227	2.6817	5.297	3.0881	0.4045	2.9536	7.3	0.0001	0.0002
TAG44:2-FA18:2	Triacylglycerol	TAG Ester	54226	DMS-MS	100010374	1.7082	3.2257	0.1519	0.2478	0.2791	2.3367	0.3405	0.3117	7.3639	1.235	0.3959	0.765	0.2189	1.4909	2.5955	1.5367	1.0752	1.9502	1.81	0.245	0.0756
TAG44:3-FA18:2	Triacylglycerol	TAG Ester	54391	DMS-MS	100010539	1.8481	2.2058	0.2363	0.7335	0.5875	2.0107	0.6797	0.4404	4.3469	1	0.4229	0.7189	0.2363	1.1462	2.8704	1.3219	1.0928	1.5079	1.38	0.6378	0.164
TAG45:0-FA14:0	Triacylglycerol	TAG Ester	54392	DMS-MS	100010540	0.408	0.9858	0.0463	0.0463	0.0463	0.3327	0.0463	0.0463	10.6016	1.3908	0.4303	1.0142	0.2213	2.1827	1.79	1.2881	0.2447	2.3649	9.66	0.0014	0.0012
TAG45:0-FA15:0	Triacylglycerol	TAG Ester	53865	DMS-MS	100010013	0.563	0.9828	0.0495	0.0495	0.0495	0.3621	0.0495	0.0495	11.2159	1.5464	0.4082	1.0172	0.2046	2.2205	1.7382	1.3947	0.2695	2.4682	9.16	0.0022	0.0017
TAG45:0-FA16:0	Triacylglycerol	TAG Ester	54572	DMS-MS	100010720	1.0526	2.1545	0.0408	0.0648	0.089	0.7714	0.0992	0.1304	23.8678	3.3389	0.9474	2.2734	0.5873	5.2072	4.0838	3.096	0.5503	5.4252	9.86	0.0015	0.0013
TAG45:1-FA15:0	Triacylglycerol	TAG Ester	53536	DMS-MS	100009684	0.5375	0.7018	0.078	0.078	0.078	0.2795	0.078	0.078	10.1332	1.8152	0.8109	1.1891	0.3716	2.5974	2.3699	1.8571	0.2386	2.6431	11.08	0.0002	0.0003
TAG45:1-FA16:0	Triacylglycerol	TAG Ester	54573	DMS-MS	100010721	0.9779	1.4767	0.0882	0.138	0.1957	0.6178	0.1813	0.2133	10.6323	1.8895	1.0221	1.599	0.7159	3.328	2.1302	2.4488	0.4861	2.9707	6.11	0.001	0.0009
TAG45:1-FA18:1	Triacylglycerol	TAG Ester	53537	DMS-MS	100009685	0.441	0.8259	0.0781	0.15	0.0781	0.5617	0.1608	0.1231	13.6017	2.4582	1.2918	2.2625	1	4.3038	3.4471	3.2291	0.3023	3.9493	13.06	2.889e-05	6.8539e-05
TAG46:0-FA12:0	Triacylglycerol	TAG Ester	53538	DMS-MS	100009686	0.6622	1.7211	0.0459	0.0459	0.0459	0.7673	0.0461	0.0952	8.7641	1.3818	0.5389	1.2327	0.3909	2.3798	1.8568	1.7333	0.4287	2.2848	5.33	0.0044	0.0029
TAG46:0-FA14:0	Triacylglycerol	TAG Ester	54393	DMS-MS	100010541	1.9264	4.8979	0.0115	0.0221	0.0531	1.9709	0.048	0.2985	7.8115	1.0707	0.3898	0.9293	0.2462	2.1692	1.4877	1.451	1.1535	1.9444	1.69	0.0851	0.0314
TAG46:0-FA16:0	Triacylglycerol	TAG Ester	53354	DMS-MS	100009502	1.8891	4.7618	0.0095	0.0245	0.0543	1.9251	0.0538	0.3008	7.4703	1.0684	0.3891	0.9316	0.2703	2.1757	1.4371	1.4061	1.1274	1.8936	1.68	0.084	0.0312
TAG46:0-FA18:0	Triacylglycerol	TAG Ester	53539	DMS-MS	100009687	0.989	2.6373	0.0187	0.0497	0.0513	1.011	0.0737	0.1562	12.1643	1.7213	0.5437	1.8009	0.3534	2.794	2.5276	2.1111	0.6234	3.002	4.82	0.01	0.0057
TAG46:1-FA12:0	Triacylglycerol	TAG Ester	53866	DMS-MS	100010014	0.9336	2.0048	0.0199	0.0268	0.0467	1.0664	0.0548	0.1573	10.2672	2.0641	0.8957	1.5157	0.6603	3.3539	2.6915	2.7133	0.5388	3.0202	5.61	0.0045	0.0029
TAG46:1-FA14:0	Triacylglycerol	TAG Ester	53696	DMS-MS	100009844	1.288	2.579	0.0065	0.0197	0.0387	1.2329	0.0403	0.246	5.562	1.0701	0.5727	0.9299	0.3747	2.0014	1.5963	1.7757	0.6814	1.7353	2.55	0.0304	0.0135
TAG46:1-FA14:1	Triacylglycerol	TAG Ester	54227	DMS-MS	100010375	1.72	2.448	0.0151	0.028	0.0338	1.155	0.0354	0.3131	6.3973	1.2033	0.4936	0.845	0.266	2.0601	1.371	1.6689	0.7185	1.7882	2.49	0.0394	0.0167
TAG46:1-FA16:0	Triacylglycerol	TAG Ester	53355	DMS-MS	100009503	1.4161	2.5724	0.0091	0.0209	0.0383	1.2191	0.0433	0.2671	5.7491	1.106	0.5863	0.894	0.4099	2.1473	1.5713	1.8115	0.6983	1.7844	2.56	0.0299	0.0133
TAG46:1-FA16:1	Triacylglycerol	TAG Ester	53540	DMS-MS	100009688	2.1025	3.9297	0.0092	0.0309	0.0532	1.7048	0.0593	0.3859	5.7044	1.014	0.6326	0.986	0.429	2.3281	1.6974	2.062	1.0344	1.8567	1.79	0.0581	0.023
TAG46:1-FA18:0	Triacylglycerol	TAG Ester	54034	DMS-MS	100010182	0.5634	1	0.0531	0.0531	0.0531	0.4959	0.0531	0.1365	5.5193	1.0873	0.5197	1.091	0.4009	2.0305	2.2222	1.6344	0.3011	1.8132	6.02	0.0016	0.0013
TAG46:1-FA18:1	Triacylglycerol	TAG Ester	54394	DMS-MS	100010542	0.8977	1.9824	0.0164	0.0298	0.0512	1.1023	0.0472	0.1691	10.1568	1.865	0.8366	1.65	0.5878	3.0161	2.6839	2.711	0.537	2.9384	5.47	0.0052	0.0032
TAG46:2-FA12:0	Triacylglycerol	TAG Ester	54035	DMS-MS	100010183	1.3718	2.5581	0.0462	0.0536	0.0761	1.4805	0.0844	0.2082	5.3875	1.1937	0.617	0.8063	0.4187	1.7347	1.7936	1.9715	0.7349	1.7404	2.37	0.0308	0.0137
TAG46:2-FA14:0	Triacylglycerol	TAG Ester	54036	DMS-MS	100010184	1.8113	3.1875	0.0217	0.0485	0.0912	2.0711	0.0884	0.3646	5.2615	1.1321	0.735	0.8679	0.48	1.8469	1.7608	2.041	0.9605	1.7657	1.84	0.0564	0.0224
TAG46:2-FA14:1	Triacylglycerol	TAG Ester	54574	DMS-MS	100010722	1.2801	1.1956	0.0118	0.0243	0.0325	0.8555	0.0386	0.2783	4.8308	1.3204	0.9868	1.0132	0.598	2.1577	1.7858	2.2255	0.4646	1.8648	4.01	0.0092	0.0053
TAG46:2-FA16:0	Triacylglycerol	TAG Ester	53356	DMS-MS	100009504	1.6728	2.6582	0.0488	0.0419	0.0723	1.5257	0.0767	0.2901	5.457	1.2634	0.7366	0.7176	0.4396	1.7418	1.7427	1.8076	0.7983	1.7383	2.18	0.0389	0.0166
TAG46:2-FA16:1	Triacylglycerol	TAG Ester	53867	DMS-MS	100010015	1.4132	1.8415	0.012	0.0303	0.0383	0.96	0.0561	0.3191	4.1383	1.0178	0.9822	1.0429	0.7482	2.2328	1.8942	2.7247	0.5838	1.8476	3.16	0.0144	0.0075
TAG46:2-FA18:1	Triacylglycerol	TAG Ester	54037	DMS-MS	100010185	0.6403	0.9321	0.0239	0.0655	0.0675	0.6759	0.0735	0.1359	7.0854	1.61	1.2567	1.704	1.0679	3.343	3.578	3.5255	0.3268	2.8963	8.86	0.0005	0.0005
TAG46:2-FA18:2	Triacylglycerol	TAG Ester	53868	DMS-MS	100010016	2.5855	5.266	0.0848	0.1027	0.1627	3.2664	0.1427	0.4224	7.6614	1.3027	0.4672	0.6973	0.2112	1.6169	1.8254	1.4116	1.5041	1.8992	1.26	0.2664	0.0809
TAG46:3-FA12:0	Triacylglycerol	TAG Ester	54038	DMS-MS	100010186	2.7175	3.8788	0.0988	0.1215	0.155	2.5394	0.1741	0.4336	6.1152	1.2843	0.5463	0.7157	0.3188	1.4993	2.1366	1.8408	1.2648	1.8071	1.43	0.1767	0.0584
TAG46:3-FA14:0	Triacylglycerol	TAG Ester	54395	DMS-MS	100010543	2.2681	3.4617	0.0601	0.0601	0.1146	2.3258	0.0911	0.3522	5.1147	1	0.3935	0.5557	0.2972	1.4062	1.4842	1.5399	1.0917	1.4739	1.35	0.1632	0.0553
TAG46:3-FA14:1	Triacylglycerol	TAG Ester	53357	DMS-MS	100009505	1.2116	1.0959	0.0475	0.0475	0.0475	0.9162	0.0881	0.2485	3.1537	1.0838	0.7008	0.7474	0.3807	1.5293	1.6269	1.6384	0.4628	1.3576	2.93	0.0137	0.0073
TAG46:3-FA16:0	Triacylglycerol	TAG Ester	54396	DMS-MS	100010544	2.5048	3.4685	0.1958	0.1797	0.1978	1.8779	0.2639	0.3222	5.3868	1.444	0.4836	0.5947	0.2733	1.4092	1.4053	1.4962	1.1263	1.5616	1.39	0.2593	0.0789
TAG46:3-FA16:1	Triacylglycerol	TAG Ester	54397	DMS-MS	100010545	1.6063	1.7794	0.0486	0.0464	0.0734	1.2765	0.0811	0.3295	4.0774	1.0874	0.9126	0.7692	0.6575	1.7436	1.8941	2.3844	0.6552	1.6908	2.58	0.0201	0.0097
TAG46:3-FA18:1	Triacylglycerol	TAG Ester	54575	DMS-MS	100010723	0.8632	1.1247	0.1304	0.2467	0.2365	1.0237	0.3071	0.208	5.0587	1.0671	0.9763	1.1707	0.8463	2.2508	2.9622	2.4929	0.5176	2.1031	4.06	0.0012	0.0011
TAG46:3-FA18:2	Triacylglycerol	TAG Ester	54576	DMS-MS	100010724	2.1303	2.6347	0.1573	0.1764	0.2216	2.1952	0.2535	0.416	5.7518	1.3177	0.6332	0.6823	0.3681	1.8557	2.2692	1.9297	1.0231	1.851	1.81	0.1198	0.0425
TAG46:3-FA18:3	Triacylglycerol	TAG Ester	54039	DMS-MS	100010187	2.8805	5.0842	0.1676	0.1676	0.1676	2.8966	0.1676	0.4342	6.1483	0.9426	0.2835	0.5209	0.1676	1.1201	1.0292	0.9708	1.4957	1.3979	0.93	0.6558	0.1669
TAG46:4-FA18:2	Triacylglycerol	TAG Ester	53869	DMS-MS	100010017	3.1116	4.0969	0.594	0.7883	0.9835	3.9231	1	0.7606	4.5484	0.943	0.7604	0.7002	0.594	1.5358	3.3709	1.9651	1.9073	1.8022	0.94	0.9403	0.2206
TAG47:0-FA14:0	Triacylglycerol	TAG Ester	54228	DMS-MS	100010376	0.6476	1.6374	0.0224	0.0224	0.0489	0.5587	0.0224	0.0693	10.4101	1.6798	0.5691	1.3524	0.3928	2.7473	1.948	1.7019	0.3787	2.6002	6.87	0.0031	0.0022
TAG47:0-FA15:0	Triacylglycerol	TAG Ester	54229	DMS-MS	100010377	1.2242	1.956	0.024	0.0325	0.0435	0.5234	0.043	0.1073	13.4206	1.9437	0.7758	1.4507	0.5246	3.4281	2.096	1.9163	0.4942	3.1945	6.46	0.0037	0.0025
TAG47:0-FA16:0	Triacylglycerol	TAG Ester	53697	DMS-MS	100009845	1.0957	2.3239	0.0419	0.0508	0.0742	0.6594	0.0621	0.1137	14.4243	2.3357	0.9043	1.8486	0.6828	4.2332	2.3971	2.5187	0.5527	3.6681	6.64	0.0024	0.0018
TAG47:0-FA17:0	Triacylglycerol	TAG Ester	53870	DMS-MS	100010018	1.1453	2.4126	0.0608	0.1464	0.1811	0.8339	0.1889	0.1974	15.0153	2.1229	0.8547	1.9514	0.6386	3.6101	2.8572	2.56	0.6458	3.7013	5.73	0.0036	0.0025
TAG47:1-FA14:0	Triacylglycerol	TAG Ester	53871	DMS-MS	100010019	0.6768	1.527	0.0192	0.0323	0.0443	0.5272	0.0372	0.0874	11.8501	2.2974	1.2227	1.9066	0.7773	3.7401	2.7936	2.9184	0.3689	3.4383	9.32	0.0009	0.0008
TAG47:1-FA15:0	Triacylglycerol	TAG Ester	53358	DMS-MS	100009506	0.8578	1.2007	0.0159	0.0198	0.0318	0.3995	0.0358	0.0821	10.2103	1.9438	1.1422	1.4246	0.8109	3.5166	2.2898	2.5815	0.3304	2.99	9.05	0.0011	0.001
TAG47:1-FA16:0	Triacylglycerol	TAG Ester	54398	DMS-MS	100010546	0.9118	1.5667	0.0185	0.0311	0.0362	0.5653	0.0439	0.1002	9.5013	1.7804	1.0882	1.3907	0.8075	3.588	2.2666	2.7213	0.4092	2.893	7.07	0.0019	0.0015
TAG47:1-FA16:1	Triacylglycerol	TAG Ester	54577	DMS-MS	100010725	0.8583	1.4443	0.0399	0.0419	0.0415	0.4647	0.0708	0.1177	8.1076	1.5175	1.1417	1.2771	0.7508	3.3031	2.1363	2.6815	0.3849	2.6144	6.79	0.0012	0.0011
TAG47:1-FA17:0	Triacylglycerol	TAG Ester	53872	DMS-MS	100010020	0.8501	1.3457	0.0772	0.1121	0.1172	0.5471	0.0968	0.1268	12.6512	2.4795	1.1499	1.9105	0.6822	3.9223	3.2394	3.4133	0.4091	3.6811	9	0.0003	0.0004
TAG47:1-FA18:1	Triacylglycerol	TAG Ester	54578	DMS-MS	100010726	0.545	0.9546	0.0218	0.052	0.0418	0.4153	0.0483	0.0595	14.4082	2.7951	1.4206	2.2516	1.0454	4.5751	3.5474	3.6444	0.2673	4.211	15.75	0.0001	0.0002
TAG47:2-FA14:0	Triacylglycerol	TAG Ester	53541	DMS-MS	100009689	0.9767	1.7649	0.0375	0.0728	0.1065	0.8078	0.079	0.1185	7.6744	1.6818	1.0233	1.1562	0.6322	2.634	2.0059	2.9	0.4955	2.4635	4.97	0.0032	0.0023
TAG47:2-FA15:0	Triacylglycerol	TAG Ester	54230	DMS-MS	100010378	0.8285	1.0906	0.0312	0.0312	0.0312	0.5063	0.0312	0.0866	5.5136	1.2793	1	0.8089	0.6503	2.1698	1.643	2.0556	0.3296	1.8901	5.73	0.0023	0.0017
TAG47:2-FA16:1	Triacylglycerol	TAG Ester	54579	DMS-MS	100010727	0.7333	0.8797	0.0365	0.0434	0.0456	0.359	0.054	0.1046	4.8104	1.1203	1.4343	1.2261	1.2014	2.8938	1.7739	3.1431	0.282	2.2004	7.8	0.0005	0.0005
TAG47:2-FA18:1	Triacylglycerol	TAG Ester	53698	DMS-MS	100009846	0.527	0.7035	0.0686	0.1417	0.128	0.4844	0.1263	0.0955	9.1674	2.3709	1.7222	1.9019	1.2965	3.8414	3.1516	4.2812	0.2844	3.4666	12.19	1.2332e-05	3.9584e-05
TAG47:2-FA18:2	Triacylglycerol	TAG Ester	54580	DMS-MS	100010728	1.3769	2.3215	0.0852	0.107	0.0844	1.169	0.1458	0.1593	9.2271	1.7986	0.6528	0.831	0.3533	2.0071	1.7854	1.99	0.6812	2.3307	3.42	0.0205	0.0098
TAG48:0-FA14:0	Triacylglycerol	TAG Ester	54399	DMS-MS	100010547	1.0524	2.8372	0.0118	0.0299	0.0503	1.1673	0.054	0.1516	5.7536	1.0549	0.5549	0.9476	0.5077	2.2315	1.4258	1.8227	0.6693	1.7873	2.67	0.022	0.0103
TAG48:0-FA16:0	Triacylglycerol	TAG Ester	54581	DMS-MS	100010729	2.5031	5.9617	0.0344	0.0572	0.0905	1.9406	0.0987	0.3107	6.1318	1.0429	0.5446	0.9571	0.5562	2.4321	1.2435	1.7301	1.3746	1.8298	1.33	0.098	0.0354
TAG48:0-FA18:0	Triacylglycerol	TAG Ester	54400	DMS-MS	100010548	1.1413	3.1613	0.0157	0.0222	0.0477	1.1276	0.0547	0.1381	6.3671	1.0201	0.4041	0.9799	0.3213	2.044	1.3578	1.4168	0.7136	1.7389	2.44	0.0322	0.0141
TAG48:1-FA12:0	Triacylglycerol	TAG Ester	53542	DMS-MS	100009690	0.6254	1.2449	0.0371	0.0397	0.0343	0.7942	0.0513	0.1042	11.6416	2.2268	1.1169	1.8724	0.8831	4.1783	3.8527	3.9444	0.3664	3.7145	10.14	0.0006	0.0006
TAG48:1-FA14:0	Triacylglycerol	TAG Ester	54040	DMS-MS	100010188	1.0251	2.4016	0.0127	0.0405	0.0613	1.1346	0.0677	0.162	5.1032	1.1195	0.7748	0.9749	0.7319	2.4767	1.5105	2.3587	0.6132	1.8813	3.07	0.0141	0.0074
TAG48:1-FA14:1	Triacylglycerol	TAG Ester	54231	DMS-MS	100010379	0.9997	1.3583	0.0233	0.0218	0.0394	0.7348	0.0488	0.1822	5.6461	1.4977	1.0003	1.0765	0.7701	2.6608	1.6804	2.4401	0.426	2.0965	4.92	0.0044	0.0029
TAG48:1-FA16:0	Triacylglycerol	TAG Ester	53359	DMS-MS	100009507	1.8753	3.7214	0.0134	0.051	0.0735	1.4271	0.0947	0.266	4.7986	1.0154	0.8924	0.9846	0.8782	2.6932	1.475	2.5404	0.9403	1.9097	2.03	0.0347	0.015
TAG48:1-FA16:1	Triacylglycerol	TAG Ester	53543	DMS-MS	100009691	2.983	5.6248	0.0173	0.0633	0.0904	1.8226	0.132	0.4004	4.5632	0.8626	0.9801	0.9973	1.0027	2.8984	1.4555	2.7441	1.3917	1.938	1.39	0.0727	0.0278
TAG48:1-FA18:0	Triacylglycerol	TAG Ester	53699	DMS-MS	100009847	1.0647	2.0894	0.0135	0.0272	0.0372	0.9353	0.0517	0.1684	6.9135	1.4573	0.8156	1.2639	0.6136	2.8405	2.2842	2.4748	0.5484	2.3329	4.25	0.0078	0.0046
TAG48:1-FA18:1	Triacylglycerol	TAG Ester	54401	DMS-MS	100010549	0.9937	2.2929	0.0111	0.0387	0.0604	1.0597	0.0642	0.1526	5.2119	1.0912	0.74	1.0063	0.6428	2.3919	1.4696	2.1361	0.5842	1.8362	3.14	0.0141	0.0074
TAG48:2-FA12:0	Triacylglycerol	TAG Ester	54582	DMS-MS	100010730	0.4595	0.8832	0.0311	0.036	0.0537	0.6347	0.0584	0.099	6.5921	1.8498	1.2897	1.5345	1.1168	3.6058	3.0755	4.3491	0.282	2.9267	10.38	0.0003	0.0004
TAG48:2-FA14:0	Triacylglycerol	TAG Ester	54583	DMS-MS	100010731	2.0798	4.2502	0.0414	0.112	0.1392	2.3661	0.1775	0.3124	4.0971	0.9584	1.0416	0.8627	0.9584	2.361	1.5864	2.8177	1.1848	1.8354	1.55	0.0637	0.0249
TAG48:2-FA14:1	Triacylglycerol	TAG Ester	53700	DMS-MS	100009848	0.8509	0.995	0.0176	0.0263	0.0408	0.6559	0.0536	0.1578	4.1372	1.5352	1.21	1.0183	1.005	2.6681	1.6432	2.9326	0.3497	2.0187	5.77	0.0025	0.0018
TAG48:2-FA16:0	Triacylglycerol	TAG Ester	53360	DMS-MS	100009508	2.394	4.0894	0.0371	0.1051	0.1232	2.1314	0.1714	0.3362	3.5449	0.9095	1.0191	0.7508	0.9809	2.2723	1.3282	2.6032	1.1735	1.6761	1.43	0.0763	0.0288
TAG48:2-FA16:1	Triacylglycerol	TAG Ester	54402	DMS-MS	100010550	1.3817	1.9419	0.0087	0.0548	0.0657	0.8624	0.1012	0.2272	2.2769	0.5979	1.1376	0.7886	1.2792	2.2685	1.1991	2.8671	0.5805	1.5519	2.67	0.0199	0.0096
TAG48:2-FA18:0	Triacylglycerol	TAG Ester	53701	DMS-MS	100009849	1.1906	2.1123	0.1071	0.0993	0.0946	1.2553	0.1025	0.1833	5.4195	1.3019	0.692	0.8094	0.4495	1.7117	2.1168	1.9519	0.6431	1.8066	2.81	0.0177	0.0088
TAG48:2-FA18:1	Triacylglycerol	TAG Ester	54584	DMS-MS	100010732	0.6509	0.9887	0.0113	0.0357	0.0489	0.5906	0.057	0.1251	3.9195	1.1111	1.1431	1.0486	1.0113	2.6008	1.795	3.0956	0.3135	1.9656	6.27	0.002	0.0016
TAG48:2-FA18:2	Triacylglycerol	TAG Ester	54041	DMS-MS	100010189	4.8777	10.1825	0.1117	0.2271	0.3074	5.5377	0.3663	0.6399	6.8241	1.276	0.6243	0.724	0.3716	2.0492	1.7024	1.9598	2.7813	1.9414	0.7	0.5948	0.1544
TAG48:3-FA12:0	Triacylglycerol	TAG Ester	53370	DMS-MS	100009518	1.4762	2.3806	0.1453	0.1541	0.1834	1.8776	0.1865	0.2374	5.8069	1.3782	0.6218	0.5952	0.3361	1.9658	2.088	2.3574	0.8301	1.8937	2.28	0.0596	0.0236
TAG48:3-FA14:0	Triacylglycerol	TAG Ester	53551	DMS-MS	100009699	4.458	7.372	0.0754	0.2978	0.329	4.5253	0.5037	0.6691	4.6568	1.0808	0.9192	0.6776	0.6359	2.2691	1.7855	2.8468	2.2788	1.859	0.82	0.4303	0.1193
TAG48:3-FA14:1	Triacylglycerol	TAG Ester	53883	DMS-MS	100010031	1.6092	1.647	0.0819	0.0738	0.0807	1.1935	0.1356	0.2514	2.7781	1.0449	0.9551	0.6245	0.7603	1.7512	1.2891	2.2758	0.6341	1.4349	2.26	0.0213	0.0101
TAG48:3-FA16:0	Triacylglycerol	TAG Ester	53884	DMS-MS	100010032	3.8042	5.608	0.0793	0.1251	0.1488	3.075	0.2372	0.5083	4.3018	1.2417	0.7583	0.5732	0.4791	1.9238	1.4342	2.109	1.6982	1.6026	0.94	0.259	0.0789
TAG48:3-FA16:1	Triacylglycerol	TAG Ester	54408	DMS-MS	100010556	1.4504	2.0152	0.0217	0.1108	0.1132	1.2059	0.1825	0.2475	1.7005	0.4872	0.9804	0.5612	1.1899	1.7912	1.0196	2.6954	0.6684	1.3032	1.95	0.0447	0.0185
TAG48:3-FA18:1	Triacylglycerol	TAG Ester	54585	DMS-MS	100010733	0.9374	1.3466	0.0601	0.0835	0.0965	1.0626	0.1121	0.163	4.4828	1.1583	1.1512	0.9293	0.8893	2.2555	2.0729	3.1774	0.4827	2.0146	4.17	0.0031	0.0022
TAG48:3-FA18:2	Triacylglycerol	TAG Ester	54232	DMS-MS	100010380	3.3863	4.5364	0.0979	0.2187	0.2457	3.1139	0.3553	0.5033	5.012	1.1912	0.8088	0.6643	0.4671	2.0474	1.841	2.4498	1.5572	1.8102	1.16	0.2493	0.0767
TAG48:3-FA18:3	Triacylglycerol	TAG Ester	53544	DMS-MS	100009692	8.2388	13.5611	0.0778	0.2021	0.2466	6.8814	0.3988	0.8159	6.8666	1.1841	0.4834	0.7445	0.2362	1.7717	1.4426	1.5184	3.8028	1.7809	0.47	0.8732	0.2072
TAG48:4-FA12:0	Triacylglycerol	TAG Ester	53702	DMS-MS	100009850	4.1484	6.1357	0.674	0.4984	0.4812	5.1681	0.5885	0.7055	5.0045	1.2945	0.4353	0.4436	0.2919	1.3049	1.5934	1.5522	2.3	1.49	0.65	0.6346	0.1633
TAG48:4-FA14:0	Triacylglycerol	TAG Ester	53361	DMS-MS	100009509	7.0982	10.0813	0.2762	0.3969	0.422	6.2012	0.6399	0.8784	5.6971	1.1216	0.741	0.7421	0.5941	2.7191	1.993	2.499	3.2493	2.0134	0.62	0.8536	0.2043
TAG48:4-FA14:1	Triacylglycerol	TAG Ester	54403	DMS-MS	100010551	3.4692	3.1357	0.1358	0.1726	0.2045	2.2781	0.2558	0.5343	3.4822	1.1207	0.8793	0.6057	0.5229	1.7477	1.3807	2.6231	1.2732	1.5453	1.21	0.1921	0.0622
TAG48:4-FA16:0	Triacylglycerol	TAG Ester	53362	DMS-MS	100009510	5.961	6.2958	0.1826	0.2327	0.2229	3.017	0.33	0.6389	4.3687	1.4486	0.6151	0.6459	0.5459	1.6345	1.3541	1.856	2.1101	1.5586	0.74	0.5131	0.1374
TAG48:4-FA16:1	Triacylglycerol	TAG Ester	53873	DMS-MS	100010021	4.0233	4.851	0.0847	0.218	0.2226	2.721	0.3362	0.548	3.2053	1.0031	0.9969	0.6245	0.9816	2.2196	1.4987	3.1309	1.6256	1.7076	1.05	0.2124	0.0673
TAG48:4-FA18:1	Triacylglycerol	TAG Ester	54404	DMS-MS	100010552	1.4645	2.1013	0.1839	0.1642	0.1693	1.5072	0.2279	0.2909	4.3284	1.1283	0.8717	0.7049	0.6192	2.0236	1.7353	2.1448	0.7637	1.6945	2.22	0.0295	0.0132
TAG48:4-FA18:2	Triacylglycerol	TAG Ester	54042	DMS-MS	100010190	4.6777	6.0054	0.6126	0.491	0.4725	5.0177	0.5494	0.7041	5.0247	1.2381	0.7619	0.5435	0.3768	1.646	1.7759	2.1149	2.3163	1.6852	0.73	0.9504	0.2219
TAG48:4-FA18:3	Triacylglycerol	TAG Ester	53703	DMS-MS	100009851	6.8323	8.0263	0.0988	0.1827	0.2737	5.1124	0.3473	0.7677	6.3205	1.2119	0.7881	0.7326	0.4569	2.1621	1.8302	2.3345	2.7052	1.9796	0.73	0.4923	0.1328
TAG48:4-FA20:4	Triacylglycerol	TAG Ester	53874	DMS-MS	100010022	1.8262	2.4044	0.2593	0.1857	0.2197	1	0.3683	0.1857	2.8932	2.0764	0.4743	0.9372	0.5161	1.072	1.6683	1.0293	0.8062	1.3334	1.65	0.0801	0.0299
TAG48:5-FA18:2	Triacylglycerol	TAG Ester	54043	DMS-MS	100010191	4.0186	4.8816	0.7706	0.55	0.5843	3.737	0.7594	0.5299	2.8767	0.8216	0.5304	0.5299	0.5299	1.1784	1.3822	1.9768	1.9789	1.2282	0.62	0.5886	0.1533
TAG48:5-FA18:3	Triacylglycerol	TAG Ester	53875	DMS-MS	100010023	5.5314	4.7639	0.5519	0.5595	0.5091	4.8455	0.5566	0.7889	3.4147	1	0.5091	0.5091	0.5091	1.828	0.5091	0.5091	2.2634	1.0985	0.49	0.3471	0.1003
TAG49:0-FA15:0	Triacylglycerol	TAG Ester	53704	DMS-MS	100009852	0.6104	1.1068	0.025	0.0452	0.0569	0.3458	0.0524	0.0708	9.0886	1.9683	1.0775	1.3938	0.9225	3.8427	1.8922	2.4578	0.2892	2.8304	9.79	0.0004	0.0005
TAG49:0-FA16:0	Triacylglycerol	TAG Ester	54044	DMS-MS	100010192	1.0682	2.6097	0.0435	0.0622	0.0853	0.6609	0.0803	0.121	9.9736	1.9496	0.9318	1.5832	0.7625	3.7768	1.8994	2.3884	0.5914	2.9082	4.92	0.0034	0.0024
TAG49:0-FA17:0	Triacylglycerol	TAG Ester	54405	DMS-MS	100010553	1.233	2.9163	0.0352	0.032	0.0547	0.7159	0.0447	0.1129	10.4201	1.7047	0.767	1.4674	0.5575	3.3484	1.814	2.2212	0.6431	2.7875	4.33	0.007	0.0042
TAG49:0-FA18:0	Triacylglycerol	TAG Ester	53363	DMS-MS	100009511	0.825	1.8297	0.0549	0.0777	0.0778	0.4634	0.0951	0.1077	13.7304	2.743	1.0749	2.2376	0.9251	4.2908	2.7244	2.7793	0.4414	3.8132	8.64	0.0005	0.0005
TAG49:1-FA14:0	Triacylglycerol	TAG Ester	54233	DMS-MS	100010381	0.5496	1.3671	0.0147	0.0329	0.04	0.482	0.0458	0.0615	9.0727	1.9907	1.2132	1.6121	0.7868	3.4789	2.401	2.9483	0.3242	2.938	9.06	0.0008	0.0008
TAG49:1-FA15:0	Triacylglycerol	TAG Ester	53364	DMS-MS	100009512	0.523	0.8699	0.0213	0.0405	0.0458	0.2947	0.0511	0.0525	6.9986	1.6561	1.2978	1.2634	1.1301	3.6645	1.8382	2.9002	0.2373	2.5936	10.93	0.0002	0.0003
TAG49:1-FA16:0	Triacylglycerol	TAG Ester	53876	DMS-MS	100010024	0.5508	1.142	0.027	0.0514	0.0784	0.352	0.075	0.0693	5.2375	1.2967	1.0233	1.0643	0.9767	2.8186	1.3593	2.3287	0.2932	2.0131	6.87	0.0006	0.0007
TAG49:1-FA16:1	Triacylglycerol	TAG Ester	53545	DMS-MS	100009693	0.8821	1.5856	0.0171	0.0267	0.0473	0.4367	0.0436	0.0872	5.278	1.1179	1.1217	1.1211	0.8811	2.8571	1.5933	2.7055	0.3908	2.0845	5.33	0.0027	0.002
TAG49:1-FA17:0	Triacylglycerol	TAG Ester	54045	DMS-MS	100010193	0.8475	1.547	0.0099	0.0259	0.0304	0.4595	0.0451	0.08	7.5557	1.5186	1.1525	1.4559	0.8107	3.425	2.1571	2.9579	0.3807	2.6292	6.91	0.0021	0.0016
TAG49:1-FA18:1	Triacylglycerol	TAG Ester	53365	DMS-MS	100009513	0.4657	0.9113	0.0181	0.045	0.0539	0.3252	0.0588	0.0505	7.9296	1.809	1.2284	1.4504	1.0887	3.8667	1.9912	3.0396	0.241	2.8005	11.62	0.0002	0.0003
TAG49:2-FA14:0	Triacylglycerol	TAG Ester	54046	DMS-MS	100010194	0.4953	0.9596	0.0189	0.0429	0.0619	0.4574	0.0544	0.0676	4.3325	1.1408	1.1065	1.1203	1.0404	2.6083	1.7971	2.9517	0.2698	2.0122	7.46	0.0007	0.0007
TAG49:2-FA15:0	Triacylglycerol	TAG Ester	53877	DMS-MS	100010025	0.8563	1.2358	0.0383	0.0927	0.082	0.5234	0.1296	0.0894	4.256	1.1278	1.3866	0.8722	1.2281	2.9867	1.4572	3.0111	0.381	2.0407	5.36	0.0012	0.0011
TAG49:2-FA16:0	Triacylglycerol	TAG Ester	54234	DMS-MS	100010382	0.9684	1.6712	0.0536	0.1043	0.1227	0.6652	0.1464	0.1268	4.0525	1.0316	1.1016	0.8348	1.0333	2.6018	1.2607	2.5709	0.4823	1.8109	3.75	0.0036	0.0025
TAG49:2-FA16:1	Triacylglycerol	TAG Ester	53546	DMS-MS	100009694	0.601	0.8948	0.0186	0.0542	0.0637	0.3428	0.0844	0.074	3.7916	1.1052	1.9208	1.26	1.981	4.0074	1.7937	4.1399	0.2667	2.5	9.37	0.0003	0.0004
TAG49:2-FA17:0	Triacylglycerol	TAG Ester	53366	DMS-MS	100009514	0.9403	1.7511	0.0354	0.0577	0.0547	0.7494	0.1048	0.0994	5.4332	1.2582	1.3777	1.0597	0.7285	2.7484	1.7875	2.7291	0.4741	2.1403	4.51	0.0034	0.0023
TAG49:2-FA18:1	Triacylglycerol	TAG Ester	54406	DMS-MS	100010554	0.4008	0.5989	0.0156	0.0565	0.056	0.2737	0.0682	0.0479	5.1608	1.5295	1.8093	1.4011	1.7761	4.1496	2.1212	4.3902	0.1897	2.7922	14.72	7.5316e-05	0.0002
TAG49:2-FA18:2	Triacylglycerol	TAG Ester	54047	DMS-MS	100010195	1.6328	3.0243	0.1084	0.1955	0.2064	1.2228	0.2499	0.1904	7.2307	1.454	0.7772	0.7109	0.4208	2.3933	1.4638	1.9571	0.8538	2.051	2.4	0.0456	0.0187
TAG49:3-FA15:0	Triacylglycerol	TAG Ester	53547	DMS-MS	100009695	1.7245	2.0282	0.0623	0.229	0.1719	1.0016	0.3624	0.1755	4.4646	0.9984	1.2128	0.6187	0.7333	2.5048	1.4491	2.7938	0.7194	1.847	2.57	0.0219	0.0103
TAG49:3-FA16:0	Triacylglycerol	TAG Ester	53367	DMS-MS	100009515	2.4893	3.4614	0.0887	0.2268	0.2287	1.6142	0.3315	0.2378	5.2949	1.1598	0.8667	0.8293	0.6527	2.2279	1.1333	2.0624	1.0848	1.7784	1.64	0.0892	0.0325
TAG49:3-FA16:1	Triacylglycerol	TAG Ester	53368	DMS-MS	100009516	1.0543	1.36	0.0506	0.1696	0.1698	0.693	0.2419	0.1476	2.973	0.81	1.738	0.9457	1.8482	3.094	1.4576	4.0795	0.4858	2.1183	4.36	0.0019	0.0015
TAG49:3-FA18:2	Triacylglycerol	TAG Ester	53705	DMS-MS	100009853	1.413	2.0167	0.0533	0.1983	0.2062	1.1234	0.3046	0.171	4.4587	1.044	0.956	0.6354	0.6026	2.4197	1.4241	2.3394	0.6858	1.735	2.53	0.0251	0.0115
TAG49:3-FA18:3	Triacylglycerol	TAG Ester	54407	DMS-MS	100010555	1.9268	3.123	0.1097	0.1097	0.2042	1.1249	0.2561	0.1748	5.8376	1	0.5726	0.5503	0.3343	1.4124	1.1007	1.5495	0.8787	1.5447	1.76	0.1172	0.0418
TAG50:0-FA14:0	Triacylglycerol	TAG Ester	53706	DMS-MS	100009854	0.9252	2.6593	0.0358	0.0502	0.0962	1.0748	0.0875	0.1435	8.3305	1.4488	0.695	1.4847	0.7089	3.1032	1.9737	2.6795	0.6341	2.5531	4.03	0.007	0.0042
TAG50:0-FA16:0	Triacylglycerol	TAG Ester	54235	DMS-MS	100010383	1.3242	3.4936	0.0403	0.0806	0.1018	1.1124	0.1365	0.1629	4.0339	0.9923	0.768	0.936	1.0077	2.5711	1.1339	2.2516	0.8066	1.7118	2.12	0.0236	0.011
TAG50:0-FA18:0	Triacylglycerol	TAG Ester	53878	DMS-MS	100010026	1.5898	4.2602	0.0482	0.0699	0.0881	1.2384	0.1161	0.167	5.0151	1.0441	0.5421	0.9559	0.6106	2.3015	1.1626	1.7486	0.9472	1.6725	1.77	0.0455	0.0187
TAG50:1-FA14:0	Triacylglycerol	TAG Ester	54048	DMS-MS	100010196	0.5342	1.3691	0.0177	0.0562	0.066	0.669	0.084	0.079	4.4341	1.124	0.9695	1.0305	1.0467	2.8067	1.8086	3.0542	0.3594	2.0343	5.66	0.0018	0.0015
TAG50:1-FA16:0	Triacylglycerol	TAG Ester	53879	DMS-MS	100010027	1.1034	2.5815	0.0348	0.1036	0.1193	0.9735	0.1721	0.1518	3.048	0.943	1.0265	0.9089	1.3687	2.7633	1.1528	2.8256	0.655	1.7546	2.68	0.0121	0.0066
TAG50:1-FA16:1	Triacylglycerol	TAG Ester	54236	DMS-MS	100010384	1.1358	2.2651	0.0167	0.0943	0.104	0.8239	0.1563	0.1463	2.4232	0.7296	1.2343	0.8642	1.6307	2.8374	1.248	3.4543	0.5928	1.8027	3.04	0.0115	0.0063
TAG50:1-FA18:0	Triacylglycerol	TAG Ester	54237	DMS-MS	100010385	1.2511	2.6988	0.0192	0.0622	0.0741	0.9579	0.1159	0.1499	4.2813	1.0481	0.9164	0.9951	1.0049	2.8023	1.5652	2.8915	0.6661	1.9381	2.91	0.0126	0.0068
TAG50:1-FA18:1	Triacylglycerol	TAG Ester	53880	DMS-MS	100010028	1.2266	2.8963	0.0334	0.102	0.1181	1.0263	0.1619	0.1529	3.5717	0.9724	0.9544	0.9737	1.2201	2.7827	1.2286	2.8312	0.7147	1.8169	2.54	0.0148	0.0077
TAG50:1-FA20:1	Triacylglycerol	TAG Ester	53548	DMS-MS	100009696	0.6155	1.7127	0.0548	0.0548	0.0548	0.9143	0.0675	0.105	6.2336	1.0635	0.9365	1.1755	0.8085	2.7123	1.4138	2.132	0.4474	2.0595	4.6	0.0031	0.0022
TAG50:2-FA14:0	Triacylglycerol	TAG Ester	53549	DMS-MS	100009697	0.4445	0.961	0.0231	0.0949	0.0992	0.6184	0.1326	0.0832	2.9189	1.0691	1.4101	1.039	1.6823	3.3429	1.9546	4.3228	0.3071	2.2175	7.22	0.0005	0.0006
TAG50:2-FA14:1	Triacylglycerol	TAG Ester	53369	DMS-MS	100009517	0.5729	0.8314	0.0337	0.0434	0.0572	0.5641	0.0653	0.0975	5.002	1.4759	1.5148	1.2462	1.1686	3.1273	2.1451	3.569	0.2832	2.4061	8.5	0.0004	0.0005
TAG50:2-FA16:0	Triacylglycerol	TAG Ester	54586	DMS-MS	100010734	1.5411	3.0902	0.0776	0.2027	0.2079	1.4208	0.3515	0.2286	1.8061	0.6229	1.0658	0.6395	1.3885	2.3074	0.9342	2.7852	0.89	1.4437	1.62	0.0656	0.0255
TAG50:2-FA16:1	Triacylglycerol	TAG Ester	53881	DMS-MS	100010029	0.9899	1.6854	0.0193	0.141	0.1444	0.7829	0.2392	0.1524	1.9915	0.7842	1.6975	1.0101	2.4755	3.4975	1.3621	4.4712	0.5193	2.1612	4.16	0.0052	0.0033
TAG50:2-FA18:0	Triacylglycerol	TAG Ester	54049	DMS-MS	100010197	1.6773	3.6764	0.0752	0.1245	0.1415	1.77	0.2437	0.2429	3.8899	1.0144	0.973	0.8589	0.9856	2.3928	1.6269	2.9177	0.9939	1.8324	1.84	0.0393	0.0167
TAG50:2-FA18:1	Triacylglycerol	TAG Ester	53550	DMS-MS	100009698	0.8031	1.3977	0.0182	0.1146	0.118	0.7017	0.1808	0.1204	2.5629	0.9491	1.5655	1.0509	2.0498	3.5419	1.6288	4.3419	0.4318	2.2114	5.12	0.0025	0.0018
TAG50:2-FA18:2	Triacylglycerol	TAG Ester	53882	DMS-MS	100010030	5.2543	11.7587	0.2918	0.5905	0.6	5.0096	0.9948	0.6818	4.2809	1.0052	0.7433	0.6095	0.5889	2.1984	1.2038	2.2404	3.1477	1.6088	0.51	0.7915	0.1932
TAG50:2-FA20:2	Triacylglycerol	TAG Ester	54238	DMS-MS	100010386	1.3018	2.8405	0.052	0.0915	0.1143	1.6	0.1353	0.1643	4.2763	1.0417	0.7996	0.9583	0.726	1.7452	1.1193	1.5991	0.7875	1.5332	1.95	0.0337	0.0147
TAG50:3-FA14:0	Triacylglycerol	TAG Ester	53707	DMS-MS	100009855	1.9931	3.8206	0.1628	0.5403	0.4781	2.849	0.7866	0.3515	3.4366	1.0181	0.9819	0.6178	0.7655	2.493	1.7436	3.293	1.3727	1.7937	1.31	0.2397	0.0743
TAG50:3-FA14:1	Triacylglycerol	TAG Ester	54587	DMS-MS	100010735	0.5552	0.6811	0.0397	0.0719	0.0684	0.5173	0.1106	0.114	3.5221	1.3743	1.9468	1.3189	1.9576	3.3667	2.2935	4.9822	0.2698	2.5952	9.62	0.0001	0.0002
TAG50:3-FA16:0	Triacylglycerol	TAG Ester	54050	DMS-MS	100010198	3.9677	6.2425	0.1251	0.5997	0.5545	3.2839	1.1059	0.5283	2.1512	0.6803	0.9499	0.4976	0.8861	2.201	1.0501	2.7363	2.0509	1.3941	0.68	0.8723	0.2072
TAG50:3-FA16:1	Triacylglycerol	TAG Ester	53885	DMS-MS	100010033	1.4219	2.1332	0.0448	0.2882	0.2681	1.2013	0.4895	0.2244	1.0882	0.4124	1.1685	0.5923	1.8077	2.1825	0.9118	3.5339	0.7589	1.4622	1.93	0.0758	0.0287
TAG50:3-FA18:0	Triacylglycerol	TAG Ester	53708	DMS-MS	100009856	2.251	3.9148	0.1166	0.1834	0.176	2.0766	0.3527	0.3146	3.6458	1.2338	0.7662	0.6285	0.7076	2.0423	1.3528	2.1421	1.1732	1.5649	1.33	0.1265	0.0443
TAG50:3-FA18:1	Triacylglycerol	TAG Ester	54409	DMS-MS	100010557	0.9204	1.5532	0.0529	0.2232	0.2038	1.0796	0.3271	0.1625	1.906	0.6482	1.2463	0.7161	1.632	2.461	1.3084	3.7104	0.5653	1.7035	3.01	0.009	0.0052
TAG50:3-FA18:2	Triacylglycerol	TAG Ester	53886	DMS-MS	100010034	3.4402	5.392	0.1334	0.5855	0.5327	3.208	1.0106	0.4963	2.7217	0.8024	0.9894	0.5584	0.8303	2.3431	1.3215	2.8711	1.8498	1.5547	0.84	0.6289	0.1621
TAG50:3-FA18:3	Triacylglycerol	TAG Ester	54051	DMS-MS	100010199	10.5678	18.4389	0.2316	0.5732	0.5948	7.332	0.9582	0.8916	5.1702	1.0418	0.6199	0.6701	0.4564	2.1824	1.2215	1.8856	4.9485	1.656	0.33	0.5762	0.1512
TAG50:3-FA20:3	Triacylglycerol	TAG Ester	54588	DMS-MS	100010736	1.388	2.6379	0.0362	0.0858	0.118	1.1898	0.1314	0.1638	3.5171	1.3724	0.6996	0.9418	0.7683	1.4539	1.0582	1.3032	0.7189	1.3893	1.93	0.0317	0.0139
TAG50:4-FA14:0	Triacylglycerol	TAG Ester	54589	DMS-MS	100010737	4.2288	7.2079	0.5518	1.1252	0.8969	5.6547	1.6082	0.6723	2.2058	0.6815	0.4037	0.2828	0.2404	1.0717	0.9283	1.2561	2.7432	0.8838	0.32	0.0533	0.0214
TAG50:4-FA14:1	Triacylglycerol	TAG Ester	53887	DMS-MS	100010035	1.6442	1.5818	0.1618	0.2416	0.255	1.6079	0.3476	0.3053	2.971	1.0279	0.9721	0.5351	0.5786	1.8799	1.5448	2.5132	0.7682	1.5028	1.96	0.0471	0.0193
TAG50:4-FA16:0	Triacylglycerol	TAG Ester	53371	DMS-MS	100009519	6.3532	9.4029	0.3699	0.7631	0.6547	4.6529	1.3466	0.7029	2.7403	0.91	0.8156	0.5381	0.7083	2.1434	1.09	2.4863	3.0308	1.429	0.47	0.5515	0.1461
TAG50:4-FA16:1	Triacylglycerol	TAG Ester	54052	DMS-MS	100010200	2.8517	3.5479	0.0699	0.6845	0.6134	2.3205	1.0678	0.4313	1.1996	0.3953	0.9322	0.4287	1.1006	1.8493	0.8873	2.9926	1.4484	1.2232	0.84	0.7801	0.1917
TAG50:4-FA18:1	Triacylglycerol	TAG Ester	53888	DMS-MS	100010036	1.6516	2.483	0.0968	0.2483	0.2659	1.8831	0.3855	0.2488	2.5011	0.7965	0.9654	0.5736	1.0346	2.0504	1.3984	3.0807	0.9079	1.5501	1.71	0.0677	0.0261
TAG50:4-FA18:2	Triacylglycerol	TAG Ester	54053	DMS-MS	100010201	3.7921	5.9818	0.4283	1.0449	0.8563	4.7024	1.5277	0.6478	1.8924	0.5387	0.6942	0.348	0.5992	1.4303	0.9551	2.1209	2.3727	1.0723	0.45	0.1962	0.0632
TAG50:4-FA18:3	Triacylglycerol	TAG Ester	53552	DMS-MS	100009700	6.9133	8.7582	0.1272	0.61	0.5295	5.053	1.068	0.7197	3.4607	0.9165	0.932	0.5854	0.7081	2.4309	1.3093	2.6555	2.9724	1.6248	0.55	0.9882	0.2292
TAG50:4-FA20:3	Triacylglycerol	TAG Ester	54239	DMS-MS	100010387	1.0276	1.2206	0.0984	0.1196	0.0984	0.691	0.1886	0.1657	2.8157	1.0514	0.7433	0.6426	1	1.5665	1.1921	2.2055	0.4512	1.4021	3.11	0.0047	0.003
TAG50:4-FA20:4	Triacylglycerol	TAG Ester	54054	DMS-MS	100010202	4.1486	5.0141	0.1851	0.2181	0.2638	1.7419	0.3849	0.2363	3.3081	2.3302	0.8112	0.9511	0.855	1.3425	1.5366	1.0489	1.5241	1.523	1	0.2023	0.0646
TAG50:5-FA14:0	Triacylglycerol	TAG Ester	54240	DMS-MS	100010388	6.8149	10.9803	0.5722	1.2017	0.9183	8.3236	2.0069	0.9171	2.5573	0.6883	0.4245	0.2664	0.2579	1.0817	0.8324	1.1666	3.9669	0.9094	0.23	0.0328	0.0143
TAG50:5-FA14:1	Triacylglycerol	TAG Ester	53889	DMS-MS	100010037	3.8072	3.5628	0.6591	0.624	0.559	3.7185	0.9606	0.7042	2.4947	1.2414	0.6142	0.4287	0.3624	1.1413	1.0394	1.5316	1.8244	1.1067	0.61	0.4045	0.1136
TAG50:5-FA16:0	Triacylglycerol	TAG Ester	54410	DMS-MS	100010558	8.7896	10.6903	0.4695	0.8627	0.6617	5.1126	1.1373	0.6887	3.3014	1.5541	0.7923	0.6882	0.7399	1.9159	0.7775	2.0107	3.5516	1.4725	0.41	0.4975	0.1339
TAG50:5-FA16:1	Triacylglycerol	TAG Ester	53890	DMS-MS	100010038	5.0582	5.6615	0.1837	0.8308	0.7909	3.3976	1.2998	0.6641	1.6985	0.5696	0.9172	0.4661	0.9595	1.8011	1.0405	2.9334	2.2358	1.2982	0.58	0.6899	0.1741
TAG50:5-FA18:1	Triacylglycerol	TAG Ester	53553	DMS-MS	100009701	2.4681	2.591	0.2235	0.2538	0.2428	1.7347	0.4418	0.3117	2.7848	0.9762	0.9473	0.5609	1.0238	2.1408	1.2377	2.4047	1.0334	1.5095	1.46	0.1069	0.0384
TAG50:5-FA18:2	Triacylglycerol	TAG Ester	53372	DMS-MS	100009520	6.4699	9.171	0.6123	1.0518	0.9482	6.851	1.5689	0.9039	2.2132	0.631	0.5258	0.2967	0.3152	1.1296	0.9366	1.6637	3.4471	0.964	0.28	0.0521	0.021
TAG50:5-FA18:3	Triacylglycerol	TAG Ester	54411	DMS-MS	100010559	7.2462	9.2883	0.3567	0.985	0.8354	6.9366	1.6097	0.8999	2.4389	0.6318	0.7234	0.3344	0.4285	1.306	1.015	1.7154	3.5197	1.0742	0.31	0.14	0.0482
TAG50:5-FA20:4	Triacylglycerol	TAG Ester	54590	DMS-MS	100010738	3.3301	2.4104	0.2	0.2027	0.25	1.3646	0.366	0.2613	3.0979	2.0364	0.7373	0.6574	0.4775	1.6221	1.2627	1.3569	1.0481	1.406	1.34	0.1425	0.0489
TAG50:5-FA20:5	Triacylglycerol	TAG Ester	54241	DMS-MS	100010389	1.9012	2.0329	0.2586	0.2586	0.2586	1.2133	0.2818	0.2586	1.8901	1.0643	0.2586	0.4243	0.3902	0.9357	0.2586	0.2586	0.808	0.685	0.85	0.9793	0.2274
TAG50:6-FA20:4	Triacylglycerol	TAG Ester	54055	DMS-MS	100010203	2.3694	1.5217	0.4597	0.3315	0.3315	0.9054	0.3315	0.3315	1.4121	1	0.3915	0.3315	0.3315	1.0663	0.3315	0.3315	0.8228	0.6495	0.79	0.75	0.1862
TAG51:0-FA16:0	Triacylglycerol	TAG Ester	54242	DMS-MS	100010390	1.0225	2.3283	0.0496	0.0756	0.088	0.7177	0.1042	0.1021	6.8238	1.7185	0.9775	1.33	0.8372	3.0359	1.493	2.2984	0.561	2.3143	4.13	0.0039	0.0026
TAG51:0-FA17:0	Triacylglycerol	TAG Ester	53709	DMS-MS	100009857	0.6173	1.5043	0.0319	0.0453	0.0592	0.4018	0.0667	0.0652	6.8628	1.7268	1.0641	1.3743	0.9359	3.2711	1.5819	2.6708	0.349	2.436	6.98	0.0008	0.0008
TAG51:0-FA18:0	Triacylglycerol	TAG Ester	53554	DMS-MS	100009702	0.775	2.0183	0.0616	0.0745	0.0976	0.5042	0.0888	0.1094	9.342	2.3095	1.0215	1.9259	0.9785	4.0226	2.1024	2.948	0.4662	3.0813	6.61	0.0007	0.0007
TAG51:1-FA15:0	Triacylglycerol	TAG Ester	53373	DMS-MS	100009521	0.285	0.5947	0.0233	0.0564	0.0585	0.2013	0.0921	0.0429	6.1912	2.0718	1.7803	1.4053	1.7177	4.7593	2.3904	4.3619	0.1693	3.0847	18.22	1.3924e-05	4.3297e-05
TAG51:1-FA16:0	Triacylglycerol	TAG Ester	53710	DMS-MS	100009858	0.4775	1.0525	0.0233	0.0454	0.0641	0.3486	0.078	0.0575	3.9956	1.2633	1.001	1.0258	0.999	2.7505	1.2532	2.467	0.2684	1.8444	6.87	0.0007	0.0007
TAG51:1-FA17:0	Triacylglycerol	TAG Ester	54412	DMS-MS	100010560	0.4131	0.9976	0.0182	0.0422	0.0456	0.298	0.0686	0.0469	4.3809	1.3488	1.0984	1.0747	1.0024	3.0558	1.4838	2.7855	0.2413	2.0288	8.41	0.0004	0.0005
TAG51:1-FA18:0	Triacylglycerol	TAG Ester	54591	DMS-MS	100010739	0.3647	0.9321	0.0335	0.061	0.0784	0.2788	0.0829	0.0531	4.8577	1.532	1.1229	1.1508	1.0679	3.3013	1.5541	2.8757	0.2356	2.1828	9.26	0.0001	0.0002
TAG51:1-FA18:1	Triacylglycerol	TAG Ester	53891	DMS-MS	100010039	0.393	0.8865	0.0193	0.0468	0.0529	0.2857	0.0712	0.0462	4.5022	1.3671	1.1836	1.1565	1.1135	3.1771	1.5457	2.8705	0.2252	2.1145	9.39	0.0003	0.0004
TAG51:2-FA15:0	Triacylglycerol	TAG Ester	54243	DMS-MS	100010391	0.2741	0.44	0.0358	0.1109	0.0944	0.2578	0.1658	0.0489	4.2937	2.0848	2.7627	1.56	2.9518	6.5417	2.7778	6.1405	0.1785	3.6391	20.39	1.8357e-06	1.2141e-05
TAG51:2-FA16:0	Triacylglycerol	TAG Ester	53374	DMS-MS	100009522	0.5022	1.0049	0.0485	0.1163	0.1236	0.4138	0.1749	0.0856	2.4314	1.0427	1.5344	0.9951	1.6493	3.3943	1.3532	3.4439	0.3087	1.9805	6.42	0.0002	0.0003
TAG51:2-FA16:1	Triacylglycerol	TAG Ester	53375	DMS-MS	100009523	0.5149	0.8446	0.0144	0.0674	0.0625	0.3397	0.0956	0.06	3.0562	1.1554	2.027	1.2954	2.0434	3.8387	1.8298	4.6096	0.2499	2.4819	9.93	0.0003	0.0004
TAG51:2-FA17:0	Triacylglycerol	TAG Ester	54056	DMS-MS	100010204	0.8106	1.679	0.0572	0.1001	0.1066	0.6311	0.1791	0.1164	3.1909	1.0575	1.4494	0.9425	1.2572	2.9507	1.4832	3.2378	0.46	1.9461	4.23	0.0019	0.0015
TAG51:2-FA18:0	Triacylglycerol	TAG Ester	54592	DMS-MS	100010740	0.8923	1.5903	0.2467	0.2659	0.2734	0.7684	0.3992	0.2592	3.9751	1.3314	1.2521	0.9544	1.0456	2.7286	1.6798	2.9655	0.5869	1.9916	3.39	0.0009	0.0009
TAG51:2-FA18:1	Triacylglycerol	TAG Ester	53555	DMS-MS	100009703	0.3106	0.5542	0.0301	0.1044	0.1038	0.2701	0.1416	0.0526	3.5948	1.6401	2.3382	1.4458	2.498	5.2896	2.1814	5.4164	0.1959	3.0505	15.57	1.0176e-05	3.3653e-05
TAG51:2-FA18:2	Triacylglycerol	TAG Ester	54413	DMS-MS	100010561	1.5099	3.1724	0.1322	0.2394	0.2486	1.2632	0.3665	0.213	4.4167	1.1978	0.8022	0.6201	0.5053	2.0926	1.2427	2.0496	0.8932	1.6159	1.81	0.0715	0.0274
TAG51:3-FA15:0	Triacylglycerol	TAG Ester	54593	DMS-MS	100010741	0.9144	1.336	0.177	0.5269	0.3675	0.9303	0.7725	0.201	3.7169	1.4745	1.5701	0.7259	1.0697	3.6767	1.9124	3.831	0.6532	2.2472	3.44	0.0023	0.0017
TAG51:3-FA16:0	Triacylglycerol	TAG Ester	53711	DMS-MS	100009859	1.1178	1.5107	0.662	0.7997	0.7665	1.1073	0.8974	0.6959	1.5377	0.9589	1.0411	0.8396	0.9271	1.5051	1.0622	1.6145	0.9447	1.1858	1.26	0.1055	0.038
TAG51:3-FA16:1	Triacylglycerol	TAG Ester	53376	DMS-MS	100009524	0.6541	1.0285	0.0303	0.1817	0.1746	0.4992	0.2468	0.0971	2.4671	0.9715	2.713	1.4564	3.483	4.7392	2.1146	6.7354	0.364	3.085	8.48	0.0002	0.0003
TAG51:3-FA17:0	Triacylglycerol	TAG Ester	53377	DMS-MS	100009525	1.5883	2.4506	0.0694	0.2162	0.1893	1.0934	0.3518	0.1766	2.9354	0.9069	1.0931	0.578	0.6864	2.037	1.2301	2.5306	0.7669	1.4997	1.96	0.0408	0.0172
TAG51:3-FA18:1	Triacylglycerol	TAG Ester	53378	DMS-MS	100009526	0.7494	0.9791	0.4103	0.5512	0.5249	0.7519	0.6568	0.4346	2.1949	1.0615	1.6149	1.0209	1.7665	2.8469	1.5165	3.522	0.6323	1.943	3.07	8.1845e-05	0.0002
TAG51:3-FA18:2	Triacylglycerol	TAG Ester	54244	DMS-MS	100010392	1.0126	1.7718	0.1262	0.4126	0.3545	0.9874	0.5941	0.1753	2.8856	1.0304	1.1281	0.5911	0.8138	2.7275	1.3527	2.6772	0.6793	1.6508	2.43	0.0176	0.0088
TAG51:3-FA18:3	Triacylglycerol	TAG Ester	53712	DMS-MS	100009860	2.773	5.1265	0.1532	0.3227	0.2574	1.6406	0.4746	0.3053	4.7075	1.1495	0.8505	0.7311	0.4152	2.2429	1.2354	1.9613	1.3817	1.6617	1.2	0.2406	0.0745
TAG51:4-FA15:0	Triacylglycerol	TAG Ester	53556	DMS-MS	100009704	1.9629	2.5793	0.5102	1.0913	0.7298	1.9424	1.6181	0.4554	2.4181	0.9087	0.6821	0.39	0.4479	1.6656	0.8974	1.6151	1.3612	1.1281	0.83	0.5662	0.1492
TAG51:4-FA16:0	Triacylglycerol	TAG Ester	54414	DMS-MS	100010562	1.4641	1.8877	0.8004	0.952	0.8803	1.4246	1.0176	0.8251	1.5359	1.0921	0.9522	0.9824	0.916	1.3166	0.9239	1.1847	1.1565	1.1129	0.96	0.9487	0.2217
TAG51:4-FA16:1	Triacylglycerol	TAG Ester	54245	DMS-MS	100010393	1.1013	1.585	0.0684	0.473	0.4243	0.9721	0.6434	0.1577	1.5527	0.5572	1.1889	0.6045	1.0279	1.9975	1.1665	2.9474	0.6782	1.3803	2.04	0.0481	0.0196
TAG51:4-FA18:1	Triacylglycerol	TAG Ester	54415	DMS-MS	100010563	1.014	1.2162	0.515	0.6079	0.6081	1.0199	0.7068	0.497	1.9916	0.986	1.0401	0.7824	0.9527	1.7336	1.283	2.0987	0.7731	1.3585	1.76	0.0079	0.0046
TAG51:4-FA18:2	Triacylglycerol	TAG Ester	53557	DMS-MS	100009705	1.858	2.8043	0.421	1.083	0.7757	2.1091	1.492	0.4266	2.0858	0.6276	0.8392	0.3581	0.5679	1.7838	0.917	2.1093	1.3712	1.1611	0.85	0.679	0.1721
TAG51:4-FA18:3	Triacylglycerol	TAG Ester	54057	DMS-MS	100010205	1.6361	2.5505	0.1421	0.4207	0.3832	1.2102	0.5731	0.2128	3.061	1.0716	1.062	0.5426	0.6619	2.6989	0.938	2.1	0.8911	1.517	1.7	0.0933	0.0338
TAG51:4-FA20:4	Triacylglycerol	TAG Ester	53713	DMS-MS	100009861	0.9699	1.4648	0.1774	0.3706	0.4272	0.5229	0.3847	0.2331	2.6611	2.7611	1.0301	1.4183	1.2252	1.4665	1.7648	0.8451	0.5688	1.6465	2.89	0.0013	0.0012
TAG51:5-FA18:2	Triacylglycerol	TAG Ester	54058	DMS-MS	100010206	3.4872	5.5278	0.4271	1.1859	0.9621	3.6165	1.8554	0.4591	1.5	0.5924	0.4012	0.3936	0.4209	0.975	1.025	1.278	2.1901	0.8233	0.38	0.0836	0.0312
TAG51:5-FA18:3	Triacylglycerol	TAG Ester	54416	DMS-MS	100010564	2.4588	3.2743	0.2666	0.854	0.5858	2.0369	1.3545	0.4191	1.8004	0.5412	0.5884	0.4619	0.4664	1.342	1.146	1.8494	1.4062	1.0245	0.73	0.6864	0.1734
TAG52:0-FA16:0	Triacylglycerol	TAG Ester	53714	DMS-MS	100009862	0.9285	2.7461	0.0685	0.1075	0.1376	0.932	0.1911	0.1393	4.3322	1.3131	0.838	1.1061	1.068	2.9417	1.3195	2.7813	0.6563	1.9625	2.99	0.0073	0.0044
TAG52:0-FA18:0	Triacylglycerol	TAG Ester	53892	DMS-MS	100010040	0.8475	2.5884	0.0809	0.1203	0.1453	0.8829	0.2059	0.1381	3.9915	1.2982	0.8555	1.1171	1.1265	2.9881	1.3293	2.8386	0.6262	1.9431	3.1	0.0056	0.0035
TAG52:0-FA20:0	Triacylglycerol	TAG Ester	54059	DMS-MS	100010207	1.4631	3.5312	0.071	0.1017	0.1011	1.1491	0.1213	0.1594	6.7739	1.0692	0.7848	1.1754	0.7832	2.3167	0.9308	1.9597	0.8372	1.9742	2.36	0.0252	0.0115
TAG52:1-FA16:0	Triacylglycerol	TAG Ester	54417	DMS-MS	100010565	0.5459	1.4056	0.0425	0.1323	0.1376	0.6251	0.2254	0.0903	2.3474	1.0978	1.1327	0.9022	1.6481	3.1566	1.2898	3.5622	0.4006	1.8921	4.72	0.0013	0.0012
TAG52:1-FA16:1	Triacylglycerol	TAG Ester	53379	DMS-MS	100009527	0.9252	2.1601	0.0321	0.1145	0.1347	0.8429	0.1734	0.1438	3.4818	0.9454	1.3065	1.0546	1.7119	3.2755	1.5788	3.9757	0.5658	2.1663	3.83	0.0044	0.0029
TAG52:1-FA18:0	Triacylglycerol	TAG Ester	53715	DMS-MS	100009863	0.6839	1.8036	0.0502	0.1256	0.1341	0.7274	0.2209	0.1071	2.8173	1.2048	1.0492	0.9508	1.4394	3.1365	1.3553	3.3226	0.4816	1.9095	3.96	0.0025	0.0019
TAG52:1-FA18:1	Triacylglycerol	TAG Ester	53558	DMS-MS	100009706	0.4894	1.1898	0.0397	0.1478	0.1472	0.5636	0.2379	0.083	2.1357	1.0611	1.2622	0.9389	1.8527	3.4511	1.3586	3.8991	0.3623	1.9949	5.51	0.0007	0.0007
TAG52:1-FA20:0	Triacylglycerol	TAG Ester	53893	DMS-MS	100010041	0.9564	1.8764	0.03	0.1152	0.0865	0.7374	0.1468	0.1032	5.0939	0.9691	1.3077	1.0309	1.4125	3.4222	1.2491	2.8681	0.5065	2.1692	4.28	0.0037	0.0025
TAG52:1-FA20:1	Triacylglycerol	TAG Ester	53559	DMS-MS	100009707	0.8437	2.152	0.0432	0.1147	0.1328	0.9214	0.1431	0.1106	4.5085	0.9326	1.1175	1.0724	1.4146	2.8064	1.0674	2.1394	0.5577	1.8823	3.38	0.0058	0.0036
TAG52:2-FA14:0	Triacylglycerol	TAG Ester	53716	DMS-MS	100009864	0.3747	0.8199	0.0317	0.1148	0.1101	0.6069	0.1343	0.0781	4.4963	1.1801	2.278	1.3663	2.7445	4.7931	2.1091	4.4905	0.2838	2.9322	10.33	8.9401e-05	0.0002
TAG52:2-FA16:0	Triacylglycerol	TAG Ester	53717	DMS-MS	100009865	0.4786	1.0044	0.0551	0.2319	0.2138	0.611	0.3668	0.098	1.6561	1.1307	1.6479	0.9956	2.4667	4.0423	1.6068	4.9626	0.3824	2.3136	6.05	0.0003	0.0004
TAG52:2-FA16:1	Triacylglycerol	TAG Ester	53560	DMS-MS	100009708	0.6043	1.1727	0.0292	0.1981	0.1904	0.6211	0.2654	0.1051	2.0786	0.8362	1.8442	1.1638	2.9788	3.833	1.8268	6.1253	0.3983	2.5858	6.49	0.0008	0.0007
TAG52:2-FA18:0	Triacylglycerol	TAG Ester	53380	DMS-MS	100009528	1.2477	2.9494	0.1567	0.2908	0.2739	1.3819	0.5221	0.2349	1.8652	0.7368	0.9208	0.6054	1.1226	2.0969	1.0792	2.8165	0.8822	1.4054	1.59	0.074	0.0282
TAG52:2-FA18:1	Triacylglycerol	TAG Ester	53894	DMS-MS	100010042	0.4594	0.9249	0.0484	0.2361	0.2141	0.5903	0.3679	0.094	1.789	1.1821	1.7323	1.0751	2.4868	4.1048	1.7686	5.1065	0.3669	2.4057	6.56	0.0003	0.0004
TAG52:2-FA18:2	Triacylglycerol	TAG Ester	53895	DMS-MS	100010043	2.0888	4.6508	0.3139	0.7461	0.6422	2.5636	1.2625	0.4151	2.1844	0.9076	0.8324	0.5092	0.7677	2.307	1.0924	2.5426	1.5854	1.3929	0.88	0.8172	0.1986
TAG52:2-FA20:0	Triacylglycerol	TAG Ester	54060	DMS-MS	100010208	0.8313	1.5681	0.0935	0.2822	0.2309	1.0665	0.4193	0.1661	2.6623	0.9335	1.2947	0.7064	1.5966	2.8936	1.2188	3.3045	0.5822	1.8263	3.14	0.0048	0.003
TAG52:2-FA20:1	Triacylglycerol	TAG Ester	53718	DMS-MS	100009866	0.5818	1.0099	0.0223	0.1457	0.1485	0.6463	0.1926	0.0939	3.5229	0.9901	2.3511	1.3534	3.2122	4.6616	1.6516	4.3301	0.3551	2.7591	7.77	0.0005	0.0005
TAG52:2-FA20:2	Triacylglycerol	TAG Ester	54418	DMS-MS	100010566	1.7931	3.7851	0.1614	0.2459	0.2581	1.7361	0.3485	0.2784	3.1544	0.9512	0.9809	1.0021	1.2122	2.1033	0.9979	2.0312	1.0758	1.5542	1.44	0.0769	0.0291
TAG52:3-FA14:0	Triacylglycerol	TAG Ester	54061	DMS-MS	100010209	0.682	1.2257	0.0872	0.2734	0.2619	1.117	0.2971	0.1569	2.6684	0.883	1.3474	0.8729	1.5147	2.5891	1.428	2.7141	0.5126	1.7522	3.42	0.0022	0.0017
TAG52:3-FA16:0	Triacylglycerol	TAG Ester	53381	DMS-MS	100009529	1.5934	2.9043	0.3008	0.9753	0.7645	2.1675	1.6216	0.377	1.4445	0.7948	0.9127	0.439	0.8624	2.4005	1.0247	2.7878	1.338	1.3333	1	0.8161	0.1986
TAG52:3-FA16:1	Triacylglycerol	TAG Ester	53896	DMS-MS	100010044	0.589	0.983	0.0506	0.4419	0.4122	0.7825	0.5421	0.1359	1.749	1.017	3.1554	1.6756	5.825	6.3334	2.7703	10.8986	0.4921	4.178	8.49	0.0003	0.0004
TAG52:3-FA18:0	Triacylglycerol	TAG Ester	54246	DMS-MS	100010394	2.5582	4.8577	0.2024	0.6676	0.5781	2.6275	1.053	0.4555	2.1486	0.8005	0.947	0.5447	0.8959	2.1612	1.1939	3.1403	1.625	1.479	0.91	0.6404	0.1642
TAG52:3-FA18:1	Triacylglycerol	TAG Ester	54594	DMS-MS	100010742	0.8425	1.5144	0.1437	0.5387	0.4471	1.144	0.856	0.1987	1.1622	0.6286	1.335	0.6955	2.0594	2.791	1.2478	4.3273	0.7107	1.7808	2.51	0.0217	0.0103
TAG52:3-FA18:2	Triacylglycerol	TAG Ester	54247	DMS-MS	100010395	1.6357	3.0281	0.3087	0.9514	0.7638	2.1938	1.5905	0.3723	1.5217	0.784	0.9172	0.4582	0.8926	2.3746	1.0486	2.8598	1.3555	1.3571	1	0.7879	0.1931
TAG52:3-FA18:3	Triacylglycerol	TAG Ester	53897	DMS-MS	100010045	3.8716	6.8797	0.3481	0.8803	0.6943	3.6786	1.6584	0.5059	2.4859	0.9589	0.7523	0.459	0.6576	2.3132	1.0411	2.5038	2.3146	1.3965	0.6	0.6487	0.166
TAG52:3-FA20:0	Triacylglycerol	TAG Ester	53561	DMS-MS	100009709	1.6691	3.014	0.3415	0.94	0.7668	2.2768	1.6511	0.3981	1.5695	0.7864	0.9263	0.3539	0.7297	2.3977	1.06	2.8876	1.3821	1.3389	0.97	0.9587	0.2236
TAG52:3-FA20:1	Triacylglycerol	TAG Ester	53562	DMS-MS	100009710	0.7338	1.3244	0.0981	0.3939	0.3483	1.1276	0.5159	0.1779	2.4409	0.703	2.1337	0.8724	2.5337	3.6451	1.4242	4.0443	0.59	2.2247	3.77	0.0023	0.0018
TAG52:3-FA20:2	Triacylglycerol	TAG Ester	54248	DMS-MS	100010396	0.9561	1.5351	0.073	0.2566	0.2422	1.0439	0.3965	0.1651	1.8126	0.7062	1.4099	0.8502	1.8953	2.3572	1.1246	2.6595	0.5836	1.6019	2.74	0.0081	0.0048
TAG52:3-FA20:3	Triacylglycerol	TAG Ester	54595	DMS-MS	100010743	1.5222	2.9914	0.0943	0.2076	0.2234	1.0873	0.3907	0.2298	2.3147	1.2391	0.9429	0.94	1.0571	1.4686	0.9372	1.4412	0.8433	1.2926	1.53	0.0521	0.021
TAG52:3-FA22:1	Triacylglycerol	TAG Ester	53719	DMS-MS	100009867	1.0386	1.9289	0.1996	0.6151	0.4983	1.4486	0.9614	0.2279	1.4018	0.6027	1.0807	0.5611	1.409	2.2975	0.8082	2.9554	0.8648	1.3896	1.61	0.133	0.0463
TAG52:4-FA14:0	Triacylglycerol	TAG Ester	54596	DMS-MS	100010744	0.9974	1.481	0.1133	0.3138	0.2852	1.205	0.477	0.2049	2.1457	1.0026	0.96	0.6547	1.1292	2.1043	1.3395	2.2757	0.6347	1.4515	2.29	0.0135	0.0072
TAG52:4-FA16:0	Triacylglycerol	TAG Ester	54249	DMS-MS	100010397	3.3288	5.7948	0.9593	2.0047	1.4724	4.4585	3.4228	0.8283	0.9305	0.4521	0.3726	0.195	0.2778	1.0407	0.4955	1.1245	2.7837	0.6111	0.22	0.0007	0.0007
TAG52:4-FA16:1	Triacylglycerol	TAG Ester	54062	DMS-MS	100010210	1.122	1.6614	0.1415	1.0587	0.8576	1.6098	1.3289	0.2827	0.8338	0.3805	0.9088	0.386	1.0613	1.9495	0.9413	3.133	1.0078	1.1993	1.19	0.641	0.1642
TAG52:4-FA18:0	Triacylglycerol	TAG Ester	53382	DMS-MS	100009530	2.7711	4.9431	0.3693	0.6822	0.5904	2.7746	1.0118	0.4653	1.9036	0.9882	0.7156	0.453	0.6092	1.7617	1.0141	2.03	1.701	1.1844	0.7	0.8332	0.2009
TAG52:4-FA18:1	Triacylglycerol	TAG Ester	53898	DMS-MS	100010046	1.2979	2.0365	0.1575	0.9337	0.7682	1.707	1.2677	0.2924	1.0153	0.4518	0.9288	0.4165	1.1163	2.0412	0.9847	3.2005	1.0576	1.2694	1.2	0.5585	0.1474
TAG52:4-FA18:2	Triacylglycerol	TAG Ester	54597	DMS-MS	100010745	2.5819	4.4278	0.7409	1.7217	1.2876	3.5717	2.7878	0.6634	0.8072	0.33	0.5279	0.2288	0.5317	1.1928	0.5931	1.723	2.2228	0.7418	0.33	0.0066	0.004
TAG52:4-FA18:3	Triacylglycerol	TAG Ester	54419	DMS-MS	100010567	2.9797	4.6342	0.338	1.0523	0.8019	3.1115	1.8707	0.4752	1.6499	0.8012	0.7826	0.4324	0.7565	2.261	0.9477	2.5357	1.9079	1.2709	0.67	0.5877	0.1532
TAG52:4-FA20:0	Triacylglycerol	TAG Ester	53383	DMS-MS	100009531	3.2394	6.0938	0.9821	2.1219	1.415	4.7846	3.5659	0.8873	0.8128	0.5143	0.3413	0.1544	0.1943	1.0179	0.4576	1.1161	2.8862	0.5761	0.2	0.0006	0.0006
TAG52:4-FA20:2	Triacylglycerol	TAG Ester	53899	DMS-MS	100010047	1.1495	1.6603	0.2068	0.513	0.4934	1.4336	0.7489	0.2581	1.2793	0.3935	1.0785	0.5092	1.3006	1.6893	0.9215	2.0905	0.8079	1.1578	1.43	0.1906	0.0619
TAG52:4-FA20:3	Triacylglycerol	TAG Ester	53900	DMS-MS	100010048	1.1471	1.5543	0.0577	0.2261	0.1937	0.8529	0.4274	0.1842	1.6361	0.7684	1.2118	0.8383	1.797	2.0229	1.1736	2.5172	0.5804	1.4957	2.58	0.0111	0.0061
TAG52:4-FA20:4	Triacylglycerol	TAG Ester	53563	DMS-MS	100009711	3.1429	4.5046	0.3421	0.4804	0.4807	1.3713	0.6832	0.3793	1.8645	1.8573	0.9536	0.8652	0.9033	1.4074	1.0464	1.0724	1.4231	1.2462	0.88	0.4503	0.1232
TAG52:4-FA22:1	Triacylglycerol	TAG Ester	54598	DMS-MS	100010746	1.9922	3.1954	0.3874	1.1831	1.0096	2.6283	1.6972	0.4654	0.9904	0.5106	0.8617	0.439	0.9138	2.1508	0.9328	2.7511	1.5698	1.1938	0.76	0.5224	0.1396
TAG52:4-FA22:4	Triacylglycerol	TAG Ester	53384	DMS-MS	100009532	1.7734	2.8754	0.2777	0.4999	0.459	1.6505	0.65	0.2813	1.8957	1.1796	0.6418	0.8912	0.6668	1.3464	1.3091	1.1088	1.0584	1.1299	1.07	0.3246	0.0959
TAG52:5-FA14:0	Triacylglycerol	TAG Ester	53901	DMS-MS	100010049	1.8673	2.4927	0.1784	0.5991	0.4673	1.9119	1.0627	0.3939	2.0832	1.2557	0.614	0.4886	0.613	1.4737	0.9373	1.587	1.1217	1.1316	1.01	0.5757	0.1512
TAG52:5-FA16:0	Triacylglycerol	TAG Ester	54250	DMS-MS	100010398	5.4375	8.5083	0.9607	2.2369	1.547	6.0445	4.087	1.0097	1.0556	0.5281	0.3332	0.1912	0.235	0.9903	0.4717	0.9098	3.729	0.5894	0.16	0.0005	0.0005
TAG52:5-FA16:1	Triacylglycerol	TAG Ester	54063	DMS-MS	100010211	3.3673	4.4796	0.585	2.9502	2.0871	4.4763	3.7127	0.8118	0.7884	0.3366	0.5151	0.2302	0.463	1.1882	0.5855	1.676	2.8087	0.7229	0.26	0.0024	0.0018
TAG52:5-FA18:1	Triacylglycerol	TAG Ester	54420	DMS-MS	100010568	2.0019	2.886	0.2624	1.0752	0.8287	2.3345	1.3915	0.3531	1.1708	0.5097	0.7521	0.3861	0.799	1.8273	0.9248	2.6162	1.3917	1.1232	0.81	0.7651	0.1895
TAG52:5-FA18:2	Triacylglycerol	TAG Ester	54251	DMS-MS	100010399	4.472	6.5727	0.8358	3.3936	2.4069	5.9808	4.5411	1.0319	0.7974	0.2794	0.3967	0.1655	0.3238	0.9681	0.5447	1.401	3.6543	0.6096	0.17	0.0003	0.0004
TAG52:5-FA18:3	Triacylglycerol	TAG Ester	53720	DMS-MS	100009868	4.2275	6.1303	0.5899	1.759	1.2658	4.515	3.1025	0.7707	0.8727	0.356	0.4549	0.2059	0.4331	1.1273	0.5875	1.4616	2.7951	0.6874	0.25	0.0051	0.0032
TAG52:5-FA20:3	Triacylglycerol	TAG Ester	53902	DMS-MS	100010050	1.5172	1.972	0.1554	0.5359	0.4514	1.4722	0.9222	0.3372	1.5394	0.6206	1.0649	0.5695	1.5247	1.665	0.9351	2.2761	0.9204	1.2744	1.38	0.1758	0.0583
TAG52:5-FA20:4	Triacylglycerol	TAG Ester	53721	DMS-MS	100009869	3.4137	3.0575	0.1695	0.4786	0.4558	1.394	0.8731	0.3185	1.6574	1.2474	0.8918	0.6743	0.8514	1.7179	1.1082	1.5115	1.2701	1.2075	0.95	0.3704	0.1051
TAG52:5-FA20:5	Triacylglycerol	TAG Ester	53722	DMS-MS	100009870	4.196	5.4555	0.2792	0.6931	0.6262	2.437	1.1859	0.3817	3.244	2.4113	0.6728	0.8141	0.5752	2.2113	0.7639	1.4623	1.9068	1.5194	0.8	0.8536	0.2043
TAG52:5-FA22:5	Triacylglycerol	TAG Ester	53385	DMS-MS	100009533	3.1928	4.2563	0.3882	0.9433	0.6962	2.8029	1.6462	0.5626	2.4679	1.7529	0.5987	0.677	0.5189	1.7571	0.6481	1.0567	1.811	1.1847	0.65	0.4992	0.134
TAG52:6-FA14:0	Triacylglycerol	TAG Ester	54421	DMS-MS	100010569	2.8979	3.2304	0.4368	0.7203	0.5375	2.4681	1.2022	0.4009	2.7831	2.123	0.5018	0.6441	0.4173	1.3938	0.7978	1.386	1.4868	1.2559	0.84	0.8938	0.2114
TAG52:6-FA16:0	Triacylglycerol	TAG Ester	54599	DMS-MS	100010747	4.0079	5.2674	0.2992	0.9679	0.6926	3.2304	2.0127	0.4778	2.9636	1.3243	0.4579	0.4508	0.296	1.4756	0.5611	1.0321	2.1195	1.0702	0.5	0.2821	0.0851
TAG52:6-FA16:1	Triacylglycerol	TAG Ester	53386	DMS-MS	100009534	5.6628	6.7342	0.5673	3.0486	2.1473	6.332	4.4064	1.0139	0.8266	0.3502	0.4316	0.1924	0.3058	0.9861	0.5774	1.224	3.7391	0.6118	0.16	0.0009	0.0009
TAG52:6-FA18:1	Triacylglycerol	TAG Ester	54422	DMS-MS	100010570	2.2463	3.1793	0.3482	0.9486	0.8361	2.4344	1.1671	0.4073	1.5387	0.7701	0.6589	0.4165	0.6899	1.6017	1.0514	2.0479	1.4459	1.0969	0.76	0.7035	0.1771
TAG52:6-FA18:2	Triacylglycerol	TAG Ester	53387	DMS-MS	100009535	5.1051	7.1128	1.0661	2.8364	1.9761	6.4681	3.7926	0.9585	0.7163	0.2591	0.2566	0.1234	0.1908	0.6117	0.3639	1.0415	3.6644	0.4454	0.12	6.6771e-05	0.0001
TAG52:6-FA18:3	Triacylglycerol	TAG Ester	54064	DMS-MS	100010212	7.1768	9.2489	0.6245	3.005	2.1381	7.5642	4.5802	1.1399	0.8601	0.2397	0.3027	0.1258	0.2601	0.8284	0.4592	1.1924	4.4347	0.5336	0.12	0.0004	0.0005
TAG52:6-FA20:4	Triacylglycerol	TAG Ester	54065	DMS-MS	100010213	4.2255	3.9681	0.6604	1.0871	0.8686	2.2617	1.528	0.5192	1.3535	0.9129	0.5698	0.3773	0.5502	1.3233	0.8037	1.3942	1.8898	0.9106	0.48	0.1162	0.0415
TAG52:6-FA20:5	Triacylglycerol	TAG Ester	53723	DMS-MS	100009871	3.0147	2.3063	0.118	0.733	0.4985	1.5677	1.2193	0.2773	2.3309	1.3211	0.7735	0.5072	0.6912	2.7932	0.7807	1.932	1.2168	1.3912	1.14	0.4076	0.1143
TAG52:6-FA22:6	Triacylglycerol	TAG Ester	54252	DMS-MS	100010400	3.0912	3.0599	0.25	0.4648	0.2927	2.2759	0.7851	0.4076	5.3995	4.3907	0.7994	1.0647	0.5108	2.7569	0.9353	2.0188	1.3284	2.2345	1.68	0.1799	0.059
TAG52:7-FA16:0	Triacylglycerol	TAG Ester	53564	DMS-MS	100009712	1.0102	2.3591	0.0489	0.077	0.0927	0.6794	0.1208	0.1023	6.9531	1.7016	0.9898	1.3416	0.863	3.2285	1.5159	2.3509	0.5613	2.3681	4.22	0.0036	0.0025
TAG52:7-FA18:1	Triacylglycerol	TAG Ester	54423	DMS-MS	100010571	0.4599	1.0827	0.0367	0.0745	0.0692	0.3874	0.0899	0.0495	4.9296	1.4296	1.0115	1.1776	0.9885	3.3171	1.5021	2.592	0.2812	2.1185	7.53	0.0004	0.0004
TAG52:7-FA20:5	Triacylglycerol	TAG Ester	54066	DMS-MS	100010214	2.0072	1.3701	0.1624	0.7345	0.6084	1.122	1.0562	0.2576	1.0641	0.6973	0.1624	0.1624	0.1624	1.312	0.1624	0.9438	0.9148	0.5833	0.64	0.2348	0.0732
TAG52:7-FA22:6	Triacylglycerol	TAG Ester	54600	DMS-MS	100010748	2.5207	1.1454	0.2443	0.346	0.3122	1.3406	0.684	0.3281	3.8689	3.9759	1.0027	0.7249	0.5005	3.0367	0.9973	2.0389	0.8652	2.0182	2.33	0.0436	0.0182
TAG52:8-FA16:1	Triacylglycerol	TAG Ester	53388	DMS-MS	100009536	0.7243	1.2541	0.0497	0.0506	0.0497	0.3965	0.0785	0.076	3.6514	1	1.2111	0.9394	1.1071	2.5961	1.3363	2.5591	0.3349	1.8001	5.38	0.0012	0.0011
TAG52:8-FA18:2	Triacylglycerol	TAG Ester	53724	DMS-MS	100009872	1.9316	3.9609	0.2328	0.3577	0.2905	1.6206	0.4802	0.3377	5.0336	1.2933	0.6683	0.7067	0.5226	2.0214	1.5628	1.9347	1.1515	1.7179	1.49	0.1712	0.0573
TAG53:0-FA16:0	Triacylglycerol	TAG Ester	54601	DMS-MS	100010749	1.6066	1.902	0.3082	0.828	0.6334	1.3527	1.3954	0.4552	2.5012	1.172	0.6787	0.6439	0.5792	1.7078	0.5555	1.2898	1.0602	1.141	1.08	0.7599	0.1885
TAG53:1-FA16:0	Triacylglycerol	TAG Ester	54602	DMS-MS	100010750	0.6312	1.3502	0.0416	0.0922	0.1143	0.5397	0.1382	0.0767	3.7376	1.3994	1.1441	0.994	1.1867	2.5005	1.006	1.9359	0.373	1.738	4.66	0.0015	0.0013
TAG53:1-FA17:0	Triacylglycerol	TAG Ester	53725	DMS-MS	100009873	0.2627	0.71	0.0275	0.0618	0.0558	0.2349	0.0981	0.0446	4.3539	1.5911	1.4557	1.29	1.528	3.6788	1.9794	3.9336	0.1869	2.4763	13.25	3.5508e-05	8.2446e-05
TAG53:1-FA18:0	Triacylglycerol	TAG Ester	54424	DMS-MS	100010572	0.3498	0.8943	0.0261	0.0608	0.0645	0.2952	0.0832	0.0542	4.3141	1.4538	1.133	1.1773	1.1057	2.9616	1.5137	2.8811	0.2285	2.0675	9.05	0.0002	0.0003
TAG53:1-FA18:1	Triacylglycerol	TAG Ester	54603	DMS-MS	100010751	0.3366	0.778	0.0285	0.0874	0.0793	0.3014	0.1063	0.0526	3.741	1.5518	1.4423	1.222	1.4797	3.4574	1.6894	3.5433	0.2213	2.2659	10.24	8.3868e-05	0.0002
TAG53:2-FA16:0	Triacylglycerol	TAG Ester	54253	DMS-MS	100010401	0.4668	0.8968	0.0386	0.1446	0.1324	0.4325	0.183	0.0664	2.4273	1.5703	1.6039	1.1032	1.9966	3.6463	1.3355	3.1435	0.2951	2.1033	7.13	0.0002	0.0003
TAG53:2-FA17:0	Triacylglycerol	TAG Ester	54254	DMS-MS	100010402	0.2294	0.5012	0.0387	0.096	0.0918	0.2533	0.1606	0.0528	2.9974	1.7522	2.2939	1.4988	2.406	4.8522	2.3652	6.0114	0.178	3.0221	16.98	2.7719e-06	1.5185e-05
TAG53:2-FA18:0	Triacylglycerol	TAG Ester	53726	DMS-MS	100009874	0.4591	1.0148	0.1663	0.2017	0.1897	0.482	0.2563	0.1805	2.6515	1.1075	1.2755	0.9852	1.3131	2.6208	1.4545	2.9905	0.3688	1.7998	4.88	4.0437e-05	9.0988e-05
TAG53:2-FA18:1	Triacylglycerol	TAG Ester	54425	DMS-MS	100010573	0.2447	0.4958	0.0337	0.1051	0.0986	0.2517	0.1507	0.0505	3.0002	1.7004	2.2311	1.5042	2.3898	4.7701	2.2359	5.4808	0.1788	2.9141	16.3	4.7256e-06	2.0224e-05
TAG53:2-FA18:2	Triacylglycerol	TAG Ester	53727	DMS-MS	100009875	1.1752	2.6967	0.176	0.3228	0.3255	1.3392	0.4981	0.2409	3.2368	1.1484	0.8516	0.6324	0.5237	2.0574	1.1544	1.9243	0.8468	1.4411	1.7	0.0781	0.0294
TAG53:3-FA16:0	Triacylglycerol	TAG Ester	54255	DMS-MS	100010403	1.0137	1.6586	0.13	0.4067	0.3226	0.9434	0.4979	0.1653	1.7491	1.0491	1.1389	0.6985	1.1493	2.1918	0.9863	2.3722	0.6423	1.4169	2.21	0.0144	0.0075
TAG53:3-FA17:0	Triacylglycerol	TAG Ester	54067	DMS-MS	100010215	0.8654	1.6404	0.2024	0.4944	0.3844	1.0423	0.7821	0.244	2.7773	1.3383	1.4456	0.7416	0.9577	3.1686	1.8737	3.7155	0.7069	2.0023	2.83	0.0046	0.0029
TAG53:3-FA18:0	Triacylglycerol	TAG Ester	53728	DMS-MS	100009876	1.021	1.0904	0.9708	0.986	0.9153	1.0118	0.9993	0.9286	1.1719	1.0007	1.0158	0.9883	0.9971	1.1327	0.8919	1.126	0.9904	1.0405	1.05	0.2351	0.0732
TAG53:3-FA18:1	Triacylglycerol	TAG Ester	53389	DMS-MS	100009537	0.492	0.7814	0.2427	0.4061	0.375	0.5726	0.4559	0.2568	2.3247	1.2186	2.6234	1.5633	3.1716	4.7234	2.3724	6.1456	0.4478	3.0179	6.74	2.7018e-06	1.5185e-05
TAG53:3-FA18:2	Triacylglycerol	TAG Ester	53390	DMS-MS	100009538	0.951	1.7878	0.1893	0.4771	0.3642	1.049	0.6757	0.216	2.5989	1.1836	1.2081	0.6603	0.8492	2.7366	1.5171	3.148	0.7138	1.7377	2.43	0.012	0.0065
TAG53:4-FA16:0	Triacylglycerol	TAG Ester	53391	DMS-MS	100009539	1.0713	1.4359	0.189	0.3876	0.385	0.9044	0.6192	0.2014	1.564	1.0893	1.1365	0.9287	1.2657	1.7142	0.7885	1.6664	0.6492	1.2692	1.96	0.0139	0.0074
TAG53:4-FA17:0	Triacylglycerol	TAG Ester	54426	DMS-MS	100010574	1.8208	3.2975	0.6602	1.0475	0.7357	2.1359	1.5798	0.532	1.6391	0.7911	0.641	0.2953	0.357	1.3471	0.9525	1.5875	1.4762	0.9513	0.64	0.2066	0.0657
TAG53:4-FA18:0	Triacylglycerol	TAG Ester	53565	DMS-MS	100009713	0.938	1.0991	0.9501	0.9952	0.9481	1.0976	1.0048	0.9633	1.1132	1.0305	1.0137	0.8936	0.9613	1.0857	0.878	1.0918	0.9995	1.0085	1.01	0.8588	0.205
TAG53:4-FA18:1	Triacylglycerol	TAG Ester	53392	DMS-MS	100009540	0.8967	1.0537	0.7696	0.9507	0.8835	1.0194	0.9656	0.7831	1.2381	0.9806	1.1657	0.9773	1.1412	1.5494	1.1294	1.7361	0.9153	1.2397	1.35	0.0049	0.0031
TAG53:4-FA18:2	Triacylglycerol	TAG Ester	54256	DMS-MS	100010404	1.0108	1.7809	0.3435	0.8357	0.6367	1.3304	1.0221	0.3229	1.5079	0.5809	0.9892	0.5199	0.8604	2.0181	1.1566	2.5438	0.9104	1.2721	1.4	0.2579	0.0788
TAG53:4-FA18:3	Triacylglycerol	TAG Ester	53729	DMS-MS	100009877	1.493	2.3143	0.2016	0.3901	0.4246	1.2579	0.7577	0.2157	2.7063	1.0289	0.9711	0.5438	0.5818	2.4133	1.0692	2.4286	0.8819	1.4679	1.66	0.1093	0.0392
TAG53:4-FA20:4	Triacylglycerol	TAG Ester	53903	DMS-MS	100010051	0.9269	1.2197	0.2093	0.2722	0.3076	0.391	0.3514	0.2751	1.8774	2.2377	1.0588	1.129	1.1524	1.6883	1.019	0.981	0.4941	1.3929	2.82	0.0007	0.0007
TAG53:5-FA18:1	Triacylglycerol	TAG Ester	54427	DMS-MS	100010575	0.9628	0.9834	0.895	0.9867	0.9833	1.0153	1.012	0.9013	1.0872	0.9699	1.0538	1.0627	1.0049	1.1305	0.9951	1.168	0.9675	1.059	1.09	0.0077	0.0046
TAG53:5-FA18:2	Triacylglycerol	TAG Ester	54257	DMS-MS	100010405	1.0299	1.1655	0.8776	1.0848	0.9963	1.1612	1.1532	0.8638	1.0037	0.8818	0.9919	0.9563	0.9522	1.0292	0.9595	1.0716	1.0415	0.9808	0.94	0.2715	0.0823
TAG53:5-FA18:3	Triacylglycerol	TAG Ester	53730	DMS-MS	100009878	1.5913	2.4535	0.3654	0.9071	0.679	1.6455	1.2337	0.4367	1.7645	0.6739	1.0416	0.4699	0.8108	1.8063	0.9584	1.8273	1.164	1.1691	1	0.7888	0.1931
TAG53:5-FA20:4	Triacylglycerol	TAG Ester	53731	DMS-MS	100009879	0.8115	0.9737	0.2325	0.4709	0.5279	0.5019	0.6178	0.2462	1.6268	1.5928	1.1879	1.3789	1.3283	1.8674	1.0263	1.255	0.5478	1.4079	2.57	0.0005	0.0005
TAG53:6-FA18:1	Triacylglycerol	TAG Ester	53904	DMS-MS	100010052	0.9361	1.0304	0.8654	0.9231	0.9233	0.9798	0.9116	0.8879	1.2096	0.9738	1.0202	1.0327	1.0652	1.1628	1.2103	1.1952	0.9322	1.1087	1.19	0.0005	0.0006
TAG53:6-FA18:2	Triacylglycerol	TAG Ester	54428	DMS-MS	100010576	1.1592	1.283	0.9954	1.1858	1.0722	1.4485	1.2916	0.9243	1.0136	0.8739	0.994	1.0046	0.9793	0.9906	0.9718	0.9838	1.17	0.9764	0.83	0.0129	0.0069
TAG53:6-FA18:3	Triacylglycerol	TAG Ester	53566	DMS-MS	100009714	0.9942	1.0489	0.8995	0.9147	0.933	1.0062	1.0005	0.8968	0.9794	0.9038	1.0276	1.0049	0.9995	1.0543	1.0391	1.0404	0.9617	1.0061	1.05	0.1188	0.0422
TAG53:6-FA20:4	Triacylglycerol	TAG Ester	53567	DMS-MS	100009715	1.7121	1.4656	0.7311	0.9234	0.9382	1.0096	1.4063	0.5036	1.2422	1.1133	0.7642	0.9203	0.9682	1.0573	0.9904	1.0444	1.0862	1.0125	0.93	0.9369	0.2204
TAG53:7-FA18:3	Triacylglycerol	TAG Ester	54258	DMS-MS	100010406	1.0362	1.2008	0.9399	0.9965	1.0715	1.1809	1.1145	0.9242	0.9635	0.9435	0.7913	1.1242	0.9508	0.9508	1.2113	1.0035	1.058	0.9924	0.94	0.2589	0.0789
TAG54:0-FA16:0	Triacylglycerol	TAG Ester	53732	DMS-MS	100009880	1.0304	2.7773	0.0987	0.1814	0.1628	1.0512	0.2942	0.1444	5.6769	1.1206	0.9156	0.9696	1.0905	2.9013	0.8987	1.7899	0.7175	1.9204	2.68	0.0145	0.0076
TAG54:0-FA18:0	Triacylglycerol	TAG Ester	54068	DMS-MS	100010216	0.8694	2.2872	0.3302	0.3091	0.4806	0.9633	0.3118	0.3403	4.6905	1.5664	0.9347	1.503	1.0367	2.9308	1.5578	2.618	0.7365	2.1047	2.86	0.0028	0.0021
TAG54:1-FA16:0	Triacylglycerol	TAG Ester	54429	DMS-MS	100010577	0.4714	1.2999	0.0458	0.1403	0.1412	0.6168	0.2175	0.0886	3.6406	0.9789	1.4214	1.0211	2.1227	3.4995	1.1479	2.7744	0.3777	2.0758	5.5	0.0007	0.0007
TAG54:1-FA18:0	Triacylglycerol	TAG Ester	54069	DMS-MS	100010217	0.4558	1.4122	0.0614	0.1138	0.1303	0.579	0.1793	0.0964	3.0006	1.0287	0.9713	1.0379	1.2754	2.7295	1.5144	3.4172	0.3785	1.8719	4.95	0.0007	0.0007
TAG54:1-FA18:1	Triacylglycerol	TAG Ester	53568	DMS-MS	100009716	0.3928	1.144	0.0539	0.125	0.143	0.5262	0.1748	0.0865	2.8751	0.9599	1.1039	1.0401	1.4923	2.9383	1.5175	3.5703	0.3308	1.9372	5.86	0.0003	0.0004
TAG54:1-FA20:0	Triacylglycerol	TAG Ester	54430	DMS-MS	100010578	0.4765	1.1248	0.0479	0.1733	0.1651	0.5739	0.2544	0.1009	3.1238	1.0156	1.4661	0.9874	1.9891	3.8748	1.0126	3.1658	0.3646	2.0794	5.7	0.0005	0.0005
TAG54:1-FA20:1	Triacylglycerol	TAG Ester	54431	DMS-MS	100010579	0.3094	0.8706	0.0455	0.1985	0.1847	0.486	0.248	0.0825	2.8713	1.1294	2.0041	1.3016	3.1148	4.3236	1.3719	4.0207	0.3031	2.5172	8.3	6.8424e-05	0.0001
TAG54:2-FA16:0	Triacylglycerol	TAG Ester	53733	DMS-MS	100009881	0.3621	0.8393	0.0632	0.28	0.2591	0.5884	0.3695	0.1023	2.2856	1.1607	2.4761	1.4524	4.0772	5.3393	1.6523	4.9117	0.358	2.9194	8.15	4.8518e-05	0.0001
TAG54:2-FA18:0	Triacylglycerol	TAG Ester	54259	DMS-MS	100010407	0.4036	1.0224	0.0806	0.1977	0.2055	0.5856	0.2627	0.1141	2.1228	0.9776	1.4024	1.1019	1.9951	3.2511	1.7633	4.7866	0.359	2.1751	6.06	0.0001	0.0002
TAG54:2-FA18:1	Triacylglycerol	TAG Ester	54070	DMS-MS	100010218	0.362	0.878	0.0616	0.2366	0.2418	0.567	0.2857	0.0989	2.5132	1.122	2.0662	1.4615	3.1617	4.5258	2.3266	6.7452	0.3414	2.9903	8.76	3.7223e-05	8.552e-05
TAG54:2-FA18:2	Triacylglycerol	TAG Ester	54432	DMS-MS	100010580	1.6871	4.2814	0.4119	0.6618	0.6079	2.3537	0.9671	0.469	2.757	1.0329	0.8338	0.6242	0.7362	2.2023	1.2507	2.565	1.43	1.5003	1.05	0.5452	0.145
TAG54:2-FA20:0	Triacylglycerol	TAG Ester	53905	DMS-MS	100010053	1.0023	2.3095	0.1557	0.4776	0.3694	1.3606	0.7676	0.23	2.3189	0.6328	1.4319	0.7031	1.8212	3.1121	0.9977	3.0488	0.8341	1.7583	2.11	0.0349	0.0151
TAG54:2-FA20:1	Triacylglycerol	TAG Ester	53393	DMS-MS	100009541	0.2988	0.6698	0.0579	0.2885	0.2798	0.5225	0.3677	0.094	2.4342	1.3302	2.9356	1.6542	4.8564	6.2949	1.8513	5.8487	0.3224	3.4007	10.55	1.5107e-05	4.3964e-05
TAG54:2-FA20:2	Triacylglycerol	TAG Ester	53394	DMS-MS	100009542	0.6491	1.3314	0.1651	0.3277	0.3152	0.9401	0.4384	0.2008	1.7509	0.9119	1.5255	1.1004	2.3224	2.7988	1.0599	3.1826	0.546	1.8316	3.35	0.0009	0.0008
TAG54:3-FA16:0	Triacylglycerol	TAG Ester	53569	DMS-MS	100009717	0.6914	1.3314	0.1951	0.6111	0.5653	1.1127	0.8659	0.2503	1.4263	0.8696	1.5464	0.9153	2.049	2.965	1.0847	2.9957	0.7029	1.7315	2.46	0.0061	0.0037
TAG54:3-FA16:1	Triacylglycerol	TAG Ester	54260	DMS-MS	100010408	0.4798	0.8804	0.0712	0.6392	0.5607	0.8022	0.5914	0.1397	2.6283	1.1196	5.2926	2.5692	10.0199	9.2636	3.079	11.7954	0.5206	5.721	10.99	8.0487e-05	0.0002
TAG54:3-FA18:0	Triacylglycerol	TAG Ester	54604	DMS-MS	100010752	1.2124	2.5868	0.392	0.7866	0.7029	1.8491	1.1017	0.4338	1.7227	0.8773	0.8983	0.5404	0.8048	2.0119	1.2057	2.9675	1.1332	1.3786	1.22	0.438	0.1207
TAG54:3-FA18:1	Triacylglycerol	TAG Ester	53906	DMS-MS	100010054	0.3843	0.752	0.0977	0.4971	0.4583	0.7394	0.5314	0.1364	2.3353	1.248	3.509	2.1464	5.6468	6.946	3.6725	11.6385	0.4496	4.6428	10.33	2.075e-05	5.5913e-05
TAG54:3-FA18:2	Triacylglycerol	TAG Ester	54433	DMS-MS	100010581	1.1128	2.3357	0.3468	0.8268	0.7089	1.7925	1.0546	0.3815	1.6816	0.7203	0.9454	0.5351	0.9218	2.1601	1.2285	3.0183	1.07	1.4014	1.31	0.3413	0.1001
TAG54:3-FA18:3	Triacylglycerol	TAG Ester	54605	DMS-MS	100010753	2.6939	5.4884	0.4664	0.8071	0.681	3.3194	1.2619	0.5248	2.7378	0.8172	0.6839	0.6005	0.7103	2.029	1.1828	2.5798	1.9054	1.4177	0.74	0.8229	0.1995
TAG54:3-FA20:1	Triacylglycerol	TAG Ester	54434	DMS-MS	100010582	0.5362	1.0107	0.1652	0.7122	0.5964	0.9893	0.8713	0.209	1.4888	0.6672	2.3253	1.0378	3.643	4.186	1.4037	4.7195	0.6363	2.4339	3.83	0.0022	0.0017
TAG54:3-FA20:2	Triacylglycerol	TAG Ester	54261	DMS-MS	100010409	0.5752	1.0188	0.1688	0.469	0.4529	0.8988	0.6426	0.2103	1.4429	0.9812	2.0783	1.2972	3.3702	3.6535	1.413	4.187	0.5546	2.3029	4.15	0.0003	0.0004
TAG54:3-FA20:3	Triacylglycerol	TAG Ester	53395	DMS-MS	100009543	0.5774	1.0847	0.0941	0.2903	0.2541	0.6239	0.553	0.1752	1.3555	1.19	1.2769	0.9501	1.9813	2.0462	1.0499	2.4357	0.4566	1.5357	3.36	0.0011	0.001
TAG54:4-FA16:0	Triacylglycerol	TAG Ester	53734	DMS-MS	100009882	0.8385	1.3545	0.2345	0.6172	0.5123	1.0734	1.0471	0.3246	1.1158	0.9381	1.1488	0.6874	1.4295	2.0838	0.9529	2.3606	0.7503	1.3396	1.79	0.0292	0.0131
TAG54:4-FA16:1	Triacylglycerol	TAG Ester	53570	DMS-MS	100009718	0.6741	1.0148	0.1345	0.8938	0.7552	1.1615	0.9852	0.2492	1.1565	0.578	2.1055	0.971	3.2947	3.383	1.4289	4.6257	0.7335	2.1929	2.99	0.0118	0.0064
TAG54:4-FA18:0	Triacylglycerol	TAG Ester	53907	DMS-MS	100010055	2.0818	3.9553	1.0864	1.4041	1.0897	3.0383	1.8996	0.8198	0.9212	0.5138	0.3728	0.2331	0.2768	0.8794	0.5331	1.0788	1.9219	0.6011	0.31	0.0009	0.0009
TAG54:4-FA18:1	Triacylglycerol	TAG Ester	54435	DMS-MS	100010583	0.6106	1.0625	0.2283	1.0236	0.8216	1.3259	1.0622	0.2716	0.964	0.432	0.9764	0.4578	1.0737	2.1177	1.1548	3.2855	0.8008	1.3078	1.63	0.2139	0.0677
TAG54:4-FA18:2	Triacylglycerol	TAG Ester	54262	DMS-MS	100010410	0.7548	1.3328	0.312	1.0317	0.8112	1.5033	1.0877	0.312	0.9683	0.4066	0.9238	0.4407	1.0448	1.98	1.0948	3.137	0.8932	1.2495	1.4	0.4223	0.1174
TAG54:4-FA18:3	Triacylglycerol	TAG Ester	54436	DMS-MS	100010584	1.9344	3.3867	0.4314	1.0255	0.8326	2.5622	1.3838	0.4802	1.6459	0.5986	0.7098	0.4394	0.6585	1.7498	0.9745	2.2708	1.5046	1.1309	0.75	0.5505	0.146
TAG54:4-FA20:1	Triacylglycerol	TAG Ester	54263	DMS-MS	100010411	0.6899	1.0685	0.1645	1.0404	0.8716	1.232	1.1321	0.2532	0.9596	0.3686	1.33	0.4817	1.586	2.3535	0.8917	2.8187	0.8065	1.3487	1.67	0.1965	0.0632
TAG54:4-FA20:2	Triacylglycerol	TAG Ester	53908	DMS-MS	100010056	0.9675	1.6009	0.4367	1.0202	0.8412	1.6043	1.3179	0.4447	0.8787	0.4693	1.4475	0.7188	2.2133	2.248	0.9798	3.0261	1.0292	1.4977	1.46	0.3127	0.0927
TAG54:4-FA20:3	Triacylglycerol	TAG Ester	53909	DMS-MS	100010057	0.5959	0.9126	0.0953	0.4151	0.3532	0.7096	0.7724	0.2158	1.2539	1.0874	1.6581	1.1101	2.811	2.7738	1.3927	3.4628	0.5087	1.9437	3.82	0.0007	0.0007
TAG54:4-FA20:4	Triacylglycerol	TAG Ester	54437	DMS-MS	100010585	1.3468	1.7567	0.4085	0.5786	0.5362	0.9099	0.9788	0.3793	1.4105	1.831	1.0212	0.8545	1.0275	1.7899	0.954	1.5681	0.8618	1.3071	1.52	0.0433	0.0181
TAG54:4-FA22:1	Triacylglycerol	TAG Ester	54438	DMS-MS	100010586	0.7068	1.1781	0.2124	1.03	0.7869	1.2369	0.97	0.2672	1.0387	0.3879	0.8949	0.5158	1.0394	2.2647	1.1159	3.3548	0.7986	1.3265	1.66	0.2166	0.0682
TAG54:4-FA22:4	Triacylglycerol	TAG Ester	53571	DMS-MS	100009719	1.8382	3.0806	0.4334	0.6025	0.5039	1.1001	0.5637	0.3618	1.7523	1.4323	1.0605	0.9728	0.8559	1.3423	1.0272	0.925	1.0605	1.171	1.1	0.244	0.0754
TAG54:5-FA16:0	Triacylglycerol	TAG Ester	54439	DMS-MS	100010587	1.4915	2.042	0.3571	1.0295	0.7985	1.5756	1.9316	0.5674	1.0455	0.9705	0.7419	0.4886	0.6765	1.5564	0.6787	1.3637	1.2242	0.9402	0.77	0.4963	0.1337
TAG54:5-FA16:1	Triacylglycerol	TAG Ester	53735	DMS-MS	100009883	0.9119	1.0881	0.1616	0.9048	0.7391	1.2114	1.2131	0.3053	0.9106	0.5383	1.302	0.6834	1.9749	2.2569	1.1081	3.1227	0.8169	1.4871	1.82	0.0889	0.0324
TAG54:5-FA18:0	Triacylglycerol	TAG Ester	54440	DMS-MS	100010588	3.0499	5.0365	0.9174	1.5629	1.1967	3.819	2.2252	0.8338	0.9471	0.5839	0.4043	0.2271	0.3521	1.0642	0.4399	1.0529	2.3302	0.6339	0.27	0.0014	0.0012
TAG54:5-FA18:1	Triacylglycerol	TAG Ester	53736	DMS-MS	100009884	1.5484	2.4284	0.791	2.4114	1.7199	3.135	2.5217	0.7025	0.7354	0.3475	0.5102	0.2436	0.4498	1.209	0.6273	1.5278	1.9073	0.7063	0.37	0.0032	0.0023
TAG54:5-FA18:2	Triacylglycerol	TAG Ester	53910	DMS-MS	100010058	1.8898	3.1052	1.0874	3.0389	2.1932	4.0244	3.1938	0.9126	0.6265	0.2221	0.3717	0.1509	0.272	0.869	0.5231	1.1949	2.4307	0.5288	0.22	0.0002	0.0003
TAG54:5-FA18:3	Triacylglycerol	TAG Ester	54441	DMS-MS	100010589	1.3727	2.2015	0.3775	1.4046	1.0121	2.2907	1.6176	0.4299	0.9879	0.4439	0.7423	0.3736	0.7792	1.7903	0.8811	2.4268	1.3383	1.0531	0.79	0.4695	0.1273
TAG54:5-FA20:2	Triacylglycerol	TAG Ester	53396	DMS-MS	100009544	1.1891	1.7649	0.3546	1.4619	1.095	1.9662	1.6868	0.5105	0.6467	0.2614	0.7305	0.3121	0.905	1.2007	0.6873	1.6995	1.2536	0.8054	0.64	0.1592	0.0542
TAG54:5-FA20:3	Triacylglycerol	TAG Ester	53737	DMS-MS	100009885	1.0996	1.6605	0.2734	0.9727	0.7341	1.3907	1.8111	0.4934	0.7325	0.5088	1.0273	0.5456	1.8314	1.6059	0.864	2.4192	1.0545	1.1918	1.13	0.67	0.1702
TAG54:5-FA20:4	Triacylglycerol	TAG Ester	54264	DMS-MS	100010412	1.353	1.5864	0.3481	0.8083	0.6809	1.0005	1.3602	0.3709	1.1008	1.1414	0.9712	0.6821	0.9995	1.9267	0.8898	1.6984	0.9385	1.1762	1.25	0.2234	0.0701
TAG54:5-FA20:5	Triacylglycerol	TAG Ester	54265	DMS-MS	100010413	1.3994	1.48	0.2486	0.8678	0.5488	1.1322	1.2936	0.3142	1.3966	1.7361	0.6459	0.4668	0.6038	2.2351	0.6683	1.9276	0.9106	1.21	1.33	0.3743	0.1061
TAG54:5-FA22:1	Triacylglycerol	TAG Ester	54442	DMS-MS	100010590	1.5734	2.8045	0.8559	2.662	1.8518	3.5773	2.6658	0.786	0.7395	0.3443	0.5612	0.2668	0.4652	1.1441	0.6892	1.5731	2.0971	0.7229	0.34	0.002	0.0016
TAG54:5-FA22:4	Triacylglycerol	TAG Ester	54071	DMS-MS	100010219	2.029	1.859	0.241	0.6459	0.5476	1.2208	0.864	0.3415	1.4228	0.962	1.038	0.7992	1.1318	1.9081	0.8949	1.3339	0.9686	1.1863	1.22	0.1956	0.0631
TAG54:5-FA22:5	Triacylglycerol	TAG Ester	54606	DMS-MS	100010754	1.5702	2.2373	0.3202	0.5509	0.5357	1.2222	1.0147	0.4598	1.9146	1.716	0.7551	0.9853	0.7765	1.7633	0.6505	1.1367	0.9889	1.2122	1.23	0.2779	0.084
TAG54:6-FA16:0	Triacylglycerol	TAG Ester	53572	DMS-MS	100009720	1.9339	2.3295	0.6525	1.2245	0.984	1.5695	2.2077	0.7011	1.0187	0.9562	0.4819	0.3945	0.3932	1.2482	0.3864	1.016	1.4504	0.7369	0.51	0.017	0.0086
TAG54:6-FA16:1	Triacylglycerol	TAG Ester	53738	DMS-MS	100009886	1.6437	1.5083	0.2302	1.4504	1.0878	1.8518	2.2683	0.5278	0.9122	0.6702	0.7934	0.4378	0.8682	1.6739	0.6567	1.6802	1.321	0.9616	0.73	0.4987	0.134
TAG54:6-FA18:1	Triacylglycerol	TAG Ester	54072	DMS-MS	100010220	2.5669	3.7095	0.9706	3.0055	2.0404	4.4721	3.4211	0.8777	0.7377	0.3675	0.3699	0.1898	0.3116	1.0294	0.4723	1.1687	2.633	0.5808	0.22	0.0002	0.0003
TAG54:6-FA18:2	Triacylglycerol	TAG Ester	54073	DMS-MS	100010221	3.3343	5.0658	2.4949	4.6896	3.1883	6.5471	4.8126	1.5615	0.3672	0.1335	0.143	0.0682	0.087	0.3544	0.2183	0.4385	3.9618	0.2263	0.06	3.0158e-07	3.4644e-06
TAG54:6-FA18:3	Triacylglycerol	TAG Ester	53739	DMS-MS	100009887	3.2346	4.567	1.1684	3.6344	2.408	5.418	4.1709	1.0746	0.5624	0.2136	0.2776	0.1115	0.1955	0.6999	0.4133	0.9254	3.2095	0.4249	0.13	2.3037e-05	5.7972e-05
TAG54:6-FA20:3	Triacylglycerol	TAG Ester	54074	DMS-MS	100010222	1.8	2.0849	0.2979	1.6413	1.2256	2.0458	2.6434	0.6475	0.5876	0.3461	0.6705	0.2866	0.919	1.081	0.6447	1.6513	1.5483	0.7733	0.5	0.0673	0.026
TAG54:6-FA20:4	Triacylglycerol	TAG Ester	53911	DMS-MS	100010059	2.608	2.9763	1.0125	1.7844	1.3885	1.9197	3.0463	0.8781	0.6827	0.565	0.497	0.2604	0.4925	0.9875	0.5731	1.04	1.9517	0.6373	0.33	0.0003	0.0004
TAG54:6-FA20:5	Triacylglycerol	TAG Ester	54607	DMS-MS	100010755	1.1232	1.0784	0.2274	1.0509	0.7644	1.1317	1.5682	0.3097	0.9491	1.3175	0.6422	0.3659	0.6547	2.548	0.558	1.9674	0.9067	1.1253	1.24	0.5914	0.1538
TAG54:6-FA22:5	Triacylglycerol	TAG Ester	53397	DMS-MS	100009545	1.4232	1.2895	0.1905	0.666	0.5563	1.0578	1.2238	0.3578	1.4178	1.2358	0.9422	0.8418	0.9149	2.5493	0.5818	1.4002	0.8456	1.2355	1.46	0.1375	0.0475
TAG54:6-FA22:6	Triacylglycerol	TAG Ester	54608	DMS-MS	100010756	1.5874	1.8579	0.3817	0.5041	0.522	1.2503	1.133	0.6552	2.222	1.8507	0.867	0.85	0.6516	1.8829	0.4568	1.5052	0.9864	1.2858	1.3	0.3558	0.1015
TAG54:7-FA16:1	Triacylglycerol	TAG Ester	54266	DMS-MS	100010414	2.0145	1.5779	0.2858	1.3828	1.0098	1.6598	2.114	0.5243	0.9902	0.7541	0.6273	0.3958	0.5529	1.5828	0.4454	1.4969	1.3211	0.8557	0.65	0.2397	0.0743
TAG54:7-FA18:1	Triacylglycerol	TAG Ester	53573	DMS-MS	100009721	1.5216	1.9083	0.3703	1.1402	0.749	2.1306	1.5701	0.4111	1.944	0.8598	0.53	0.4855	0.5458	1.8355	0.7377	1.6882	1.2251	1.0783	0.88	0.7422	0.1845
TAG54:7-FA18:2	Triacylglycerol	TAG Ester	54075	DMS-MS	100010223	4.8359	6.7325	2.5417	5.3374	3.4254	8.0841	5.9399	1.6709	0.3291	0.1261	0.1066	0.0519	0.0592	0.3033	0.1943	0.3251	4.821	0.187	0.04	1.5498e-07	2.6021e-06
TAG54:7-FA18:3	Triacylglycerol	TAG Ester	53398	DMS-MS	100009546	5.051	7.1466	2.3422	5.1225	3.2751	8.1459	6.0184	1.6673	0.3327	0.1254	0.1074	0.068	0.06	0.256	0.1898	0.2855	4.8461	0.1781	0.04	3.4799e-08	7.5953e-07
TAG54:7-FA20:4	Triacylglycerol	TAG Ester	53574	DMS-MS	100009722	4.9626	4.36	1.0199	3.2697	2.5485	3.4595	4.9913	1.2687	0.7851	0.4686	0.4798	0.1939	0.3688	0.8903	0.5432	0.9801	3.235	0.5887	0.18	4.2742e-05	9.5193e-05
TAG54:7-FA20:5	Triacylglycerol	TAG Ester	53399	DMS-MS	100009547	1.7948	1.6634	0.5457	2.3575	1.5753	2.0596	3.5115	0.6874	0.6196	0.7266	0.3731	0.2017	0.4726	1.3752	0.3729	1.2734	1.7744	0.6769	0.38	0.0074	0.0044
TAG54:7-FA22:5	Triacylglycerol	TAG Ester	54443	DMS-MS	100010591	1.538	1.2891	0.3928	1.3225	0.8586	1.377	1.7441	0.6617	1.1414	0.6914	0.5985	0.4198	0.6457	1.5286	0.5093	1.1676	1.148	0.8378	0.73	0.2163	0.0682
TAG54:7-FA22:6	Triacylglycerol	TAG Ester	54609	DMS-MS	100010757	1.5181	1.0554	0.1755	0.6282	0.4908	1.1767	1.3034	0.4297	1.7526	1.5463	0.9446	0.6616	0.621	2.7695	0.5308	1.9981	0.8472	1.3531	1.6	0.1622	0.0551
TAG54:8-FA18:2	Triacylglycerol	TAG Ester	53400	DMS-MS	100009548	3.1618	4.4868	0.9044	2.532	1.6861	4.6012	3.224	1	1.2081	0.4664	0.2763	0.2115	0.2115	0.8091	0.3995	0.7028	2.6995	0.5356	0.2	0.0002	0.0002
TAG54:8-FA18:3	Triacylglycerol	TAG Ester	53740	DMS-MS	100009888	1.6478	2.1378	0.5236	1.2491	0.7509	2.2744	1.5663	0.4367	0.0951	0.0428	0.0428	0.0428	0.0428	0.0428	0.0428	0.0428	1.3233	0.0493	0.04	2.0077e-07	2.6366e-06
TAG54:8-FA20:4	Triacylglycerol	TAG Ester	53741	DMS-MS	100009889	2.8898	2.4042	0.7872	1.3519	1	1.8819	1.8954	0.5239	0.4299	0.3506	0.3351	0.3351	0.3351	0.3351	0.3351	0.3351	1.5918	0.3489	0.22	0.0003	0.0004
TAG54:8-FA20:5	Triacylglycerol	TAG Ester	54444	DMS-MS	100010592	2.4435	1.577	0.3807	2.8724	2.1496	2.3546	3.5944	0.8195	0.5241	0.419	0.3678	0.3246	0.3246	1	0.3738	1.4484	2.024	0.5978	0.3	0.0032	0.0023
TAG54:8-FA22:6	Triacylglycerol	TAG Ester	54076	DMS-MS	100010224	1.7022	1.2198	0.5233	1.319	0.8904	1.7226	2.0835	0.7554	1.0816	0.9184	0.6092	0.3247	0.4332	1.7201	0.3895	1.2317	1.277	0.8385	0.66	0.0955	0.0345
TAG55:1-FA16:0	Triacylglycerol	TAG Ester	54267	DMS-MS	100010415	1.165	1.2612	0.7092	1.5574	1.0524	1.762	2.8686	1.123	1.1131	0.593	0.3	0.2483	0.2627	0.9476	0.2482	0.5427	1.4373	0.5319	0.37	0.0013	0.0011
TAG55:1-FA18:1	Triacylglycerol	TAG Ester	54610	DMS-MS	100010758	0.6496	0.7838	0.238	1.1489	0.7489	1.0132	1.2895	0.3544	2.5528	1.0179	1.0016	0.7627	0.9984	2.6237	0.7656	2.0369	0.7783	1.4699	1.89	0.037	0.0159
TAG55:2-FA18:1	Triacylglycerol	TAG Ester	54268	DMS-MS	100010416	0.2823	0.5606	0.0455	0.1825	0.1696	0.3526	0.1901	0.0785	3.5127	1.4394	2.2485	1.4604	2.7373	4.6401	1.8652	4.5216	0.2327	2.8032	12.05	5.4499e-06	2.1711e-05
TAG55:2-FA18:2	Triacylglycerol	TAG Ester	53742	DMS-MS	100009890	1.5602	1.8266	0.7539	2.8379	1.8806	2.4091	3.1266	1.0885	1.2822	0.4949	0.4018	0.2119	0.1905	0.9115	0.3418	0.7611	1.9354	0.5745	0.3	0.0007	0.0007
TAG55:3-FA18:1	Triacylglycerol	TAG Ester	54077	DMS-MS	100010225	0.2547	0.4578	0.0517	0.2922	0.2325	0.4022	0.2233	0.0747	2.8842	1.5422	3.58	2.0656	4.8243	6.1877	2.8868	7.8433	0.2486	3.9768	16	1.4447e-06	1.0873e-05
TAG55:3-FA18:2	Triacylglycerol	TAG Ester	53575	DMS-MS	100009723	1.0161	1.9738	0.2322	0.8555	0.6341	1.4377	0.8796	0.375	2.7208	0.9839	1.222	0.6614	0.9155	2.5969	1.0841	2.503	0.9255	1.586	1.71	0.0793	0.0297
TAG55:4-FA18:1	Triacylglycerol	TAG Ester	54611	DMS-MS	100010759	0.5614	0.8497	0.1685	0.722	0.5697	0.8755	0.6229	0.2024	2.0466	1.1245	2.5099	1.3117	2.8736	4.0465	2.1176	5.5338	0.5715	2.6955	4.72	0.0001	0.0002
TAG55:4-FA18:2	Triacylglycerol	TAG Ester	54078	DMS-MS	100010226	0.7896	1.2289	0.2445	0.8763	0.7414	1.1237	0.759	0.2928	1.6909	0.7604	1.4333	0.674	1.2944	2.5155	1.3797	3.191	0.757	1.6174	2.14	0.0165	0.0085
TAG55:5-FA18:1	Triacylglycerol	TAG Ester	53912	DMS-MS	100010060	0.6351	0.8725	0.2675	0.7508	0.6441	0.8354	0.825	0.3513	1.6074	1.1275	1.7471	1.4246	2.2952	2.9331	1.5067	3.5427	0.6477	2.023	3.12	8.0365e-05	0.0002
TAG55:5-FA18:2	Triacylglycerol	TAG Ester	53913	DMS-MS	100010061	1.0965	1.733	0.5099	1.5805	1.1106	1.8113	1.2985	0.4697	0.9035	0.396	0.6864	0.3019	0.5724	1.1852	0.6114	1.4195	1.2012	0.7595	0.63	0.0946	0.0342
TAG55:5-FA20:4	Triacylglycerol	TAG Ester	53914	DMS-MS	100010062	0.7686	0.8963	0.2392	0.4677	0.3978	0.5394	0.7072	0.278	1.9336	1.874	1.3276	1.2634	1.2352	2.4028	1.1037	1.7076	0.5368	1.606	2.99	9.0533e-05	0.0002
TAG55:6-FA18:1	Triacylglycerol	TAG Ester	53915	DMS-MS	100010063	0.8937	0.9464	0.7824	0.9505	0.9047	0.9184	0.9705	0.8395	1.1985	1.1789	1.1425	1.2662	1.224	1.4264	1.0295	1.2118	0.9008	1.2097	1.34	7.2602e-06	2.5559e-05
TAG55:6-FA20:3	Triacylglycerol	TAG Ester	54445	DMS-MS	100010593	0.9406	0.945	0.944	1.0038	0.9683	1.0202	0.9962	0.9594	1.0581	0.9933	1.0379	1.093	1.0083	0.9898	1.023	1.0966	0.9722	1.0375	1.07	0.0032	0.0023
TAG55:6-FA20:4	Triacylglycerol	TAG Ester	54269	DMS-MS	100010417	0.9724	1.1123	0.4807	0.8325	0.8533	0.804	1.0216	0.4871	1.2232	1.0503	0.9784	1.0835	1.1115	1.6425	0.8791	1.4909	0.8205	1.1824	1.44	0.0143	0.0075
TAG55:7-FA15:0	Triacylglycerol	TAG Ester	54270	DMS-MS	100010418	0.7832	0.7555	0.4412	0.9084	0.6943	0.9736	1.1981	0.5746	1.9151	1.7164	1.0672	0.9747	1.0253	3.5745	1.5764	2.2015	0.7911	1.7564	2.22	0.002	0.0016
TAG55:7-FA18:1	Triacylglycerol	TAG Ester	53916	DMS-MS	100010064	0.7038	1.3308	0.4509	0.4656	0.5247	0.7995	0.5689	0.4402	2.6889	1.1748	1.0432	1.0701	0.9568	2.225	1.2483	2.048	0.6605	1.5569	2.36	0.0006	0.0007
TAG55:7-FA20:3	Triacylglycerol	TAG Ester	53576	DMS-MS	100009724	0.8278	0.8774	0.9452	1.0091	0.9219	1.0117	1.0673	0.8609	1.0584	0.9565	0.9056	0.9953	1.0047	1.2004	1.0741	1.2258	0.9402	1.0526	1.12	0.0389	0.0166
TAG55:7-FA20:4	Triacylglycerol	TAG Ester	53917	DMS-MS	100010065	0.9878	0.9485	0.9368	0.9858	0.9876	1.0147	1.0185	0.9313	1.0732	0.93	1.0355	0.9997	1.0182	1.0049	1.0003	1.133	0.9764	1.0243	1.05	0.0728	0.0278
TAG55:7-FA22:6	Triacylglycerol	TAG Ester	54271	DMS-MS	100010419	0.6461	0.8458	0.2956	0.6037	0.6759	0.6808	0.933	0.4776	2.8471	3.1993	1.9512	1.9188	1.2934	5.0638	1.067	2.7391	0.6448	2.51	3.89	5.5792e-05	0.0001
TAG55:8-FA20:4	Triacylglycerol	TAG Ester	53743	DMS-MS	100009891	0.9807	0.9432	0.8843	1.0398	1.0645	1.0055	0.932	0.9696	1.0264	0.9945	1.0524	1.0892	1.1175	1.0155	0.9909	0.9524	0.9774	1.0298	1.05	0.0846	0.0313
TAG56:1-FA16:0	Triacylglycerol	TAG Ester	53401	DMS-MS	100009549	1.0845	4.0661	0.0942	0.1809	0.136	1.3718	0.2043	0.163	6.2643	1.1193	0.8018	0.9227	1.0773	2.7407	0.7635	1.4515	0.9126	1.8926	2.07	0.0356	0.0153
TAG56:1-FA18:1	Triacylglycerol	TAG Ester	54080	DMS-MS	100010228	0.3746	1.1305	0.0624	0.1916	0.1804	0.5853	0.2368	0.113	4.1672	0.98	1.2493	1.02	1.6131	3.2917	1.0855	2.5063	0.3593	1.9891	5.54	0.0003	0.0004
TAG56:10-FA18:2	Triacylglycerol	TAG Ester	54079	DMS-MS	100010227	1.0152	2.0126	0.2562	0.871	0.6641	1.4536	0.8106	0.3555	2.7889	0.9848	1.2167	0.697	0.9784	2.7135	1.1914	2.6958	0.9299	1.6583	1.78	0.0615	0.0241
TAG56:2-FA16:0	Triacylglycerol	TAG Ester	53402	DMS-MS	100009550	0.7365	1.9991	0.0792	0.206	0.1652	0.973	0.2976	0.1374	4.0148	1.027	1.281	1.1055	2.2035	3.5469	0.8491	2.0096	0.5742	2.0047	3.49	0.0037	0.0025
TAG56:2-FA18:0	Triacylglycerol	TAG Ester	54272	DMS-MS	100010420	0.3291	0.7663	0.0971	0.2704	0.2874	0.5854	0.3113	0.1286	3.1849	1.2337	2.415	1.6561	3.5227	4.8949	2.1603	5.5019	0.3469	3.0712	8.85	5.003e-06	2.0657e-05
TAG56:2-FA18:1	Triacylglycerol	TAG Ester	53577	DMS-MS	100009725	0.3571	0.7469	0.119	0.3975	0.3516	0.6102	0.3652	0.175	4.0786	1.2531	3.0857	1.882	4.7422	6.8965	2.3863	6.6895	0.3903	3.8767	9.93	2.5872e-06	1.5185e-05
TAG56:2-FA20:0	Triacylglycerol	TAG Ester	54273	DMS-MS	100010421	0.3263	0.8279	0.0858	0.4019	0.2988	0.6652	0.3815	0.1382	3.8151	1.1721	2.8723	1.7061	4.2107	6.8692	2.0825	6.969	0.3907	3.7121	9.5	1.4283e-05	4.3297e-05
TAG56:2-FA20:1	Triacylglycerol	TAG Ester	53403	DMS-MS	100009551	0.2592	0.5692	0.0831	0.3624	0.3593	0.557	0.3409	0.1101	3.553	1.4308	3.4942	2.2342	5.7521	6.8048	2.7125	8.2453	0.3302	4.2783	12.96	1.7768e-06	1.2141e-05
TAG56:3-FA16:0	Triacylglycerol	TAG Ester	54612	DMS-MS	100010760	0.881	2.1433	0.1731	0.4215	0.39	1.2932	0.533	0.256	1.8296	0.7551	1.1826	1.0815	2.2596	2.0569	0.9185	1.8063	0.7614	1.4863	1.95	0.0199	0.0096
TAG56:3-FA18:0	Triacylglycerol	TAG Ester	54613	DMS-MS	100010761	0.5684	1.0306	0.2359	0.5435	0.4923	0.8848	0.6467	0.2955	1.6225	1.0137	1.3997	0.9863	1.6829	2.4173	1.0928	2.8764	0.5872	1.6365	2.79	0.0004	0.0005
TAG56:3-FA18:1	Triacylglycerol	TAG Ester	54446	DMS-MS	100010594	0.2539	0.4907	0.1025	0.6452	0.5727	0.6596	0.5205	0.1405	3.1354	1.3404	5.5939	2.9648	9.8825	10.2516	3.95	13.2127	0.4232	6.2914	14.87	6.0328e-06	2.2318e-05
TAG56:3-FA18:2	Triacylglycerol	TAG Ester	53404	DMS-MS	100009552	0.7105	1.528	0.2656	1.0334	0.7585	1.4481	0.9602	0.3661	1.8851	0.5923	1.0917	0.5369	1.1057	2.5156	0.9666	2.3979	0.8838	1.3865	1.57	0.1593	0.0542
TAG56:3-FA20:0	Triacylglycerol	TAG Ester	53405	DMS-MS	100009553	0.6878	1.3475	0.2454	1.2064	0.7691	1.39	1.1254	0.4228	1.995	0.5259	0.9606	0.5096	1.0394	2.5617	0.8627	2.5492	0.8993	1.3755	1.53	0.2476	0.0763
TAG56:3-FA20:1	Triacylglycerol	TAG Ester	53578	DMS-MS	100009726	0.2115	0.3895	0.0996	0.6516	0.5632	0.5893	0.5273	0.14	2.9013	1.3484	5.6527	2.8731	10.0494	9.9652	4.0072	13.4461	0.3965	6.2804	15.84	5.016e-06	2.0657e-05
TAG56:3-FA20:2	Triacylglycerol	TAG Ester	53579	DMS-MS	100009727	0.4915	0.9449	0.2162	0.5419	0.5636	0.9403	0.5893	0.2639	2.0718	1.0551	2.6214	1.7656	3.9781	4.0123	2.0742	5.7373	0.569	2.9145	5.12	2.999e-05	7.0385e-05
TAG56:4-FA16:0	Triacylglycerol	TAG Ester	54614	DMS-MS	100010762	0.66	1.6377	0.2385	0.4373	0.4032	0.8584	0.5454	0.2534	1.1657	1.0121	1.6655	1.6108	3.9201	2.3246	0.9879	2.0617	0.6292	1.8436	2.93	0.0012	0.0011
TAG56:4-FA18:0	Triacylglycerol	TAG Ester	53406	DMS-MS	100009554	0.6906	1.092	0.3231	0.6999	0.6121	0.904	0.9875	0.4156	1.2301	1.2673	1.2208	0.8561	1.2828	2.2678	1.0125	2.3578	0.7156	1.4369	2.01	0.0029	0.0021
TAG56:4-FA18:1	Triacylglycerol	TAG Ester	53744	DMS-MS	100009892	0.3817	0.6207	0.2058	1.0375	0.8348	0.9625	0.9246	0.2757	1.4088	0.7787	2.4665	1.3129	3.7068	4.1833	1.8928	5.5975	0.6554	2.6684	4.07	0.0009	0.0008
TAG56:4-FA18:2	Triacylglycerol	TAG Ester	53745	DMS-MS	100009893	0.3943	0.7368	0.2627	1.2306	0.9679	1.1134	1.0321	0.3257	0.9427	0.3571	1.2429	0.5055	1.4671	2.3922	1.0596	2.9594	0.7579	1.3658	1.8	0.1354	0.0469
TAG56:4-FA20:1	Triacylglycerol	TAG Ester	54274	DMS-MS	100010422	0.3043	0.5013	0.2046	1.3118	1.0231	0.9836	1.0164	0.2803	0.8984	0.3764	1.4117	0.5226	1.5647	2.6804	1.1076	3.1818	0.7032	1.4679	2.09	0.0689	0.0265
TAG56:4-FA20:2	Triacylglycerol	TAG Ester	53580	DMS-MS	100009728	0.4077	0.7267	0.2608	0.9212	0.8634	1.0017	0.8439	0.3091	1.7315	0.9983	3.8413	2.1224	6.6955	5.7992	2.7903	8.8177	0.6668	4.0995	6.15	0.0002	0.0003
TAG56:4-FA20:3	Triacylglycerol	TAG Ester	53746	DMS-MS	100009894	0.4717	0.7301	0.1366	0.5361	0.4738	0.6726	0.8061	0.2852	1.4865	1.1939	1.8089	1.3724	2.7805	2.9174	1.5473	3.9154	0.514	2.1278	4.14	7.7706e-05	0.0002
TAG56:4-FA20:4	Triacylglycerol	TAG Ester	54615	DMS-MS	100010763	1.0201	1.2401	0.5143	0.686	0.5869	0.8401	1.1352	0.4525	1.3863	2.0884	1.0483	0.9727	0.9799	2.1402	0.9678	1.684	0.8094	1.4085	1.74	0.0078	0.0046
TAG56:4-FA22:4	Triacylglycerol	TAG Ester	53918	DMS-MS	100010066	0.8236	1.4978	0.4732	0.7216	0.7066	0.9523	0.8641	0.4224	1.081	1.4037	1.1935	0.9036	1.1233	1.7345	1.0477	1.1054	0.8077	1.1991	1.48	0.0172	0.0087
TAG56:5-FA16:0	Triacylglycerol	TAG Ester	54616	DMS-MS	100010764	0.9745	1.5006	0.4196	0.8908	0.7944	1.1304	1.2012	0.434	1.1788	1.1339	0.9863	0.8341	1.0137	2.0111	0.7974	1.3231	0.9182	1.1598	1.26	0.177	0.0584
TAG56:5-FA18:0	Triacylglycerol	TAG Ester	53919	DMS-MS	100010067	1.0002	1.1629	0.4308	1.01	0.828	1.1304	1.6087	0.6026	0.9998	1.2403	0.8265	0.6078	0.746	1.974	0.6805	1.5681	0.9717	1.0804	1.11	0.656	0.1669
TAG56:5-FA18:1	Triacylglycerol	TAG Ester	53920	DMS-MS	100010068	0.4807	0.6633	0.2606	1.0091	0.8121	0.9909	1.1486	0.3568	1.0823	0.7188	1.4592	0.8233	2.0593	2.7376	1.3267	3.5899	0.7153	1.7246	2.41	0.0082	0.0048
TAG56:5-FA18:2	Triacylglycerol	TAG Ester	54275	DMS-MS	100010423	1.0426	1.5139	0.893	2.9913	2.141	2.5576	2.736	0.9574	0.7794	0.3774	0.9229	0.3988	0.928	1.6598	0.8163	2.1506	1.8541	1.0042	0.54	0.0315	0.0139
TAG56:5-FA20:1	Triacylglycerol	TAG Ester	54447	DMS-MS	100010595	1.0116	1.3565	0.977	3.9827	2.7085	2.8574	3.0832	0.9884	0.8484	0.407	0.8512	0.3689	0.7209	1.9165	0.816	1.6986	2.1207	0.9534	0.45	0.0165	0.0085
TAG56:5-FA20:2	Triacylglycerol	TAG Ester	53407	DMS-MS	100009555	0.6503	0.9929	0.6264	1.9187	1.5366	1.7001	1.7315	0.6449	0.6593	0.3534	1.0071	0.4577	1.181	1.6986	0.9357	2.3645	1.2252	1.0822	0.88	0.5066	0.1358
TAG56:5-FA20:3	Triacylglycerol	TAG Ester	54448	DMS-MS	100010596	0.45	0.6306	0.1657	0.8705	0.685	0.8871	1.1129	0.3388	1.312	0.83	2.2865	1.4078	4.4259	3.8016	2.1751	5.8503	0.6426	2.7611	4.3	0.0007	0.0007
TAG56:5-FA20:4	Triacylglycerol	TAG Ester	54449	DMS-MS	100010597	0.9849	1.0151	0.5076	0.982	0.8217	0.9631	1.527	0.496	1.3443	1.5369	1.2422	0.9266	1.1943	3.0543	0.9737	2.3523	0.9122	1.5781	1.73	0.0194	0.0094
TAG56:5-FA22:4	Triacylglycerol	TAG Ester	54276	DMS-MS	100010424	0.8898	1.093	0.4729	0.9938	0.8791	0.9986	1.2702	0.4638	1.0014	1.0882	1.1149	0.9291	1.285	2.0512	0.7995	1.467	0.8827	1.217	1.38	0.0669	0.0259
TAG56:5-FA22:5	Triacylglycerol	TAG Ester	53581	DMS-MS	100009729	0.8679	1.2374	0.386	0.7385	0.6526	0.9773	1.2446	0.5083	1.4539	2.0143	0.957	1.0594	1.0227	2.4225	0.6978	1.237	0.8266	1.3581	1.64	0.0313	0.0138
TAG56:6-FA16:0	Triacylglycerol	TAG Ester	54617	DMS-MS	100010765	1.0269	1.119	0.552	1.1318	0.9317	1.2632	1.7806	0.5541	0.9731	1.2919	0.57	0.5277	0.614	2.1159	0.4603	1.1549	1.0449	0.9635	0.92	0.5486	0.1457
TAG56:6-FA18:0	Triacylglycerol	TAG Ester	53921	DMS-MS	100010069	1.6738	1.6641	0.9915	1.4201	1.0085	1.5056	2.2646	0.8252	0.9236	1.1385	0.3973	0.3499	0.3541	1.1711	0.4146	0.9201	1.4192	0.7086	0.5	0.0055	0.0034
TAG56:6-FA18:1	Triacylglycerol	TAG Ester	54277	DMS-MS	100010425	0.9439	0.9954	0.41	1.8149	1.3588	1.661	2.4004	0.6721	1.1499	1.0046	0.9563	0.6022	0.993	2.6987	0.8884	2.2893	1.2821	1.3228	1.03	0.8722	0.2072
TAG56:6-FA18:2	Triacylglycerol	TAG Ester	54081	DMS-MS	100010229	1.2114	1.4664	0.9475	2.5988	1.7945	2.3314	2.9714	1.0417	0.4877	0.2921	0.4376	0.219	0.3876	0.9583	0.4863	1.0624	1.7954	0.5414	0.3	0.0002	0.0003
TAG56:6-FA18:3	Triacylglycerol	TAG Ester	53747	DMS-MS	100009895	1.347	1.5933	0.6272	2.3965	1.5766	2.551	2.4787	0.8463	0.6571	0.3063	0.528	0.2592	0.5878	1.1537	0.6747	1.3407	1.6771	0.6884	0.41	0.0044	0.0029
TAG56:6-FA20:2	Triacylglycerol	TAG Ester	54082	DMS-MS	100010230	1.0947	1.4861	1.3856	3.1481	2.0844	2.7585	2.8289	1.1602	0.38	0.2108	0.3961	0.1841	0.3691	0.7245	0.3754	0.9053	1.9933	0.4432	0.22	2.1234e-05	5.6411e-05
TAG56:6-FA20:3	Triacylglycerol	TAG Ester	53408	DMS-MS	100009556	0.9835	1.2216	0.4664	2.4589	1.7465	2.0691	3.0582	0.9572	0.7191	0.4321	0.7939	0.4136	1.0165	1.4128	0.908	2.1062	1.6202	0.9753	0.6	0.1123	0.0402
TAG56:6-FA20:4	Triacylglycerol	TAG Ester	54618	DMS-MS	100010766	1.0172	1.0606	0.5156	1.2308	0.9752	1.0991	1.5646	0.5105	0.9998	0.72	0.8878	0.558	1.0002	2.11	0.9466	2.2262	0.9967	1.1811	1.19	0.5836	0.1525
TAG56:6-FA20:5	Triacylglycerol	TAG Ester	54278	DMS-MS	100010426	0.9458	1.0746	0.3606	1.0542	0.799	1.1264	1.2686	0.4042	1.3288	1.3672	0.74	0.4903	0.6796	2.3291	0.8349	1.9779	0.8792	1.2185	1.39	0.2904	0.0873
TAG56:6-FA22:4	Triacylglycerol	TAG Ester	53922	DMS-MS	100010070	1.5529	1.845	1.1596	1.9221	1.6043	1.7259	2.5106	0.9584	0.4667	0.3998	0.4628	0.3203	0.5309	1.0416	0.4544	0.8133	1.6598	0.5612	0.34	1.8978e-05	5.2752e-05
TAG56:6-FA22:5	Triacylglycerol	TAG Ester	54083	DMS-MS	100010231	0.7245	0.7848	0.345	0.9986	0.8125	1.0014	1.7284	0.5324	1.2537	1.7078	1.024	0.9917	1.1416	3.0788	0.7373	1.5838	0.8659	1.4398	1.66	0.0407	0.0172
TAG56:6-FA22:6	Triacylglycerol	TAG Ester	53582	DMS-MS	100009730	1.0869	1.316	0.4645	0.8355	0.6569	1.1746	1.6903	0.7194	1.7549	2.2598	0.9131	0.7721	0.6672	2.8023	0.5897	2.0029	0.993	1.4702	1.48	0.2615	0.0795
TAG56:7-FA16:0	Triacylglycerol	TAG Ester	53748	DMS-MS	100009896	1.0437	0.945	0.5492	1.263	0.9563	1.3769	2.2795	0.7589	1.0476	1.1159	0.6758	0.4713	0.4884	2.1533	0.3727	1.3455	1.1466	0.9588	0.84	0.3403	0.1
TAG56:7-FA16:1	Triacylglycerol	TAG Ester	53583	DMS-MS	100009731	1.1237	0.9273	0.3693	1.7988	1.3514	1.5827	2.0807	0.6267	0.957	1.0303	0.7181	0.533	0.9697	2.2548	0.4106	1.7817	1.2326	1.0819	0.88	0.6209	0.1604
TAG56:7-FA18:0	Triacylglycerol	TAG Ester	53749	DMS-MS	100009897	1.0867	1.3917	0.523	0.9133	0.7468	1.1508	1.2769	0.5355	2.4476	1.2512	0.6195	0.6771	0.5055	1.4666	0.6815	1.2745	0.9531	1.1154	1.17	0.7271	0.1812
TAG56:7-FA18:1	Triacylglycerol	TAG Ester	53584	DMS-MS	100009732	0.9951	0.9514	0.5096	1.6371	1.1949	1.49	2.3898	0.7272	1.0335	1.0049	0.7424	0.4811	0.5785	2.2057	0.4763	1.7753	1.2369	1.0372	0.84	0.4107	0.1148
TAG56:7-FA18:2	Triacylglycerol	TAG Ester	53409	DMS-MS	100009557	1.9395	1.9711	1.2547	3.9235	2.58	3.392	5.0976	1.7017	0.487	0.371	0.252	0.1467	0.1975	0.7453	0.3164	0.65	2.7325	0.3957	0.14	3.2902e-06	1.6701e-05
TAG56:7-FA18:3	Triacylglycerol	TAG Ester	53585	DMS-MS	100009733	2.3258	2.4209	1.0588	3.2397	1.9808	3.6515	4.5099	1.3163	0.5955	0.3191	0.4054	0.2218	0.4091	0.9412	0.5334	0.9295	2.563	0.5444	0.21	2.1752e-05	5.6411e-05
TAG56:7-FA20:3	Triacylglycerol	TAG Ester	53410	DMS-MS	100009558	1.8312	2.1411	1.1814	4.3289	2.8272	3.5487	5.3041	1.8359	0.4509	0.3851	0.4283	0.2692	0.4086	0.6724	0.4517	0.8186	2.8748	0.4856	0.17	3.1622e-06	1.6433e-05
TAG56:7-FA20:4	Triacylglycerol	TAG Ester	53750	DMS-MS	100009898	1.8609	1.8287	1.1586	2.8583	2.0428	2.2948	3.4083	1.1722	0.5536	0.4235	0.399	0.2201	0.3197	0.8409	0.4747	0.8414	2.0781	0.5091	0.24	1.0116e-05	3.3653e-05
TAG56:7-FA20:5	Triacylglycerol	TAG Ester	54279	DMS-MS	100010427	0.8739	0.7526	0.3568	1.7165	1.2592	1.3794	1.7528	0.4518	1.0382	0.9618	0.9089	0.4619	1.046	3.1112	0.8805	3.339	1.0679	1.4684	1.38	0.4487	0.1232
TAG56:7-FA22:4	Triacylglycerol	TAG Ester	54084	DMS-MS	100010232	2.2369	2.1748	1.0595	3.152	2.4016	2.738	3.8601	1.2776	0.4311	0.4058	0.5098	0.2389	0.3906	0.9405	0.5567	0.9339	2.3626	0.5509	0.23	1.2524e-05	3.9616e-05
TAG56:7-FA22:5	Triacylglycerol	TAG Ester	54450	DMS-MS	100010598	1.1723	1.167	0.8042	1.8666	1.3178	1.7256	2.9594	1.1319	0.5589	0.6012	0.5249	0.3612	0.5035	1.2564	0.3291	0.8681	1.5181	0.6254	0.41	0.0007	0.0007
TAG56:7-FA22:6	Triacylglycerol	TAG Ester	54619	DMS-MS	100010767	0.8536	0.7806	0.3956	1.2039	0.8788	1.2735	2.3816	0.7876	1.4398	1.7527	1.1212	0.7634	0.8415	3.6345	0.6099	2.3784	1.0694	1.5677	1.47	0.2564	0.0785
TAG56:8-FA16:0	Triacylglycerol	TAG Ester	53923	DMS-MS	100010071	1.2429	1.3568	0.7838	1.7482	1.1536	1.8571	3.232	1.2249	1.0352	0.6148	0.3471	0.235	0.276	0.9648	0.2682	0.6226	1.5749	0.5455	0.35	0.0008	0.0007
TAG56:8-FA16:1	Triacylglycerol	TAG Ester	54085	DMS-MS	100010233	1.032	0.7514	0.3732	2.4518	1.7163	1.8259	3.0611	0.8068	0.968	0.9112	1.1216	0.6109	0.9178	3.1735	0.5655	2.6675	1.5023	1.367	0.91	0.7893	0.1931
TAG56:8-FA18:1	Triacylglycerol	TAG Ester	54280	DMS-MS	100010428	0.7214	0.8403	0.262	1.1726	0.8756	1.0751	1.4303	0.3968	2.4884	1.0303	1.0306	0.7551	0.9697	2.8074	0.8702	2.254	0.8468	1.5257	1.8	0.0525	0.0212
TAG56:8-FA18:2	Triacylglycerol	TAG Ester	53411	DMS-MS	100009559	1.7898	1.8308	1.4168	3.0041	1.9993	2.7597	4.3378	1.5972	0.4071	0.2957	0.2005	0.1095	0.1187	0.5832	0.1845	0.4886	2.3419	0.2985	0.13	3.661e-06	1.7332e-05
TAG56:8-FA18:3	Triacylglycerol	TAG Ester	53924	DMS-MS	100010072	3.1369	2.8121	1.1564	3.7952	2.4166	3.7696	5.9447	1.6317	0.5324	0.3732	0.2899	0.1562	0.2495	0.8436	0.4824	0.7424	3.0829	0.4587	0.15	5.5829e-06	2.1759e-05
TAG56:8-FA20:4	Triacylglycerol	TAG Ester	54451	DMS-MS	100010599	2.5511	2.5688	2.2886	3.6394	2.5124	2.9279	4.2865	1.602	0.3628	0.3739	0.3023	0.1719	0.2379	0.3773	0.398	0.3555	2.7971	0.3224	0.12	7.1995e-10	5.2379e-08
TAG56:8-FA20:5	Triacylglycerol	TAG Ester	53751	DMS-MS	100009899	1.3933	1.078	0.8431	3.7654	2.6271	2.6623	3.9995	0.9695	0.5223	0.4561	0.3366	0.1731	0.2442	1.0305	0.3445	1.2855	2.1673	0.5491	0.25	0.0007	0.0007
TAG56:8-FA22:5	Triacylglycerol	TAG Ester	54620	DMS-MS	100010768	1.7683	1.5386	0.771	3.3597	2.1919	2.6324	4.4939	1.4098	0.5537	0.4982	0.4577	0.2272	0.2821	1.1536	0.2707	0.8464	2.2707	0.5362	0.24	0.0001	0.0002
TAG56:8-FA22:6	Triacylglycerol	TAG Ester	53412	DMS-MS	100009560	1.1018	1.0524	0.7563	1.9484	1.2487	1.7998	3.3339	1.2803	0.5147	0.5051	0.3897	0.2094	0.2719	1.1968	0.2378	0.9476	1.5652	0.5341	0.34	0.0011	0.001
TAG56:9-FA18:3	Triacylglycerol	TAG Ester	54621	DMS-MS	100010769	2.1282	1.8614	0.8724	2.0096	1.187	2.2668	3.2682	1	0.3697	0.2476	0.1701	0.1701	0.1701	0.5013	0.4214	0.1701	1.8242	0.2775	0.15	9.67e-07	7.817e-06
TAG56:9-FA20:4	Triacylglycerol	TAG Ester	54622	DMS-MS	100010770	1.8108	1.6219	1	1.9157	1.3035	1.8039	2.5943	0.7914	0.2141	0.2162	0.1277	0.0997	0.0997	0.2991	0.0997	0.0997	1.6052	0.157	0.1	2.6075e-08	6.8696e-07
TAG56:9-FA20:5	Triacylglycerol	TAG Ester	53925	DMS-MS	100010073	1.5475	1.0881	1.0387	4.0361	2.4612	2.6334	3.7196	1	0.3745	0.3708	0.1639	0.1157	0.1444	0.4733	0.1157	0.4756	2.1906	0.2792	0.13	7.6856e-06	2.6626e-05
TAG56:9-FA22:6	Triacylglycerol	TAG Ester	54452	DMS-MS	100010600	1.8238	1.3716	0.7117	3.5476	2.213	2.8256	4.9922	1.5826	0.5005	0.3877	0.3962	0.1852	0.1737	1.0754	0.2412	0.9246	2.3835	0.4855	0.2	0.0002	0.0003
TAG57:2-FA18:1	Triacylglycerol	TAG Ester	54086	DMS-MS	100010234	0.6177	0.5138	0.6031	2.3798	1.4238	1.4764	2.1772	1.2863	1.5411	0.6485	0.6523	0.4372	0.7137	2.1353	0.4522	1.379	1.3098	0.9949	0.76	0.3518	0.1005
TAG57:3-FA18:2	Triacylglycerol	TAG Ester	53586	DMS-MS	100009734	1.2108	1.2526	1.8516	5.1457	2.7262	2.9869	4.6829	3.0483	0.6933	0.2167	0.2466	0.111	0.1762	0.7892	0.2834	0.413	2.8631	0.3662	0.13	8.3086e-06	2.8335e-05
TAG57:8-FA22:6	Triacylglycerol	TAG Ester	54454	DMS-MS	100010602	0.6842	0.7938	0.5687	1.0702	0.9191	0.8847	1.2265	0.8468	1.2957	1.2688	1.2497	1.0976	0.9298	2.1741	0.7893	1.8043	0.8743	1.3262	1.52	0.0175	0.0087
TAG57:9-FA22:6	Triacylglycerol	TAG Ester	53413	DMS-MS	100009561	0.9257	0.9843	0.8817	1.0364	0.9728	0.9905	1.0464	0.9635	1.0299	0.9864	0.9899	1.0964	1.0219	1.0716	1.0095	1.1389	0.9752	1.0431	1.07	0.025	0.0115
TAG58:10-FA18:2	Triacylglycerol	TAG Ester	54281	DMS-MS	100010429	1.2683	1.229	2.0464	5.5242	3.2082	3.5641	4.843	3.3218	0.7123	0.2705	0.2173	0.1898	0.1414	0.771	0.2639	0.5644	3.1256	0.3913	0.13	6.5529e-06	2.3837e-05
TAG58:10-FA20:4	Triacylglycerol	TAG Ester	53414	DMS-MS	100009562	2.1351	2.1911	1.3073	1.7536	1.2439	1.4018	2.7007	1.2948	0.5903	0.7561	0.4044	0.2712	0.2523	0.451	0.3123	0.4175	1.7535	0.4319	0.25	1.1223e-06	8.7484e-06
TAG58:10-FA20:5	Triacylglycerol	TAG Ester	54087	DMS-MS	100010235	1.2283	0.8878	0.5632	2.2783	1.5526	1.5492	2.6014	1.0293	0.9576	0.9707	0.3468	0.3468	0.3468	0.9237	0.3468	0.3468	1.4612	0.5733	0.39	0.0022	0.0017
TAG58:10-FA22:5	Triacylglycerol	TAG Ester	53752	DMS-MS	100009900	0.5879	0.5702	0.7144	1.6278	1	1.2975	1.5944	1.0296	0.1468	0.1468	0.1468	0.1468	0.1468	0.1468	0.1468	0.1468	1.0527	0.1468	0.14	4.1478e-06	1.8476e-05
TAG58:10-FA22:6	Triacylglycerol	TAG Ester	53587	DMS-MS	100009735	1.6479	1.4873	2.1894	5.7382	3.1878	3.6208	5.458	3.6493	0.4023	0.4114	0.2216	0.1215	0.1285	0.5127	0.1975	0.4553	3.3723	0.3063	0.09	4.3524e-07	4.7498e-06
TAG58:2-FA18:1	Triacylglycerol	TAG Ester	53753	DMS-MS	100009901	0.4487	1.3648	0.0924	0.2841	0.2385	0.7252	0.2105	0.1236	4.4961	0.9016	1.219	1.0984	1.8637	3.8563	1.1036	2.2585	0.436	2.0997	4.82	0.0006	0.0006
TAG58:3-FA18:1	Triacylglycerol	TAG Ester	54282	DMS-MS	100010430	0.3563	0.8819	0.1179	0.5789	0.4801	0.8441	0.4379	0.1851	4.2774	1.1181	2.9815	2.2076	5.4823	6.9529	1.933	5.5071	0.4853	3.8075	7.85	2.1969e-05	5.6411e-05
TAG58:5-FA18:1	Triacylglycerol	TAG Ester	53588	DMS-MS	100009736	0.491	1.0509	0.3692	0.8934	0.8531	0.9491	0.7702	0.3785	1.4394	0.8827	2.6835	2.2494	6.5557	3.7819	1.7468	4.323	0.7194	2.9578	4.11	0.0004	0.0005
TAG58:6-FA16:0	Triacylglycerol	TAG Ester	53589	DMS-MS	100009737	1.3252	3.908	0.4614	0.7584	0.6487	1.9277	0.9062	0.6011	2.4659	1.1862	1.0041	0.9959	0.976	2.1529	0.7172	1.2578	1.3171	1.3445	1.02	0.5307	0.1416
TAG58:6-FA18:0	Triacylglycerol	TAG Ester	54455	DMS-MS	100010603	0.9667	1.1202	0.8839	1.0452	1.0333	1.0979	1.2035	0.862	1.0378	1.4043	0.6978	0.6231	0.5753	1.3575	0.4393	0.8787	1.0266	0.8767	0.85	0.1758	0.0583
TAG58:6-FA18:1	Triacylglycerol	TAG Ester	53754	DMS-MS	100009902	0.5366	0.7873	0.3913	1.1357	0.9472	1.0528	1.0976	0.5068	1.0717	0.7973	1.076	0.8694	1.3337	2.2652	0.792	1.7451	0.8069	1.2438	1.54	0.0461	0.0189
TAG58:6-FA20:4	Triacylglycerol	TAG Ester	54283	DMS-MS	100010431	0.7499	0.6588	0.4789	1.2174	1.0786	0.9683	1.2791	0.4983	1.0317	0.793	1.2938	0.8491	1.4373	2.48	0.8983	1.8151	0.8662	1.3248	1.53	0.0549	0.0219
TAG58:6-FA22:4	Triacylglycerol	TAG Ester	53415	DMS-MS	100009563	0.6331	0.7263	0.6993	1.5077	1.2632	1.0556	1.3557	0.7292	0.8169	0.6822	1.1438	0.9444	1.4015	2.487	0.8763	1.992	0.9963	1.293	1.3	0.2977	0.089
TAG58:6-FA22:5	Triacylglycerol	TAG Ester	53590	DMS-MS	100009738	0.6401	0.7265	0.4483	0.9055	0.8409	0.8242	1.0945	0.715	1.4534	1.6474	1.1058	1.1896	1.0964	2.8739	0.8305	1.4641	0.7744	1.4576	1.88	0.0027	0.002
TAG58:7-FA16:0	Triacylglycerol	TAG Ester	53591	DMS-MS	100009739	1.3185	2.9931	0.4899	0.9135	0.8125	1.9203	1.3905	0.7446	1.7915	1.0564	0.9436	0.8661	0.844	2.2065	0.789	1.2865	1.3229	1.2229	0.92	0.9902	0.2294
TAG58:7-FA18:0	Triacylglycerol	TAG Ester	53416	DMS-MS	100009564	1.0117	0.9883	0.7439	1.0315	0.832	1.1682	1.4066	0.9326	1.1104	1.2356	0.6429	0.516	0.4149	1.5804	0.4168	1.1043	1.0144	0.8777	0.87	0.2497	0.0768
TAG58:7-FA18:1	Triacylglycerol	TAG Ester	54284	DMS-MS	100010432	0.6452	0.6116	0.5879	1.8225	1.3607	1.3882	1.6901	0.8336	1.0874	1.0209	0.9121	0.7432	0.9791	2.9922	0.619	1.8772	1.1175	1.2789	1.14	0.6831	0.1728
TAG58:7-FA18:2	Triacylglycerol	TAG Ester	53926	DMS-MS	100010074	1.2398	1.6551	1.3093	2.5949	1.997	2.2047	2.3597	1.3878	0.4698	0.2952	0.2804	0.2177	0.2285	0.7602	0.2672	0.5644	1.8436	0.3854	0.21	2.3219e-06	1.4077e-05
TAG58:7-FA20:4	Triacylglycerol	TAG Ester	54456	DMS-MS	100010604	1.0328	1.0925	0.8121	1.847	1.4328	1.4114	2.0752	0.8721	0.8533	0.9141	0.9672	0.6577	0.8916	1.1549	0.6864	1.2737	1.322	0.9249	0.7	0.0422	0.0177
TAG58:7-FA22:4	Triacylglycerol	TAG Ester	54623	DMS-MS	100010771	1.1004	1.0841	1.6591	3.3821	2.609	2.2104	3.0543	1.7031	0.5209	0.3319	0.483	0.3358	0.3904	0.9159	0.4538	0.8171	2.1003	0.5311	0.25	1.1438e-05	3.726e-05
TAG58:7-FA22:5	Triacylglycerol	TAG Ester	53417	DMS-MS	100009565	0.4595	0.4514	0.4286	1.2967	0.9632	0.9425	1.3568	0.7985	1.0474	0.9332	1.2191	1.0368	1.3431	3.023	0.8102	2.0254	0.8372	1.4298	1.71	0.0345	0.0149
TAG58:7-FA22:6	Triacylglycerol	TAG Ester	53418	DMS-MS	100009566	0.8478	0.8538	0.4771	1.0901	0.7785	1.0283	1.5327	0.9717	1.7275	1.8861	1.0766	0.7904	0.7372	2.9867	0.6785	2.3798	0.9475	1.5329	1.62	0.127	0.0444
TAG58:8-FA18:1	Triacylglycerol	TAG Ester	54457	DMS-MS	100010605	0.5306	0.4232	0.5174	2.0861	1.4367	1.3899	2.0034	1.0105	1.1279	0.929	0.9895	0.5779	0.7732	3.1438	0.5964	2.3298	1.1747	1.3084	1.11	0.7758	0.1915
TAG58:8-FA18:2	Triacylglycerol	TAG Ester	53755	DMS-MS	100009903	1.2042	1.1196	1.7249	3.5359	2.4938	2.5336	3.3592	2.0395	0.3974	0.329	0.2492	0.1706	0.2018	0.8804	0.2361	0.5227	2.2514	0.3734	0.17	3.4926e-06	1.7129e-05
TAG58:8-FA20:3	Triacylglycerol	TAG Ester	54088	DMS-MS	100010236	1.0808	0.9804	0.4874	1.9711	1.3605	1.5805	2.8857	1.0722	0.75	0.8825	0.6741	0.6237	0.7753	1.0907	0.6612	1.0196	1.4273	0.8096	0.57	0.0439	0.0183
TAG58:8-FA20:4	Triacylglycerol	TAG Ester	54458	DMS-MS	100010606	1.3877	1.4623	1.1079	1.7368	1.3914	1.3632	2.0595	1.0008	0.7613	0.8745	0.9041	0.5607	0.6466	0.9992	0.6838	0.9409	1.4387	0.7964	0.55	9.6767e-05	0.0002
TAG58:8-FA22:5	Triacylglycerol	TAG Ester	53756	DMS-MS	100009904	1.0687	0.8733	1.3269	3.7995	2.5279	2.4306	3.8213	2.2464	0.611	0.5123	0.5477	0.3922	0.4631	1.3403	0.3959	0.9313	2.2618	0.6492	0.29	0.0003	0.0004
TAG58:8-FA22:6	Triacylglycerol	TAG Ester	53419	DMS-MS	100009567	0.5347	0.446	0.4269	1.6014	1.0692	1.1154	1.6602	0.9574	1.0622	0.9237	1.0426	0.5814	0.8093	3.3292	0.6437	2.5387	0.9764	1.3663	1.4	0.3791	0.1072
TAG58:9-FA18:1	Triacylglycerol	TAG Ester	54089	DMS-MS	100010237	0.6118	0.5925	0.6345	2.5451	1.6009	1.6476	2.4847	1.4021	1.5272	0.6243	0.6351	0.4617	0.7701	2.0951	0.4706	1.2299	1.4399	0.9768	0.68	0.2203	0.0692
TAG58:9-FA18:2	Triacylglycerol	TAG Ester	54624	DMS-MS	100010772	1.2972	1.0392	1.8442	5.4066	3.1557	3.4335	5.1446	2.9705	0.5759	0.3745	0.3814	0.1794	0.1687	0.9608	0.369	0.9019	3.0364	0.489	0.16	3.9308e-05	8.937e-05
TAG58:9-FA20:4	Triacylglycerol	TAG Ester	53927	DMS-MS	100010075	1.8204	1.6668	1.1033	2.2406	1.663	1.6959	3.0235	1.262	0.688	0.8967	0.6793	0.4349	0.4714	0.6638	0.6497	0.6365	1.8094	0.64	0.35	5.471e-06	2.1711e-05
TAG58:9-FA22:5	Triacylglycerol	TAG Ester	53420	DMS-MS	100009568	1.6044	1.4065	2.5285	5.0398	3.074	2.9562	5.0216	3.4274	0.3991	0.3934	0.28	0.3059	0.2032	0.5935	0.2774	0.4624	3.1323	0.3644	0.12	1.4359e-07	2.6021e-06
TAG58:9-FA22:6	Triacylglycerol	TAG Ester	54459	DMS-MS	100010607	1.0336	0.8328	1.1123	4.563	2.5732	2.664	4.063	2.4618	0.5545	0.4902	0.4293	0.2118	0.2408	1.3405	0.3228	0.9664	2.413	0.5695	0.24	0.0005	0.0005
TAG60:10-FA22:5	Triacylglycerol	TAG Ester	53757	DMS-MS	100009905	1.1252	0.9196	1.0018	2.8229	1.9036	1.7337	3.4714	2.4121	0.9	0.8591	0.5799	0.6588	0.4417	1.1252	0.6165	0.9982	1.9238	0.7724	0.4	0.0016	0.0013
TAG60:10-FA22:6	Triacylglycerol	TAG Ester	53758	DMS-MS	100009906	1.069	1.0218	0.9782	2.8275	1.6337	1.6151	3.0347	2.1807	0.8093	0.7412	0.5769	0.3257	0.3793	1.1811	0.3904	0.8554	1.7951	0.6574	0.37	0.0006	0.0006
TAG60:11-FA22:5	Triacylglycerol	TAG Ester	54090	DMS-MS	100010238	1.2128	0.9649	1.0995	2.0257	1.4108	1.503	2.9087	1.9779	0.705	0.7438	0.5406	0.4257	0.398	1	0.398	0.8685	1.6379	0.635	0.39	0.0001	0.0002
TAG60:11-FA22:6	Triacylglycerol	TAG Ester	53421	DMS-MS	100009569	1.1872	0.855	1.056	3.3467	2.0447	1.899	4.1439	2.633	0.6841	0.8567	0.4888	0.3399	0.2184	1.1006	0.3985	0.944	2.1457	0.6289	0.29	0.0007	0.0007
TAG60:12-FA22:6	Triacylglycerol	TAG Ester	54285	DMS-MS	100010433	1.4239	1.0262	0.989	2.0007	1.5572	1.6375	3.8118	2.5966	0.6214	0.7139	0.3821	0.3397	0.2651	1.011	0.2281	0.9482	1.8804	0.5637	0.3	0.0003	0.0004
MAG(12:0)	MAG	Ester	62002	DMS-MS	100020128	1	1	1	1	1	1	1	1	1	1	1	1	1	1	1	1	1	1	1
MAG(14:0)	MAG	Ester	62028	DMS-MS	100020155	1.4375	0.8296	1.0808	0.7176	1.3273	1.2098	1.0188	0.9203	0.6455	1.3635	0.7842	1.6336	1.275	0.9812	0.6698	0.962	1.0677	1.0393	0.97	0.7217	0.1803
MAG(15:0)	MAG	Ester	62005	DMS-MS	100020132	1.0906	0.8255	1.3161	0.9787	1.4551	1.1462	1.1046	1.2687	0.7982	1.1102	0.7202	0.8681	0.77	0.9706	1.0213	0.7025	1.1482	0.8702	0.76	0.0066	0.004
MAG(16:0)	MAG	Ester	62006	DMS-MS	100020133	1.4572	0.8513	1.3155	0.948	1.4275	1.1967	0.8544	0.9514	0.6559	1.4423	0.8586	1.4366	1.0986	1.0486	0.7248	0.9313	1.1253	1.0246	0.91	0.4213	0.1173
MAG(16:1)	MAG	Ester	62007	DMS-MS	100020134	1.0199	0.6112	0.7232	0.7781	0.8942	1.2821	0.9801	0.5927	0.7972	0.776	1.1717	1.4302	1.1076	1.3671	1.0473	1.3864	0.8602	1.1354	1.32	0.0411	0.0173
MAG(17:0)	MAG	Ester	62008	DMS-MS	100020135	1.2454	0.6525	1.0545	0.9716	1.1101	1.1369	0.741	0.7382	0.5871	1.4562	0.6231	1.1793	1.0284	0.869	0.8328	1.1825	0.9563	0.9698	1.01	0.9733	0.2265
MAG(18:0)	MAG	Ester	62009	DMS-MS	100020136	1.446	0.7808	1.2654	0.9274	1.4809	1.1205	0.8714	0.9792	0.5542	1.4865	0.7891	1.287	1.0626	1.0208	0.695	0.8307	1.109	0.9657	0.87	0.2842	0.0855
MAG(18:1)	MAG	Ester	62010	DMS-MS	100020137	0.6652	0.464	0.7604	0.8222	1.2353	0.9887	0.7702	0.6723	0.6595	1.1329	1.0113	2.068	1.5527	1.1411	1.1165	1.6413	0.7973	1.2904	1.62	0.0119	0.0065
MAG(18:2)	MAG	Ester	62011	DMS-MS	100020138	1.8375	1.2714	2.729	2.5889	3.5525	2.703	3.0002	3.1022	0.3732	0.7286	0.623	0.6187	0.5026	0.5403	0.5088	0.6814	2.5981	0.5721	0.22	1.8404e-07	2.6366e-06
MAG(18:3)	MAG	Ester	62012	DMS-MS	100020139	0.6657	0.6657	0.6657	1.1868	1.1501	1.2466	1	0.86	0.6657	0.6657	0.6657	0.9006	0.6657	0.6657	0.6657	0.6657	0.9301	0.6951	0.75	0.0319	0.014
MAG(20:0)	MAG	Ester	62014	DMS-MS	100020141	1.1118	0.6942	1.0701	0.9252	1.0441	1.063	0.8016	0.8939	0.7055	1.2546	0.9576	1.0937	1.0424	0.7718	0.6421	1.0792	0.9505	0.9434	0.99	0.8471	0.2034
MAG(20:1)	MAG	Ester	62015	DMS-MS	100020142	0.8354	0.8354	0.8354	0.8354	0.8354	0.8354	0.8354	0.8354	0.8354	0.8354	0.8354	1.1646	0.8354	0.8354	0.8354	0.8354	0.8354	0.8765	1.05	0.3506	0.1003
MAG(20:2)	MAG	Ester	62016	DMS-MS	100020143	0.8614	0.8614	1.1386	0.8614	0.8614	0.8614	0.8614	0.8614	0.8614	0.8614	0.8614	0.8614	0.8614	0.8614	0.8614	0.8614	0.8961	0.8614	0.96	0.3506	0.1003
MAG(20:3)	MAG	Ester	62017	DMS-MS	100020144	0.9894	0.6946	0.6946	0.951	1.2881	1	0.8767	1.1338	0.6946	1.2828	0.993	1.3921	1.1491	0.6946	0.6946	0.6946	0.9535	0.9494	1	0.8507	0.204
MAG(20:4)	MAG	Ester	62018	DMS-MS	100020145	1.0798	0.7302	1.2032	0.8927	1.6389	0.904	0.9907	2.5537	0.7302	0.7412	1.0186	1.0093	0.8566	0.7302	0.7302	0.7302	1.2491	0.8183	0.66	0.0433	0.0181
MAG(22:1)	MAG	Ester	62021	DMS-MS	100020148	0.7826	0.5189	0.5189	0.5189	0.5189	0.5189	0.8514	0.5189	1.1906	0.8276	0.9273	1.1011	1.1728	1.5275	1.0727	0.5189	0.5934	1.0423	1.76	0.0017	0.0014
MAG(22:2)	MAG	Ester	62022	DMS-MS	100020149	1.0269	0.7514	0.8474	1	1.2069	1.3179	1.5237	0.9613	1.1818	0.7814	0.7991	0.7514	0.7514	0.7514	0.7514	0.7514	1.0794	0.8149	0.75	0.0184	0.009
MAG(22:5)	MAG	Ester	62024	DMS-MS	100020151	1	1	1	1	1	1	1	1	1	1	1	1	1	1	1	1	1	1	1
MAG(22:6)	MAG	Ester	62025	DMS-MS	100020152	0.7467	0.7467	0.7467	0.7467	0.9584	0.7467	1.0416	1.5228	0.7467	0.7467	0.7467	0.7467	0.7467	0.7467	0.7467	0.7467	0.907	0.7467	0.82	0.121	0.0428
