# Supplementary material for: A human liver chimeric mouse model for non-alcoholic fatty liver disease
Source: JHEP Rep. 2021 Mar 21;3(3):100281. doi: 10.1016/j.jhepr.2021.100281 (PMC8138774; doi:10.1016/j.jhepr.2021.100281)
Supplement: Multimedia component 4 [file mmc4.xlsx]

## Sheet: Human_NormalizedGeneExpression
Gene	NC_sample1	NC_sample2	NC_sample3	NC_sample4	NC_sample5	NC_sample6	NC_sample7	NC_sample8	WD_sample1	WD_sample2	WD_sample3	WD_sample4	WD_sample5	WD_sample6	WD_sample7	WD_sample8	Average NC	Average WD	Fold-change (WD vs NC)	p-value
A1BG	916.766	750.585	881.481	680.953	785.571	647.982	916.165	862.799	634.293	868.023	492.01	751.589	585.215	705.704	612.955	654.314	805.288	663.013	0.823324	0.0210982
A1CF	53.5966	58.9597	32.8421	44.1529	41.1695	43.4826	42.6207	52.5481	36.0064	47.1741	30.485	33.9071	46.35	37.535	33.8137	51.9585	46.1715	39.6537	0.858835	0.127881
A2M	3766.41	2738.95	4602.42	4360.49	5607.22	2955.59	3565.72	4715.3	1817.62	2776.05	3030.6	3744.03	2867.35	3745.56	2911.67	4598.06	4039.01	3186.37	0.788897	0.0796343
AAAS	35.157	41.5115	35.2172	25.1603	34.6679	61.1265	25.9269	32.4631	28.8409	35.5543	28.3057	30.9155	32.6094	20.4702	26.6904	23.7388	36.4038	28.3906	0.779881	0.0967152
AACS	27.8021	17.0802	16.2361	14.0682	14.1833	3.57326	6.81634	10.1248	6.02399	10.2202	11.1543	11.0175	6.16248	10.1125	12.1008	6.54765	13.7355	9.16742	0.667423	0.132679
AADAC	234.995	251.683	230.45	253.13	453.978	281.366	314.345	314.126	300.553	352.3	232.285	280.599	231.979	341.079	293.876	359.379	291.759	299.006	1.02484	0.821029
AADAT	38.4587	54.8454	21.2393	18.8555	14.7956	34.9226	25.3568	34.13	20.7539	24.4278	12.2605	17.1288	20.0048	31.5166	40.4797	25.6833	30.3255	24.0319	0.792466	0.278498
AAED1	3.06375	6.19039	5.23683	6.77467	13.0144	0	7.22532	3.92027	6.45034	0	4.9325	5.45317	7.08643	3.50918	5.07425	2.0573	5.6782	4.32039	0.760874	0.405894
AAGAB	10.961	9.72911	8.28353	8.53687	24.1807	14.3724	19.1849	11.5241	13.3408	12.2844	11.304	11.12	13.02	8.15035	16.4715	13.9971	13.3466	12.461	0.933649	0.692779
AAMDC	23.9772	42.2476	27.4009	25.1701	23.457	22.1383	28.9632	25.6721	52.5655	23.3504	31.1837	25.0863	25.2602	15.8856	31.7382	20.3099	27.3783	28.1725	1.02901	0.864408
AAMP	67.1266	80.0694	73.7244	69.7733	81.1144	64.9221	74.3352	66.1918	90.8549	81.8221	66.3517	67.7201	64.7866	47.0155	67.2228	65.0256	72.1571	68.8499	0.954166	0.528829
AAR2	15.7945	19.9772	16.6547	18.5814	26.0844	25.2987	26.4598	18.4283	18.0444	13.1503	17.5923	17.7271	18.835	17.6968	13.886	15.5565	20.9099	16.5611	0.792021	0.0293236
AARS	74.7289	49.8629	40.0549	40.7264	47.7156	60.7771	42.1002	52.3629	47.0916	44.3648	49.7825	48.3605	52.8091	31.4694	36.2585	51.4794	51.0411	45.202	0.885599	0.262158
AARS2	6.49858	6.55842	8.56581	6.9411	4.2639	5.46311	5.7629	5.66947	5.18503	5.37694	7.31973	6.17114	5.95904	4.68834	6.24388	3.69186	6.21541	5.57949	0.897687	0.30143
AARSD1	21.922	27.0547	25.3373	15.6346	21.1748	6.89242	7.21292	16.9981	12.3093	16.7551	17.1681	21.1289	22.6749	14.2537	15.17	16.9187	17.7784	17.0473	0.958881	0.809845
AASDHPPT	12.4643	12.8904	12.6832	16.0654	15.6083	6.17776	14.5498	14.6316	12.1305	23.7431	14.1404	10.4875	10.138	14.7348	8.4864	13.5744	13.1338	13.4294	1.0225	0.884501
AASS	15.0999	22.6667	11.9435	13.9116	6.71314	5.84426	9.71638	9.2399	13.2033	14.0767	7.51104	8.63276	9.9939	12.6312	8.05548	8.55798	11.8919	10.3328	0.868892	0.47958
AATF	13.0352	13.4282	13.2381	17.4751	13.4708	0	18.937	16.1853	0	10.5525	19.6718	15.5646	14.3593	21.7248	14.1674	16.7308	13.2212	14.0964	1.0662	0.783089
ABAT	176.308	189.458	208.616	207.822	182.502	211.616	258.104	187.566	152.085	198.413	138.958	147.432	220.773	192.712	178.997	223.841	202.749	181.652	0.895943	0.177776
ABCA1	5.58516	5.71857	4.46785	6.1579	5.58872	3.44621	6.10991	6.41031	2.39309	4.7023	5.58129	6.18824	7.66284	12.7915	7.81804	7.44009	5.43558	6.82218	1.2551	0.250223
ABCA10	4.5766	7.91729	10.4737	12.6487	10.7878	4.08145	4.62271	7.70677	2.4206	4.94396	6.15522	8.23958	6.35744	4.90531	1.11686	6.04037	7.85187	5.02242	0.639646	0.065801
ABCA2	29.6194	35.8496	24.2958	19.9716	26.5854	36.1137	18.1315	31.1358	20.9877	21.4373	21.7762	19.8468	18.1908	24.602	21.8272	16.7214	27.7128	20.6737	0.745996	0.0217316
ABCA5	11.294	10.0877	8.3906	10.4166	12.4911	3.70031	9.56766	8.12864	3.74092	6.77655	7.63581	10.479	9.97695	8.37675	5.46999	7.49645	9.25957	7.49405	0.80933	0.17262
ABCA6	39.4292	40.2093	40.5513	47.1192	40.5127	32.7787	43.7733	53.5667	20.4375	35.9671	31.2835	43.6852	44.6462	44.8081	35.7924	58.3746	42.2425	39.3743	0.932101	0.539462
ABCA8	17.6499	20.902	17.5112	19.1982	26.7524	17.7551	13.36	22.966	9.69614	19.6852	13.4001	17.0091	18.4959	19.8948	14.8358	20.3287	19.5119	16.6682	0.854262	0.167754
ABCA9	7.75453	9.9839	10.6781	11.6305	10.7655	1.90574	9.70398	9.81611	3.97473	7.89423	7.46945	8.41908	12.147	7.18816	7.45747	6.05916	9.02979	7.57615	0.839017	0.305622
ABCB1	40.9515	33.3206	29.6007	29.3798	66.0182	24.0123	33.7842	40.4374	15.1012	27.2774	27.7318	30.1121	27.1505	34.3843	26.8311	40.6762	37.1881	28.6581	0.770625	0.132723
ABCB10	9.63845	8.3325	7.52429	8.62498	11.6673	14.6901	7.4484	11.0817	5.24004	8.31714	5.99719	6.32499	9.18015	7.02779	7.48386	10.1174	9.87596	7.46107	0.755478	0.0409798
ABCB11	33.1018	68.7738	33.4067	44.0158	20.0392	29.1895	24.9478	38.3178	12.6669	24.3271	17.5757	20.9323	19.9708	12.9708	11.6875	13.0108	36.4741	16.6427	0.456289	0.00686313
ABCB4	180.105	197.111	44.8342	47.9905	109.425	167.689	38.63	120.839	170.432	157.673	56.3536	79.0453	61.184	114.614	104.475	94.9175	113.328	104.837	0.925075	0.759773
ABCB6	31.2084	23.0347	27.0894	30.3686	27.5651	17.644	36.8826	28.3062	19.9149	21.3869	25.1948	26.4111	17.4363	18.5553	20.9741	23.1939	27.7624	21.6334	0.779236	0.0221382
ABCB7	14.2055	14.6361	17.5891	13.4514	21.1637	11.228	18.8379	18.202	13.107	22.2529	15.1468	11.8038	11.0959	10.8954	17.562	14.5326	16.1642	14.5495	0.900109	0.383239
ABCB8	13.4158	12.6073	11.6515	9.86831	11.4001	9.98924	12.6412	13.5409	9.9437	10.5223	10.8548	11.026	11.8927	13.4047	7.65095	10.2207	11.8893	10.6895	0.899085	0.141556
ABCC2	179.049	218.353	183.824	196.71	186.009	118.553	201.082	209.719	144.012	160.271	129.875	146.654	172.363	150.404	127.437	153.123	186.662	148.017	0.792969	0.00912043
ABCC3	78.9154	62.4513	54.9185	46.7668	124.355	80.9303	70.9766	92.5019	35.69	49.0268	55.3638	49.0016	32.05	72.7306	50.1972	67.158	76.4769	51.4023	0.672128	0.0277787
ABCC5	4.51951	4.93533	4.34131	7.85157	5.43286	5.70133	4.49878	4.68169	2.69566	2.43674	10.5138	5.74378	4.84013	2.42435	3.13073	4.03944	5.2453	4.47808	0.853732	0.480412
ABCC6	93.5776	110.88	82.9716	80.9534	74.3344	87.1557	57.8769	68.2086	63.6369	76.415	67.4912	62.5149	62.2012	58.6561	29.0208	62.0947	81.9948	60.2538	0.73485	0.0118569
ABCC9	14.824	14.1171	11.4373	13.6375	10.2979	18.978	18.0571	17.2142	10.0537	9.01191	7.75226	8.66695	11.3841	12.584	8.10825	15.2278	14.8204	10.3486	0.698269	0.00749964
ABCD1	10.1522	6.55842	8.3906	7.9201	7.29206	0	6.58086	9.74408	11.0165	12.0125	13.4084	13.556	11.5027	10.7162	4.56419	9.7792	7.0798	10.8195	1.52822	0.0259674
ABCD3	66.3654	90.9686	50.8303	61.07	98.3593	103.164	79.2058	86.4311	87.6916	80.9461	61.8683	64.4978	60.7348	102.144	87.0097	91.5732	79.5493	79.5581	1.00011	0.999192
ABCD4	33.0828	34.8115	36.8233	33.609	32.5192	28.9672	39.7826	35.6837	29.1434	34.4869	37.2308	32.0865	30.8802	25.9698	20.6312	28.6331	34.4099	29.8827	0.868434	0.0563154
ABCE1	12.5214	11.8335	9.60734	12.7074	16.5546	18.7715	14.7233	15.5885	7.42683	9.68654	14.1653	12.2055	12.3589	12.6217	12.0129	13.9032	14.0384	11.7976	0.840379	0.108895
ABCF1	28.8773	27.9134	23.2056	26.7071	42.6613	22.853	33.177	27.9152	22.6243	30.8016	28.5137	28.924	28.9136	28.7621	27.8512	24.2554	29.1637	27.5807	0.945721	0.532707
ABCF2	9.34349	8.50236	6.59957	9.20259	19.3601	7.95645	11.439	8.15951	5.33632	9.65634	13.974	12.2654	15.5206	6.6882	12.0041	10.1831	10.0704	10.7035	1.06287	0.740431
ABCF3	31.2179	30.1404	22.6507	27.226	35.6698	23.8694	24.6256	26.7628	24.316	29.2006	29.6698	26.5564	17.0464	25.0454	25.2657	20.836	27.7703	24.742	0.890953	0.177789
ABCG1	0.0570885	0.452956	3.5918	9.04595	9.30711	3.01742	0	0.123473	4.30481	4.87348	17.401	12.8295	26.6758	5.51847	0.228649	2.34851	3.19947	9.27253	2.89814	0.112898
ABCG2	55.2427	59.2428	54.0814	59.2099	34.4118	54.8535	54.9397	67.2722	42.0991	92.0524	32.1236	32.6934	34.5082	57.5902	55.6848	69.4032	54.9067	52.0194	0.947413	0.731278
ABCG5	196.765	279.54	202.523	151.95	154.358	103.879	116.683	213.197	58.8233	165.376	127.43	195.947	115.383	117.944	67.1349	149.347	177.362	124.673	0.702931	0.0638653
ABCG8	108.915	123.61	90.8463	70.8404	78.6429	75.7372	71.2865	113.214	75.7124	95.0228	55.1142	82.4984	70.9745	75.9568	54.6735	98.9287	91.6366	76.1102	0.830565	0.120557
ABHD10	16.4225	19.8829	12.7903	18.1898	16.8441	19.3274	25.2576	16.6791	16.1877	12.2844	10.9879	12.8893	0	15.3479	12.9275	19.2484	18.1742	12.4841	0.686915	0.0342301
ABHD11	8.06851	6.02054	11.7975	13.0207	11.0995	14.7059	8.7497	7.64504	3.05325	7.45119	11.1459	9.88066	11.3078	12.3104	3.58803	4.00186	10.1384	7.84239	0.773532	0.203891
ABHD12	28.6965	29.1024	30.6423	22.1547	23.869	29.7136	17.7473	25.1268	21.2077	33.1175	25.3861	25.2487	20.0387	26.5641	19.3296	21.8787	25.8816	24.0964	0.931026	0.440573
ABHD14A	9.8002	11.8901	7.30041	10.0641	14.239	13.0225	9.14628	7.74793	9.31105	13.6236	15.1801	12.3765	13.7236	11.7727	9.93744	6.87644	10.4013	11.6002	1.11526	0.372825
ABHD14B	75.5377	98.046	93.6107	74.2473	51.7124	90.189	65.2137	82.5623	87.6229	82.7787	62.4256	69.4382	58.9208	83.1638	62.7026	68.0787	78.8899	71.8914	0.911288	0.318101
ABHD15	16.0324	15.9573	21.5411	24.0932	10.4093	18.3745	32.2475	27.4213	7.48184	14.3184	19.5137	20.1118	18.4281	27.8376	28.5811	28.727	20.7595	20.6249	0.993516	0.971106
ABHD16A	39.8573	43.3799	25.4833	40.1977	34.256	63.2705	17.7473	36.6818	58.0393	49.3692	40.4498	40.9671	35.3219	43.129	33.5147	32.9449	37.6092	41.717	1.10922	0.479298
ABHD17A	34.3388	35.3117	56.4662	63.0182	52.5028	34.605	42.8686	39.1307	22.5831	32.6443	83.4948	51.523	53.216	26.6018	26.5673	26.9327	44.7802	40.4454	0.903197	0.616413
ABHD17B	6.68887	6.20927	7.86497	9.75083	9.5743	6.9877	9.1215	6.65725	5.94146	14.6909	6.18018	5.47881	5.68779	5.49017	13.4815	8.18222	7.85684	8.14163	1.03625	0.846669
ABHD2	52.7308	53.2317	52.9718	60.0126	108.067	70.7505	76.3306	89.7958	73.6907	96.8453	67.0337	47.8733	58.5987	111.341	69.3686	95.3496	70.4864	77.5126	1.09968	0.512233
ABHD3	19.5433	19.9112	11.4568	16.9954	20.3732	12.8161	16.4707	24.5711	18.6771	40.9815	19.3058	17.8125	28.8882	26.4132	28.2294	28.3982	17.7672	26.0882	1.46833	0.0211316
ABHD4	28.7536	36.7366	27.7708	29.8497	27.3647	24.6952	23.0516	15.4959	28.9646	14.7312	26.3677	26.1034	20.4794	21.3664	17.4301	14.6923	26.7147	21.2669	0.796073	0.0810325
ABHD5	8.03046	3.869	5.81113	5.82504	6.40142	5.09785	8.01849	5.46368	6.9042	4.89362	4.36688	4.67537	6.5524	8.73522	8.41604	5.63643	6.06463	6.27252	1.03428	0.792604
ABHD6	29.4767	28.2909	23.3418	29.1742	21.9541	33.1439	22.5187	32.6072	35.7451	41.928	32.5561	24.2145	31.9059	30.2903	40.4269	33.781	27.5634	33.856	1.22829	0.0274047
ABHD8	15.0809	16.6367	10.2206	9.4865	13.1925	4.30379	5.62657	17.029	16.8754	21.7494	12.9925	16.4535	18.1484	14.9706	12.989	18.4217	11.4471	16.5751	1.44798	0.0258733
ABI1	11.7317	13.5226	12.1576	16.085	21.7982	23.6947	13.5087	16.6997	10.9339	9.65634	15.3548	12.9064	17.4957	16.3479	10.8257	14.448	16.1498	13.4961	0.835683	0.181358
ABL1	8.01143	9.97446	8.2446	10.0641	15.6417	4.65317	6.48172	8.68427	9.43483	9.69661	13.0674	11.3422	11.9435	5.5845	7.264	7.51524	8.96944	9.48104	1.05704	0.731612
ABLIM1	17.6689	19.0996	15.107	18.8653	33.1427	13.5466	12.6164	14.4772	13.6021	16.6343	20.0461	17.1373	17.3601	18.4043	11.2126	13.7717	18.0655	16.0211	0.886833	0.439617
ABLIM3	13.2445	6.19039	13.861	16.9269	26.7412	13.1655	23.7828	18.6856	10.1638	7.23974	16.511	12.2312	17.004	19.7627	16.4979	10.4556	16.5747	13.7332	0.828564	0.324138
ABRACL	12.9686	10.7954	13.9097	21.352	40.7576	0	11.2036	11.946	38.3032	23.9244	22.9074	17.2313	15.1561	13.8858	5.9097	4.19914	15.3666	17.6896	1.15117	0.68883
ABT1	10.0571	11.6447	12.3718	11.2879	11.5337	7.98822	11.4886	11.0611	7.12426	11.3077	12.4269	11.8465	10.6127	13.9047	10.9664	12.6632	10.9291	11.3565	1.03911	0.626404
ABTB1	10.1808	18.7977	15.4282	8.43897	20.518	0	2.73893	16.2882	29.1022	25.183	16.1533	10.4106	1.8479	5.32037	7.04415	11.8177	11.5488	13.3599	1.15682	0.680551
ABTB2	8.37299	12.343	7.50482	5.58029	11.478	8.8458	11.092	10.2791	15.7614	20.3397	6.59607	10.8892	9.09538	10.6973	8.24016	8.44525	9.43702	11.2581	1.19297	0.336667
ACAA1	793.407	859.87	692.848	537.422	436.699	708.013	831.097	881.052	971.361	1023.52	419.903	511.179	547.622	772.652	737.472	941.443	717.551	740.644	1.03218	0.818721
ACAA2	730.553	1072.82	573.277	571.951	765.799	787.594	952.205	849.978	981.579	1359.04	587.292	694.792	673.507	905.783	818.986	1239.42	788.022	907.55	1.15168	0.318826
ACACA	15.8706	11.6353	10.094	10.5536	7.8821	16.3893	11.7241	8.70485	7.13801	8.62928	11.8197	14.7868	10.0617	11.6973	12.8483	8.22919	11.6067	10.6513	0.917681	0.513917
ACACB	60.0857	49.5798	29.5229	32.5909	26.9082	47.9452	50.4409	43.4625	26.4478	35.5845	22.6912	28.3941	25.3704	34.9126	27.4291	32.4658	42.567	29.1619	0.685083	0.0145686
ACAD10	18.4206	16.6933	17.4528	16.7898	17.8461	6.52715	16.4831	22.4104	13.9459	17.5606	16.0036	16.9236	16.2751	14.8291	16.6914	20.3193	16.5779	16.5686	0.999438	0.995796
ACAD11	87.7832	76.927	73.2961	69.1663	56.3214	57.6168	83.5931	81.5025	82.0802	66.8593	45.0579	52.4205	36.6273	63.0709	50.2412	78.4497	73.2758	59.3509	0.809966	0.068837
ACAD8	23.0257	18.4863	25.2107	18.0332	17.8127	8.44877	7.68387	27.7197	4.77243	9.99869	22.4749	17.7784	21.4712	20.0835	19.4352	23.5885	18.3026	17.4503	0.953434	0.809707
ACAD9	33.3492	43.3422	20.0907	21.0779	32.6751	20.6137	37.651	24.2624	28.1394	35.1515	22.242	23.8042	19.9963	30.0922	25.4504	27.5715	29.1328	26.5559	0.911548	0.484095
ACADL	25.8992	22.1854	14.63	17.2304	26.4852	31.4605	13.9797	19.2515	12.4606	15.5468	12.2605	14.9578	13.6473	23.4228	11.5116	16.8341	21.3902	15.0802	0.705004	0.0315092
ACADM	129.962	131.933	90.1941	102.178	97.8694	184.348	142.771	152.86	144.837	180.993	84.443	76.7375	96.9722	157.64	118.053	178.947	129.014	129.828	1.0063	0.965581
ACADS	154.767	133.178	135.155	140.917	113.478	79.1675	174.077	143.62	132.885	193.127	120.027	164.074	122.3	116.548	93.3767	144.114	134.295	135.806	1.01126	0.920452
ACADSB	77.8783	97.3572	78.2507	90.577	60.0843	85.9329	112.296	84.8568	73.0855	119.682	55.58	67.3099	88.0633	77.3812	54.2865	101.164	85.9041	79.5691	0.926255	0.522993
ACADVL	1199.38	1103.44	849.699	705.731	856.789	787.181	885.182	1294.35	698.713	1052.42	773.221	1054.79	738.328	955.903	680.732	1162.41	960.219	889.565	0.926419	0.492244
ACAP3	47.2503	41.7474	42.8875	38.2593	39.5998	19.4703	36.4736	43.6271	25.4163	31.0735	47.9442	50.7281	35.9492	26.1396	30.0673	32.4283	38.6644	34.9683	0.904406	0.425093
ACAT1	405.662	633.27	373.1	331.499	593.918	633.769	320.281	481.267	570.862	618.469	347.496	417.475	388.194	599.089	498.877	515.968	471.596	494.554	1.04868	0.703888
ACAT2	321.256	253.768	244.768	208.037	116.372	340.174	247.383	185.796	105.695	101.779	135.556	140.081	101.761	211.022	210.155	152.212	239.694	144.783	0.604031	0.00828169
ACBD3	9.42912	10.4935	6.01554	6.9411	9.30711	12.292	7.0766	8.35501	9.64113	6.45434	7.42786	5.29077	8.05276	8.54655	8.76781	10.7938	8.73874	8.12187	0.929409	0.53031
ACBD4	113.511	126.186	79.1364	62.793	56.0987	65.7638	74.8062	94.9199	57.2004	83.6446	68.6973	77.7974	58.7767	55.1092	51.235	76.073	84.1519	66.0667	0.785089	0.0968257
ACBD5	35.0809	40.7188	38.478	53.3359	45.9233	27.2044	41.4929	54.6883	42.8418	50.8191	31.3085	31.4797	50.4018	41.4498	36.6278	53.4709	42.1153	42.2999	1.00438	0.967654
ACBD6	10.4567	15.6458	0	12.727	12.4911	11.5297	24.105	13.1396	10.2738	9.33412	10.2476	11.0345	9.01909	10.4143	12.6724	10.2771	12.5119	10.4091	0.83194	0.403249
ACCS	8.52522	16.2592	18.29	14.313	11.723	8.25819	8.26636	19.1589	5.17127	6.83697	13.1921	19.6929	11.1213	8.40505	5.66346	11.9586	13.0992	10.2552	0.782888	0.245473
ACD	5.2236	5.45434	5.73325	4.82647	10.1866	0	5.70093	5.29905	1.65041	8.99177	9.45742	5.40188	9.54464	3.34881	4.88957	4.1052	5.30303	5.92371	1.11704	0.674389
ACHE	22.6166	15.9195	18.7669	17.9744	33.2985	3.92264	35.4697	16.3396	8.95346	16.9867	24.2965	23.0777	19.0638	15.829	12.5845	20.2348	20.5385	17.6283	0.858306	0.484371
ACIN1	41.1228	33.6886	42.6831	43.0564	54.6403	17.501	23.9935	36.5069	31.6741	37.3466	55.1891	46.0613	37.7717	23.0832	23.929	31.6016	36.6491	35.8321	0.977708	0.886906
ACKR3	0.637489	1.08521	2.78389	2.67267	27.5873	0	0	2.56207	9.91619	2.8093	8.85022	3.90611	10.7483	4.17894	0	2.15124	4.66608	5.32004	1.14015	0.859221
ACLY	41.3797	21.8834	33.0952	35.2538	48.6397	40.2746	69.0061	30.7962	19.3785	10.9049	47.2621	34.4712	30.6598	36.0917	52.7036	21.8036	40.0411	31.6594	0.790674	0.255179
ACMSD	75.8992	65.1973	68.2248	68.3929	43.9193	83.1378	95.0197	84.0748	70.1148	80.3319	31.3251	36.7362	27.8625	73.9097	72.2267	73.3111	72.9832	58.2273	0.797817	0.146055
ACO1	90.4853	89.7513	70.9113	76.8123	63.0679	99.0666	110.487	89.6929	81.4888	86.7359	46.3472	41.9757	63.4049	96.8137	80.0799	82.32	86.2843	72.3958	0.839038	0.140052
ACO2	75.0048	72.2087	54.5973	43.0564	65.6953	64.4298	63.6398	61.1294	79.5084	81.9832	46.3971	47.3434	45.8753	50.4492	57.1007	48.6612	62.4702	57.1648	0.915073	0.421702
ACOT1	99.4768	122.742	90.0189	59.3959	80.5577	69.2259	43.2899	23.6862	108.239	108.415	73.871	75.9939	85.9357	31.4506	18.3799	22.3672	73.5491	65.5815	0.89167	0.650206
ACOT12	139.515	146.031	111.803	90.3812	93.4608	109.373	103.844	165.289	66.5664	96.4425	64.9127	75.558	77.1624	117.02	84.1868	124.546	119.962	88.2994	0.73606	0.0237691
ACOT13	40.7707	37.3311	33.9226	30.8385	33.8774	10.6245	33.0282	32.0618	28.7858	42.0891	23.8889	29.9411	25.7773	37.4218	34.9833	36.4113	31.5569	32.4124	1.02711	0.829501
ACOT2	126.955	160.45	92.5497	103.196	95.6762	104.895	150.505	186.804	129.158	185.474	99.9559	111.756	90.9368	167.007	118.889	177.115	127.629	135.036	1.05804	0.684246
ACOT4	10.666	7.11518	7.83577	5.23765	6.88014	10.8786	2.85047	4.13635	9.70989	6.60538	7.98516	10.2909	6.8067	14.7442	13.4639	3.33489	6.95002	9.11763	1.31189	0.216941
ACOT7	45.8136	56.9309	25.824	23.3589	44.4648	33.2075	19.0981	26.5158	29.5285	46.8217	29.6948	38.9243	41.9761	23.9511	12.8131	20.573	34.4017	30.5353	0.887611	0.543543
ACOT8	20.4472	15.3722	22.7578	9.84873	25.4053	0	0	16.6174	25.9251	13.2208	13.6164	18.7869	16.6226	25.1491	15.7152	16.3832	13.8061	18.1774	1.31662	0.282518
ACOT9	14.4529	18.3636	19.6527	17.8276	27.476	27.2679	9.97664	10.8245	16.6554	9.9282	23.3815	19.9836	20.3014	16.8856	9.62085	12.0714	18.2302	16.1035	0.88334	0.484547
ACOX1	48.9629	82.7305	53.8283	66.0237	98.2479	112.804	86.6046	95.0125	71.05	96.6036	59.3813	54.0445	70.2879	108.445	69.4829	95.4623	80.5268	78.0947	0.969798	0.82069
ACOX2	267.859	301.055	261.822	207.019	155.504	128.78	150.715	199.862	178.478	227.986	132.678	171.741	155.418	142.197	115.846	159.417	209.077	160.47	0.767516	0.0807186
ACOX3	13.9581	21.8079	14.3672	15.8794	23.8244	18.1204	25.3692	22.2766	13.4096	12.808	19.2226	14.6073	14.4865	16.1592	16.6034	14.852	19.4504	15.2686	0.785	0.0364877
ACP1	53.8916	51.5426	62.0437	48.2647	53.9723	35.7802	57.5918	56.8285	0	57.7568	41.8223	51.5487	41.5777	66.1933	26.022	61.0801	52.4894	43.2501	0.823977	0.287652
ACP2	57.7736	57.6764	72.5271	63.4489	58.4144	58.8555	52.746	64.4941	44.9736	52.7121	64.3138	70.3698	66.982	62.3351	46.1783	61.7753	60.742	58.705	0.966465	0.619108
ACP5	4.85253	3.76519	64.4869	170.63	39.4328	0	3.25945	2.2328	10.4801	11.358	281.718	84.8233	178.636	1.51876	1.71487	2.527	36.0824	71.597	1.98426	0.4234
ACP6	8.04948	11.3994	15.3017	16.6332	9.97509	0	26.2615	17.2965	8.95346	21.3466	9.05816	8.41053	7.8917	13.6122	0	17.5481	13.1146	10.8526	0.82752	0.538524
ACSF2	26.4796	32.7449	13.3743	7.2348	28.1997	52.8048	16.2353	16.0309	35.9376	10.623	15.8372	25.8726	20.2167	21.489	0	9.18738	24.138	17.3954	0.720665	0.312345
ACSL1	480.724	454.399	287.957	323.745	249.778	646.76	668.397	503.009	441.896	536.737	363.483	453.912	503.535	610.173	474.922	609.157	451.846	499.227	1.10486	0.468494
ACSL3	13.7679	11.7202	11.486	13.7745	12.6136	12.9908	16.3096	11.1743	6.4916	14.1371	15.3215	18.7784	17.7585	14.4141	15.8999	13.3677	12.9796	14.5211	1.11876	0.311356
ACSL4	18.5918	11.0974	9.88962	14.7829	21.3641	20.5502	14.4258	3.15885	12.2268	1.09754	8.55077	4.05996	8.17143	13.1123	7.99392	2.62094	14.2326	7.2292	0.507933	0.0206856
ACSL5	55.5852	83.6269	38.4294	61.6182	35.8814	95.8109	66.924	63.5989	103.742	115.141	43.8019	45.4716	53.6907	113.445	81.997	50.3615	62.6844	75.9563	1.21173	0.334921
ACSM2A	622.237	612.962	332.1	287.346	216.813	267.661	393.389	363.824	416.631	597.515	182.935	258.128	316.456	320.222	308.588	360.384	387.042	345.107	0.891655	0.555138
ACSM2B	507.688	533.365	530.954	477.242	350.676	582.234	595.946	632.871	187.307	448.582	303.203	415.176	459.965	490.068	379.707	580.787	526.372	408.099	0.775306	0.042643
ACSM3	103.977	130.489	89.4641	81.1199	61.4314	156.636	91.9833	124.193	115.556	110.872	56.0375	53.8992	51.0375	110.747	80.8802	118.318	104.912	87.1683	0.830873	0.261545
ACSM5	166.033	162.083	172.114	151.246	113.255	126.033	147.196	149.495	118.554	121.656	101.611	131.551	121.08	115.916	87.2384	125.42	148.432	115.378	0.777316	0.00230235
ACSS2	251.113	205.34	222.117	208.37	59.5833	242.362	198.046	126.066	143.627	78.0965	155.536	140.517	80.0953	187.411	170.757	67.8908	189.125	127.991	0.676756	0.0490036
ACSS3	70.1999	107.152	55.6583	75.0892	84.3875	96.7479	37.0685	61.7365	44.5885	54.8468	51.1383	61.9935	69.3894	68.6743	56.0366	46.5851	73.505	56.6565	0.770785	0.0825696
ACTA2	5.17603	10.0971	3.87408	6.06979	10.554	20.0579	2.66457	6.50291	0	0	8.62563	7.83786	17.2244	5.17887	2.80535	2.9967	8.12455	5.58361	0.687251	0.38128
ACTB	871.133	550.464	800.67	872.102	1411.85	833.998	778.822	776.573	657.577	602.479	1099.38	813.018	936.324	951.092	766.467	791.693	861.952	827.254	0.959745	0.743998
ACTG1	540.067	364.412	388.878	386.205	865.717	410.067	398.991	334.509	387.681	282.944	677.457	452.707	533.618	526.49	401.701	433.563	461.106	462.02	1.00198	0.990399
ACTL6A	13.568	15.3061	13.0045	17.2304	21.4197	28.4431	16.1113	12.3885	15.225	11.5091	11.4787	15.5732	9.68026	13.4519	11.7227	13.3677	17.184	12.751	0.742032	0.0573796
ACTN1	45.766	46.5695	46.4209	49.3024	83.0292	37.5748	33.6975	39.6246	52.3454	47.9192	61.5772	44.1125	73.0258	35.9031	34.1303	40.1689	47.7481	48.6478	1.01884	0.901678
ACTN4	95.7565	99.0463	82.4557	74.8641	131.235	82.6296	61.6816	77.2427	106.162	84.279	96.2211	79.6009	106.585	75.2964	69.9138	64.6123	88.1139	85.3338	0.968449	0.77092
ACTR10	18.0114	17.2312	19.5456	23.2121	30.237	13.7848	12.4181	13.7775	22.7481	11.1667	25.6274	15.915	17.8941	16.2064	13.8948	17.3226	18.5272	17.5969	0.949786	0.731756
ACTR1A	31.9886	31.8768	33.2509	29.0175	52.7589	30.7935	37.0313	27.411	35.1262	33.6109	39.7262	34.5481	39.094	27.7716	16.0582	30.3616	34.2661	32.0371	0.934951	0.576717
ACTR1B	47.2313	47.9095	51.317	47.1975	51.345	81.2162	63.8753	44.3371	45.0561	48.3924	48.7926	47.4802	45.1209	47.2324	40.9106	47.2615	54.3036	46.2808	0.852261	0.112573
ACTR2	33.1875	33.4055	21.0446	36.6439	47.8826	26.7915	26.2615	34.8194	37.3955	24.3573	36.4739	27.0863	43.8748	41.9592	39.1869	40.6574	32.5046	36.3739	1.11904	0.32619
ACTR3	18.706	15.7685	13.754	18.043	24.3365	19.7244	9.81552	15.4547	12.9282	15.3152	17.4426	14.7099	20.81	17.7629	14.1411	17.3414	16.9503	16.3064	0.962011	0.722934
ACTR3B	8.14463	5.55814	3.5918	7.1369	1.6588	0	13.5087	3.65274	10.6314	0.0805534	1.35581	3.09412	6.71346	7.65039	6.8067	3.60731	5.40647	4.99247	0.923424	0.835344
ACTR3C	15.0619	15.8251	12.8779	22.1156	15.3189	31.1588	25.2328	17.1833	10.8102	25.2333	11.9694	13.9406	28.9984	10.0936	10.6761	17.0878	19.3468	16.1012	0.832241	0.354109
ACTR5	6.62227	6.07716	6.98892	9.63335	6.27896	9.40164	6.14709	5.47397	5.03374	8.56887	8.50086	6.82073	2.73794	5.1317	9.04043	7.08311	7.07792	6.61467	0.93455	0.633894
ACTR8	5.87061	6.398	5.64565	8.04737	14.2501	0	8.27875	6.98652	3.13577	6.97794	7.69403	7.44469	5.41654	6.91459	6.30544	7.79706	6.93463	6.46076	0.931666	0.757909
ACVR1	8.47765	11.7485	7.63136	7.94947	25.6614	3.27152	7.70866	13.4071	22.198	19.1717	10.1062	12.4705	14.834	6.5184	6.29664	12.2686	10.732	12.983	1.20975	0.481022
ACVR1B	15.6137	11.7014	12.07	12.6682	11.7118	11.5932	8.5514	13.6335	22.7206	11.3178	12.8428	13.2996	14.3	10.254	13.7717	11.9868	12.1929	13.8117	1.13276	0.313733
ACY1	205.367	230.705	217.435	158.206	194.781	203.834	176.444	250.444	156.816	188.747	125.126	150.107	137.592	230.181	211.659	192.024	204.652	174.031	0.850377	0.0898969
ACY3	35.4234	41.3605	58.598	41.6466	35.3804	28.999	41.6912	19.3956	46.5415	40.3371	35.0931	51.6769	44.0444	36.7521	21.9415	19.8684	37.8118	37.0319	0.979372	0.892359
ACYP2	17.8687	17.9389	21.6579	20.7646	25.4387	10.1163	14.3887	22.0091	16.9579	19.0509	20.0045	21.1631	32.9231	29.8375	22.2229	21.0145	18.7729	22.8968	1.21968	0.134695
ADAM10	11.3416	15.1457	14.1239	16.8877	23.5684	7.03535	12.1455	15.393	12.268	10.4317	18.7152	12.4534	18.7841	10.8577	10.3859	14.5326	14.4551	13.5536	0.937631	0.673871
ADAM15	13.1875	21.0719	24.471	30.3098	39.2992	20.1849	11.7365	14.3434	20.0524	19.0307	58.6992	25.0435	48.7065	11.9803	10.5618	11.2916	21.8255	25.6708	1.17618	0.60668
ADAM17	3.66318	4.59561	6.94026	5.41387	4.48656	9.9416	3.11073	4.93892	3.31457	2.38639	6.15522	4.31638	6.29811	2.80168	3.81668	4.33066	5.38634	4.17746	0.775566	0.213023
ADAM9	4.45291	3.23675	6.58984	7.59703	9.61883	0	0	6.24568	3.82344	5.78977	8.59236	5.54719	8.78175	2.57529	4.67851	5.43915	4.71763	5.65343	1.19836	0.530261
ADAMTSL2	25.6708	19.0147	36.3268	27.4413	23.6129	28.3955	63.9496	54.0092	8.43083	44.8884	27.1994	36.9756	34.754	16.6875	27.5434	52.3154	34.8026	31.0993	0.893592	0.632477
ADAMTSL3	5.34729	4.94477	4.64306	4.51319	4.56449	0	8.29114	4.61995	3.85095	7.6425	4.49997	6.16259	7.56959	4.25441	1.99628	7.24281	4.61549	5.40239	1.17049	0.47825
ADAMTSL4	16.9838	12.6733	11.048	6.26559	7.64831	13.0543	6.82873	6.8116	11.6629	8.77025	4.39184	8.68404	16.7158	3.99028	2.89329	3.4758	10.1642	7.57303	0.745068	0.25893
ADAR	51.0562	55.8079	38.916	54.8533	58.9599	61.5077	46.8468	52.2394	48.9896	55.2999	64.6382	84.9173	61.6841	52.6471	49.2211	43.3817	52.5234	57.5974	1.0966	0.355315
ADAT1	5.98478	3.93505	5.68459	3.92579	5.28813	9.9416	7.49797	5.04182	3.42459	6.52482	3.54341	5.29077	6.59479	7.27306	4.77525	3.59792	5.91246	5.12808	0.867333	0.394259
ADCK1	8.23027	9.86122	5.89873	6.72572	8.43875	27.8238	6.77916	6.77044	12.5018	13.0094	7.56926	8.5131	7.3153	10.2162	4.15086	5.91825	10.066	8.64928	0.859256	0.624284
ADCK2	11.3987	8.72883	4.91561	8.75225	18.4806	11.3868	12.8891	6.77044	9.61362	10.7337	11.2208	12.4876	10.0702	10.2634	11.4588	9.07465	10.4153	10.6154	1.01921	0.899027
ADCK3	86.0229	113.579	104.045	95.0119	72.4307	75.9119	111.8	129.4	62.014	181.537	87.6454	130.833	131.819	66.4197	59.8884	116.355	98.5252	104.564	1.06129	0.72675
ADCK4	26.8221	28.0738	26.5638	26.5407	32.9423	25.1557	13.1369	25.8882	31.3852	21.1956	22.9074	25.2572	25.54	25.8	21.8624	21.6815	25.6404	24.4537	0.953715	0.616707
ADCK5	15.6137	14.806	12.0116	12.8249	10.6876	9.25871	8.35311	11.6682	6.60163	10.2001	10.1894	10.385	5.069	5.37697	5.09184	3.91732	11.903	7.1039	0.596817	0.00253323
ADCY4	0.123692	0	6.14208	8.3117	3.82972	0	0	0.102894	0	0.523597	18.3659	7.53871	16.9362	0	0	0	2.31376	5.42055	2.34274	0.335621
ADCY6	18.8963	17.0613	16.6157	18.366	18.3582	13.7213	18.181	19.3544	11.5253	15.3253	17.1598	18.5647	19.2334	12.6123	10.8081	14.5138	17.5693	14.9678	0.851932	0.0691495
ADCY9	9.20077	7.068	9.30559	7.67535	10.8991	9.30635	7.29968	8.39617	7.04174	11.9823	10.6885	9.74391	10.0532	9.64081	6.69238	9.22495	8.64388	9.38348	1.08556	0.356091
ADD1	51.7222	49.1457	48.3676	59.7679	75.4811	45.6424	39.8322	43.9255	49.581	48.9966	68.9884	57.8566	67.4228	44.4307	49.0628	49.8166	51.7356	54.5194	1.05381	0.597208
ADD3	7.34539	11.9373	20.7234	26.012	27.7321	8.75051	3.96587	7.72735	6.71165	8.06541	29.4702	16.2142	32.6942	7.32022	4.3971	11.1789	14.2742	14.5065	1.01627	0.963861
ADGRA3	17.9639	14.2492	26.1257	19.2373	20.6849	20.6614	20.1268	33.0908	14.5786	17.9433	11.8613	13.915	10.1295	17.8761	14.5104	21.3339	21.5175	15.2685	0.709585	0.0230037
ADGRF5	0	0	10.279	20.0401	13.9161	1.92162	0	0.123473	0	0.392698	19.5054	8.00881	22.073	0	0.527652	0.103335	5.78504	6.32637	1.09357	0.902291
ADGRG6	9.18174	21.1568	12.3231	15.7815	24.3811	5.12961	17.9703	13.9422	13.3545	20.4404	11.8197	13.0004	14.2152	15.7347	16.0318	20.9675	14.9833	15.6955	1.04754	0.782708
ADGRG7	1.42721	1.35887	2.78389	0.998579	3.4846	23.2976	15.1447	23.6348	8.27954	6.25296	1.38077	1.20517	1.83942	32.9127	22.3197	23.6448	9.01628	12.2294	1.35637	0.576384
ADGRL2	8.67746	8.52123	10.6294	12.727	24.2252	5.73309	9.82792	9.92929	6.24404	10.7035	13.1422	10.0431	17.021	9.98041	7.58059	11.1132	11.2838	10.7285	0.950786	0.813378
ADGRL4	0	0	7.34908	12.7661	16.666	0	0	0	0	0.493389	18.4657	4.35912	20.8694	0	0	0	4.59765	5.52344	1.20136	0.818671
ADH1A	2113.8	3756.59	1901.47	1889.16	1097.97	2111.37	1289.61	2037.28	2307.7	2528.22	1021.5	1530.96	1479.08	1931.8	1737.09	1831.32	2024.66	1795.96	0.887043	0.500082
ADH1B	2361.08	6872.15	3265.36	3387.06	2143.63	3569.32	3318.92	4481.9	4699.33	6421.42	1881.66	2408.48	3710.5	3319.36	2944.49	4521.7	3674.93	3738.37	1.01726	0.932259
ADH1C	803.702	880.272	1748.65	1718.19	912.809	1335.29	2148.95	1963.37	585.028	1352.69	876.762	1401.91	1165.45	1126.82	1075.76	1858.05	1438.9	1180.31	0.820283	0.281143
ADH4	1505.66	2116.89	1500.57	1286.58	410.593	2719.41	1419.63	1967.56	1445.52	1552.73	498.041	719.203	598.939	1897.37	1675.59	1292.79	1615.86	1210.02	0.74884	0.205672
ADH5	161.694	174.737	171.005	155.122	125.969	151.84	153.467	160.896	141.949	148.681	127.53	133.705	126.437	139.122	129.644	161.672	156.841	138.592	0.883649	0.0180547
ADH6	415.281	510.859	332.792	304.439	135.844	241.854	235.523	265.611	223.933	324.872	141.961	198.212	208.516	243.633	164.83	269.684	305.275	221.955	0.727065	0.0987017
ADHFE1	72.3217	102.962	70.2981	58.2113	38.1859	43.2761	36.4488	56.242	42.8831	57.3943	38.2539	51.07	43.6036	39.0726	33.0222	41.2211	59.7433	43.3151	0.72502	0.0799235
ADI1	809.687	682.123	705.93	751.088	448.077	518.249	787.956	762.477	595.467	811.676	501.992	627.713	673.431	636.482	578.728	837.348	683.198	657.855	0.962904	0.68732
ADIPOR1	46.394	58.0916	43.5786	49.322	66.6639	45.6742	52.3495	46.395	42.9381	56.7096	49.9987	45.0698	54.2756	38.9217	48.9045	43.8326	51.0586	47.5813	0.931897	0.335938
ADIPOR2	74.5957	106.284	83.3415	87.6596	108.468	160.733	136.562	112.103	88.7644	101.437	103.691	118.824	93.5985	120.784	114.72	110.812	108.718	106.579	0.98032	0.849215
ADIRF	528.002	642.489	432.934	319.908	381.692	699.961	472.595	407.338	1107.99	467.633	314.831	393.363	290.806	364.492	369.558	369.449	485.615	459.765	0.946769	0.810713
ADK	50.295	52.2975	42.3521	45.4256	48.3948	57.8868	60.8637	59.2362	31.7153	43.1968	24.0719	35.3858	33.864	47.6947	48.8605	57.8673	52.0939	40.332	0.774217	0.0247326
ADM	3.4158	3.50097	10.8727	19.0709	36.7052	17.4216	4.54835	5.37108	2.07676	3.52421	27.3575	10.1456	17.2583	20.2344	9.57688	3.23155	12.6133	11.6757	0.92566	0.859896
ADM2	3.81542	3.03858	2.93963	4.93416	5.07661	8.6711	5.21759	5.45339	4.63489	4.81306	6.16354	7.17117	8.4003	1.31123	4.15965	5.77734	4.89331	5.3039	1.08391	0.685414
ADNP	14.3673	12.6261	13.6274	15.9968	21.9318	20.4708	13.5335	14.2508	15.5001	12.5965	16.2698	13.556	14.2237	15.4706	12.6988	13.1705	15.8506	14.1857	0.894966	0.238362
ADNP2	3.66318	6.59617	3.57233	5.83483	4.77602	10.5133	4.12698	4.87718	2.50312	4.60161	4.27539	4.69246	4.10267	4.9619	1.92593	5.35461	5.495	4.05221	0.737436	0.142743
ADORA2A	7.1551	10.0783	20.4509	16.2514	19.3713	4.52613	10.6459	11.0817	0	8.31714	27.8482	16.2142	27.1929	5.25434	2.08422	5.78673	12.4451	11.5872	0.931069	0.847886
ADPGK	5.64225	9.77629	10.2206	9.11448	8.06023	16.3576	6.20906	8.69456	6.14777	0.825672	7.0286	11.3337	12.0113	4.09404	8.09945	10.4744	9.25938	7.50187	0.810191	0.341594
ADPRHL2	14.529	18.0805	20.0129	16.036	32.4747	10.8945	21.3661	14.9917	12.997	9.9282	19.6634	16.5561	16.1394	19.6873	23.9554	13.1892	18.5482	16.5145	0.890358	0.481677
ADPRM	3.56803	0	4.64306	0.41118	5.45513	0	2.14405	5.58715	14.4686	9.98862	2.46209	3.89756	0	7.88622	2.26011	1.31517	2.72608	5.28479	1.93861	0.222183
ADRA1A	8.08754	3.81238	2.72549	1.4685	2.95022	8.40112	6.68001	6.06047	3.2458	2.4166	2.96948	2.57273	0.296681	7.43342	2.53273	2.16063	5.02322	2.95351	0.587972	0.100308
ADRA1B	6.07993	6.34138	5.23683	6.19706	2.96135	7.25768	11.3647	12.3267	9.00847	15.3756	2.73658	5.01726	4.54345	3.74501	3.47371	6.75432	7.22071	6.3318	0.876895	0.637686
ADRBK1	24.2055	28.64	37.2516	36.4383	26.5297	10.1481	33.7966	35.2207	24.0272	37.115	49.9904	34.9926	51.6648	26.1679	16.0318	27.2052	29.0288	33.3994	1.15056	0.438913
ADRM1	75.5281	69.491	104.561	77.615	109.359	56.6957	124.801	106.156	83.8269	84.7724	100.355	80.2163	73.1869	57.8732	79.5786	75.9321	90.5258	79.4677	0.877845	0.265969
ADSL	26.7745	27.8662	23.3613	27.5295	39.8781	29.5548	33.2017	24.9621	29.5698	25.8979	23.2817	25.0692	24.2007	17.4233	8.85575	21.3151	29.141	21.9517	0.753291	0.0276238
ADSS	7.19316	8.87982	7.19334	14.1172	15.2632	7.68647	7.52276	11.5859	5.6939	13.2208	16.0535	8.82935	7.48483	10.9049	7.38712	9.41284	9.93023	9.8734	0.994278	0.973386
ADSSL1	19.4006	16.6839	14.9512	13.4417	38.3751	20.7408	40.6501	29.1911	25.8976	12.4455	16.5942	21.3426	16.1309	30.1016	33.7609	22.8087	24.1793	22.3853	0.925802	0.700523
AEN	5.61371	4.20871	2.85203	7.18585	8.16042	11.3074	6.02316	6.87333	12.7907	7.87409	6.15522	7.29938	11.0365	5.46187	8.53916	3.92671	6.52807	7.88545	1.20793	0.33939
AES	118.116	104.727	144.032	158.784	167.038	93.4764	160.147	132.466	94.197	126.479	173.852	167.518	161.869	111.473	81.6189	123.485	134.848	130.061	0.964502	0.763514
AFAP1L1	0.0570885	0.160422	9.65601	15.292	16.7216	0	0	0	0	0	24.3963	7.88915	24.8279	0.198099	0	0	5.23589	7.16394	1.36824	0.690345
AFF1	14.6622	14.4851	13.3062	17.0835	13.738	17.3581	17.4994	17.3685	9.44858	13.9458	13.2753	12.385	16.7667	11.3011	11.3533	16.1859	15.6876	13.0827	0.83395	0.033201
AFF4	13.216	12.8054	11.2134	15.4192	13.482	16.6276	23.9563	23.6142	11.8417	10.4921	11.3622	10.1884	16.5209	14.1688	13.675	19.9811	16.2918	13.5288	0.830405	0.212564
AFG3L2	30.8088	34.4813	25.678	29.1056	31.1944	49.438	34.8377	35.2515	52.8543	39.4007	24.4046	30.642	30.1004	29.7054	23.3574	27.4588	33.8494	32.2404	0.952467	0.710276
AFM	731.247	601.318	382.064	411.258	430.075	699.771	460.289	613.579	419.245	419.099	212.38	284.522	230.911	638.209	571.561	534.005	541.2	413.741	0.764489	0.110174
AFMID	188.421	231.357	233.701	214.205	190.183	93.2541	240.294	196.929	86.6464	234.3	180.365	264.41	256.196	121.142	113.929	220.403	198.543	184.674	0.930146	0.64883
AFTPH	11.4082	7.10574	5.99607	5.79567	13.2593	23.7741	10.745	13.4071	3.19079	10.9351	9.55723	10.667	10.6635	9.96154	11.2654	12.1559	11.4364	9.79956	0.856875	0.491552
AGA	15.0238	18.7788	11.4276	13.5689	26.8192	17.2152	6.06034	17.811	12.0892	12.1837	10.6885	9.88066	19.903	18.8571	15.8735	15.2184	15.8381	14.3368	0.905207	0.56146
AGAP3	25.0333	32.5279	30.5157	30.9755	27.5206	31.5558	27.9842	33.6773	31.7153	22.0213	31.6329	27.6419	32.6349	28.3847	22.8209	31.8928	29.9738	28.5931	0.953937	0.458187
AGAP4	5.01428	4.01055	8.9649	8.92847	8.31628	7.06711	1.33848	4.99037	0	3.15165	8.40105	7.7182	6.99319	6.0656	2.63826	1.52184	6.0788	4.56122	0.750349	0.318022
AGAP6	21.2845	19.9395	14.1531	16.1241	21.3529	13.7054	22.0477	17.9345	4.90996	15.8287	17.8086	17.7356	18.9028	16.046	12.435	11.9117	18.3177	14.4473	0.788706	0.0765511
AGAP9	4.59563	5.09575	24.1498	28.763	23.624	0	8.83645	13.4277	0	1.13782	19.3806	23.7016	17.6483	11.9897	4.56419	8.26676	13.5615	10.8361	0.799034	0.58743
AGBL2	8.88678	3.20844	6.36596	9.33965	2.27111	12.7208	0	3.73506	0	1.63121	1.20609	4.68391	3.15329	4.48081	3.13073	2.74306	5.81597	2.62864	0.451969	0.0795352
AGBL5	3.77736	8.79489	6.21021	4.73836	4.2639	3.65266	4.48639	6.37944	3.32832	7.3807	3.89276	5.53009	1.04262	8.00885	4.70489	8.34191	5.2879	5.27877	0.998273	0.993453
AGER	2.45481	5.65251	4.51652	1.16501	13.3595	6.20953	5.66375	0.987784	2.48936	10.3914	4.79941	2.8206	0	2.22625	1.72366	1.51244	5.00118	3.24539	0.648926	0.345878
AGFG1	6.00381	5.30336	3.91302	4.87542	8.09363	14.9759	7.46079	6.3177	5.19878	3.98739	5.52307	4.98307	5.38263	7.72586	8.12583	6.06855	7.11795	5.8744	0.825293	0.368773
AGFG2	69.001	78.5689	58.7148	56.5959	54.3286	57.7597	50.0195	70.6574	49.526	101.346	64.9792	72.763	78.5441	28.5734	43.0564	63.7198	61.9557	62.8135	1.01384	0.923476
AGGF1	8.4491	10.2859	5.2855	9.15364	12.5357	11.5932	6.56847	9.01353	4.82744	7.02828	10.3807	7.70965	10.85	8.70692	6.3582	10.1925	9.11063	8.25672	0.906274	0.467595
AGK	10.333	11.003	12.2647	11.3368	19.7498	15.4682	8.7497	11.3492	14.0972	11.066	11.8862	9.60715	10.4432	12.1784	6.67479	9.22495	12.5318	10.6472	0.849617	0.222363
AGL	11.5033	7.71912	7.8163	10.9256	11.8677	9.7669	11.6002	12.975	6.51911	11.0862	6.12195	6.23097	6.84061	10.7634	6.68359	13.0577	10.5218	8.41294	0.799575	0.100473
AGMAT	55.7565	66.7355	46.7518	54.3051	48.1276	73.0533	63.8877	68.4658	50.0761	74.9348	33.8704	40.1039	45.5956	66.7782	68.5947	69.2905	59.6354	56.1555	0.941647	0.602201
AGMO	84.5006	110.851	76.1287	76.1074	92.2807	69.6229	60.591	92.2035	61.1201	99.0303	62.775	69.9681	75.3569	118.397	95.672	81.7	82.7858	83.0024	1.00262	0.981104
AGO1	5.43293	5.16181	7.32961	6.6474	8.03796	9.35399	7.42361	7.10999	5.01999	6.24289	6.99533	6.83783	7.8917	5.39584	6.99138	7.29917	7.06216	6.58427	0.93233	0.432282
AGPAT1	49.334	52.3164	42.1574	44.4955	50.2428	44.7848	29.5333	39.4702	39.0321	55.7127	35.0182	42.0697	42.8407	27.6772	29.7595	32.3719	44.0418	38.0603	0.864185	0.167438
AGPAT2	97.7546	79.1351	73.0333	65.172	114.569	160.05	94.3257	112.144	190.388	140.415	80.3922	95.3279	56.5982	117.51	101.036	119.389	99.523	112.632	1.13172	0.476219
AGPAT3	34.9572	45.3805	43.9095	46.8843	52.7811	63.8263	51.9281	60.5841	62.8255	67.9568	47.52	42.6937	49.0201	55.6375	41.7372	53.6776	50.0314	52.6336	1.05201	0.585162
AGPAT5	2.86394	2.2176	5.16869	4.9929	8.97312	5.52664	7.32446	4.36271	2.79194	1.11768	3.06929	2.97446	5.1792	2.13192	3.05158	5.22309	5.17876	3.19239	0.61644	0.0526583
AGPAT6	29.648	24.8276	32.1121	39.6005	45.6338	36.6219	31.8137	31.5988	24.1647	28.2038	38.0875	38.8218	25.5061	26.0736	20.2618	28.7834	33.9821	28.7378	0.845677	0.128612
AGPS	10.8659	8.927	10.7949	12.727	17.7013	7.21004	12.2818	11.3492	6.84919	8.88101	11.0545	10.2055	13.4184	10.4143	5.92729	11.1883	11.4821	9.74231	0.848475	0.232215
AGRN	28.668	35.8684	27.5566	25.3267	45.8231	20.0261	21.9486	31.5988	22.7894	21.538	45.9562	47.446	27.7947	25.6868	25.2129	24.2648	29.602	30.0861	1.01635	0.919655
AGT	967.308	853.586	937.742	832.032	943.536	1219.47	2894.13	1607.14	2204.75	1885.23	639.952	709.04	947.717	1490.51	1330.17	1954.35	1281.87	1395.22	1.08843	0.73204
AGTR1	11.2655	14.8532	18.3094	21.0876	18.6142	8.06762	10.5467	13.2425	11.5116	10.6129	10.5887	14.2911	11.1552	19.1873	8.86455	16.3269	14.4983	12.8173	0.88405	0.420651
AGTRAP	6.8316	10.7388	16.3237	15.7717	26.6633	0	12.6908	10.4129	2.68191	11.6702	26.8418	16.8125	14.0542	15.0083	6.68359	9.55375	12.4291	12.9133	1.03896	0.899458
AGXT	1815.32	1948.97	2218.99	1807.53	1170.36	1591.02	2214.22	2252.73	1476.11	2300.18	1332.17	2028.03	2055.21	2319.73	2129.46	2369.41	1877.39	2001.29	1.06599	0.526452
AGXT2	53.3778	48.5512	47.8225	40.7068	30.4708	41.8151	44.0211	38.6265	71.2701	47.5567	22.4998	27.2317	20.6914	49.4776	25.6878	45.6457	43.174	38.7576	0.897707	0.527844
AHCTF1	5.49002	6.80377	4.62359	4.77752	6.1565	10.9262	5.45307	6.54407	4.11226	7.61229	4.25043	4.37621	4.34001	5.1883	7.07053	6.9422	6.34684	5.48653	0.86445	0.346598
AHCY	94.0724	70.5762	101.106	92.2413	103.325	86.6793	75.934	91.298	76.4138	92.0927	76.6908	85.4643	85.4694	85.1448	91.7586	90.9344	89.4039	85.4961	0.95629	0.412972
AHCYL1	47.1266	47.164	46.1581	47.5108	61.1419	38.8135	41.0591	46.3435	36.1577	40.9312	46.6716	42.3518	38.9245	41.7423	49.0452	43.3441	46.9147	42.396	0.903684	0.12578
AHCYL2	6.03236	6.16208	5.4023	7.38165	4.94301	5.49488	2.39191	6.7087	6.51911	8.88101	5.43989	4.97452	5.71322	6.59386	4.52021	6.97038	5.56461	6.20153	1.11446	0.389955
AHDC1	5.91818	8.5401	9.16931	8.68372	8.57234	15.1665	7.51036	12.1415	4.48361	5.93074	7.62749	7.06861	8.73089	10.4426	12.2767	7.70312	9.46275	8.03297	0.848904	0.305368
AHNAK	49.3055	39.7091	51.0347	51.2996	60.4406	30.3806	42.1126	43.0818	32.4855	35.2824	41.9637	31.3856	39.4924	34.0824	24.4654	36.4301	45.9206	34.4485	0.750175	0.0102601
AHR	15.3758	15.3439	14.1336	19.952	24.6705	16.5958	11.563	20.5377	12.323	15.9194	12.8927	15.5902	14.656	11.2067	3.41215	16.7308	17.2715	12.8414	0.7435	0.0547123
AHSA1	77.2027	55.2134	52.4072	47.2171	54.9632	52.916	41.4805	44.0387	62.1378	60.2539	47.6364	64.3953	55.7166	52.949	49.098	50.1454	53.1799	55.2916	1.03971	0.64649
AHSA2	51.9696	54.1188	54.8504	61.5007	35.4917	21.7413	29.1367	45.366	14.4273	37.8903	60.4876	55.2326	43.3917	30.3091	29.1615	26.0873	44.2719	37.1234	0.838532	0.348567
AHSG	10009.7	9631.84	9913.38	7631.63	9093.16	6193.34	5666.74	8101.07	8744.19	8234.9	5419.08	6453.39	6084.01	6837.71	6164.81	7483.97	8280.11	6927.76	0.836675	0.0836115
AIDA	27.5928	28.3569	23.7117	32.0426	47.994	14.7059	41.5053	28.5223	20.9602	24.9615	30.2937	25.8555	38.0938	28.0263	27.4291	33.828	30.5539	28.681	0.9387	0.657375
AIFM1	124.529	122.911	102.323	97.058	121.093	106.594	99.0723	108.749	114.029	135.712	89.7249	115.628	108.195	101.521	112.724	129.112	110.291	113.331	1.02756	0.645825
AIFM2	28.7821	24.8559	23.6825	30.0749	33.3431	10.8786	27.7239	19.8277	17.4531	23.6323	27.1745	29.3599	26.3029	19.2628	17.9138	21.7472	24.8961	22.8558	0.918048	0.501908
AIG1	130.533	126.714	126.365	124.186	96.8674	141.152	131.58	131.077	96.4525	115.574	92.8274	98.3194	108.043	122.85	116.215	139.408	126.059	111.211	0.882212	0.0575611
AIM1	7.58326	7.82292	4.01036	7.37186	4.70922	4.55789	7.73344	8.28298	4.8687	4.35995	4.64137	5.70104	4.9588	5.84863	6.23508	6.68856	6.50899	5.41277	0.831583	0.141181
AIMP1	15.2141	18.7222	17.9006	18.18	13.6823	3.54149	13.8681	14.1377	14.7574	13.5934	15.4712	17.18	10.494	18.6685	7.76527	13.9971	14.4058	13.9909	0.971196	0.847593
AIMP2	17.1837	13.2112	14.6203	10.348	15.7197	26.4421	19.2592	15.1872	8.88469	11.2775	11.8197	12.3594	8.76479	15.4328	0	14.7487	16.4964	10.4109	0.631103	0.0242968
AIP	28.4967	32.7544	29.2503	35.195	48.4616	23.6947	26.026	24.4271	24.6048	27.9319	30.3186	33.2062	31.2108	20.7909	21.2292	25.2418	31.0382	26.8168	0.863993	0.225048
AJUBA	58.7156	45.088	32.5793	30.0749	47.0143	48.374	23.9935	57.6413	32.8981	39.4611	31.5081	33.1891	29.863	31.1676	30.7533	48.6424	42.9351	34.6853	0.807855	0.133035
AK1	40.1428	42.0399	25.7072	31.3476	44.2422	23.9488	29.1491	27.4213	20.3	31.8689	35.7336	42.2578	42.0863	21.6777	37.0235	31.254	32.9999	32.7752	0.993193	0.956782
AK2	84.9953	63.3289	63.4649	76.2151	64.8381	6.13012	118.059	73.096	59.2771	59.6599	65.9524	63.1132	36.6189	38.6764	61.3659	70.8875	68.7659	56.9439	0.828083	0.343751
AK3	66.061	76.8892	53.0204	70.3215	66.2074	79.104	76.1075	83.0871	82.6441	82.7787	61.4192	55.2069	66.8633	73.7211	58.8947	72.8696	71.3498	69.2997	0.971268	0.689054
AK4	68.0495	66.6411	55.4344	68.0209	64.3705	74.689	93.5821	75.8124	59.7585	59.6901	43.777	42.3945	57.2339	68.8158	64.2064	66.2656	70.825	57.7677	0.81564	0.026402
AK6	29.7051	36.8781	16.2069	18.6695	15.831	10.4339	25.6914	16.1955	23.8071	13.5632	21.9425	20.8041	23.175	21.6305	28.7746	20.1127	21.2014	21.7262	1.02475	0.882019
AKAP1	72.5405	51.8257	50.5675	47.1192	64.159	39.7823	68.151	75.37	51.5202	54.9072	49.6411	51.8991	52.7329	58.0807	57.857	71.7799	58.6894	56.0523	0.955066	0.625188
AKAP12	0.104662	0.33028	7.80657	21.6065	16.9777	2.15984	0.285047	0.781996	2.31057	0.876018	20.4786	6.4703	18.2247	14.4895	2.07543	0.723342	6.25657	8.20605	1.31159	0.649024
AKAP13	8.91533	9.52151	7.28094	12.5214	18.8146	7.48002	4.39963	8.95179	12.6944	10.0289	9.93154	8.97465	11.2908	8.79182	7.18485	9.73223	9.73565	9.82865	1.00955	0.955975
AKAP17A	36.118	1.19845	30.8272	30.4175	18.0798	10.9739	20.0772	11.5859	14.6611	12.1938	28.9379	21.4366	30.3886	10.7822	22.5747	12.7289	19.9097	19.213	0.965003	0.892006
AKAP2	13.9011	8.32306	9.64627	16.1045	26.2403	11.3868	15.5412	6.19423	7.20678	3.71552	18.2161	13.4791	20.1149	3.92424	9.36581	2.77124	13.4172	9.84922	0.734075	0.290897
AKAP7	5.81352	9.36108	10.9993	3.02511	15.9089	0	4.74665	7.41867	11.4291	6.98801	11.7864	10.5046	7.90866	5.05624	11.3533	8.18222	7.15915	9.15107	1.27823	0.332629
AKAP8	10.0095	9.76686	12.5178	12.5801	14.1611	5.57428	12.3685	11.5756	16.8754	9.56571	14.6145	11.3508	11.223	7.88622	4.08051	9.14041	11.0692	10.5921	0.956894	0.781397
AKAP8L	31.8173	43.0308	26.8655	34.3727	23.8022	0	56.4393	39.7377	32.8844	42.6732	26.6089	30.9925	41.086	26.1396	29.056	33.781	32.0082	32.9027	1.02795	0.888907
AKAP9	14.5481	18.071	18.7864	25.5421	19.1375	17.644	24.0307	26.4129	10.8514	21.6387	14.6062	18.7271	19.1825	21.14	9.18993	29.1779	20.5216	18.0642	0.880255	0.385514
AKIP1	14.7288	10.8615	14.5327	15.3899	16.7773	7.86117	11.7117	13.6232	11.7041	1.41975	14.4232	12.4363	16.3429	6.39576	13.4375	9.07465	13.1858	10.6543	0.808012	0.229466
AKIRIN1	22.4834	23.3744	19.8863	21.0681	32.5081	20.7567	19.7054	23.9641	11.099	16.0704	23.0488	20.3938	24.811	23.6398	28.7746	18.4311	22.9683	20.7836	0.904881	0.388741
AKIRIN2	25.2712	23.8557	25.3762	25.2484	32.2298	28.189	15.9626	17.4509	33.517	27.5694	26.9333	30.6848	33.0502	19.3948	18.0721	18.8257	24.198	26.0059	1.07471	0.549999
AKR1A1	333.235	350.984	348.239	265.25	362.855	250.16	335.426	310.38	273.981	268.172	217.612	233.11	200.7	303.582	245.692	257.895	319.566	250.093	0.782602	0.00249468
AKR1B1	0.19981	1.00971	9.14985	20.8233	14.4839	0	0	0.411577	2.39309	2.71868	44.5672	15.6757	31.3888	0	0	2.23578	5.75977	12.3724	2.14807	0.34309
AKR1B10	43.3302	178.917	103.208	140.741	301.056	138.023	131.816	87.2234	164.697	71.6321	208.013	132.705	93.2933	200.816	200.27	58.2055	140.539	141.204	1.00473	0.984972
AKR1C1	1679.67	1670.02	2243.47	2250.1	3095.65	1723.49	2867.45	2189.62	1796.61	2117.47	2468.75	2640.28	2251.23	1659.67	1605	2673.16	2214.93	2151.52	0.971371	0.79846
AKR1C2	408.231	305.018	319.184	396.387	483.346	395.059	439.716	399.384	201.776	178.295	299.651	294.531	306.217	252.925	250.186	342.159	393.291	265.718	0.675626	0.000522319
AKR1C3	264.91	200.188	417.058	383.356	604.717	280.255	479.399	334.458	253.846	153.414	324.089	293.984	269.861	328.457	362.101	330.605	370.543	289.545	0.781407	0.145909
AKR1C4	191.722	145.465	187.075	182.671	169.042	191.701	182.368	210.1	268.15	152.9	108.124	115.705	134.549	179.581	209.566	154.072	182.518	165.331	0.905832	0.411051
AKR1D1	126.527	112.342	86.5439	96.2846	47.5821	174.772	88.7983	109.87	90.5523	72.8404	44.7169	57.4378	58.2172	115.133	94.1154	70.0138	105.34	75.3784	0.715571	0.0744792
AKR7A2	24.177	21.0624	22.1348	25.454	38.2304	16.5482	20.0028	28.5223	21.3453	21.1855	27.6569	25.9496	19.3605	21.3003	24.2984	30.5307	24.5165	23.9534	0.977032	0.838917
AKR7A3	180.799	137.246	213.552	179.656	164.645	241.457	209.472	230.802	151.7	129.228	118.688	144.543	144.136	203.702	180.861	136.063	194.704	151.115	0.77613	0.0165904
AKT1	68.8964	64.9236	70.5025	64.3007	95.5538	96.7479	54.3076	64.6381	72.7967	49.4396	78.2795	66.9594	72.2884	58.1373	72.2707	50.85	72.4838	65.1277	0.898514	0.290524
AKT1S1	35.6137	27.3378	36.1127	44.2997	35.0909	35.669	35.9283	40.7255	32.623	42.8343	31.2003	29.6762	29.4392	34.0919	21.0357	33.114	36.3472	31.7518	0.87357	0.117335
AKT2	92.4168	91.0441	73.4129	78.1045	55.7313	159.669	81.1144	109.644	75.0385	104.75	61.6437	72.3955	75.484	72.8815	74.434	78.9758	92.6421	76.9503	0.830619	0.219226
AKTIP	34.5957	28.3475	16.7033	15.9968	20.5291	52.7413	31.4047	25.4869	24.7423	35.3227	18.4823	17.18	13.1896	25.8661	26.0924	25.9182	28.2257	23.3492	0.827233	0.338446
ALAD	306.061	323.995	271.643	244.172	179.206	298.851	334.149	344.058	211.073	322.415	172.912	196.656	217.933	307.449	279.031	353.752	287.767	257.653	0.895351	0.340635
ALAS1	77.5928	62.4796	47.8517	46.757	42.4164	98.1455	32.9291	60.9031	126.724	60.2539	87.0049	67.9937	74.7127	123.538	103.006	56.0167	58.6344	87.4063	1.4907	0.0358636
ALB	119694	111649	117592	113736	111968	88089.4	149693	141010	87458	119531	68093.6	86557.9	80040.4	124595	104205	158649	119179	103641	0.869628	0.2341
ALCAM	24.0248	26.2714	26.0965	23.9463	35.5362	24.9493	24.9478	28.0181	26.4478	19.4234	17.8834	16.8211	15.5545	31.6487	22.2845	29.7322	26.7238	22.4744	0.84099	0.12216
ALDH16A1	21.4843	15.4194	20.5677	19.8052	19.5049	9.11578	13.3228	15.1357	10.8377	21.256	20.9361	22.6332	18.2501	14.9329	8.22257	13.7435	16.7945	16.3515	0.973624	0.85614
ALDH18A1	22.0838	12.3808	15.9149	14.3619	28.4112	28.0143	13.9797	21.0522	23.5596	10.8042	14.4232	17.18	14.2746	23.8945	19.5583	19.6242	19.5248	17.9148	0.91754	0.57183
ALDH1A1	920.153	1034.48	911.373	1009.93	1094.63	1049.84	784.61	924.021	844.623	750.184	682.348	676.723	686.672	906.123	851.04	623.201	966.13	752.614	0.778999	0.000860273
ALDH1B1	182.436	138.057	140.401	143.394	143.481	166.625	194.476	142.591	182.274	197.436	109.322	127.867	133.591	164.271	157.627	151.169	156.433	152.945	0.977703	0.790356
ALDH1L1	165.661	251.305	260.041	249.899	82.6285	438.955	335.041	439.801	136.42	214.373	106.294	128.389	112.806	158.885	119.548	209.854	277.917	148.321	0.533689	0.0218415
ALDH2	1953.86	2503.52	1837.98	1600.7	1544.9	1889.44	2005.04	2251.53	1598.53	1994	1507.59	1564.99	1413.27	1696.45	1439.06	1804.56	1948.37	1627.31	0.835212	0.0319138
ALDH3A1	15.8516	9.85179	4.87667	6.59845	9.87489	6.0666	4.75904	6.77044	15.4588	7.3807	2.71163	1.59834	0.949378	2.02816	1.6709	0.676371	8.08118	4.05929	0.502313	0.0934281
ALDH3A2	188.05	320.211	211.284	246.404	228.18	182.919	140.231	206.828	251.439	230.292	164.261	174.587	174.847	179.157	143.178	165.758	215.513	185.44	0.860457	0.209552
ALDH4A1	192.798	177.634	136.07	108.189	118.476	178.838	193.113	168.057	169.662	197.245	109.447	103.003	121.292	160.592	125.256	194.053	159.147	147.569	0.927248	0.526625
ALDH5A1	71.7127	82.1548	56.1353	63.0084	49.3522	37.2572	53.0559	59.2259	47.683	74.2199	42.6956	44.5655	57.734	51.9302	41.3151	57.2004	58.9878	52.168	0.884386	0.290721
ALDH6A1	96.5558	126.997	79.5939	88.0903	61.4425	88.9503	88.6371	88.4067	82.6441	96.1103	49.2584	55.3351	79.7478	66.382	66.8886	79.7836	89.8343	72.0187	0.801685	0.0544057
ALDH7A1	153.15	170.349	105.311	104.626	79.3108	85.9646	131.27	136.746	114.566	137.283	67.1252	83.866	77.7812	116.718	98.152	116.853	120.841	101.543	0.840303	0.197358
ALDH8A1	168.935	190.959	188.263	177.072	193.089	193.702	179.852	205.706	122.13	156.868	122.431	146.689	136.304	159.168	163.15	186.265	187.197	149.125	0.796622	0.00124476
ALDH9A1	138.801	129.593	88.4615	91.9476	99.8065	118.569	84.5226	108.769	102.477	108.223	70.8599	79.0966	89.606	90.7481	81.8475	93.4802	107.559	89.5423	0.832497	0.0508267
ALDOA	83.3207	79.5032	144.655	150.492	293.118	94.8581	105.975	91.2877	136.722	98.1543	208.953	128.38	166.285	113.275	116.031	67.609	130.401	129.426	0.992523	0.97407
ALDOB	3741.18	2930.79	3166.95	2693.64	2151.6	3806.39	5277.31	4582.72	3739.59	4574.57	1245.84	1679.25	1693.61	3291.4	3158.94	3706.52	3543.82	2886.21	0.814435	0.258627
ALDOC	107.688	113.484	96.0636	75.5494	60.5185	89.252	110.834	74.9481	84.9822	66.6176	67.0587	56.0189	60.8534	90.767	73.0885	49.3	91.0422	68.5858	0.753341	0.0201219
ALG1	12.3882	12.4185	13.6858	15.3311	13.6712	6.86065	11.0425	14.5801	12.6806	15.3152	14.1986	16.7698	7.35768	13.433	7.14088	7.40251	12.4973	11.7873	0.943189	0.677995
ALG12	27.0124	19.6941	27.6345	21.3324	36.0038	22.6465	18.7511	21.4226	28.2632	24.4177	24.8288	26.6162	17.0973	22.9983	27.4819	17.1535	24.3122	23.6071	0.971	0.785176
ALG13	9.70505	11.6164	10.7949	9.72146	12.6247	8.36936	8.78688	11.411	7.61938	10.7942	9.90658	7.96607	15.3257	7.73529	11.2654	10.728	10.3787	10.1676	0.979655	0.843444
ALG14	9.25786	14.3625	10.1038	16.3493	8.26062	0	9.76595	15.2386	23.3533	22.565	10.7134	10.0602	15.2748	12.1784	17.0256	16.1108	10.4173	15.9102	1.52728	0.0495524
ALG2	12.921	7.24729	9.21798	7.98863	10.5763	6.28893	23.0144	12.3782	8.33455	0	16.1699	15.4022	13.749	9.89551	13.8069	10.8971	11.2041	11.0319	0.984632	0.948845
ALG3	41.0276	50.8537	33.9907	27.2162	42.2049	73.5456	38.4193	34.6753	35.7588	36.5914	22.1505	34.8302	53.3517	60.0334	37.4457	53.3112	42.7417	41.6841	0.975257	0.877371
ALG5	53.1209	49.4288	47.9102	52.1709	64.081	89.5538	62.165	54.7191	59.9373	61.2306	49.6494	51.8649	56.666	52.949	40.2422	58.3089	59.1437	53.856	0.910596	0.346585
ALG8	25.5281	22.4968	24.7241	29.1644	8.33855	5.57428	19.1105	26.0837	26.8054	20.9842	20.645	24.9666	17.6652	33.7711	17.2102	21.1648	20.1275	22.9016	1.13782	0.458611
ALG9	7.16461	3.44435	4.2245	4.33697	8.34968	10.4339	3.29663	9.98074	4.23604	3.40338	4.88259	4.64118	4.95033	9.32951	4.3971	10.1925	6.40392	5.75408	0.898525	0.643566
ALKBH1	5.58516	5.57702	5.96687	5.6684	8.75047	0	4.37485	4.92863	2.47561	10.0188	6.62103	3.97449	7.57807	5.8109	10.043	4.81915	5.10642	6.41763	1.25678	0.327306
ALKBH2	18.9534	11.2956	18.9616	19.717	10.1421	23.9805	45.2109	19.766	31.4815	24.1559	19.3141	19.8297	14.8086	28.1678	13.8333	16.0732	21.0034	20.958	0.99784	0.992038
ALKBH3	7.33588	8.29475	9.76308	10.6711	11.7007	5.8919	3.08594	6.89391	8.40332	7.15918	8.38441	12.9748	10.138	9.12198	6.48132	9.51617	7.95466	9.0224	1.13423	0.394278
ALKBH4	5.4139	4.5673	4.72093	7.35228	3.72952	4.52613	7.93174	8.27269	6.06525	5.15542	6.47962	5.14547	2.12762	6.14106	4.97751	7.08311	5.81431	5.39688	0.928207	0.619543
ALKBH5	34.6052	25.6864	30.3794	33.6286	38.2749	17.9139	46.7972	36.7126	31.0001	32.5536	35.3177	34.7704	36.7121	38.2048	26.664	33.9501	32.9998	33.6466	1.0196	0.84932
ALKBH6	12.0457	21.8929	18.2121	15.2136	9.09559	19.4385	19.8417	10.2791	23.0094	23.7834	12.0942	9.22252	0	11.6973	10.8696	8.65192	15.7524	12.416	0.7882	0.322978
ALKBH7	51.884	56.4119	45.1165	37.016	52.4249	14.5948	36.4116	32.6072	31.8666	49.1879	44.3509	46.7537	32.9146	23.3945	46.0112	40.7983	40.8083	39.4097	0.965727	0.813414
ALPK3	6.39392	2.7083	7.98178	8.44876	18.1578	3.12859	3.27184	2.91191	5.84519	4.25926	14.4648	9.51313	10.5873	6.4335	5.13581	2.90276	6.62536	7.39271	1.11582	0.74307
ALPL	6.34634	7.52095	22.5242	18.4443	7.68171	0	10.9929	5.81352	8.74716	14.1774	15.072	6.79509	15.0799	8.64088	5.31169	4.54672	9.91549	9.79635	0.987984	0.96905
ALS2	13.7488	17.4765	11.8559	13.843	12.8251	20.7884	16.8054	16.4528	11.9104	16.6746	14.4315	14.2227	12.7742	12.4991	8.03789	18.5532	15.4745	13.638	0.881318	0.250683
ALS2CL	8.62037	9.94615	10.1135	4.15096	14.3503	22.2018	1.57395	10.8965	10.4388	4.7023	4.0009	9.41056	3.63646	0.226399	1.16083	4.17096	10.2317	4.7184	0.461156	0.0534579
ALYREF	20.2474	13.7208	21.5508	18.9828	20.6738	8.79815	21.4777	18.5312	25.1274	14.2579	22.3085	23.2144	23.2937	15.9234	12.1096	15.7256	17.9978	18.9951	1.05541	0.681055
AMACR	59.4577	107.171	65.1975	67.1887	63.2795	79.771	55.5345	96.381	101.83	116.158	48.435	58.8053	70.61	63.203	56.5467	82.2825	74.2476	74.7338	1.00655	0.96429
AMBP	9712.49	9064.33	8812.61	7381.11	7358.63	7792.23	10590.3	9332.06	8025.86	10004.7	5841.09	7028.62	6515.87	7717.5	6838.65	7971.17	8755.47	7492.93	0.855799	0.0567632
AMBRA1	5.68031	6.32251	2.77416	4.77752	8.11589	3.1127	6.10991	5.72092	4.56613	3.3631	7.96852	7.26519	6.51002	4.98077	4.5378	6.30341	5.32674	5.68687	1.06761	0.671196
AMD1	14.3673	7.19067	9.36399	14.4892	24.5258	8.65522	21.3661	12.9955	7.89445	7.82375	12.9842	13.3167	12.3928	17.8478	23.2343	13.0295	14.1192	13.5654	0.960777	0.846625
AMDHD1	14.196	25.5542	23.4976	23.9561	21.4086	12.7208	15.5041	12.8618	25.6913	12.8583	14.1237	20.6759	13.2404	9.29178	11.6347	13.1986	18.7124	15.0894	0.806383	0.20054
AMDHD2	17.3739	18.1937	23.8675	22.3897	20.9967	23.25	21.2794	18.8708	14.5236	24.7098	34.4277	23.7273	18.1992	12.7538	9.62085	12.0338	20.7777	18.7495	0.902385	0.527559
AMFR	100.152	97.8856	84.1104	87.7379	138.104	109.85	88.3273	102.483	101.376	107.559	88.5354	104.909	90.5215	93.5781	73.3963	93.715	101.081	94.1989	0.931913	0.359134
AMMECR1L	7.42151	7.85123	8.2446	9.78999	7.12506	12.9749	12.0959	9.79553	6.61538	7.13904	8.60068	8.60712	8.17991	11.0841	4.56419	8.90556	9.41234	7.962	0.845911	0.178912
AMN	28.9915	33.9339	71.8944	42.655	45.567	41.561	131.295	117.608	12.7081	36.7626	44.5672	67.1817	42.9254	88.4276	62.8345	112.776	64.1882	58.5228	0.911738	0.755805
AMOT	6.66033	4.03885	5.83059	4.7971	6.54615	6.9877	5.10605	4.29069	7.06924	6.36372	5.02399	4.43604	5.00966	6.11277	3.06038	4.49975	5.53218	5.19694	0.939402	0.587503
AMOTL1	2.35015	1.88732	3.49446	5.35513	5.76685	5.52664	4.33767	5.78265	1.18279	3.12144	6.23009	3.35054	8.77327	6.53726	9.34823	8.45464	4.31261	5.87478	1.36223	0.221407
AMOTL2	7.95434	11.8523	10.425	10.7788	11.9679	3.08094	3.20987	7.69649	6.80793	9.1126	9.22452	10.0345	11.0365	4.66004	2.76138	7.27099	8.3707	7.61356	0.909549	0.646507
AMPD2	60.314	71.9162	51.317	43.9179	40.0005	49.041	46.19	63.2696	31.8391	70.5446	36.5487	44.01	50.1221	45.176	38.2108	44.5935	53.2458	45.1306	0.84759	0.174746
AMT	61.6176	73.275	71.4661	53.3652	0	65.9703	39.5719	58.1455	68.5469	50.6077	30.643	45.1553	52.2158	65.0991	52.4222	59.3328	52.9265	53.0028	1.00144	0.993709
AMY2B	23.8345	24.2143	26.3107	29.7322	12.313	20.0738	25.1957	22.4001	8.59587	17.8627	19.0895	22.7443	15.0544	19.1496	15.4338	14.2977	23.0093	16.5285	0.718341	0.0161634
AMZ2	24.9762	24.0255	28.2477	26.5602	33.0425	44.2449	27.2653	22.9042	22.2667	19.4637	24.5211	23.9409	33.5588	27.6867	24.3335	22.0854	28.9083	24.7321	0.855536	0.173446
ANAPC1	4.6432	6.10547	3.5042	6.02084	7.85983	0	5.7629	5.27847	2.81945	7.3807	4.4667	5.53864	7.94256	5.31094	9.44496	6.01219	4.89686	6.11452	1.24866	0.291329
ANAPC10	8.95339	6.95476	11.7293	13.9605	24.2586	0	15.4421	11.1229	17.5631	16.5537	5.6312	10.214	9.03604	10.0747	14.0531	12.3062	11.5527	11.929	1.03257	0.897452
ANAPC11	69.3245	63.31	82.7185	57.0952	61.6318	54.5994	62.6607	59.1024	92.7529	87.6119	60.1382	57.925	46.2822	58.1845	37.3841	63.8138	63.8053	63.0116	0.98756	0.916225
ANAPC13	34.4339	37.5953	33.1147	40.9907	43.2514	51.9631	23.2747	45.6644	31.509	32.0602	40.0755	32.9669	29.863	40.2518	15.2579	40.9111	38.786	32.8619	0.847262	0.18921
ANAPC15	22.4643	22.6006	30.7883	23.5058	29.5133	53.8688	28.1081	25.1473	14.0972	24.6594	17.8834	20.0605	10.1041	15.1215	22.3724	25.007	29.4996	18.6632	0.63266	0.024157
ANAPC16	25.9753	26.1582	23.556	24.1323	27.2979	21.7572	26.9803	24.602	19.1585	25.0219	25.5026	21.8554	17.8263	17.9138	13.0858	25.9464	25.0574	20.7888	0.829648	0.0367333
ANAPC2	21.3987	26.4319	25.8824	27.8721	27.6987	0	23.9191	18.521	26.7916	23.1188	26.2678	23.5136	20.4116	12.235	16.1461	21.6157	21.4655	21.2625	0.990546	0.957421
ANAPC4	11.0466	13.7868	8.57555	11.7676	10.8769	0	7.90695	7.50099	10.6314	7.22967	10.6386	13.7526	9.25644	3.85821	3.86065	6.35977	8.93267	8.19841	0.9178	0.70956
ANAPC5	55.5281	63.7818	66.9886	58.8281	78.4647	50.9785	54.9397	53.4432	40.2149	43.4384	54.9063	51.6769	60.099	59.2882	46.7939	50.0797	60.3691	50.8122	0.841692	0.0354305
ANAPC7	19.6004	13.3716	18.4068	14.5969	12.647	8.14703	16.0122	16.2058	9.55861	9.29385	17.8834	20.0006	16.5972	10.037	11.9337	15.2465	14.8735	13.8189	0.929096	0.595998
ANG	1387.2	819.557	727.276	606.979	409.814	732.121	660.862	848.661	997.148	1008.8	390.973	510.683	397.781	782.528	733.954	782.928	774.059	700.6	0.905098	0.588022
ANGEL1	11.7412	7.77574	13.8513	10.7788	10.3091	19.1527	13.9921	14.3949	8.30705	13.2712	8.90012	9.00029	8.95975	11.5369	4.75766	13.6496	12.7495	9.79781	0.768488	0.0852733
ANGPTL2	0.361561	0.622814	7.1836	6.53971	5.87818	17.2628	6.44454	6.87333	2.25556	2.13466	7.23655	2.983	7.12033	7.25419	3.38576	2.49882	6.39582	4.35861	0.681478	0.337808
ANGPTL3	270.343	254.863	190.443	250.937	228.225	259.164	229.215	278.391	239.557	263.087	159.246	221.349	276.549	252.302	260.44	355.48	245.198	253.501	1.03387	0.711763
ANGPTL4	6.20362	18.8732	11.5638	14.9787	119.924	0	46.5618	36.2188	72.2053	120.558	26.5423	18.7442	20.3184	64.5802	38.5801	28.37	31.7904	48.7373	1.53308	0.375788
ANGPTL8	589.078	287.268	363.901	348.905	206.092	137.832	726.894	492.74	266.981	191.334	253.421	251.906	281.965	473.683	665.632	595.451	394.089	372.547	0.945337	0.823095
ANKFY1	9.05805	10.3425	10.9311	8.72288	13.4931	13.7531	9.14628	10.1865	0.825203	5.00438	10.7301	12.7355	8.95975	7.49002	7.8708	9.42223	10.7042	7.87974	0.736136	0.0806608
ANKH	29.5909	27.5737	40.7265	32.3266	54.1839	104.18	32.2475	51.7558	22.6931	36.823	36.3574	25.2059	42.6966	55.562	48.4472	43.0341	46.5731	38.8524	0.834224	0.44894
ANKHD1	12.9496	17.7785	10.6781	12.0906	12.5134	10.4339	11.7861	16.8952	2.99824	8.64942	12.6764	10.2567	10.9687	9.31065	8.24895	12.1183	13.1407	9.40343	0.715598	0.0215113
ANKHD1-EIF4EBP3	7.412	3.90674	7.96231	8.90889	3.17288	0	9.14628	5.23731	10.1362	6.79669	5.66447	7.64127	8.01885	8.49938	3.42094	8.80222	5.7183	7.37251	1.28928	0.24567
ANKIB1	5.00476	6.35082	5.12002	6.44181	5.26587	4.3832	3.3462	5.57687	7.60562	4.42037	5.12381	5.35915	6.42525	3.47145	2.00508	4.96945	5.18619	4.92252	0.949159	0.714742
ANKLE2	12.7022	12.9375	15.9538	23.124	25.2717	31.5241	16.0122	16.1441	13.8222	8.21645	17.1265	15.3937	20.5133	22.1022	13.8509	16.712	19.2087	15.9671	0.831245	0.272881
ANKMY2	7.8021	9.82348	8.303	8.28233	8.81726	0	5.47785	7.92285	3.74092	3.53428	6.20513	7.01732	7.80694	4.49967	12.4614	7.18645	7.05361	6.55651	0.929526	0.745141
ANKRA2	8.15415	9.32334	8.31273	10.8669	13.8159	8.68699	9.08432	8.62253	10.2875	9.17302	7.32804	8.58148	9.66331	6.91459	4.76645	7.79706	9.60836	8.06394	0.839262	0.114326
ANKRD10	22.3216	28.5173	22.1251	26.5211	30.5932	28.3478	12.5916	20.1261	25.0312	17.9131	27.6736	26.1376	20.7592	18.2628	21.8712	18.5063	23.893	22.0194	0.921582	0.463835
ANKRD11	6.88868	7.91729	9.81175	9.4865	8.81726	5.36783	12.6288	9.66176	6.02399	7.99492	9.64873	8.10283	11.1467	8.43335	7.43109	6.49129	8.82249	8.15911	0.924809	0.504145
ANKRD12	4.71932	3.35942	4.75987	8.16485	8.27175	2.12807	9.71638	4.84632	2.0355	8.61921	6.83729	6.35918	9.26491	6.71649	3.71115	8.5204	5.74575	6.50802	1.13267	0.56513
ANKRD13A	14.6813	16.1082	16.2264	15.0864	25.8283	11.8473	12.0587	16.4219	10.3701	9.35426	17.6256	17.4108	17.4279	11.2916	12.0129	16.6744	16.0323	14.0209	0.874542	0.330049
ANKRD13D	4.77641	4.37857	7.33934	11.3466	14.1277	0	5.60179	6.63668	5.73516	4.26933	10.2227	7.03442	13.4693	2.83942	1.46863	2.37669	6.77588	5.92695	0.874713	0.696022
ANKRD16	3.95814	6.09603	4.75987	5.61945	3.12835	11.228	4.56075	4.98008	5.9002	7.80361	3.43528	2.75223	3.17024	4.9619	3.19229	2.76185	5.54133	4.2472	0.766459	0.255207
ANKRD17	12.8544	14.2209	13.5496	15.0472	14.6064	9.56045	11.216	13.5615	10.8377	12.1434	12.169	10.3337	15.7241	8.10319	7.55421	13.0389	13.077	11.238	0.85937	0.132944
ANKRD28	5.90866	8.36081	4.40945	6.09916	9.7413	10.8945	7.436	7.51128	4.85495	5.62867	6.62103	6.6156	11.1213	7.87679	5.6019	7.18645	7.54514	6.93833	0.919576	0.559943
ANKRD37	1.69363	3.59534	4.36078	5.01248	11.2999	0	7.57233	2.74727	5.94146	5.30645	4.00921	6.09421	2.11915	13.7254	6.5077	3.81398	4.53522	5.9397	1.30968	0.436526
ANKRD39	17.0409	20.1377	16.0122	18.9534	20.106	11.1009	17.4002	27.267	15.8714	33.7921	15.3215	12.7867	13.9609	10.0653	21.4227	16.1578	18.5023	17.4223	0.941629	0.730956
ANKRD40	8.53474	9.48376	10.1232	12.5508	15.8867	6.30481	13.7194	10.2688	8.22453	9.74696	13.0424	9.17124	14.0796	8.91445	7.48386	8.97132	10.859	9.9543	0.916684	0.517464
ANKRD46	8.42056	8.8232	7.68976	8.45855	8.56121	6.62244	9.53048	10.9479	9.46233	9.79731	8.49255	7.64127	4.65365	9.92381	1.8204	12.8323	8.63177	8.07795	0.935839	0.67817
ANKRD49	5.46147	4.78434	7.20307	3.50482	7.73737	9.52869	6.22145	4.30098	5.10251	0.966641	5.08222	4.21381	5.95904	3.68841	3.92221	3.71065	6.09277	4.08069	0.669758	0.0397073
ANKRD52	9.4101	10.5029	9.10118	9.66272	14.1054	7.92469	9.58005	10.9788	6.35407	6.00123	10.7716	9.07722	10.8077	8.20695	7.06174	7.80645	10.1582	8.26087	0.813219	0.0583942
ANKRD54	11.8744	14.4663	13.0531	14.4207	12.9587	9.75102	12.7404	10.0631	2.92947	14.5298	17.8502	11.3935	11.6723	11.6407	0	10.6622	12.416	10.0848	0.812243	0.311492
ANKRD9	12.1503	10.3331	12.2063	8.39981	12.48	5.70133	8.89842	9.21932	14.9499	17.6513	15.2467	14.4535	9.80741	8.99935	8.14342	5.78673	9.92357	11.8798	1.19713	0.275876
ANKS3	8.49668	8.77602	8.9649	9.10469	0	17.6122	5.68854	7.15115	1.58164	1.65134	6.77907	7.62418	6.78975	7.82962	9.56808	9.24374	8.22427	6.38343	0.77617	0.38447
ANKS4B	20.8849	16.2592	14.5327	14.8808	12.4466	3.06506	16.1733	17.2554	14.1935	13.6135	10.7384	15.5732	19.5979	16.5743	23.5333	15.1432	14.4372	16.1209	1.11662	0.477549
ANKZF1	13.9296	12.1826	14.6982	11.7186	21.1303	0	0	10.4952	0	12.0025	15.2217	14.3253	21.1067	7.97112	12.479	10.2395	10.5193	11.6682	1.10922	0.736897
ANO1	24.3292	27.1962	11.2621	12.492	5.25473	31.0476	17.5614	43.5654	5.63889	4.0176	6.02214	7.93188	2.77184	14.914	15.5745	16.4584	21.5886	9.16616	0.424583	0.0282111
ANO10	9.41961	8.30419	9.60734	12.5703	16.9332	17.5328	8.03088	8.73572	5.80393	6.41406	15.2134	9.19688	8.75632	13.0557	10.4123	9.82617	11.3918	9.83484	0.86333	0.392526
ANO6	25.2046	26.9037	24.6559	34.7545	37.9744	33.0169	36.1142	34.4798	24.8799	27.0055	26.717	23.5991	37.297	32.092	28.7042	35.4156	31.638	29.4638	0.931279	0.409224
ANP32A	37.4786	28.5928	34.9738	41.9403	38.5867	23.2818	31.665	31.8046	28.442	19.7859	46.7548	41.5056	40.196	21.489	36.3992	32.2498	33.5404	33.3528	0.994405	0.963497
ANP32B	41.4177	45.2012	47.3164	54.8142	45.7897	57.6168	45.1861	45.5718	57.5717	36.1584	55.0726	50.1982	30.6598	37.9312	41.1744	48.1539	47.8642	44.615	0.932116	0.422591
ANP32E	9.03902	8.72883	4.75987	8.32149	11.0104	0	4.98212	7.16144	6.58787	6.26303	8.01843	5.8378	5.67931	5.80147	4.9951	5.6834	6.7504	6.1083	0.90488	0.622928
ANPEP	300.685	288.014	320.829	303.157	358.914	213.776	325.214	298.136	343.271	363.93	294.544	323.78	306.853	317.902	229.907	332.794	301.091	314.122	1.04328	0.534415
ANTXR2	20.4092	15.4288	17.8714	19.6094	21.9096	7.1624	15.7148	15.3107	11.264	13.3618	13.0424	17.2484	22.9037	14.2726	17.5972	19.6242	16.677	16.1643	0.969256	0.812615
ANXA10	44.7098	60.3469	46.0412	29.1938	22.3883	26.0768	30.6735	48.9159	60.5012	66.0135	15.3714	15.4535	12.2487	47.9965	25.0986	44.7157	38.5433	35.9249	0.932066	0.775211
ANXA11	49.2674	54.9303	52.6603	52.5233	100.241	54.7105	38.3326	44.8824	52.4417	42.22	72.3655	73.8998	59.7345	57.2789	38.3866	41.2305	55.9435	54.6947	0.977678	0.88164
ANXA13	3.88202	6.08659	16.4697	13.3829	17.5009	22.8053	14.8968	14.2611	4.44235	5.03459	10.78	11.744	10.3414	15.8385	13.1737	14.6171	13.6607	10.7465	0.78667	0.285527
ANXA2	210.609	223.628	296.942	263.596	634.598	233.326	128.68	176.7	231.868	104.689	366.452	255.102	305.039	225.804	169.271	119.342	271.01	222.196	0.819882	0.45764
ANXA4	51.7698	59.0918	46.7226	47.2367	106.676	37.8765	45.6199	50.9738	38.3307	41.2534	54.2575	43.4288	38.1531	50.6284	40.8402	55.0585	55.7458	45.2438	0.811609	0.222426
ANXA5	140.904	114.192	57.829	70.7914	157.419	57.3468	50.9738	77.5102	151.411	87.0581	100.197	77.6863	77.1709	92.531	78.8135	78.6	90.8708	92.9335	1.0227	0.905724
ANXA6	194.006	157.213	123.046	127.72	146.142	181.283	105.963	142.786	110.591	116.067	115.926	162.586	172.1	111.011	81.6365	113.142	147.27	122.883	0.834403	0.122373
ANXA7	49.3245	50.9481	51.3073	67.2083	58.0804	55.5681	58.6205	55.8304	70.94	47.5366	53.9414	51.7966	49.9102	61.5333	52.6244	54.974	55.8609	55.407	0.991875	0.893832
ANXA9	46.1371	60.5073	39.5585	32.0622	31.0274	14.1025	33.9453	38.9969	21.359	36.4605	25.2198	38.6765	24.6414	22.8851	21.9239	41.9444	37.0422	29.1388	0.78664	0.181592
AOX1	208.23	257.505	171.472	180.586	105.406	269.789	199.657	263.821	182.109	184.216	95.2147	132.175	115.561	168.497	144.796	146.434	207.058	146.125	0.705721	0.0215154
AP1AR	6.93626	11.0125	5.9182	14.3228	9.91942	10.2116	11.6993	10.9377	2.18679	19.3832	9.49901	8.06009	13.3167	10.2068	11.0807	14.5138	10.1197	11.0309	1.09004	0.659717
AP1B1	34.0533	26.1488	33.2315	33.844	40.9134	46.2777	30.7231	30.3847	28.1394	28.4454	38.6448	34.89	38.6024	33.6202	32.2923	32.8886	34.447	33.4404	0.970777	0.710922
AP1G1	21.0752	18.9015	14.961	21.303	23.6129	17.644	22.3948	21.5666	12.1305	17.0471	16.0535	17.7698	20.6235	18.9703	17.6148	18.3842	20.1824	17.3242	0.858384	0.0504882
AP1G2	39.667	43.0308	49.2242	36.546	43.2848	33.2234	37.589	39.3673	19.0897	28.1534	46.0644	47.5827	38.1786	23.8096	19.5143	41.1741	40.2416	32.9459	0.818702	0.137251
AP1M1	57.2122	46.1826	59.5713	53.8743	68.5231	59.1414	85.0431	55.285	56.884	43.7808	56.6613	60.6601	53.394	59.241	44.8416	58.2619	60.6041	54.2156	0.894586	0.203618
AP1S1	27.2217	31.5465	35.0809	28.4497	25.3385	14.7536	25.0717	23.2129	26.3377	28.3951	23.9555	24.3854	43.9257	23.8285	28.414	17.6984	26.3344	27.1175	1.02974	0.822871
AP1S2	0.960991	0.792672	4.75987	11.9144	9.6745	4.08145	0	0.17492	0	1.57079	18.7568	5.66685	16.9193	1.50932	0	1.23062	4.04485	5.70671	1.41086	0.609786
AP2A1	35.4044	29.6592	36.0348	42.1851	44.9213	33.9539	36.2753	39.1512	40.3112	33.2383	45.033	31.3942	40.8317	44.6383	37.7271	37.6513	37.1981	38.8531	1.04449	0.505683
AP2A2	25.3093	18.8637	21.4632	24.8862	24.4145	4.70082	22.7913	20.6612	25.1274	22.6657	28.9545	27.206	30.8378	13.7632	20.5344	16.139	20.3863	23.1535	1.13574	0.40195
AP2B1	14.3578	14.3813	19.6332	22.2037	31.0052	14.5789	15.0083	13.5512	12.4606	14.9527	26.9416	20.2314	28.0745	16.6214	14.4489	15.0681	18.0899	18.5999	1.02819	0.867307
AP2M1	108.192	104.784	124.915	126.673	157.831	70.0835	101.377	104.294	110	86.0411	168.337	120.995	138.05	98.2948	78.453	101.503	112.269	112.709	1.00392	0.974811
AP2S1	64.491	59.2711	82.4557	99.2705	87.8164	51.979	59.7978	67.797	89.177	81.51	104.913	97.063	74.1617	56.5714	57.3293	55.8664	71.6098	77.074	1.0763	0.552036
AP3B1	8.03997	8.27588	6.74558	9.25154	11.0884	7.78176	5.98598	7.59359	9.25603	6.53489	9.58219	7.50452	8.07819	6.11277	5.91849	6.74493	8.09533	7.4665	0.922321	0.409596
AP3D1	42.0743	33.3394	29.6007	36.7418	38.1859	47.9769	41.4185	38.8014	31.0964	33.913	38.6448	37.2918	37.102	36.1578	26.3562	32.5128	38.5174	34.1344	0.886207	0.097227
AP3M1	14.1104	13.1168	7.13493	12.4431	10.6097	13.7531	8.39029	13.8084	5.72141	8.80046	15.8788	9.70972	16.0886	10.6313	18.2304	15.472	11.6708	12.5666	1.07675	0.633076
AP3S1	38.1066	28.1965	24.617	33.8048	38.4753	46.4841	46.4626	33.7699	34.6723	23.5014	30.4434	28.7531	27.4896	42.7894	49.1419	40.0092	36.2396	34.6	0.954758	0.698556
AP3S2	10.0286	10.9559	10.0843	11.9927	0	10.2116	15.6156	12.7795	11.4291	16.4832	8.86685	6.60705	3.51778	13.0934	5.08304	6.3128	10.2085	8.92415	0.874187	0.575381
AP4B1	7.27879	5.79406	9.14011	11.5522	10.2868	0	2.26798	5.26818	11.3465	6.76648	8.86685	7.41904	10.0532	3.66955	6.11196	3.23155	6.44852	7.18315	1.11392	0.677923
AP4M1	4.79544	5.15237	8.60475	7.09774	5.15454	5.70133	3.68082	5.4431	5.01999	1.97356	8.1432	8.56438	6.84908	3.67898	9.67361	3.13761	5.70376	5.88005	1.03091	0.879324
AP5B1	6.58421	5.52983	4.14663	5.45303	6.36802	6.54303	4.98212	6.82188	6.06525	6.09185	5.83915	6.06003	8.97671	7.40512	6.09438	5.88067	5.8036	6.55164	1.12889	0.165507
AP5M1	13.4444	14.6361	10.0064	11.5913	15.7753	17.771	11.4638	14.7344	15.28	8.66956	10.1977	7.50452	13.0709	17.2063	12.9011	11.2729	13.6779	12.0129	0.878271	0.277202
AP5S1	7.03141	6.08659	13.4522	6.97047	20.9076	0	6.44454	10.238	6.79417	11.348	6.18018	9.53022	6.93385	10.1785	5.6019	10.681	8.89135	8.40598	0.945411	0.839406
AP5Z1	6.53664	8.83264	6.59957	8.35086	7.87097	4.60553	3.18509	7.02767	4.82744	4.40023	11.1293	9.33364	12.2487	8.99935	2.46237	4.51854	6.62612	7.23994	1.09264	0.679946
APBA1	5.19506	5.05801	6.13234	8.018	7.35885	10.291	4.47399	9.73379	6.06525	8.28693	4.4667	2.59837	5.31482	15.7913	6.48132	10.8219	7.03263	7.47833	1.06338	0.793995
APBA3	13.1113	13.9284	13.2965	12.8249	18.2134	8.41701	9.88988	12.2341	7.46809	11.056	13.633	15.2655	13.7999	8.67862	12.7164	11.6956	12.7394	11.7891	0.925403	0.505375
APBB1	2.92103	2.64224	6.06421	6.01105	24.1027	0	4.98212	2.05788	1.70542	5.40715	10.1062	5.92327	6.72194	3.18845	3.71994	2.94973	6.09766	4.96526	0.81429	0.699465
APBB2	6.97432	7.65306	8.37114	12.5606	11.0995	9.86219	7.79541	9.69263	2.98449	2.44681	12.2439	9.70117	13.2998	6.1505	2.03146	6.34098	9.2511	6.89988	0.745845	0.199256
APBB3	36.8126	52.4862	26.6903	23.31	25.2717	12.7367	19.9657	30.3332	10.5626	21.4574	27.9065	54.5915	31.1684	28.0734	15.1524	16.0544	28.4508	25.6208	0.900531	0.668088
APCS	2178.54	1219.33	1582.43	1761.89	934.029	1600.36	1537.15	2335.06	826.317	993.797	1555.07	2184.51	953.701	806.423	833.601	1633.23	1643.6	1223.33	0.744301	0.105084
APEH	77.4026	88.6944	80.0417	61.9902	69.6697	84.9165	73.6908	89.0035	72.4804	106.643	58.5329	78.0795	54.318	94.4177	86.7547	81.0331	78.1762	79.0323	1.01095	0.905332
APEX1	81.0467	104.019	119.629	101.268	135.81	54.6947	97.5603	90.6292	69.4684	95.6471	102.202	97.5929	70.8473	88.9558	61.9023	84.4431	98.0822	83.8823	0.855225	0.185938
APEX2	11.7793	8.72883	8.11805	9.21238	10.977	17.374	7.94413	8.19038	11.9654	7.9043	11.5785	12.4619	12.8929	14.5556	11.9249	11.3574	10.2905	11.8301	1.14961	0.263227
APH1A	76.8412	79.0879	89.3375	94.2972	129.71	51.5978	70.1091	79.6607	77.5141	85.014	95.0234	99.3964	95.9296	75.2681	65.5431	88.304	83.8301	85.2491	1.01693	0.87759
API5	29.8668	31.6975	24.6559	32.4049	38.9763	20.9155	37.3287	32.6998	27.3555	29.0194	28.4554	26.4111	30.0326	36.5068	32.5033	36.0731	31.0682	30.7947	0.991196	0.915404
APIP	13.216	21.6003	24.7143	18.9338	36.2265	38.0989	13.6451	20.0335	5.32256	15.1038	17.8086	19.616	11.9774	21.0079	15.7504	20.7796	23.3085	15.9208	0.683045	0.0781671
APLN	0.209325	0.141549	1.1778	0.930049	42.3719	0	0	0.0514471	0	0	2.1876	0.846181	5.11986	0	0	0	5.61025	1.01921	0.181668	0.413718
APLNR	0	0	57.5759	97.9684	68.8459	0	0	0	0	1.81245	166.798	54.0787	147.535	0	0	0	28.0488	46.2781	1.64991	0.54086
APLP2	211.151	236.141	189.421	210.622	272.289	215.952	199.322	206.087	215.364	248.568	185.164	218.614	206.43	201.797	163.273	206.425	217.623	205.704	0.945232	0.363721
APMAP	87.9925	86.9014	63.1437	64.7804	86.3468	72.3545	94.6231	97.163	60.3499	69.9002	64.6798	63.4465	55.8862	93.2668	91.6003	80.9579	81.6632	72.5109	0.887927	0.205068
APOA1	18117.1	11090.7	17887.5	14243.6	10876.5	17480.4	21458	20458.5	15961.9	17768.6	9557.55	11434.6	7462.93	17537.5	15814.3	15180.2	16451.5	13839.7	0.841239	0.204647
APOA2	15761.5	26853.6	20993	14399.1	18733.6	19195.1	8615.17	19054.3	23161.8	22707.7	17596.4	26407.4	17765.6	21568.5	20315.8	20907	17950.7	21303.8	1.18679	0.14506
APOA4	20.7041	21.1002	0.934452	0.36223	1.16896	32.2705	91.1158	30.2509	334.056	405.214	1.7218	2.00861	0	99.2098	83.4305	51.1036	24.7384	122.093	4.93537	0.128785
APOA5	222.284	209.171	65.7621	61.1972	51.2114	227.815	162.811	233.94	386.195	799.623	42.6624	71.4639	97.201	301.714	263.685	270.267	154.274	279.101	1.80913	0.204258
APOB	607.584	551.926	483.287	679.073	746.651	796.535	797.511	806.454	480.543	670.083	407.218	466.947	599.473	591.985	486.943	631.693	683.628	541.861	0.792626	0.0228188
APOBEC3B	2.55947	3.71801	3.73781	2.37897	6.71314	0	0	3.14856	14.6474	5.79984	5.6312	4.70101	3.4754	4.81097	0	1.06153	2.782	5.01591	1.80299	0.228363
APOC1	7665.83	7175.59	10669.8	10360.2	7610.51	11035.9	9911.14	11141	8982.52	7158.36	7553.69	10934.6	7086.11	10917.5	10069.1	10383.7	9446.25	9135.7	0.967125	0.715788
APOC2	5359.03	6650.83	5394.29	4048.87	5274.22	5076.85	4446.46	5097.97	7155.75	7551.66	3419.16	3990.91	3788.97	5659.18	5867.75	5242.1	5168.57	5334.43	1.03209	0.789797
APOC3	21513	17632.4	16894.4	12701.5	9868.42	24810.6	22247.4	21931.5	25174.9	22761	8639.07	11663	9539.98	17689	17821.9	16985.3	18449.9	16284.3	0.88262	0.451506
APOC4	440.971	378.18	343.343	347.006	167.695	302.79	258.884	369.04	500.582	300.363	132.312	215.169	169.227	392.764	331.928	241.342	325.989	285.461	0.875678	0.452211
APOE	6313.24	7047.72	7250.23	5658.9	5475.32	6624.22	7959.57	7948.78	6434.12	8297.41	5858.4	7572.83	5793.46	7026.57	6130.34	6635.11	6784.75	6718.53	0.99024	0.886402
APOF	38.6775	21.9212	94.2142	97.4985	55.3974	43.0697	151.967	94.498	32.6505	45.7543	49.7658	62.4721	79.9936	88.22	93.1921	116.627	74.6554	71.0844	0.952167	0.846679
APOH	11652.2	9424.48	10775	10484.5	7657.4	8191.87	10453.6	9644.78	10211	11333.8	5720.62	7077.57	8257.99	9641.66	8576.88	9581.64	9785.48	8800.14	0.899306	0.235561
APOL1	95.1476	95.7907	67.0178	78.594	90.5885	123.46	95.1932	82.1713	98.8594	98.0234	87.6038	89.4986	85.3847	77.3435	86.8514	71.3008	90.9954	86.8582	0.954534	0.550646
APOL2	42.7403	33.849	36.1419	38.8467	43.9639	46.5	50.54	44.4091	31.6466	40.3673	49.8324	46.7024	46.4856	30.0544	29.4342	26.8388	42.1239	37.6702	0.894272	0.264761
APOL3	43.5966	36.8687	27.9168	41.7935	47.4707	110.136	41.4681	65.6877	34.5898	48.2515	90.748	113.294	66.8294	53.4301	102.021	42.4517	51.8672	68.952	1.32939	0.23868
APOL6	13.7869	19.194	11.2718	14.9983	16.0871	20.5184	16.5203	15.3518	10.5076	21.5984	15.255	20.599	19.5555	15.8951	9.8407	16.7684	15.9661	16.2524	1.01794	0.880069
APOM	240.838	266.715	335.391	225.375	322.275	284.447	205.172	305.678	113.851	218.823	172.579	289.112	239.76	225.842	253.581	367.796	273.236	235.168	0.860676	0.249636
APOO	15.1285	12.7205	5.04215	5.63903	10.9103	12.832	12.5544	8.24182	28.5658	13.0496	5.89737	10.5388	7.35768	0	10.6322	9.33768	10.3836	10.6724	1.02781	0.929709
APOOL	7.60229	11.8618	8.16672	8.03758	14.1833	9.32223	11.8232	8.43732	6.17527	10.2202	5.43989	5.43607	7.8917	8.91445	8.74143	7.74069	9.92931	7.56997	0.762386	0.0425606
APOPT1	2.6451	8.03053	4.93508	9.15364	0	20.979	1.99533	5.29905	0	0	0.723655	0.615405	1.16977	5.2166	1.76763	0.432126	6.62971	1.24065	0.187135	0.054591
APP	143.92	142.521	175.492	225.043	286.928	178.186	160.977	204.657	104.815	172.586	264.525	190.972	280.804	155.253	124.886	203.672	189.715	187.189	0.986683	0.929001
APPL2	9.62893	10.0122	13.3646	13.4808	15.0294	13.4354	8.70012	10.0219	13.2308	9.77717	13.2337	9.35073	8.67155	11.0747	12.8835	11.2259	11.7092	11.181	0.954891	0.623827
APRT	154.548	146.182	130.181	131.666	185.652	111.359	141.755	144.762	167.117	136.911	137.037	143.261	121.402	107.775	96.358	128.633	143.263	129.812	0.906107	0.236136
APTX	10.8088	5.61476	9.04277	15.4976	14.5284	8.70287	3.64364	7.26433	12.8319	8.19631	6.08868	12.9235	8.66307	2.80168	10.2013	5.27006	9.38789	8.37206	0.891793	0.606563
AQP1	0.475738	3.34055	19.896	19.0807	11.3444	0	0	3.75564	0	0.644427	46.3139	12.7526	20.827	1.43386	1.74125	2.82761	7.23664	10.8176	1.49483	0.589094
AQP11	14.6052	18.2975	9.38346	9.46692	6.37916	8.43289	14.3267	9.15758	10.5213	15.5569	9.74855	10.7268	18.284	9.59365	13.1561	12.635	11.2562	12.5278	1.11297	0.489879
AQP3	70.0762	82.6267	74.4836	81.4038	85.4117	44.6737	108.392	102.009	67.8592	124.354	74.6862	65.344	98.3878	59.1467	50.9184	132.249	81.1346	84.1182	1.03677	0.820515
AQP7	26.784	31.6408	19.5554	22.2526	10.5206	0	23.1508	19.8071	14.3585	40.7802	18.0664	26.5393	23.8701	24.2247	16.621	21.503	19.2139	23.2454	1.20982	0.389996
AQP9	259.353	444.935	297.935	361.897	293.53	335.505	347.658	386.419	365.098	419.16	205.834	271.616	326.9	327.523	272.479	255.067	340.904	305.46	0.896028	0.282728
AQR	5.29021	6.74715	5.75272	7.09774	7.35885	8.51229	5.34153	5.18587	5.4601	4.47071	6.34654	5.44462	5.04357	4.37704	4.19483	5.28885	6.4108	5.07828	0.792145	0.0207526
AR	24.3958	24.2897	18.3678	19.6877	16.4099	13.769	25.4559	27.5654	19.241	22.4543	11.4121	15.3167	13.0285	20.4325	11.8985	23.4945	21.2427	17.1598	0.807798	0.115367
ARAF	53.8535	49.8534	53.6921	62.5385	68.9238	56.9815	61.409	60.8208	50.3512	62.9625	44.8666	63.3781	49.4609	44.1289	38.5274	46.5381	58.5091	50.0267	0.855025	0.0451712
ARAP1	27.374	59.0824	40.308	44.6424	53.772	43.7843	45.9297	54.1121	49.2922	71.4005	42.1966	43.3433	49.4016	35.2805	26.8663	51.4324	46.1256	46.1516	1.00056	0.996482
ARAP3	0.123692	0.188732	11.7099	21.9296	14.0609	0	0.48334	0.0720259	0	0	26.534	11.4021	21.7764	0	0	0	6.07101	7.46406	1.22946	0.783638
ARCN1	43.3968	37.2745	29.5618	36.3111	49.8198	51.312	34.5278	38.6882	48.2056	51.3629	32.4147	29.189	38.5515	35.139	33.972	40.7796	40.1115	38.7018	0.964855	0.717686
AREL1	6.50809	5.75631	5.04215	5.7663	7.22526	5.00256	8.72491	8.21096	6.54661	5.80991	6.52121	6.63269	6.27268	8.16922	7.32556	5.74916	6.52957	6.62838	1.01513	0.865897
ARF1	187.07	159.676	161.748	175.153	198.578	178.52	184.029	156.152	209.973	195.704	180.822	161.988	176.525	151.857	103.385	154.551	175.116	166.851	0.952803	0.528707
ARF3	24.7574	27.7247	28.53	35.6943	47.7824	42.1168	22.9153	32.6586	24.7286	24.5285	44.3259	31.8728	53.3347	24.2435	33.7345	27.9285	32.7724	33.0871	1.0096	0.949118
ARF4	96.4796	67.6319	66.6187	71.6823	117.664	78.834	67.3206	84.6922	84.3633	75.5087	61.6687	67.8996	87.1309	87.4748	86.6404	86.3313	81.3654	79.6272	0.978637	0.815803
ARF5	130.818	122.147	139.389	129.688	136.033	89.4902	140.392	103.285	179.042	125.25	134.275	113.542	88.5041	123.925	93.6845	88.5483	123.905	118.346	0.955136	0.665279
ARF6	23.3016	22.025	19.0687	25.1211	36.9279	13.356	24.4397	25.1576	32.5405	29.6839	27.8732	25.6846	30.5581	26.9414	20.1475	25.3451	23.6747	27.3468	1.15511	0.203067
ARFGAP1	23.6727	19.2884	21.4632	19.8541	24.8153	0	21.6759	20.3319	14.6336	15.0131	27.1495	19.8895	21.8103	13.933	17.0168	13.9783	18.8877	17.928	0.949191	0.772416
ARFGAP2	40.4948	48.5229	41.7097	44.6032	45.1662	36.3996	37.6138	43.9564	30.2024	39.8538	36.6901	43.1467	44.8157	33.7617	36.7597	36.9468	42.3083	37.7721	0.892783	0.0601882
ARFGAP3	29.0105	24.4879	14.6203	20.4513	24.793	19.7244	30.4752	22.4104	20.0524	17.0572	22.2087	20.1289	24.1159	32.2052	13.7189	21.8975	23.2466	21.4231	0.921558	0.501472
ARFGEF1	6.49858	6.86039	6.95972	10.1718	10.4983	15.1665	4.35006	8.20067	6.62913	6.71614	8.68386	6.83783	12.4182	5.9524	6.84188	9.11223	8.58826	7.89896	0.91974	0.630418
ARFGEF2	10.2664	10.9842	7.32961	11.2095	14.0609	18.0886	9.70398	13.2939	6.78042	9.22336	8.83358	8.63276	12.7573	11.8765	8.09066	12.9732	11.8671	9.89597	0.833896	0.187979
ARFIP1	6.88868	7.69081	4.12716	9.66272	7.60378	6.4001	3.3462	6.09134	4.05725	8.07548	6.06373	5.40188	10.9941	3.71671	4.81922	7.80645	6.47635	6.36686	0.983094	0.923814
ARFIP2	14.2817	12.6261	12.2744	9.49629	13.482	10.6404	12.8023	14.6418	11.3878	16.5839	11.1376	14.4962	12.0198	8.65975	15.4866	11.6016	12.5306	12.6717	1.01126	0.901375
ARFRP1	31.6271	22.7233	21.1615	27.9504	22.7557	0	29.6449	21.5769	24.9349	24.9111	28.0811	37.873	36.2459	14.1122	16.5419	20.0187	22.18	25.3399	1.14247	0.504058
ARG1	491.19	521.267	525.639	508.776	493.544	638.12	563.5	509.028	426.905	453.576	353.069	371.32	265.834	481.305	473.796	454.334	531.383	410.017	0.771604	0.00225882
ARGLU1	15.5566	22.7138	30.4086	18.0234	30.738	0	25.5055	19.5087	15.8852	11.2674	25.0118	11.6414	24.0481	17.9515	14.4577	16.3738	20.3068	17.0796	0.841077	0.430785
ARHGAP1	19.353	23.1385	26.7292	22.3995	29.0124	8.13115	18.7015	23.5731	14.5373	17.9735	26.534	24.488	27.7354	30.3186	11.1862	19.8214	21.3798	21.5743	1.0091	0.953597
ARHGAP10	5.4805	6.92645	6.37569	5.41387	5.25473	23.5041	5.58939	5.76207	10.5213	4.71237	4.17557	3.9232	4.54345	4.57514	4.63454	3.91732	8.03835	5.12537	0.637614	0.247714
ARHGAP12	9.23883	10.9747	9.33479	9.51587	13.5933	3.70031	6.28342	11.3801	6.58787	10.0792	9.65705	9.11141	11.1721	10.7162	5.23254	11.7238	9.25267	9.28503	1.0035	0.981246
ARHGAP17	7.02189	8.40799	13.0726	14.3913	15.9757	5.36783	1.35087	5.86497	9.80617	8.04527	15.1219	9.41056	15.0799	6.22596	0	7.93797	8.93165	8.95346	1.00244	0.993122
ARHGAP21	11.7983	12.579	10.4347	12.8249	16.3208	18.3268	12.666	13.8804	9.90244	12.1938	13.5997	10.8807	13.4947	13.216	13.2792	13.5838	13.6039	12.5188	0.920238	0.315463
ARHGAP27	1.70314	8.8232	6.01554	9.61377	17.8461	0	0	0.88489	5.37758	1.94335	15.804	6.6156	8.93432	1.41499	0	0.798494	5.61082	5.11104	0.910924	0.866472
ARHGAP29	8.04948	11.239	10.2303	14.4794	14.9738	10.021	7.10138	12.8412	7.13801	9.40461	14.3566	9.27381	16.6989	10.7917	5.05666	11.2729	11.1169	10.4991	0.944428	0.715726
ARHGAP32	5.25215	8.29475	5.9182	6.3537	5.15454	4.62141	6.28342	8.07719	2.31057	4.85334	4.49165	4.61553	7.46787	4.56571	4.13327	5.27006	6.24442	4.7135	0.754834	0.0433885
ARHGAP33	7.27879	10.2009	7.24201	5.24744	5.11001	2.5251	2.40431	8.28298	3.2458	2.45688	5.18203	6.34209	2.97528	3.16958	2.44479	2.56457	6.03645	3.54763	0.587702	0.0445253
ARHGAP35	19.3911	22.6478	23.9259	26.2568	32.3745	32.4452	28.3436	32.0927	29.1434	38.1823	23.0821	24.582	29.8461	27.5074	19.1538	31.1131	27.1847	27.8263	1.0236	0.814977
ARHGAP5	8.06851	9.92728	6.06421	8.02779	7.39225	12.959	9.31979	9.11643	7.3168	7.42098	7.80216	6.82073	10.9348	8.32959	6.21749	11.0568	8.85941	8.23742	0.929793	0.531279
ARHGDIA	90.7708	80.9092	110.956	109.873	137.38	0	116.535	113.719	106.864	101.387	151.252	115.491	117.511	85.5787	90.3515	93.048	95.0179	107.685	1.13332	0.462441
ARHGDIB	0	0	48.6402	83.3618	43.0621	7.94057	0	0	0	0	118.696	38.6252	92.1151	0	0	0	22.8756	31.1795	1.36301	0.691259
ARHGEF1	24.9572	24.4124	36.8135	30.1042	37.3954	14.1342	17.0161	22.8837	20.465	28.9489	37.1892	29.0693	30.6174	16.5648	20.0947	17.1817	25.9646	25.0164	0.963481	0.815256
ARHGEF10L	57.2598	72.0577	68.6725	52.3275	67.8551	55.2029	82.267	103.831	38.0281	63.8788	39.1855	62.0191	54.4536	62.6558	46.0464	77.8767	69.9341	55.518	0.793862	0.0833026
ARHGEF11	12.6737	17.1274	11.7488	12.4431	14.7177	15.9129	9.56766	14.3434	11.3465	13.0396	14.3317	16.2398	13.8677	10.0181	6.21749	10.3898	13.5668	11.9314	0.87945	0.263457
ARHGEF12	25.0999	29.0552	22.9817	33.5307	36.7386	29.5866	27.4017	32.7306	19.5986	26.8646	29.8445	25.3513	31.499	28.2149	24.3071	31.3855	29.6406	27.1332	0.915405	0.263449
ARHGEF15	0	0	17.2484	28.8511	16.2429	0	0	0	0	0.553805	39.0358	15.1031	39.4585	0	0	0	7.79281	11.7689	1.51023	0.603396
ARHGEF16	7.2883	9.7008	5.70405	3.95516	7.69284	3.04918	3.97826	7.85083	5.43259	13.6337	6.62934	7.85496	5.71322	7.85792	5.02148	5.75855	6.15243	7.23772	1.1764	0.414884
ARHGEF18	8.52522	8.22869	8.31273	8.10611	10.1421	6.60656	6.04795	8.90035	7.06924	5.20576	10.8548	9.96614	8.5444	5.726	6.79791	7.14887	8.10871	7.66414	0.945174	0.603583
ARHGEF26	6.59373	9.36108	5.18816	6.47118	4.84282	0	17.4002	7.40838	9.13225	15.3555	3.68482	4.29074	5.3233	11.4331	6.11196	8.54858	7.1582	7.98503	1.11551	0.718136
ARHGEF28	8.37299	7.91729	5.44124	7.28375	10.387	8.40112	5.88683	5.69005	6.54661	5.67901	6.72084	9.37637	10.0024	4.72607	4.08051	3.96429	7.42253	6.38701	0.860489	0.322682
ARHGEF37	12.9686	6.03941	8.22513	7.25438	17.8683	9.1793	5.27956	10.9377	4.57988	8.35741	7.74394	7.15408	6.79822	6.3769	5.54034	8.76465	9.71905	6.91443	0.711431	0.105011
ARHGEF40	16.4605	25.1296	16.129	15.4486	23.0451	9.06813	9.51808	16.5145	18.127	14.4694	18.4574	18.898	20.1234	11.6407	6.37579	14.6641	16.4142	15.3445	0.934829	0.68415
ARHGEF5	5.16651	7.03025	3.57233	4.98311	5.3772	7.51178	2.34234	4.65082	7.24804	8.90115	5.43989	7.94043	4.02638	5.31094	3.52647	2.96852	5.07929	5.67023	1.11634	0.552535
ARHGEF7	19.9144	22.4402	19.7695	25.3854	20.5291	12.8796	14.0293	14.3434	15.3075	14.852	29.5035	19.0519	21.7594	8.51825	7.82683	11.8553	18.6614	16.0843	0.861906	0.40849
ARID1A	11.5509	10.8332	11.8656	12.3843	12.2462	8.0041	9.00996	12.4193	6.94546	12.8986	12.8178	10.2396	9.95999	7.45229	4.74886	11.8647	11.0392	9.61592	0.87107	0.263194
ARID1B	5.31875	6.75659	6.07394	7.06837	8.33855	11.0374	7.01463	7.86112	7.89445	6.70607	8.65059	6.95749	9.85827	5.28264	4.75766	6.52886	7.43367	7.0795	0.952357	0.685247
ARID3C	16.1275	12.7299	9.32506	12.9815	6.64635	7.76588	4.00305	11.3389	3.64465	5.17555	6.07205	7.98317	9.58702	10.8954	0	8.41707	10.1148	6.47187	0.639843	0.0716379
ARID4A	6.03236	10.4274	6.70664	8.55645	7.0026	3.09682	7.02702	10.4335	8.5271	10.2605	6.21345	6.70962	9.70569	7.19759	5.54034	11.3762	7.41035	8.19131	1.10539	0.501933
ARID5A	21.0466	32.8676	31.0803	22.9282	18.8814	0	23.9315	24.8798	24.8799	30.862	23.0239	22.3426	17.0379	18.5553	27.5434	21.5875	21.9519	23.2291	1.05818	0.750197
ARIH1	11.8078	14.0416	12.0992	12.3256	21.4197	9.95748	10.7698	13.6438	6.51911	13.2913	13.2254	9.76955	13.6812	12.4614	9.73517	13.6214	13.2581	11.5381	0.870263	0.290095
ARIH2	18.7346	19.1091	21.2977	24.8078	23.7688	35.8437	25.5179	23.8817	16.4766	22.132	25.6357	24.0264	20.6405	24.3567	23.375	20.8078	24.1202	22.1813	0.919618	0.388359
ARL1	28.1256	24.5823	21.5313	23.682	23.0451	27.2044	29.5953	23.2232	30.0512	19.2321	18.9564	20.7955	20.7931	25.5642	20.1475	25.6833	25.1237	22.6529	0.901657	0.177302
ARL14EP	8.65843	10.1632	8.08885	11.004	7.45905	15.0394	8.76209	8.31385	5.36382	10.6431	10.1728	9.03448	4.69603	6.28256	8.25775	8.3701	9.68611	7.85258	0.810705	0.137018
ARL16	23.0733	18.9392	21.0836	16.6234	23.6018	0	12.5668	13.4791	8.58212	24.4882	23.9721	23.8982	23.8531	9.60308	10.342	6.76371	16.1709	16.4378	1.01651	0.94751
ARL17A	5.4139	5.07688	7.34908	10.2208	9.90829	28.1414	5.83726	5.39166	11.0165	2.09439	6.74579	7.36776	13.0116	3.21675	2.04905	6.20007	9.6674	6.46273	0.668508	0.322096
ARL2	11.2084	8.60616	19.5748	21.1562	20.017	11.1168	15.7643	8.29327	19.8874	12.234	48.2437	18.0861	47.3672	10.4143	13.8509	5.98401	14.4671	22.0084	1.52127	0.251582
ARL2BP	30.0666	22.61	23.0401	24.5925	41.5035	19.9944	19.5939	20.7229	23.1745	25.2837	35.5256	27.4966	22.3358	25.1397	23.331	22.2545	25.2655	25.5677	1.01196	0.922354
ARL4D	37.5643	12.0033	14.3185	13.52	12.3464	0	12.9882	8.48877	16.6141	5.89047	12.9426	12.2654	15.4867	6.76366	10.2452	4.21793	13.9037	10.5533	0.759026	0.432493
ARL5A	8.6394	8.42686	8.44901	7.42081	9.5743	9.1793	8.77448	11.6168	3.98848	11.1164	7.56926	7.14553	8.2901	7.19759	6.70997	15.2184	9.01012	8.40446	0.93278	0.645224
ARL5B	3.51095	4.01055	3.23165	4.23907	7.72624	9.79867	5.34153	8.30356	12.2268	3.15165	3.49351	3.58131	5.88275	8.47108	6.71876	7.77827	5.77027	6.41301	1.11139	0.655472
ARL6IP1	105.604	183.57	156.073	166.88	174.698	126.636	97.7215	157.891	159.374	188.263	142.618	124.568	169.277	118.086	112.469	150.774	146.134	145.679	0.996884	0.975794
ARL6IP4	139.895	123.44	116.388	102.335	122.729	103.926	135.657	115.921	203.715	150.997	122.198	121.628	87.792	107.209	110.64	112.456	120.036	127.079	1.05867	0.614136
ARL6IP5	35.6328	36.7743	28.1893	30.5448	49.9088	34.0333	24.4644	25.3943	34.9061	38.726	33.8371	25.9496	45.2141	21.9418	31.5448	28.8773	33.1178	32.6246	0.985109	0.900756
ARL8A	16.9077	15.8157	15.3503	10.9158	26.5743	10.1481	11.9348	16.0103	20.0387	20.5411	21.2023	21.2486	18.2501	21.1305	9.76155	12.1465	15.4571	18.0399	1.16709	0.306204
ARL8B	24.472	24.9126	16.5768	26.7854	29.9364	25.5369	27.7859	28.0798	22.1017	20.8835	22.6163	20.0177	19.8183	25.4887	20.253	27.9379	25.5107	22.3896	0.877656	0.100384
ARMC1	10.7897	9.66305	6.91105	11.4249	12.6693	15.2618	10.6459	10.8142	3.32832	11.7608	10.8465	8.63276	12.8675	10.4238	6.70117	13.4899	11.0225	9.75633	0.88513	0.405254
ARMC10	20.3521	20.2792	12.4886	21.9883	20.5068	39.4646	19.9409	22.2457	16.174	22.857	17.3927	19.2827	15.4698	22.1305	24.4391	17.7454	22.1583	19.4364	0.877161	0.377714
ARMC5	14.8906	10.6916	17.6962	10.6613	9.75243	7.2418	9.23304	13.9422	8.00447	6.51475	11.5785	10.4362	7.56959	7.63152	7.24641	7.31796	11.7636	8.28743	0.704495	0.0283638
ARMC6	50.0667	33.0752	47.7349	41.4215	39.5552	61.2853	45.6571	49.8419	64.2558	51.0306	39.6846	39.2833	35.2202	36.837	31.9493	38.7035	46.0797	42.1205	0.914079	0.420642
ARMC7	7.61181	5.09575	6.035	11.6403	6.75768	7.70235	6.72958	5.23731	9.18726	6.99808	10.7716	9.84647	9.96847	5.8675	3.29782	6.66038	7.10122	7.8247	1.10188	0.544187
ARMC8	5.59468	5.94504	5.99607	8.13548	12.8919	8.90932	5.29195	8.11835	2.58564	9.69661	6.87888	6.62415	7.67131	5.79203	6.21749	6.59462	7.61035	6.50759	0.855098	0.350116
ARMCX3	22.3407	25.5165	15.1459	17.064	24.9711	15.9764	17.0408	19.2515	8.41707	14.842	22.4915	17.4792	24.0566	19.9325	16.4451	19.5208	19.6634	17.8981	0.910226	0.447133
ARMCX5	3.33968	4.62392	2.63788	4.49361	7.7819	6.63832	6.94027	4.10548	3.54837	2.01383	5.13213	3.93175	2.06829	5.726	6.19111	3.41004	5.07013	4.00269	0.789465	0.233038
ARMCX6	10.4948	10.6633	15.2725	11.2585	7.85983	0	2.36713	7.41867	4.68991	10.9351	13.9491	11.2824	15.5206	10.9992	2.45358	8.21979	8.16684	9.75622	1.19461	0.510566
ARMT1	16.2322	21.6381	14.7663	14.871	14.1833	30.7777	15.1942	13.1396	15.8439	15.8892	13.2088	12.3423	10.1465	12.9142	16.6738	14.0629	17.6003	13.8852	0.788918	0.130295
ARNT	21.7412	27.0452	18.5625	20.3632	18.1132	18.978	22.1469	21.9576	28.332	23.7532	20.3954	16.7099	23.7938	23.0455	18.9515	22.3203	21.1135	22.1627	1.04969	0.52566
ARNTL	40.4663	5.32223	3.45553	5.10059	5.13227	0	1.90857	4.03345	1.29282	1.4701	5.00736	6.93185	4.55193	0.471664	1.99628	0.403944	8.17736	2.76574	0.33822	0.288459
ARPC1A	52.7784	49.0513	59.1138	62.0588	71.5067	68.8606	58.5089	58.341	69.6197	55.753	60.4626	46.8306	65.5495	42.2234	33.1189	59.7837	60.0274	54.1677	0.902382	0.276698
ARPC1B	62.4549	52.1654	49.9056	57.0561	117.753	42.3868	48.2101	42.0323	60.2949	61.0796	84.2434	58.6258	82.0703	63.7501	61.3835	43.3817	58.9955	64.3537	1.09082	0.599686
ARPC2	79.1438	69.3494	93.3771	102.785	151.396	74.3714	79.3917	71.0381	64.2421	68.8228	125.101	99.0374	110.111	78.3434	76.2896	71.3008	90.1066	86.656	0.961705	0.785143
ARPC3	137.193	122.015	124.964	165.705	200.326	83.4713	136.413	108.543	145.456	135.561	171.531	179.596	124.657	152.772	138.157	124.424	134.829	146.519	1.08671	0.436631
ARPC4	41.3607	52.9109	42.1866	56.9875	47.916	31.9687	49.5114	39.8303	36.4052	47.597	59.9219	54.3351	58.8784	41.1857	26.2155	34.2601	45.334	44.8499	0.98932	0.927429
ARPC5	45.0619	45.673	40.5513	47.1094	56.4772	39.2899	35.3706	36.157	46.7065	38.8469	50.2815	42.9416	52.1225	40.5254	28.5811	32.6161	43.2113	41.5777	0.962195	0.673744
ARPC5L	24.2912	11.8523	14.9415	17.4653	20.017	39.3694	14.2399	19.6425	26.0077	21.9609	20.6949	16.2398	14.9951	23.8002	18.5294	18.2151	20.2274	20.0554	0.991495	0.959968
ARPP19	19.7907	20.8831	14.3283	23.7603	24.2363	35.9708	25.4807	22.3383	11.264	18.2957	21.0525	15.4791	20.4455	21.6588	10.2013	18.6942	23.3486	17.1364	0.733938	0.0377748
ARRB1	3.26356	1.79295	4.28291	8.26275	10.6876	0	12.8023	4.52734	0	0.906226	13.4334	7.33357	13.4863	1.16973	2.44479	5.81492	5.70243	5.5736	0.977409	0.959577
ARRB2	22.9496	13.8529	30.2626	22.7226	13.9941	0	18.3917	20.1878	18.2783	17.8627	16.5193	29.3685	22.3782	13.2915	8.4864	16.0169	17.7952	17.7752	0.998879	0.995937
ARRDC1	43.3778	50.4762	51.1613	57.8295	40.2455	17.2628	38.5309	44.9853	36.474	44.0929	50.1235	55.0189	51.4529	29.1866	37.3841	31.1976	42.9837	41.8663	0.974005	0.842273
ARRDC2	14.4719	17.3727	37.9427	26.5309	43.7301	7.13063	6.5189	9.919	15.2663	11.5292	39.2271	47.6768	31.7363	21.5928	5.80417	10.6716	20.4521	22.938	1.12155	0.739273
ARRDC3	24.3102	36.4535	35.1198	43.0564	0	25.1398	87.0384	31.3313	8.95346	25.7872	30.7262	24.0435	36.407	20.2155	29.2935	46.6133	35.3062	27.7549	0.786121	0.447313
ARRDC4	29.3721	19.864	9.28612	13.9507	13.5599	27.9508	28.0957	23.8509	15.3213	14.3284	8.68386	5.13692	4.69603	26.017	17.6851	16.355	20.7413	13.528	0.652224	0.0733734
ARSA	47.0695	42.0305	28.4911	34.402	43.7857	28.8878	17.1152	24.2007	54.4634	38.0715	38.179	44.822	33.6012	12.7161	12.7604	18.9666	33.2478	31.6975	0.953371	0.817515
ARSB	4.22455	3.76519	2.13172	4.18033	5.38833	0	2.14405	1.66689	7.96321	10.1699	3.98426	3.00864	8.16296	5.71657	5.27652	2.91215	2.93763	5.89927	2.00817	0.0213444
ARSD	20.4567	27.4227	17.4528	16.0164	14.0609	21.7254	31.7393	29.0882	19.6398	21.9307	11.9112	14.8808	14.5797	28.9979	30.2784	26.0591	22.2453	21.0347	0.945579	0.724731
ARSE	53.9201	54.0905	68.9451	58.9553	85.7679	46.4365	61.0868	65.6465	51.4377	66.5069	51.9617	63.4807	50.0543	65.0425	56.2389	57.2191	61.8561	57.7427	0.933501	0.412522
ART4	11.8839	14.806	12.8195	16.6821	21.0189	34.208	14.3143	21.1036	4.88245	20.7928	11.5618	7.7011	15.0036	16.8007	9.40979	21.3715	18.3546	13.4405	0.732269	0.164717
ARV1	13.9867	20.4962	14.0849	15.2528	11.7564	6.51127	11.8976	15.1049	11.6079	11.8514	16.486	10.2653	12.2232	10.0842	7.22003	11.968	13.6363	11.4633	0.84064	0.218572
ARVCF	10.6375	9.09686	17.7935	13.0109	18.7367	0	10.2865	9.70292	0	8.69977	19.1727	16.3424	7.69674	2.36775	2.62946	5.96522	11.1581	7.85926	0.704354	0.315102
AS3MT	23.2446	50.363	20.2562	16.2416	19.8945	29.0466	32.5449	20.3319	34.5898	41.2735	11.7781	8.37634	20.9796	30.394	39.3364	23.0436	26.4904	26.2214	0.989846	0.963823
ASAH1	17.0695	20.6	19.5748	23.7995	20.0392	13.0702	29.0376	17.5743	19.1172	27.1163	29.4369	23.317	23.9294	31.6109	14.7391	26.1624	20.0956	24.4287	1.21562	0.114228
ASAH2B	6.63179	7.70025	2.81309	4.59151	3.80745	27.665	8.5638	6.88362	4.18103	9.69661	3.32715	4.23091	1.46645	9.01822	12.1008	6.10613	8.58206	6.26591	0.730118	0.47209
ASAP1	4.60514	4.68054	5.70405	9.66272	12.7026	4.27203	3.07355	3.36464	0.522629	2.30584	9.59882	7.16263	9.39206	2.74508	1.2048	3.74822	6.00817	4.58501	0.76313	0.431341
ASAP3	19.8192	12.126	9.29585	10.8767	12.1794	8.57582	5.78769	10.3717	7.55061	11.2171	11.1709	16.9322	13.1048	5.65053	6.28785	8.17282	11.1291	10.0108	0.899524	0.580963
ASB13	18.4491	26.8942	18.0661	9.45713	30.1702	0	25.5922	34.3975	19.7636	34.9702	26.2429	23.5563	17.4618	32.7995	24.184	32.2967	20.3783	26.4094	1.29596	0.217715
ASB6	6.26071	6.43575	8.50741	8.45855	10.6876	5.12961	7.57233	6.52349	5.79018	9.18309	9.88995	7.01732	6.39135	6.575	5.06545	5.5237	7.44693	6.9295	0.930518	0.561261
ASB8	18.8773	22.3269	17.4431	18.18	21.3752	10.2275	21.3661	22.8322	17.0267	13.7847	14.4731	16.3595	15.9614	19.6684	9.35702	24.6124	19.0785	16.4054	0.859888	0.23175
ASB9	8.6394	10.7388	11.9824	11.7284	3.19514	27.0138	8.40268	11.5962	6.05149	10.7438	8.21806	5.64976	5.41654	4.78267	13.1913	12.325	11.6621	8.29733	0.711477	0.239907
ASCC1	7.52617	9.90841	10.8143	11.2095	21.1303	4.30379	11.6993	7.66562	14.221	5.21583	10.7716	10.0943	9.37511	7.19759	10.9136	4.53732	10.5322	9.04081	0.858398	0.488122
ASCC2	38.8963	36.1704	32.1218	39.1404	40.7464	23.1229	44.554	34.9223	26.3515	35.2824	38.9027	42.3262	32.1178	37.0822	46.0376	39.2201	36.2093	37.1651	1.02639	0.765766
ASCC3	7.14558	6.79434	7.17387	6.97047	10.0196	5.47899	6.02316	8.44761	10.3288	7.61229	7.83543	10.1627	11.2061	8.15979	7.85321	8.97132	7.25671	9.0162	1.24246	0.0245878
ASF1A	5.81352	7.68137	5.3731	6.02084	5.76685	0	4.6475	5.82381	3.79594	2.86971	7.73562	6.03438	7.21358	6.41463	4.88078	5.53309	5.14087	5.55972	1.08147	0.678155
ASGR1	710.324	786.661	683.318	556.786	637.626	626.289	686.393	828.298	690.42	859.434	495.77	648.252	489.998	631.803	594.505	668.227	689.462	634.801	0.92072	0.310655
ASGR2	308.335	330.025	362.723	306.916	428.984	265.453	402.151	379.937	230.699	324.358	288.53	384.568	278.549	383.585	338.058	373.047	348.066	325.174	0.934233	0.422428
ASH1L	8.48716	7.42659	8.14726	8.74246	6.92467	5.49488	10.7574	8.21096	2.94323	6.92759	7.4944	7.43614	8.12905	6.71649	5.64587	8.37949	8.02392	6.70903	0.836129	0.130935
ASH2L	13.9581	15.4288	12.654	15.1255	12.9364	20.3914	10.398	13.9113	16.0915	17.9835	16.3113	14.7612	13.1557	8.97105	8.18739	13.1611	14.3505	13.5778	0.94616	0.63801
ASL	127.612	155.373	159.412	131.196	151.864	80.3745	104.24	131.314	132.156	125.069	112.765	161.629	126.462	143.433	118.862	99.2293	130.173	127.451	0.979087	0.819695
ASMTL	35.0809	34	30.2334	27.6274	22.867	13.2449	29.5457	29.3866	11.0165	27.3479	23.8806	26.2231	26.4046	16.4988	15.7592	18.2714	27.7482	20.6753	0.745102	0.0485684
ASNA1	30.0191	35.6042	32.3943	38.8761	46.6246	29.4754	30.8222	28.5017	49.9936	25.3844	42.6208	39.7278	39.2636	24.7624	40.5588	34.5419	34.0397	37.1066	1.0901	0.426736
ASNSD1	21.2274	21.6758	14.0655	20.6177	21.4642	22.313	24.5512	22.1428	10.6039	23.3706	19.0978	17.616	21.6407	24.0077	15.0029	23.0436	21.0072	19.2979	0.918632	0.405202
ASPA	7.61181	13.6264	8.05965	6.52013	10.6987	0	9.07192	8.1698	4.95122	6.10192	5.48148	5.0429	4.90795	6.4901	0	13.208	7.96981	5.77295	0.724352	0.261984
ASPDH	91.1514	98.867	116.106	88.5407	36.0595	102.497	119.112	133.948	53.1431	75.6799	45.9978	81.5411	59.8362	88.2295	60.4425	79.1167	98.2851	67.9983	0.691848	0.0261036
ASPG	31.941	53.93	40.5124	32.3951	33.7438	29.2689	22.3452	48.669	3.36958	25.2837	21.5516	30.5309	22.8783	35.488	20.5169	33.5743	36.6007	24.1492	0.659801	0.0295428
ASPH	33.5585	35.6136	25.9505	29.5951	42.383	63.2705	33.2637	36.2393	22.5968	30.0263	23.5978	24.7102	21.9628	36.8181	32.8463	42.602	37.4843	29.395	0.784196	0.121506
ASPSCR1	35.2236	37.4632	46.3917	39.7865	30.6934	0	41.8895	51.55	40.5863	42.7537	33.7872	41.6595	33.2621	37.9784	0	29.3094	35.3747	32.4171	0.91639	0.69593
ASS1	584.044	680.849	616.67	644.426	632.093	506.847	597.594	593.38	798.934	926.676	403.666	453.989	486.26	593.495	458.318	606.733	606.988	591.009	0.973675	0.81941
ASTN2	7.60229	8.99306	6.24915	6.13832	8.7282	10.4657	9.62962	7.99488	2.64065	3.3329	5.1654	7.231	6.0099	9.39555	6.12076	5.44855	8.22515	5.66809	0.689117	0.0165084
ASUN	7.25976	4.75603	5.14922	8.18443	10.8435	6.74949	8.7373	6.15307	7.12426	7.5116	8.25133	8.54729	6.03533	6.42406	6.49011	5.81492	7.2291	7.02486	0.971748	0.801874
ASXL1	18.687	21.0813	22.1446	22.1841	31.161	16.9611	21.6388	25.4252	15.3213	16.5437	20.5867	21.1118	17.2838	16.7252	13.4639	17.8487	22.4104	17.3606	0.774669	0.0156616
ATAD1	19.2198	24.9975	15.2043	25.9924	16.5212	9.33811	16.0494	18.7267	22.1292	23.0282	15.0969	14.0175	15.2155	23.5455	32.2923	24.7627	18.2562	21.261	1.16459	0.319171
ATAD2	6.34634	7.00194	5.87926	5.16912	3.98558	7.25768	0.954287	8.60195	4.38733	4.47071	4.40015	4.54716	3.84837	6.70706	5.98884	6.83887	5.64952	5.14856	0.911327	0.601302
ATAD3A	24.9192	19.2223	20.0713	15.6738	19.7943	13.2131	14.5622	17.6978	19.296	30.2377	14.1986	21.052	15.3935	16.9893	15.3107	11.7707	18.1442	18.0311	0.993763	0.96336
ATAD3B	24.9382	25.9506	22.1835	23.8876	24.6149	5.82838	25.2452	24.5094	10.6314	15.9596	27.632	27.0436	24.3024	20.0457	15.6976	11.6956	22.1447	19.126	0.863682	0.381375
ATAT1	11.2464	13.5792	10.6002	8.78162	11.979	0	6.24624	6.00902	4.64865	6.42413	8.79199	9.97468	9.68026	4.99964	4.88957	4.60308	8.55522	6.7515	0.789167	0.326322
ATE1	7.94482	8.01165	7.32961	8.95784	10.721	6.7336	11.6993	12.0695	7.75691	10.6028	10.5055	7.99171	14.1729	7.96169	10.0781	12.7477	9.18342	10.2272	1.11366	0.359243
ATF1	6.39392	4.15209	7.84551	5.47261	7.30319	4.03381	2.10687	6.20452	14.4273	7.44112	5.41493	4.93178	5.67084	2.33002	5.05666	6.96099	5.43906	6.52921	1.20043	0.45979
ATF2	8.3159	7.60588	6.26862	8.55645	10.9103	0	7.0766	7.72735	8.37581	9.78724	6.64598	7.11134	10.7398	10.4615	8.58313	7.76888	7.05763	8.68422	1.23047	0.218505
ATF3	10.9515	9.88953	10.3082	8.83057	19.6496	4.73258	4.94494	24.2419	53.9683	36.0074	14.0073	10.838	8.87499	31.1581	5.19737	41.5781	11.6936	25.2037	2.15534	0.0774837
ATF4	296.461	239.293	243.386	250.487	274.371	164.036	301.146	222.087	229.544	287.485	249.827	267.248	245.397	213.192	172.076	199.774	248.908	233.068	0.936361	0.452434
ATF5	820.324	422.325	418.713	467.149	451.84	745.286	883.385	710.639	477.463	479.846	506.866	602.259	400.137	467.608	600.116	528.584	614.958	507.86	0.825845	0.176729
ATF6	11.7412	15.1363	11.6807	15.3899	29.736	6.9083	18.2802	11.5241	14.1522	12.0729	13.8493	12.7611	12.486	14.8668	9.63843	17.8017	15.0496	13.4536	0.89395	0.548885
ATF6B	31.57	38.7749	39.3346	38.6019	33.8774	30.73	17.0284	34.8708	38.9634	29.7242	36.4655	38.3175	37.8564	19.8005	22.5219	31.1319	33.0985	31.8477	0.962208	0.738977
ATF7	8.21124	9.67249	9.31532	10.5047	15.1074	1.95338	4.75904	9.76466	5.55637	8.14596	9.39919	7.80367	13.6897	4.49967	9.94623	9.86375	8.66102	8.61307	0.994464	0.97814
ATF7IP	7.96385	7.57757	4.96428	7.68514	8.27175	7.73412	4.51117	7.24375	5.4601	4.35995	6.71252	5.72668	8.06124	5.1317	5.25013	5.85249	6.99395	5.81935	0.832055	0.0904296
ATF7IP2	6.01333	7.47377	6.98892	7.34249	7.43678	14.8489	1.51199	6.65725	0	6.28316	7.54431	12.4107	10.4008	0	4.07171	2.82761	7.28418	5.44228	0.747137	0.388353
ATG101	33.4919	26.9131	22.3587	28.205	32.7085	29.7613	25.332	25.0342	42.5255	42.8947	28.5137	32.3344	24.5228	15.8668	24.571	20.3851	27.9756	28.9517	1.03489	0.799237
ATG12	9.0295	11.8052	3.64047	8.6054	12.7249	8.43289	11.0796	7.92285	0	8.5588	8.8918	6.51303	12.5877	5.16	4.8456	11.1132	9.1551	7.20877	0.787404	0.281066
ATG13	21.1608	19.2601	19.7695	17.5437	24.7596	40.8622	24.3529	21.5152	20.465	17.4297	19.6718	22.6332	19.7589	19.2816	16.4451	20.3005	23.653	19.4982	0.824346	0.161544
ATG14	3.59658	6.79434	6.72611	7.4306	7.25866	1.82633	6.22145	6.35886	1.96673	4.06795	5.6312	5.9831	6.84908	5.17887	3.00761	4.30247	5.77662	4.62338	0.800361	0.224684
ATG16L1	10.7612	8.52123	13.7832	12.1102	15.8755	9.27459	6.8783	10.7216	13.2583	11.2775	10.8465	10.4875	0	6.99949	11.8897	8.26676	10.9907	9.12822	0.830539	0.320777
ATG16L2	46.8507	47.1734	43.8414	44.0452	25.9619	17.2946	28.2816	40.777	7.63313	21.246	50.9386	43.0698	43.1713	19.3099	18.1336	19.8966	36.7782	27.9249	0.759277	0.215008
ATG2A	12.5214	16.0422	17.8617	18.973	22.8781	11.0374	15.8387	21.8033	14.9224	19.1214	16.9601	19.5989	16.0038	16.4611	11.1686	14.279	17.1195	16.0644	0.938371	0.557507
ATG2B	4.42436	5.82237	4.54572	7.31312	8.06023	7.21004	6.35778	7.17172	1.60915	6.36372	5.29848	4.93178	5.7556	5.80147	1.97869	6.7825	6.36317	4.81517	0.756726	0.0883069
ATG3	29.4101	35.7552	35.4021	34.7838	40.2566	65.7638	34.627	30.9917	35.415	41.7569	31.2419	30.8557	32.3467	26.9697	52.3518	32.9073	38.3738	35.4806	0.924606	0.570863
ATG4A	13.863	14.5229	9.21798	13.9997	17.8795	13.5943	14.4135	11.7917	20.6026	8.61921	12.1191	12.932	10.9602	7.19759	9.06681	11.4795	13.6603	11.6221	0.850797	0.253175
ATG4B	71.256	72.9825	64.448	56.6645	44.8545	27.7761	61.347	62.642	25.1962	35.6348	61.5439	65.4209	50.1221	39.8839	42.7222	48.7645	57.7463	46.1611	0.799377	0.123527
ATG4D	8.47765	10.5218	12.0408	8.66414	3.42894	9.79867	4.95733	7.23346	7.083	0	8.65059	6.04293	7.83237	0	0	4.40581	8.14035	4.25184	0.522316	0.0358395
ATG5	14.8716	10.7105	12.693	15.7227	16.332	12.3238	3.9039	14.9299	8.08699	13.1805	13.2254	13.2227	16.826	14.2537	10.4211	11.9304	12.6859	12.6434	0.996645	0.980372
ATG7	4.1294	5.28448	6.43409	6.30475	7.04713	3.90676	9.17107	6.47204	6.94546	4.00753	5.34007	5.0429	7.47635	4.11291	4.28277	4.90369	6.09372	5.26396	0.863834	0.290283
ATG9A	29.7622	30.433	36.5702	33.844	29.0903	36.4155	31.6774	39.4908	32.4305	46.2074	29.8778	35.6593	41.5268	34.8654	22.4604	37.5762	33.4104	35.0755	1.04984	0.575627
ATHL1	30.8278	24.5728	35.7136	30.9755	32.6751	18.9303	22.1097	31.9281	3.85095	15.5569	40.4415	61.1302	27.1251	15.5743	15.8735	23.4288	28.4666	25.3727	0.891312	0.654908
ATIC	30.3426	32.7544	29.0946	29.4777	36.8499	39.0994	30.6611	33.2451	18.5946	28.1232	25.8686	31.5908	21.0474	34.7333	33.4091	35.0492	32.6906	28.552	0.873402	0.134116
ATL2	13.0733	20.534	6.15181	16.3787	11.3222	30.8094	10.6211	17.0599	14.7161	12.8382	8.78367	10.3251	15.3172	12.6217	12.6285	16.6744	15.7438	12.9881	0.824968	0.354387
ATL3	8.19221	6.92645	6.13234	8.46834	11.7007	19.8197	10.6087	9.46627	11.9242	4.66203	9.03321	7.28229	8.68003	6.5184	15.9175	9.3095	10.1643	9.16589	0.90177	0.617908
ATM	5.31875	4.18984	5.9766	6.77467	5.49966	6.55891	4.56075	4.32156	1.65041	3.08117	5.67279	4.69246	6.45916	3.20731	3.89583	3.92671	5.40009	4.07323	0.754289	0.0615713
ATMIN	8.47765	8.55897	8.8773	12.9815	13.0589	9.05225	10.3484	10.8039	7.74316	10.2403	10.0813	10.6243	11.4349	9.20688	10.9312	9.73223	10.2699	9.99928	0.973653	0.735241
ATN1	30.1142	28.4702	29.8441	34.8034	47.6711	24.0441	25.6666	34.7679	13.5608	14.5701	40.4748	31.1036	38.4329	21.9229	25.2745	23.8045	31.9227	26.143	0.818948	0.211494
ATOH8	5.75643	3.76519	4.97401	4.52298	2.87229	5.8919	12.9386	18.5415	7.34431	4.46064	0.964873	0.991485	0.915472	6.44293	5.23254	11.1226	7.40787	4.68435	0.632348	0.262665
ATOX1	212.712	235.103	245.138	242.469	188.113	147.107	70.5801	182.822	361.219	316.303	219.825	309.933	183.654	234.549	211.623	139.248	190.505	247.044	1.29678	0.118041
ATP11A	7.49763	7.22842	6.83318	7.46976	9.20692	5.87602	5.53982	8.7563	4.00224	10.0893	10.1478	6.06857	11.6977	7.96169	4.11568	7.12069	7.30101	7.65046	1.04786	0.758638
ATP11B	6.98383	6.70941	6.37569	8.19422	12.0903	12.2444	4.57314	5.81352	5.22629	7.57202	7.45281	6.31644	9.37511	5.93353	6.75394	8.32313	7.87306	7.11916	0.904242	0.512876
ATP11C	15.4425	34.1227	6.86238	12.4137	13.4152	45.9441	20.92	16.5145	8.00447	15.5871	10.5055	9.50458	12.0198	16.0554	12.9714	14.3165	20.7044	12.3706	0.597487	0.11532
ATP13A1	21.6651	21.6381	26.3009	25.7183	31.6063	13.5466	23.6093	23.2952	18.5533	24.74	22.7078	25.7444	23.5395	14.8197	14.1235	15.8947	23.4225	20.0154	0.854536	0.18857
ATP13A3	18.1066	17.3727	13.3062	24.798	18.5474	15.1188	23.758	28.0181	12.5568	15.5267	15.1219	11.9406	23.904	19.4703	12.4702	23.053	19.8782	16.7554	0.842902	0.228371
ATP1A1	141.199	101.321	127.572	153.487	189.861	95.7474	146.923	110.179	92.7529	133.92	131.564	130.013	135.575	116.642	111.783	134.438	133.286	123.336	0.925347	0.436979
ATP1B1	52.6832	73.7374	68.5752	91.1057	95.2198	89.2838	82.8371	87.8511	73.2781	102.635	58.6493	65.4295	70.9151	84.9184	81.6365	92.1274	80.1616	78.6987	0.98175	0.8417
ATP1B3	5.10942	5.2373	10.0064	15.9968	20.5959	0	11.6745	7.53185	1.77419	5.01445	20.0627	17.0946	28.7017	6.39576	8.1786	15.7444	9.51903	12.8708	1.35211	0.413177
ATP23	6.21314	7.65306	2.70602	3.86705	5.3438	0	4.35006	6.27655	10.5626	7.20953	0.715337	2.55564	4.04333	2.35832	9.77914	6.22825	4.55121	5.43152	1.19342	0.576115
ATP2A2	45.0048	32.2542	37.9524	40.8732	50.4321	45.6742	61.2603	54.3487	26.0902	38.132	31.3085	35.0695	40.3909	66.1273	53.8908	48.9148	45.975	42.4905	0.924209	0.550368
ATP2B2	29.1056	20.9115	25.9895	26.1784	23.3123	27.3314	27.0175	33.5229	8.5271	29.261	15.9454	21.8469	27.0318	14.6216	9.66482	27.6843	26.6711	19.3229	0.724485	0.0455617
ATP2B4	1.47479	1.02859	5.85006	9.77041	13.0589	2.93801	2.56542	1.90354	3.49336	1.97356	15.6542	7.13698	13.5032	5.54677	2.4184	3.41943	4.82372	6.64324	1.3772	0.463478
ATP2C1	22.3216	22.4591	11.2621	21.489	27.476	15.0553	21.4405	19.7042	20.5201	21.3567	19.3224	21.6503	20.7507	19.8759	19.0746	22.433	20.151	20.623	1.02342	0.800205
ATP5A1	401.275	385.796	315.212	300.093	369.011	408.86	397.591	348.616	373.693	405.878	295.942	304.463	270.997	342.787	380.481	346.396	365.807	340.079	0.92967	0.259789
ATP5B	424.51	442.623	339.021	325.4	416.393	504.862	366.174	391.924	467.904	512.742	345.375	377.85	373.046	363.964	371.229	391.572	401.363	400.46	0.99775	0.975802
ATP5C1	212.798	269.112	166.926	165.235	240.838	277.189	239.191	192.052	172.743	227.03	153.881	173.527	156.207	191.911	159.377	211.291	220.418	180.746	0.820014	0.048744
ATP5D	194.748	162.13	171.161	144.99	150.25	66.272	110.908	167.718	258.715	178.698	150.379	186.895	119.774	129.802	109.637	132.062	146.022	158.245	1.08371	0.594071
ATP5E	518.06	522.55	513.326	438.611	646.789	219.763	450.324	444.431	735.518	508.362	538.973	468.819	387.94	397.783	333.502	456.053	469.232	478.369	1.01947	0.883463
ATP5F1	78.9725	84.4102	68.6725	59.2686	94.5852	120.3	65.9202	78.6935	85.8074	93.8447	66.4515	60.3951	70.4913	79.2112	73.1413	83.5976	81.3528	76.6175	0.941793	0.558589
ATP5G1	174.919	162.479	153.63	123.178	180.865	230.928	130.663	142.334	196.343	163.584	97.0779	141.449	121.826	149.187	124.253	133.283	162.374	140.875	0.867596	0.203153
ATP5G2	249.153	226.95	242.237	240.863	259.163	236.899	245.289	204.986	222.104	232.034	243.356	235.572	201.277	179.449	222.317	228.275	238.193	220.548	0.925923	0.0804443
ATP5G3	107.032	97.1967	85.7457	80.2681	102.144	84.3924	99.9275	92.7282	103.329	118.877	71.8997	77.0794	67.2448	89.2105	84.0989	96.0072	93.6793	88.4683	0.944374	0.469503
ATP5H	248.668	232.121	190.375	222.595	258.929	213.474	218.73	207.836	267.82	257.58	171.756	213.221	228.147	220.286	207.077	230.793	224.091	224.585	1.0022	0.97062
ATP5I	441.903	461.703	395.108	388.643	395.719	577.613	402.734	422.73	454.068	482.515	338.113	393.004	373.284	387.142	330.424	367.89	435.769	390.805	0.896816	0.144565
ATP5J	235.7	291.213	200.547	188.232	190.117	276.681	204.279	219.525	275.81	230.131	154.122	189.254	163.039	228.559	193.947	210.953	225.787	205.727	0.911156	0.325923
ATP5J2	224.044	231.668	192.546	219.756	230.262	257.179	172.342	204.739	285.52	314.068	186.894	218.246	200.548	190.939	256.078	193.827	216.567	230.765	1.06556	0.482432
ATP5L	83.9392	71.265	83.799	72.2795	60.9638	63.8104	74.1989	62.5288	118.967	83.3123	61.3859	59.9507	61.1247	71.4665	62.4212	68.3887	71.5981	73.3771	1.02485	0.823225
ATP5O	177.945	194.356	167.598	176.895	215.166	165.815	183.471	168.119	237.301	194.486	177.478	188.579	176.847	187.109	172.621	176.082	181.171	188.813	1.04218	0.434442
ATP5S	5.92769	8.51179	2.07332	4.55235	2.07072	19.2162	6.01077	5.08297	8.19702	15.6978	4.0009	4.76939	2.69556	4.87701	5.4524	3.3067	6.68072	6.1246	0.916757	0.823655
ATP5SL	28.392	25.4599	19.9545	29.3896	26.9416	0.317623	37.5394	26.0014	41.4527	46.4088	29.1625	25.2316	28.3372	19.659	44.4458	29.1403	24.2495	32.9797	1.36002	0.113465
ATP6AP1	42.6737	45.5787	44.7758	46.4143	42.9953	34.6527	46.6981	43.8741	48.1781	47.305	45.8398	44.3861	36.763	31.46	35.6868	49.8824	43.4578	42.4376	0.976525	0.719619
ATP6AP2	42.1123	40.5678	34.3606	52.2002	44.2644	40.1316	64.1231	45.932	50.9013	36.9841	42.8038	39.7876	44.6123	42.563	47.7701	51.376	45.4615	44.5998	0.981044	0.820064
ATP6V0A1	29.4291	22.2043	26.6708	26.3938	30.8493	30.1901	20.5358	25.5898	24.8524	22.0918	28.6384	26.6162	24.1159	23.9511	21.9591	23.5697	26.4829	24.4743	0.924157	0.21512
ATP6V0B	102.074	102.019	84.3538	86.2498	104.449	72.9262	64.78	68.4349	102.944	129.902	88.7517	84.1908	64.261	83.6543	56.6874	69.5535	85.6609	84.9932	0.992205	0.947888
ATP6V0C	77.669	74.4168	90.4472	79.6024	110.873	58.3473	92.3799	81.8112	128.567	94.7106	93.0936	85.1481	79.4426	61.7597	64.3207	62.5456	83.1933	83.6984	1.00607	0.958993
ATP6V0D1	65.2427	44.484	37.2126	46.3556	57.5571	65.9385	50.2798	47.6194	62.743	43.378	57.6512	54.2069	41.264	46.8079	49.8367	48.9712	51.8362	50.6074	0.976293	0.785739
ATP6V0E1	125.557	125.808	127.436	153.869	146.598	113.931	181.736	122.413	191.475	145.802	145.737	165.834	152.375	109.322	119.46	142.376	137.169	146.548	1.06838	0.446845
ATP6V0E2	19.0676	18.1748	22.9233	25.219	12.5134	19.502	20.387	20.6612	30.285	11.1667	12.0193	8.64985	9.39206	10.886	13.376	9.28132	19.806	13.132	0.663031	0.0390647
ATP6V1A	19.0485	17.6181	11.8072	19.0024	19.8054	28.3955	20.7712	19.3029	6.73916	18.346	14.2818	14.009	19.7674	17.7817	12.9714	21.9539	19.4689	15.7313	0.808022	0.130836
ATP6V1B2	25.3663	31.0935	28.0336	28.8707	27.2534	20.3437	34.9492	30.0657	26.9429	27.5996	24.388	22.9837	30.3886	27.3282	24.7205	32.7758	28.247	27.1409	0.960842	0.570072
ATP6V1C1	6.63179	8.37968	6.0058	12.6682	10.1198	9.11578	11.1168	12.2341	8.1145	10.4216	11.1875	8.08573	9.23101	8.00885	7.49265	12.5504	9.53401	9.38654	0.984533	0.893637
ATP6V1D	25.49	31.4804	16.3724	18.2877	20.9744	10.1004	14.525	20.7332	27.0254	27.5895	19.0812	18.2485	21.3271	29.3186	24.9755	19.6805	19.7454	23.4058	1.18538	0.21522
ATP6V1E1	43.0733	49.9384	44.6396	50.7611	58.4032	79.8027	61.6073	45.1294	60.0886	57.938	52.7104	44.1809	64.3288	53.0622	50.0038	39.4268	54.1694	52.7174	0.973196	0.78575
ATP6V1F	38.2493	36.5479	46.1386	41.3823	66.9978	14.1977	55.6833	42.0631	35.5663	69.3162	51.3046	47.8135	62.7098	40.582	27.4731	35.8947	42.6575	46.3325	1.08615	0.627938
ATP6V1G1	26.7745	38.4069	38.7603	35.381	29.2573	28.9354	27.2282	37.4329	47.4767	36.3094	32.9221	31.4369	27.159	59.0052	44.5338	46.4254	32.7721	40.6586	1.24065	0.0863189
ATP6V1H	10.8088	14.5889	12.2452	12.6976	18.9259	17.0405	7.58472	15.1563	10.6451	15.5166	12.8178	11.5474	9.72265	9.29178	13.6662	10.9253	13.631	11.7666	0.863224	0.230713
ATP7B	12.7307	13.6264	19.0687	16.1437	20.0949	18.3268	18.0943	17.4097	7.30305	13.5934	11.9528	13.1885	14.9951	16.2252	14.0443	15.2747	16.9369	13.3221	0.786574	0.0176145
ATP8B1	10.4282	9.06855	9.03304	10.6417	19.1931	13.2925	10.113	7.72735	10.8789	8.69977	11.2291	7.64982	14.0542	9.07481	9.56808	10.0328	11.1872	10.1484	0.907149	0.49029
ATP9A	6.49858	6.19039	9.50027	10.8473	24.4813	12.4191	8.25396	9.83668	4.02974	4.803	12.0193	8.83789	8.82413	8.74465	8.07307	9.92951	11.0034	8.15766	0.741374	0.237372
ATP9B	3.05424	3.33111	5.08108	3.96495	7.83757	8.14703	5.89923	4.74342	4.60739	3.84642	4.39184	3.73516	3.15329	4.10348	3.46491	4.22732	5.25733	3.94123	0.749663	0.0982385
ATPAF1	52.3692	51.6086	49.5649	49.0576	67.4877	54.7105	55.2247	48.6998	86.1237	67.6346	42.313	46.9417	40.4333	48.9493	52.1144	49.3	53.5904	54.2263	1.01187	0.915468
ATPAF2	15.6423	15.3344	23.3029	18.4443	23.7465	10.021	8.87363	16.3499	28.4833	21.397	13.9574	16.4279	12.1639	18.7911	16.6738	16.6744	16.4644	18.0711	1.09759	0.548985
ATPIF1	270.419	335.631	307.084	285.182	242.508	223.813	248.908	253.85	324.497	284.756	244.529	258.239	207.668	197.863	215.044	205.608	270.924	242.276	0.894255	0.185243
ATRAID	61.8935	57.6103	81.054	72.6809	78.7765	73.3868	90.5581	61.541	84.6109	63.6573	62.6086	70.7544	48.6811	38.7519	81.487	53.7809	72.1876	63.0415	0.873301	0.206336
ATRN	37.3645	62.5268	61.9756	56.9777	100.875	49.1363	55.4354	70.5237	42.7868	80.1808	52.6604	56.7967	69.1012	62.5238	41.6229	83.5037	61.8519	61.147	0.988604	0.93602
ATXN10	33.5585	30.4235	30.652	33.4426	52.937	45.0548	41.4929	34.449	20.6026	32.604	31.3584	38.4884	30.9565	34.0636	34.8338	32.3249	37.7513	31.904	0.845111	0.108232
ATXN1L	6.18459	7.98334	6.43409	8.72288	13.9384	3.27152	9.69159	8.18009	6.21653	11.8816	8.31787	7.30793	10.867	7.00893	4.47624	8.8304	8.05081	8.11331	1.00776	0.964741
ATXN2	12.5785	11.4466	13.9292	17.3577	16.499	51.4867	15.1323	11.5756	14.1797	16.5437	13.9823	10.7525	21.3017	8.44279	7.70371	10.9816	18.7507	12.986	0.692562	0.280073
ATXN2L	47.5357	52.2786	46.6934	46.6004	74.9579	77.0235	43.5998	46.9609	27.7406	39.2094	50.4812	49.6683	52.4023	33.5259	35.6429	35.4156	54.4563	40.5107	0.743913	0.0320954
ATXN7	6.23217	8.68165	5.03242	7.89073	5.66665	2.68391	7.46079	7.9743	3.35583	7.87409	5.91401	5.47881	6.28963	5.3581	2.60308	7.50584	6.45283	5.54742	0.859689	0.357563
ATXN7L1	6.85063	5.04857	6.58984	6.79425	9.80809	12.4349	7.00224	4.79487	4.70366	6.55503	3.83454	5.99165	7.35768	4.02801	2.8757	7.55281	7.41543	5.36239	0.723139	0.0827208
ATXN7L2	5.50904	6.43575	5.05188	3.72999	2.7387	7.60707	10.0014	6.5132	0	3.0711	5.75597	7.07715	5.77256	4.24498	5.17098	3.66368	5.94838	4.34455	0.730376	0.170849
ATXN7L3	19.2769	21.2606	19.8668	21.352	23.5127	18.2633	14.463	18.0476	14.6749	22.7563	23.681	19.8126	19.5894	13.5745	16.9024	15.6223	19.5054	18.3267	0.939571	0.483165
ATXN7L3B	39.0866	38.2936	35.9083	36.0565	40.6908	26.1404	39.1258	37.4535	36.419	39.8437	34.2863	33.8814	41.5099	26.6113	24.7644	39.0604	36.5944	34.5471	0.944052	0.458874
AUH	20.3901	34.5756	22.5242	26.5994	9.20692	58.7443	23.4234	29.1293	31.0001	30.0061	28.68	25.4538	22.446	37.5445	26.9278	31.9867	28.0742	29.2556	1.04208	0.830349
AUP1	65.766	72.0954	87.5952	69.9103	114.146	48.7869	66.8249	84.0131	107.84	81.6106	79.8017	71.6604	122.538	62.0144	54.436	83.081	76.1422	82.8728	1.08839	0.533364
AURKAIP1	132.493	97.3855	122.384	96.3335	133.996	153.714	106.632	108.245	138.978	125.824	110.678	111.576	81.1125	123.284	103.525	87.8437	118.898	110.353	0.92813	0.403472
AUTS2	19.8002	15.3061	14.0557	17.436	14.4283	7.81352	19.3956	20.8155	11.1265	8.67963	11.6533	11.0602	11.5536	12.9142	12.3119	12.1747	16.1314	11.4342	0.708821	0.0161532
AVEN	11.294	8.67221	10.7073	10.2208	16.9666	0	6.1347	13.047	13.9597	14.268	12.1857	19.3083	7.33225	15.1687	6.45494	13.5368	9.63031	12.7768	1.32673	0.194902
AVL9	4.84301	5.07688	4.90587	6.53971	8.8618	10.3069	5.15563	7.00709	2.54438	6.15226	5.52307	6.05148	7.77303	3.92424	1.95231	7.62797	6.58711	5.19359	0.788448	0.209661
AVPI1	25.8992	40.8038	40.2399	29.0175	21.6201	53.1859	26.0756	36.4966	30.8489	39.0483	24.2466	25.4709	44.7733	21.4701	21.9415	31.517	34.1673	29.9146	0.875532	0.385848
AXIN1	10.4091	12.4563	6.95972	11.19	16.7216	10.688	12.3314	10.629	10.6039	14.0868	13.0092	12.0602	11.1043	8.79182	11.1334	8.97132	11.4231	11.2201	0.982227	0.864165
AZGP1	875.082	883.622	1087.65	1021.69	1031.93	1079.98	1007.86	1084.37	1009.6	1375.44	693.76	1105.92	1002.81	1027.67	992.794	1144.51	1009.02	1044.06	1.03472	0.644613
AZI2	9.01048	13.5698	6.69691	11.1802	9.42957	12.9114	8.79927	13.191	7.30305	8.34734	10.6302	12.5816	11.2823	13.3104	8.6359	11.6862	10.5986	10.4721	0.98807	0.915236
AZIN1	17.2693	20.0622	15.7981	24.4456	39.9449	141.596	41.4557	20.229	33.9846	19.2623	18.3908	15.3253	20.9117	33.0919	32.2395	24.0018	40.1001	24.651	0.614736	0.339693
B2M	1333.93	2032.02	1464.41	1846.18	2240.43	1807.26	1186.46	1506.6	2003.99	2034.96	3547.56	4276.16	2390.86	1350.88	1568.77	1369.8	1677.16	2317.87	1.38202	0.14298
B3GALT6	4.9667	3.74632	5.51911	7.57745	11.5226	9.57633	4.17655	5.00066	0	7.74319	9.79013	7.63273	4.98423	0.820695	3.50888	3.72944	6.51071	4.77616	0.733586	0.28811
B3GAT1	0.418649	0.150985	8.86756	7.71451	0.901766	2.49334	67.68	37.577	0	1.00692	0.532344	1.25645	1.16977	10.3766	10.94	35.1337	15.7255	7.55198	0.480238	0.414436
B3GAT3	28.059	17.3727	20.3049	18.3758	3.37327	0	20.9076	20.9493	0	3.80615	26.4342	21.8298	23.353	0	11.4764	18.5814	16.1678	13.1851	0.815516	0.568118
B3GNT2	9.14368	11.3522	11.0577	13.334	9.80809	6.74949	15.8883	14.4361	9.61362	22.4845	9.13302	6.44465	11.0535	8.26355	7.02656	14.6171	11.4712	11.0796	0.965861	0.858198
B4GALT1	29.8002	33.2451	32.2191	40.8634	59.5611	26.9821	45.8306	38.2972	51.7815	41.0923	41.4646	36.0097	41.1115	49.9681	23.3398	36.0731	38.3498	40.1051	1.04577	0.724226
B4GALT2	31.0181	24.8937	38.4586	35.2048	30.3483	40.8939	39.1877	36.8361	16.0915	23.9042	31.4998	34.5054	28.405	38.101	37.4369	32.3625	34.6052	30.2883	0.875254	0.205778
B4GALT3	13.7679	16.2026	13.5982	16.6821	11.6228	19.0415	9.95185	11.9254	12.2543	9.69661	16.8437	14.4535	12.7488	9.20688	11.8018	13.2362	14.099	12.5302	0.888728	0.275076
B4GALT4	16.3939	18.307	13.1115	10.7396	13.571	15.8335	10.3856	16.4836	7.05549	22.8772	9.80677	11.4277	9.27339	9.52761	13.5958	16.975	14.3532	12.5674	0.875578	0.410257
B4GALT5	9.5433	6.26589	9.80202	13.1675	19.4937	5.51076	7.34925	9.32221	7.19302	8.297	17.6089	11.573	11.8079	7.61266	7.05294	8.66131	10.0568	9.97585	0.991947	0.968887
B4GALT7	16.9363	12.6167	16.6352	13.7745	26.8526	11.1803	17.7349	13.2116	15.1012	12.4556	17.4259	14.5475	11.5875	19.8759	21.8096	10.2019	16.1178	15.3756	0.953957	0.747486
B4GAT1	19.7526	17.8446	21.1517	18.3367	17.4007	30.6824	14.8968	16.4528	25.0174	32.8054	21.6181	21.5904	22.6071	10.7351	15.6449	16.1014	19.5648	20.765	1.06134	0.689612
B9D1	8.46813	8.03996	9.72414	8.08653	13.6378	0	3.59407	6.67783	0	0	9.66537	8.94901	8.2562	6.1222	9.89347	7.93797	7.27856	6.35303	0.872841	0.657063
BAAT	320.923	462.798	387.184	456.684	342.014	479.452	459.186	656.64	362.938	608.329	269.541	304.386	460.05	452.533	262.946	608.255	445.61	416.122	0.933826	0.640813
BABAM1	44.6718	39.36	46.3041	37.4076	45.6227	38.5277	38.283	46.7757	25.4163	38.0313	43.3361	42.8219	51.2749	45.4778	32.046	39.7838	42.119	39.7735	0.944312	0.478994
BACE1	27.4025	25.9317	20.6845	20.3926	16.165	29.9042	20.4118	21.9988	14.8124	21.689	17.4176	20.5477	22.0222	13.2538	15.4866	21.1742	22.8614	18.3004	0.800495	0.0409988
BACH1	6.27023	9.22897	6.94026	8.24317	12.7694	4.52613	5.91162	8.07719	5.91396	7.61229	6.82065	7.36776	6.34049	9.11255	4.5466	9.68526	7.74588	7.17495	0.926292	0.602791
BAD	59.02	53.5243	53.1372	44.6815	52.5919	68.4477	45.5579	41.1371	32.5955	69.1752	62.2925	51.3948	36.9749	32.1675	33.5498	45.6739	52.2622	45.478	0.870189	0.276166
BAG1	16.2131	10.3236	16.5865	15.0374	14.6509	31.6352	20.6721	17.4714	14.4961	23.2799	13.3419	14.0859	12.681	11.6407	15.4954	15.9323	17.8238	15.1191	0.848256	0.313324
BAG2	8.18269	6.86983	6.31729	7.22501	8.53894	0	13.7318	6.00902	12.5706	9.79731	6.53785	6.22242	10.3245	13.2821	4.32674	5.63643	7.10932	8.58724	1.20788	0.421912
BAG3	14.7574	8.10602	7.68003	10.6907	15.4859	6.92418	15.3677	10.0733	9.86118	7.69285	10.2227	8.78661	13.41	5.31094	15.082	10.6904	11.1357	10.1321	0.909878	0.558442
BAG5	6.33683	6.36969	6.04474	10.1816	7.41452	3.57326	8.88602	5.73121	9.55861	6.86718	10.8798	7.76094	8.08667	5.9807	6.37579	5.15733	6.81723	7.58337	1.11238	0.448983
BAG6	63.1875	67.5281	77.1215	75.8039	101.02	56.5051	69.5762	73.1783	54.7247	75.3879	85.6075	72.5921	81.0192	62.1653	57.5052	69.5911	72.9901	69.8241	0.956625	0.611079
BAHD1	9.26737	9.69136	10.2108	10.8277	14.4728	13.4037	15.9378	13.4688	10.0537	9.47509	11.1875	8.32506	10.0024	14.4518	11.5907	10.8407	12.1601	10.7409	0.883292	0.21428
BAIAP2	44.2056	54.5434	56.7777	51.2114	33.0981	50.1527	91.0167	77.5616	37.1617	54.0916	32.9305	33.0694	33.7453	51.1284	55.9926	49.1872	57.3209	43.4133	0.757374	0.0895357
BAIAP2L1	24.4434	36.5856	35.7623	33.2958	54.6849	45.3883	23.7332	31.1975	28.0982	38.6052	35.7419	40.2321	25.7095	28.913	29.4869	26.0027	35.6364	31.5987	0.886698	0.355726
BAIAP2L2	10.1618	26.7904	6.97919	8.997	11.4558	0	3.49492	2.00644	10.8652	9.91814	17.3594	31.8215	19.4283	1.15086	3.67597	2.64912	8.73569	12.1086	1.3861	0.486595
BAIAP3	10.5328	8.36081	12.4594	9.3886	10.5651	1.9375	5.577	10.382	4.15352	3.91691	11.1959	6.57286	7.3492	8.65032	7.00897	5.96522	8.65041	6.85161	0.792056	0.239837
BAK1	4.79544	3.71801	9.17905	6.98026	9.65223	4.31967	6.56847	6.33828	6.14777	2.55757	9.87331	8.26523	10.5788	5.00907	3.55285	5.65522	6.44393	6.45497	1.00171	0.993223
BAMBI	12.3026	15.0419	13.4717	14.8123	27.0084	0	2.7885	8.00517	28.5933	30.2679	19.705	15.086	10.8585	8.96162	19.0834	8.33252	11.6788	17.611	1.50795	0.179885
BANF1	76.1656	55.5909	55.9503	66.9342	74.379	24.6793	66.6638	49.1114	64.6272	70.605	76.9237	78.3786	58.48	48.1758	45.2901	43.5696	58.6843	60.7562	1.03531	0.79222
BANP	8.1256	6.14321	7.93311	7.22501	5.44399	10.7674	5.21759	7.81996	2.81945	11.64	6.2384	6.33354	7.51873	8.09375	11.7842	6.98917	7.33449	7.67715	1.04672	0.783591
BAP1	26.9268	35.7458	33.942	34.2552	41.9154	26.0292	32.768	38.4618	26.6266	34.648	34.1948	34.7789	37.2292	34.4503	16.8673	33.1892	33.7555	31.498	0.933122	0.467565
BAX	39.6765	36.2836	41.0186	28.714	56.5663	36.1137	36.8206	29.0059	66.1263	40.2465	49.0339	55.5915	53.9959	28.6111	65.7542	32.0243	38.0249	48.923	1.2866	0.0907758
BAZ1B	14.4529	12.6639	11.3594	13.5885	16.5101	12.0697	11.4267	15.1152	14.056	13.0899	13.7578	12.8551	16.2581	11.5086	16.2253	14.7017	13.3983	14.0566	1.04913	0.465422
BAZ2A	17.4976	21.4682	17.9395	23.31	21.2193	9.57633	13.8062	19.8586	17.068	14.3888	18.7402	17.3083	18.9282	13.9141	8.50398	13.5838	18.0845	15.3044	0.846274	0.190248
BBC3	3.56803	7.92672	8.52688	12.2375	20.3064	0	5.49025	4.24953	4.99248	5.99116	14.3234	14.1287	13.232	3.89594	1.92593	4.71581	7.78817	7.90066	1.01444	0.969124
BBIP1	3.52046	3.91618	5.3439	7.58724	5.83364	16.0558	4.25091	6.13249	4.11226	4.00753	3.4436	4.34202	5.99295	6.69763	4.46745	8.40767	6.58008	5.18389	0.787815	0.391193
BBOX1	82.1124	59.6203	37.9524	31.6119	14.2835	31.6035	49.5857	39.0483	60.1436	57.5755	9.59882	8.31651	4.11962	38.7519	30.4103	33.1516	43.2273	30.2585	0.699986	0.241172
BBS1	5.09991	8.03053	9.24718	8.28233	7.09166	7.86117	4.11459	6.59552	2.80569	6.88731	8.95835	6.57286	9.40054	7.08439	5.03028	6.98917	7.04036	6.71607	0.953939	0.739772
BBS10	7.64987	6.2942	4.95454	6.79425	7.53698	4.92315	3.20987	4.33185	0.880217	4.47071	4.25875	5.28222	5.36568	2.84885	4.04533	5.054	5.71184	4.02572	0.704803	0.0480859
BBS2	8.99145	13.0508	10.9993	11.0235	15.7085	0	5.80008	8.23154	19.1447	10.2504	9.43247	10.4277	7.91713	6.52783	7.09691	6.26583	9.22565	9.63287	1.04414	0.858849
BBS4	6.08944	9.32334	13.1407	8.18443	7.21413	14.2771	13.9921	11.1229	5.24004	7.76333	5.34839	6.4532	7.80694	9.36725	8.43363	10.3241	10.418	7.5921	0.728747	0.0514625
BBS5	12.3597	13.4471	18.7961	16.643	13.7046	13.8007	12.6908	13.9216	7.94946	6.08178	11.8696	12.8038	8.63764	11.7161	7.53662	12.3532	14.4204	9.86853	0.684343	0.00206912
BCAM	11.922	25.3938	23.4878	22.2526	32.5192	3.63678	3.80475	9.99103	15.5688	17.5808	45.1161	29.2915	36.0255	8.65975	9.9902	12.635	16.626	21.8585	1.31471	0.403764
BCAP29	11.6651	6.74715	9.05251	14.3423	15.0962	8.0041	10.2493	13.4586	8.78842	9.16295	17.2097	11.7611	11.1891	10.4898	0	11.968	11.0769	10.0711	0.9092	0.627678
BCAP31	124.881	116.4	134.24	119.957	154.714	67.749	95.2428	125.428	118.733	153.293	151.327	152.988	140.754	122.548	130.339	118.797	117.326	136.097	1.15999	0.106358
BCAR1	32.9781	24.9503	24.9674	23.4177	49.0182	24.0441	23.9067	27.2258	43.447	26.9955	31.1837	29.907	30.6174	27.2905	22.2229	26.51	28.8135	29.7717	1.03326	0.804535
BCAR3	9.60039	7.95503	8.41981	7.19564	6.66861	6.3207	5.62657	12.1209	8.77466	6.83697	9.20788	8.46181	11.9774	8.32959	6.75394	10.0892	7.98846	8.80394	1.10208	0.407308
BCAS2	19.1151	25.6864	18.397	15.3018	22.4105	7.28944	26.6952	21.7518	28.6346	7.39077	20.1126	18.522	17.1397	18.8477	30.1025	25.6364	19.5809	20.7983	1.06217	0.725429
BCAS3	4.95719	7.04912	8.303	10.5047	14.1165	3.3668	8.35311	9.55887	5.40508	8.44804	6.29663	7.69256	11.6384	9.28235	6.06799	8.00373	8.27616	7.85434	0.949032	0.764324
BCAT2	9.09611	10.7954	17.7254	20.8918	8.41648	4.33555	10.2121	5.02124	25.4163	12.9187	17.6838	17.8553	33.3554	6.1505	6.34061	6.42553	10.8118	15.7683	1.45843	0.24661
BCCIP	38.1161	39.2845	37.3392	32.8846	49.4746	42.752	49.4618	43.5037	48.7558	48.8254	31.6828	38.3346	26.2859	48.4116	31.0259	36.6462	41.6021	38.746	0.931348	0.465722
BCHE	155.1	126.667	106.323	118.018	86.6029	150.251	165.724	180.662	71.8615	103.723	58.117	77.3529	59.5226	159.158	112.662	203.56	136.169	105.745	0.776571	0.18416
BCKDHA	53.806	71.1895	48.9517	38.1712	34.4007	51.4867	45.7686	71.2542	71.6414	74.0185	42.1134	43.2407	41.8744	63.1275	50.936	72.832	51.8786	57.473	1.10784	0.438745
BCKDHB	30.7517	54.232	28.861	31.2007	33.8663	54.9646	25.8773	35.6837	42.7318	51.6146	21.3187	26.9752	20.3353	49.9869	28.4492	39.5114	36.9297	35.1154	0.950872	0.765043
BCKDK	45.6613	35.708	54.3734	34.4118	55.7091	87.0763	49.3255	57.1577	37.7668	41.777	35.6421	38.9414	35.8729	47.0721	37.5776	42.912	52.4279	39.6952	0.75714	0.0669237
BCL2L1	46.6318	36.8781	45.759	32.1112	85.2781	22.3924	30.909	47.3828	64.6822	28.5159	57.8092	56.0104	49.5541	61.8351	42.2649	36.7401	43.4178	49.6765	1.14415	0.456054
BCL2L11	3.21599	2.69886	5.13949	5.04185	6.30123	1.84221	4.01544	5.155	7.86694	7.26994	7.99347	4.79503	5.73865	10.5747	7.61577	4.54672	4.17626	7.05015	1.68815	0.00601939
BCL2L12	7.8687	8.27588	9.66574	8.51729	8.39421	0	3.01158	7.86112	12.1305	5.52798	7.76889	7.96607	8.4003	7.21646	12.3646	7.45887	6.69932	8.60421	1.28434	0.214632
BCL2L13	18.7916	21.0247	21.8623	22.8792	23.8912	30.4759	18.528	24.3036	13.0657	26.5927	18.8067	21.0947	17.7924	23.687	16.41	24.3869	22.7196	20.2295	0.8904	0.25429
BCL2L2	12.9401	15.3627	10.6002	15.9087	12.8696	5.68545	16.1113	12.3061	10.989	15.1944	13.7827	14.9663	18.7163	14.6687	8.38966	11.6768	12.723	13.548	1.06484	0.624719
BCL2L2-PABPN1	55.4806	60.6961	61.0801	43.7025	39.0431	31.5717	19.8417	53.824	52.2766	41.2735	37.0561	44.0527	36.407	31.7619	52.1232	47.1205	45.655	42.7589	0.936567	0.632477
BCL3	46.7841	29.4893	38.7019	35.4202	36.4937	15.9447	18.0571	29.8393	17.5906	24.9313	41.2899	41.309	40.0773	22.8946	17.606	22.2263	31.3413	28.4906	0.909045	0.595029
BCL6	18.687	30.0083	16.8104	18.1604	42.0045	11.4821	14.1656	26.0322	21.0977	20.8935	17.035	20.334	28.2525	22.904	26.0132	20.7045	22.1688	22.1543	0.999345	0.997008
BCL6B	0.485253	0.500139	10.5613	21.3226	15.6863	0	0	0.257235	0	0	31.4582	8.55583	25.5993	0.641463	0	0.413338	6.10159	8.33352	1.36579	0.690553
BCL7A	6.18459	5.07688	6.01554	4.53277	7.53698	2.36629	3.08594	7.02767	9.26979	3.81622	6.1885	5.17966	7.67979	4.86757	4.5378	5.11976	5.22833	5.83238	1.11553	0.517504
BCL7B	24.2436	22.4496	21.9694	28.6455	42.0267	0	22.3824	22.3486	0	30.3283	29.1458	28.6761	37.9073	33.1485	17.6499	24.5842	23.0082	25.18	1.09439	0.714675
BCL7C	21.0276	17.6747	27.4593	21.3128	27.6319	35.6055	24.9726	18.0168	19.0897	19.071	24.7789	22.5477	25.7858	12.6689	9.80552	12.9732	24.2126	18.3401	0.75746	0.0699812
BCL9	6.2512	6.10547	7.48535	8.72288	7.7485	1.4293	6.19667	3.77622	4.08476	5.13528	6.87888	5.8207	4.56888	3.13185	3.43853	4.45278	5.96445	4.68896	0.786151	0.202297
BCL9L	13.0067	15.9384	11.3984	9.75083	15.5415	17.8663	7.89456	13.6026	10.1087	15.1239	14.9056	13.4449	13.2659	8.54655	9.06681	12.6726	13.1249	12.1419	0.925101	0.52108
BCLAF1	8.27784	11.2861	5.81113	9.13406	10.6097	0	6.90309	8.28298	2.58564	0	11.6949	6.64124	12.8675	12.9896	10.9927	9.98587	7.53811	8.46969	1.12358	0.670281
BCO2	8.48716	17.8729	3.96169	5.72714	13.1591	13.2131	0.89232	5.7415	11.7729	7.3807	5.63952	8.79516	3.46692	4.86757	6.08558	1.93517	8.63186	6.24294	0.723244	0.318554
BCOR	5.50904	5.40716	5.30496	5.35513	6.04517	1.39754	5.34153	5.88555	2.47561	5.17555	6.37149	4.36766	5.93361	5.54677	4.19483	6.80129	5.03076	5.10835	1.01542	0.916048
BCR	8.88678	9.57813	11.447	13.0794	14.2279	17.4216	12.0339	11.6888	11.0852	9.16295	13.0175	12.3679	13.749	10.886	12.2767	13.1798	12.2954	11.9656	0.973177	0.767988
BCS1L	25.5281	21.4871	29.8343	17.7199	27.3202	10.7674	30.5991	25.4869	50.1036	28.9086	22.2836	26.2487	20.5642	20.5079	36.7597	21.3245	23.5929	28.3376	1.20111	0.299068
BDH1	167.65	194.45	218.701	174.37	141.889	182.871	183.087	251.453	109.972	190.881	138.018	192.852	148.323	151.329	133.382	228.21	189.309	161.621	0.853742	0.14885
BDH2	116.699	119.684	111.852	101.444	70.8164	50.8355	137.653	98.7167	67.2816	90.1795	76.0337	88.9431	66.3378	88.1917	85.972	114.1	100.962	84.6299	0.838231	0.176099
BECN1	25.3759	28.9986	27.1478	28.9294	38.9095	62.27	38.4441	33.42	41.4115	34.2453	34.8852	27.0778	34.1946	33.3561	32.1955	32.7476	35.4369	33.7642	0.952797	0.716019
BEND7	7.33588	8.47405	7.39775	9.89768	12.7583	0	8.1796	9.6309	6.21653	6.25296	12.6432	11.8893	10.4177	7.73529	3.3242	14.3165	7.95927	9.09946	1.14325	0.550867
BET1	11.4082	13.8718	11.2913	16.1535	14.0609	18.4698	17.549	14.4772	2.20054	6.68593	14.1404	11.8465	12.0537	14.1594	11.8546	12.3532	14.6602	10.6618	0.72726	0.039537
BET1L	35.7469	33.1413	39.1107	28.2245	27.2645	47.2464	37.874	32.6483	32.568	34.7286	25.095	26.9752	28.7356	32.8655	32.8463	30.2582	35.1571	30.5091	0.867793	0.0985398
BEX1	1.40818	0	15.8078	12.7368	12.9476	0	0	0.246946	0	2.4166	16.4611	5.71813	5.61998	0	0	1.33395	5.39341	3.94372	0.73121	0.656182
BEX3	39.4006	63.2722	57.8874	47.6185	58.1917	9.67162	7.59712	26.9171	17.288	28.2038	49.7575	55.0702	28.8882	23.8096	5.6019	29.5161	38.8195	29.7669	0.766802	0.364798
BEX4	1.17032	2.25534	6.4633	9.32986	4.05238	0	0	3.53956	0	0	13.633	5.37624	14.0542	3.86764	2.22493	6.33159	3.35134	5.68595	1.69662	0.324719
BFAR	12.3406	12.9659	17.3263	13.6081	15.6863	11.6091	12.8891	12.8309	8.26579	12.8986	16.0951	13.1115	14.9357	10.4615	7.95874	13.3771	13.657	12.138	0.888774	0.246766
BHLHE40	45.4139	61.4416	77.0047	78.3982	80.5132	176.868	89.4303	212.302	119.888	68.5509	54.1993	41.9159	56.1065	84.3996	46.1343	167.374	102.671	79.8211	0.777441	0.394202
BHMT	658.45	501.799	293.019	270.527	119.723	642.996	136.537	248.706	358.688	190.287	126.215	172.262	156.435	168.233	137.304	105.89	358.97	176.914	0.492839	0.051046
BHMT2	398.421	363.62	288.24	276.117	262.67	138.023	275.578	362.609	242.142	271.404	180.739	231.982	192.3	229.323	230.162	247.42	295.66	228.184	0.771779	0.0556109
BICD2	6.02284	5.45434	5.42177	7.83199	12.9364	6.71772	7.88216	5.67976	8.7334	3.15165	8.64227	5.84634	7.94256	3.78275	7.23762	7.05493	7.24338	6.54894	0.904128	0.559362
BID	29.2674	22.9686	40.3567	31.651	45.7117	21.3443	34.6022	20.7332	20.3963	25.616	26.8667	33.0438	40.8572	29.3281	43.3905	21.9727	30.8294	30.1839	0.979063	0.885025
BIN1	29.9239	23.4688	20.3633	21.8121	30.8604	36.7648	28.1701	22.5956	20.6713	22.4945	28.2392	38.9072	18.0043	15.4611	18.6965	23.1845	26.7449	23.2073	0.86773	0.302693
BIN3	10.8278	11.1352	12.3134	18.18	10.0641	0	2.34234	13.8393	0	3.84642	12.0775	11.6841	7.76456	5.99957	12.9363	15.9417	9.83776	8.78127	0.892609	0.713652
BIRC2	31.7698	29.008	34.5455	35.3125	50.6325	26.2039	19.5443	28.8721	28.0432	42.3308	38.2289	38.0012	27.515	28.9507	18.503	31.0098	31.9861	31.5728	0.98708	0.922765
BIRC6	4.89059	6.51124	4.75013	6.65719	6.80221	9.98924	6.65522	6.27655	4.31856	8.28693	5.65615	5.76087	7.84932	5.2166	4.71369	7.34614	6.56655	6.14353	0.935581	0.593362
BIVM	13.1209	11.0219	10.0356	12.7074	13.3818	11.3391	10.0014	14.2097	6.86294	8.11575	10.4389	10.0431	7.09491	13.2632	4.96872	12.945	11.9772	9.21656	0.769507	0.0414003
BIVM-ERCC5	7.81162	7.6625	7.55349	7.84178	7.61491	0	15.0827	4.23924	0	4.62175	1.61367	6.02584	12.5623	4.55627	10.94	7.08311	7.22578	5.92536	0.820031	0.549581
BLCAP	68.9439	74.7377	54.5584	59.4155	51.935	45.3724	77.0866	61.8085	77.6654	60.5661	63.299	60.0105	59.9719	39.9216	50.6106	50.0797	61.7323	57.7656	0.935744	0.489667
BLMH	4.21504	3.71801	9.39319	9.96621	10.8212	0	5.52743	4.68169	1.25156	2.84958	9.87331	5.31641	8.26467	2.72622	3.86944	4.31187	6.04034	4.80788	0.795962	0.474013
BLNK	9.27689	20.015	17.3166	19.3646	15.0517	0	10.5219	12.9544	14.0147	22.1421	19.023	20.4024	18.8519	8.71635	7.21124	17.4354	13.0626	15.9746	1.22293	0.352458
BLOC1S1	136.47	166.244	175.58	141.084	170.478	198.244	98.651	165.639	235.637	242.254	129.717	140.526	136.363	131.17	171.715	168.163	156.549	169.443	1.08237	0.519184
BLOC1S2	15.0048	15.7591	12.9753	16.5549	10.5874	20.2643	11.3399	14.7036	9.64113	16.8659	11.7116	13.6158	15.2663	11.7539	14.6687	11.2635	14.6487	13.0983	0.894167	0.282983
BLOC1S4	5.69934	8.53067	8.29326	8.57603	9.84149	6.05072	4.74665	4.59937	15.1287	9.80737	7.26982	8.26523	5.68779	1.56592	6.6572	6.41613	7.04219	7.59978	1.07918	0.724131
BLOC1S5	10.6851	6.30363	9.31532	0	8.56121	0	5.98598	5.6386	1.77419	6.48455	9.25779	8.76097	10.2058	0	10.5179	11.8553	5.81123	7.35706	1.26601	0.468954
BLVRB	266.347	172.425	207.049	184.904	142.212	199.07	208.22	227.499	184.254	133.225	140.414	154.723	105.05	124.538	103.42	160.817	200.966	138.305	0.688203	0.00210398
BLZF1	3.42531	5.48265	3.74754	6.38307	3.84085	7.73412	2.55303	4.40387	3.47961	3.14158	5.14876	6.2908	8.45964	2.97148	6.41097	4.78157	4.69631	5.08555	1.08288	0.674636
BMF	4.19601	10.4557	9.47106	10.8179	14.0275	9.92571	9.33218	19.9409	9.18726	11.6098	14.9805	7.62418	14.6052	9.62194	3.67597	12.9262	11.0209	10.5289	0.955357	0.816938
BMI1	9.40058	11.607	1.74236	9.28091	9.73016	0	13.4096	4.40387	6.40908	0	8.85853	7.26519	20.8439	10.9898	16.2077	5.48612	7.44681	9.50754	1.27673	0.484836
BMP1	21.0942	13.4566	32.6864	22.0471	16.7328	33.6998	26.0384	16.8644	23.6971	23.3202	19.6219	14.5902	18.3433	20.1778	24.6325	12.0807	22.8274	19.558	0.856775	0.309522
BMP2	9.79069	8.20982	6.39516	10.3382	13.9941	5.52664	3.63125	12.6148	25.7051	11.7608	14.0406	11.5987	11.6807	3.21675	8.37207	12.9544	8.81258	12.4161	1.40891	0.188854
BMS1	9.53379	13.013	10.6781	13.3046	23.3346	8.63934	16.8178	10.1865	12.7356	10.6935	14.5979	11.5303	12.2317	15.2347	8.57434	10.155	13.1885	11.9691	0.907545	0.53396
BNIP1	6.62227	3.45379	15.0096	7.63619	8.63914	0	7.98131	4.71255	6.01023	6.18247	7.12842	7.11989	7.17967	6.90516	2.31287	6.81068	6.75686	6.20617	0.9185	0.747017
BNIP2	6.24168	10.0028	9.64627	10.8963	11.9901	8.43289	7.10138	10.9274	7.06924	9.33412	9.54892	7.49597	9.85827	13.9707	4.62575	9.24374	9.40485	8.89334	0.945612	0.673532
BNIP3	100.419	124.601	97.1052	108.62	116.172	128.653	124.293	109.016	135.718	168.689	97.2276	100.003	130.404	102.521	104.537	123.71	113.61	120.351	1.05934	0.498535
BNIP3L	6.79354	13.1357	12.8487	23.7016	28.1106	10.5292	14.463	13.2322	3.58963	11.6903	18.5405	11.2995	20.4031	14.2537	6.49891	11.7332	15.3518	12.2511	0.798024	0.346383
BOD1	15.471	14.0416	15.4574	14.1955	17.2894	23.6788	9.90228	11.3595	15.1975	12.4556	17.401	12.65	14.0627	9.15971	16.0934	12.4941	15.1744	13.6892	0.902125	0.408539
BOK	163.483	241.567	252.195	202.075	170.311	160.59	187.623	223.229	222.42	337.65	174.451	207.767	234.496	160.809	163.634	248.548	200.134	218.722	1.09288	0.457015
BOLA1	20.4282	15.2873	26.739	26.061	18.9927	34.9385	29.7936	23.038	8.33455	35.4636	20.7032	20.1118	23.8192	13.3009	16.067	24.8003	24.4098	20.3251	0.832661	0.28473
BOLA2	24.9762	24.1671	26.7584	19.1884	60.897	27.7444	32.1607	24.4785	35.9651	15.577	24.8788	18.2314	27.2438	13.4141	31.0611	24.3212	30.0463	23.8365	0.793326	0.269323
BOLA2B	9.10562	6.00166	9.46133	4.53277	10.6542	0	14.5126	6.59552	8.7334	10.3209	9.05816	5.93182	12.4691	1.73572	15.3635	5.80552	7.60796	8.67726	1.14055	0.627078
BOLA3	28.6394	27.5454	33.796	24.8568	24.4701	54.2341	16.5451	22.7705	52.9643	33.1679	21.5766	16.5988	22.0561	24.8001	7.56301	27.44	29.1072	25.7708	0.885378	0.59798
BOP1	16.0133	13.0413	9.08171	11.7284	16.7216	7.41649	12.604	14.364	11.8967	17.2485	13.8326	15.2484	12.7403	14.3386	9.16355	12.1653	12.6214	13.3292	1.05608	0.627111
BORCS6	9.75263	7.62475	11.9532	13.1382	15.4079	9.48104	7.436	8.07719	3.38333	12.4656	11.7947	10.4362	17.0464	12.8387	10.4211	5.27945	10.3589	10.4582	1.00959	0.957854
BORCS7	26.3273	29.2251	18.4944	25.3365	21.0635	5.76486	22.0106	17.955	19.3098	30.9023	18.5738	19.0348	25.7349	17.4516	9.17234	18.5532	20.7721	19.8416	0.955202	0.787832
BORCS8	8.25881	7.92672	10.7462	8.4096	13.8605	6.49539	18.6892	10.3717	4.63489	5.26618	9.27443	12.1884	16.2072	7.55606	8.9349	11.3574	10.5948	9.42744	0.889821	0.557939
BPGM	8.75358	5.91673	2.57948	9.56482	5.54419	15.3571	16.0618	5.46368	7.30305	17.6211	6.59607	5.39334	8.01038	5.94297	4.70489	5.98401	8.65516	7.69447	0.889003	0.676907
BPHL	84.1105	85.3161	84.4025	71.6432	65.25	70.7029	79.4289	78.498	128.017	119.189	52.6771	55.3437	60.5313	96.5307	87.7836	95.7535	77.419	86.9782	1.12347	0.388727
BPNT1	13.2921	15.0702	11.4178	14.2249	22.2213	15.4524	19.9905	12.2753	15.7476	14.3284	13.4916	12.6842	13.588	18.2062	12.5405	13.4053	15.493	14.249	0.919702	0.422232
BPTF	5.33778	5.92617	4.682	6.40265	7.29206	4.03381	3.79236	5.23731	4.90996	3.91691	5.90569	6.29935	9.33272	4.01858	2.69102	5.53309	5.33802	5.32592	0.997733	0.988537
BRAP	5.18554	6.24701	6.40489	5.60966	10.0641	19.4544	5.97359	5.39166	3.85095	7.69285	6.87056	5.33351	7.91713	8.16922	4.87198	6.05916	8.04136	6.34567	0.789129	0.374253
BRAT1	21.1323	21.0247	21.5508	25.7575	19.6719	34.5574	26.0012	24.211	16.7516	21.9206	24.5627	26.1632	21.3864	17.8478	14.1323	15.9229	24.2383	19.8359	0.818371	0.0738975
BRCC3	9.44815	8.39855	4.45812	8.65435	6.14537	6.19365	8.89842	5.8341	6.43659	8.76018	6.59607	6.85492	6.58631	4.91474	4.15965	10.108	7.25384	6.80206	0.937718	0.634913
BRD1	10.0286	7.61532	12.1673	6.47118	9.56317	11.8156	9.74116	12.2033	10.9202	14.6809	11.1293	8.29087	7.12881	6.77309	7.71251	6.86705	9.95069	9.18784	0.923336	0.550188
BRD2	33.7298	38.9919	36.5604	32.9825	33.5991	19.0733	17.487	25.8676	27.0529	38.9073	41.0154	35.2661	42.5864	26.8565	20.8071	28.0788	29.7865	32.5713	1.09349	0.496993
BRD3	8.13512	7.9456	7.46589	8.86973	10.6542	5.98719	16.6938	13.3865	4.29106	16.7249	11.7365	7.00023	11.9011	9.31065	10.4035	14.7299	9.89226	10.7622	1.08794	0.652368
BRD4	18.7346	19.3355	21.9986	19.8345	24.4145	18.0251	18.8503	23.7788	15.0187	25.2233	18.6903	19.0861	16.4107	23.6398	15.6976	17.1629	20.6215	18.8662	0.914879	0.286887
BRD7	24.4054	25.2428	19.3412	26.2959	32.163	0	18.2306	24.9827	26.7503	25.1024	32.9887	31.36	32.1517	27.4886	12.778	24.0112	21.3327	26.5789	1.24592	0.224909
BRD8	22.7688	25.3183	21.1323	25.7379	24.5035	12.8002	15.4173	14.2508	8.76091	19.2523	21.6514	18.3596	25.5654	14.1877	10.1837	17.6796	20.2411	16.9551	0.837653	0.250439
BRD9	8.8297	9.26672	10.0064	12.492	9.80809	10.6562	6.22145	8.49906	5.06125	6.25296	14.0822	10.838	8.20534	8.77295	3.90462	7.53403	9.47247	8.08141	0.853147	0.313794
BRE	12.8544	14.202	11.009	10.2599	12.9253	14.6901	11.7489	12.0592	7.2893	11.1566	14.8557	12.5218	9.58702	17.2535	11.0103	12.2123	12.4686	11.9858	0.961279	0.697715
BRF1	11.0086	12.9375	13.3257	12.4529	16.7884	0	9.38176	10.2277	6.21653	9.2435	15.804	11.1457	6.02685	10.4332	10.5618	5.89007	10.7653	9.4152	0.874586	0.53352
BRF2	4.9001	5.94504	6.5509	4.1118	5.74458	0	5.9488	4.764	8.1145	5.51791	6.06373	5.33351	9.23948	2.34889	4.9951	1.52184	4.74565	5.39187	1.13617	0.591081
BRI3	86.1086	103.831	111.91	114.621	120.08	102.973	175.056	140.09	156.582	167.491	142.044	131.722	144.009	111.964	102.391	128.595	119.334	135.6	1.13631	0.20951
BRICD5	7.68792	4.75603	5.99607	5.59008	8.80613	0	2.68935	3.90998	3.31457	0	8.78367	5.00871	3.56017	5.91467	11.8282	2.60215	4.92945	5.12652	1.03998	0.906593
BRIX1	10.6565	9.96502	8.45874	8.32149	3.97445	7.33709	13.422	10.7216	10.4801	8.92129	10.7716	10.8978	9.1971	5.68827	8.07307	9.82617	9.10711	9.23193	1.01371	0.916457
BRK1	71.8554	77.7196	72.2546	92.6916	116.951	72.7356	61.285	64.2368	101.032	75.3678	101.436	85.6353	102.677	70.0327	66.7567	76.2891	78.7163	84.9034	1.0786	0.468996
BRMS1	24.0628	18.7788	25.8045	23.31	24.2363	12.959	22.023	18.9222	25.4438	21.2359	30.0192	27.6163	30.5751	19.2439	11.538	23.4851	21.2621	23.6446	1.11206	0.391198
BROX	5.49002	8.60616	8.20566	8.84036	10.6097	24.0123	9.58005	9.12671	4.23604	8.27686	4.79109	5.66685	12.7657	15.1781	3.90462	9.7792	10.5589	8.07482	0.764743	0.335998
BRPF1	3.71076	4.63336	4.30237	4.77752	6.63521	6.95594	5.42828	3.96143	1.40285	5.6186	6.04709	4.36766	7.95104	2.61302	1.07289	3.54156	5.05061	4.07684	0.807198	0.326445
BRPF3	14.7384	11.7863	7.07653	16.4472	8.7616	12.2285	6.72958	14.364	13.6021	16.2617	11.2042	15.6928	19.6996	15.1593	11.5204	23.1751	11.5165	15.7894	1.37102	0.0439006
BRWD1	6.07993	10.6161	6.37569	8.91868	6.81334	11.6091	3.73039	10.8039	5.33632	6.84704	5.28185	6.5985	6.73041	7.49946	4.58177	5.77734	8.1184	6.08159	0.749112	0.0842929
BSCL2	10.1142	10.5878	16.6547	5.25723	13.5599	5.84426	33.177	10.6804	17.4668	18.4064	15.6958	14.7355	3.63646	11.7256	0.879419	9.32829	13.2344	11.4843	0.867759	0.659265
BSDC1	51.3321	77.6725	58.4714	68.0502	54.2061	67.606	63.0325	65.0497	56.774	70.3332	63.8979	63.0533	80.8921	55.1281	47.3743	58.2525	63.1776	61.9632	0.980778	0.799722
BSG	157.631	132.046	138.932	146.448	251.092	170.071	126.102	155.71	239.997	163.674	233.391	182.493	146.806	170.148	152.975	127.891	159.754	177.172	1.10903	0.397312
BST1	4.27213	5.09575	12.2452	6.93131	3.74066	9.05225	8.96038	5.6386	7.38557	12.4757	7.76057	6.52158	3.26349	6.66933	18.0281	7.46827	6.99204	8.69658	1.24378	0.38829
BST2	40.3426	71.2556	162.546	201.605	259.464	84.8688	113.424	125.809	114.566	105.223	412.375	559.223	254.722	113.539	135.123	110.756	132.414	225.691	1.70443	0.190298
BTAF1	16.3939	20.3641	14.2504	16.2318	12.9476	12.2126	17.14	18.0682	8.26579	13.3114	12.7763	11.9833	9.32425	14.9895	12.3822	13.5556	15.9511	12.0735	0.756911	0.00779418
BTBD1	12.0457	12.2109	12.693	15.6836	23.457	11.2756	11.8728	13.1396	15.2388	14.8923	12.3604	11.0431	15.012	12.0463	12.8219	14.9929	14.0473	13.551	0.964668	0.75455
BTBD10	4.84301	2.85928	5.80139	6.44181	8.22722	0	1.66071	4.70226	2.70942	2.58778	10.4057	5.15401	8.91737	2.94318	7.80045	6.13431	4.31696	5.83152	1.35084	0.30612
BTBD2	41.4748	43.9839	41.807	39.7082	40.0785	27.4903	40.7245	37.6078	53.927	41.7367	39.5016	38.9243	35.856	36.0917	28.9505	37.2474	39.1094	39.0294	0.997955	0.979684
BTBD6	30.314	26.1488	36.1906	34.8426	40.3568	36.5107	35.792	31.8355	43.9558	24.9313	34.4776	31.7617	37.0936	29.4318	35.0976	27.6843	33.9989	33.0542	0.972215	0.724944
BTBD7	4.05329	5.86011	4.50679	4.83626	7.85983	7.44826	5.22999	4.764	1.2103	2.64819	5.59793	4.36766	6.64565	4.63174	5.33807	4.16156	5.56982	4.32514	0.776532	0.134786
BTD	57.6119	56.1476	61.119	45.357	60.2068	48.771	44.2442	60.3886	34.301	66.3659	46.9793	47.8135	48.8252	49.9586	47.8756	62.6583	54.2308	50.5972	0.932998	0.413985
BTF3	198.64	221.137	197.315	239.659	292.729	208.392	217.23	194.264	236.297	151.934	217.038	215.067	235.149	207.768	156.22	181.803	221.171	200.159	0.905	0.221947
BTF3L4	6.15605	6.75659	6.37569	6.47118	8.18269	5.71721	9.38176	5.6386	4.68991	6.84704	4.9325	5.58993	5.34873	5.1034	3.64959	7.14887	6.83497	5.41374	0.792066	0.0356504
BTG1	20.647	22.6855	22.1251	19.531	38.0523	14.8171	23.2375	20.9184	46.8578	16.8357	20.6366	19.8553	23.3954	24.5548	12.1888	24.8754	22.7517	23.65	1.03948	0.839743
BTG2	2.54044	3.3028	3.78648	3.89642	16.0091	0	0.85514	8.48877	15.2388	11.9622	5.54802	3.84628	4.61974	2.53755	0.905802	11.3292	4.8599	6.99844	1.44004	0.421238
BTG3	6.15605	8.93644	8.18619	9.72146	20.0726	6.43186	2.93722	8.23154	16.1465	15.9093	11.7448	11.8807	14.5204	13.2538	3.53527	9.32829	8.83417	12.0399	1.36288	0.184929
BTN2A1	8.46813	8.24757	13.5204	15.4584	14.3058	6.25717	6.54368	8.62253	6.6979	9.49523	16.3613	12.1286	15.8767	4.83927	1.71487	7.83464	10.178	9.36855	0.920475	0.723936
BTN3A1	11.275	14.5229	12.2452	13.7647	12.1349	0	8.20439	8.93122	5.13001	9.53551	17.2596	14.2654	12.842	6.39576	5.67225	8.63313	10.1348	9.96671	0.983416	0.941825
BTN3A2	10.3425	11.2956	12.8001	14.0486	13.8939	15.7065	10.4352	7.35693	7.99072	13.8048	18.6653	14.368	12.7573	11.1596	10.2804	10.2959	11.9849	12.4152	1.03591	0.777315
BTN3A3	9.43864	11.5504	15.7591	16.5255	9.55204	15.3253	8.98517	10.845	2.32432	10.6431	19.4721	17.7271	13.9948	13.1783	13.6046	8.28555	12.2477	12.4037	1.01274	0.944874
BUB3	28.7346	27.5642	28.1114	31.9252	44.2756	18.0569	30.4752	26.2689	19.1035	19.5845	30.2105	29.1633	24.6669	28.5734	24.8084	26.6509	29.4265	25.3452	0.861305	0.197183
BUD13	7.56423	7.73799	8.53661	11.7871	10.0975	5.08197	9.61723	8.46819	6.10651	10.3813	11.0212	7.62418	10.8585	5.2732	11.7402	6.82008	8.61137	8.72815	1.01356	0.920018
BUD31	38.373	31.5937	46.1483	40.3054	49.5637	19.4226	23.8448	30.2406	38.7158	48.1004	45.4073	35.6935	39.0262	30.4318	34.6051	30.7185	34.9365	37.8373	1.08303	0.518559
BYSL	5.94672	5.58645	6.02527	5.40408	8.21609	4.55789	10.7078	5.07268	8.1145	4.60161	7.32804	5.66685	8.08667	7.63152	5.0039	8.10706	6.43963	6.81752	1.05868	0.678326
BZW1	99.8003	84.2969	83.653	110.666	156.74	150.331	83.2089	87.9334	78.6006	77.4017	90.7147	73.9939	75.6281	124.84	117.816	96.6835	107.079	91.9598	0.858806	0.259911
BZW2	7.29782	5.3411	9.18878	7.81241	7.67057	0	4.16416	6.95565	5.68015	0	5.92232	5.39334	7.48483	8.23525	7.29918	5.45794	6.05381	5.68413	0.938933	0.789699
C10orf10	28.4586	54.232	69.7432	48.5094	102.957	13.2608	24.2785	52.4349	17.3568	54.5648	71.1344	138.654	57.3696	29.0828	18.2216	38.1398	49.2343	53.0655	1.07781	0.827699
C10orf11	14.2531	19.7791	7.7871	6.8432	17.3896	23.9805	9.40654	7.53185	8.58212	7.31022	26.2013	16.5646	13.215	5.88637	3.30662	9.41284	13.3714	11.3099	0.845828	0.56015
C10orf2	4.51951	6.61504	7.57296	7.18585	6.98033	0	7.11378	5.84439	3.91972	8.15603	7.1201	5.96601	4.7808	4.66947	10.5266	6.12492	5.72898	6.40796	1.11852	0.571353
C10orf76	8.77261	10.6067	5.79166	7.99842	11.7452	5.0502	9.33218	6.9042	6.29905	7.74319	8.47591	7.04296	5.50978	3.24505	9.32184	6.77311	8.27515	6.80136	0.821902	0.184107
C11orf1	23.1589	25.0824	23.4489	20.2163	18.3916	20.312	18.59	19.4779	36.309	22.6758	17.6089	18.0262	22.3358	17.1025	22.4076	15.9135	21.0848	21.5474	1.02194	0.855906
C11orf24	45.0429	39.9167	40.2204	37.7208	34.4898	47.2464	44.8267	59.1847	79.5221	45.5328	32.814	28.3001	29.4816	41.1102	31.7382	46.9139	43.581	41.9266	0.962038	0.805014
C11orf31	41.6746	47.8434	53.9841	50.2129	43.5519	26.061	37.4651	47.6709	65.1086	54.0916	52.4442	44.3006	40.8063	52.166	35.8275	45.4108	43.558	48.7695	1.11964	0.262901
C11orf49	5.24263	4.09547	6.71638	7.6264	13.6601	0	0	6.69841	0	4.66203	9.38256	4.91469	7.45092	1.19803	0	5.73037	5.50492	4.16732	0.757018	0.512615
C11orf52	25.0238	19.2506	23.9745	17.1912	27.0752	16.6276	31.3799	18.665	11.8829	18.5373	17.6921	22.3682	27.3879	12.9047	13.7365	23.4194	22.3985	18.4911	0.825553	0.172131
C11orf54	65.2903	74.0394	64.9444	59.1707	71.6069	48.3898	89.1453	94.3745	71.9715	107.247	39.9507	46.1639	56.4456	88.6917	69.7204	89.2247	70.8702	71.1769	1.00433	0.9755
C11orf57	7.14558	10.8804	9.4808	7.94947	10.4872	7.01947	7.23771	7.81996	1.98049	9.5053	7.70235	7.28229	6.90842	9.77288	4.56419	10.0986	8.50257	7.22681	0.849956	0.284051
C11orf58	27.9639	26.9603	31.1192	31.2399	42.2717	33.4933	25.1461	32.2779	19.6261	32.9564	34.4776	32.5481	34.7201	32.4505	25.2657	30.4273	31.309	30.309	0.968058	0.709354
C11orf68	20.2189	20.9681	27.4495	20.5981	17.2337	53.6465	17.1028	17.3891	14.8949	18.1044	24.6126	22.3768	24.2346	14.6216	11.4764	16.9469	24.3258	18.4085	0.756747	0.237552
C11orf71	19.9715	17.486	24.1303	22.2331	7.33659	14.166	31.9004	20.3525	32.3892	31.295	18.9814	16.2313	18.6654	21.5645	14.2554	15.7256	19.697	21.1385	1.07318	0.690749
C11orf73	9.33398	14.3436	9.83122	11.3662	16.2318	0	17.0656	5.28876	12.8319	10.5726	12.011	10.2396	11.5197	7.04666	17.9753	11.5453	10.4326	11.7178	1.12318	0.588018
C11orf74	8.73455	10.1443	13.2965	9.63335	10.0864	22.2812	8.20439	5.93699	7.96321	29.5228	5.33176	8.45327	4.14505	15.8856	20.2882	9.98587	11.0397	12.697	1.15012	0.648395
C11orf84	4.2531	2.67999	6.38542	9.52566	6.40142	0	10.1254	4.88747	1.69167	4.62175	12.9676	6.27371	6.23877	1.76402	1.30154	1.97275	5.5323	4.60397	0.832198	0.621495
C11orf95	9.71457	17.2218	20.665	24.7687	11.1886	13.9754	12.5792	9.17816	11.0577	12.224	21.2938	16.1629	18.6315	8.79182	7.65974	10.5965	14.9114	13.3022	0.892084	0.547768
C11orf98	29.1627	18.3164	36.8135	49.3122	42.5722	16.4687	23.4978	28.9853	47.2016	30.9828	53.276	44.5826	28.2609	39.2896	36.4783	23.1188	30.6411	37.8988	1.23686	0.205227
C12orf10	18.0305	21.1946	20.6164	20.2947	24.4256	15.897	27.0051	17.5023	5.68015	9.66641	19.0978	20.3767	19.9369	17.4704	15.3107	14.6453	20.6208	15.2731	0.740665	0.0346602
C12orf29	7.44054	6.09603	4.54572	5.20828	5.54419	3.08094	8.04328	8.42703	7.5231	5.50784	4.85764	5.40188	8.08667	4.66947	7.31677	6.45371	6.04825	6.22714	1.02958	0.825776
C12orf43	6.60324	6.02997	8.62422	7.28375	4.50883	0	9.13389	8.03604	10.6039	9.01191	8.50918	7.33357	4.62822	2.76395	10.8872	3.85156	6.27749	7.19868	1.14675	0.552378
C12orf45	14.6242	9.11573	14.3283	14.4794	29.5022	0	23.5721	12.3679	19.3785	7.3505	10.4722	9.99178	5.70474	7.04666	24.9755	16.2611	14.7487	12.6476	0.85754	0.605008
C12orf50	8.51571	10.3519	10.0162	12.5997	10.5651	8.11526	12.7527	11.9975	2.10427	7.81368	7.80216	8.42762	10.1126	2.14135	3.68477	7.24281	10.6143	6.16615	0.580931	0.00442765
C12orf57	82.3597	66.2448	86.5244	64.1244	112.698	105.387	67.3826	59.6889	51.8503	63.9392	64.7713	77.7718	65.7275	64.8727	65.5167	81.4088	80.5513	66.9823	0.831548	0.110476
C12orf60	4.48145	3.39717	2.96883	8.23338	11.2442	0	2.70175	3.83795	11.0852	0	3.68482	4.95743	8.23077	2.77338	3.75512	6.35977	4.6081	5.10581	1.10801	0.778866
C12orf65	14.6147	15.2401	16.6547	12.3354	9.45184	16.437	8.57619	15.8457	12.4193	21.0748	9.66537	12.0004	19.8861	11.2256	5.59311	12.0432	13.6444	12.9885	0.951924	0.763589
C12orf66	4.04377	5.91673	5.29523	5.03206	6.01177	3.33504	6.82873	7.27462	2.37934	4.18878	3.23565	4.03432	6.74736	5.726	3.70235	6.86705	5.46724	4.61011	0.843223	0.273231
C12orf76	3.13987	7.4549	6.035	7.16627	6.30123	5.8125	3.03637	4.75371	2.07676	1.17809	4.99072	5.26513	3.63646	3.74501	0	3.38186	5.46248	3.03425	0.555472	0.0152503
C14orf1	153.54	122.525	128.117	119.526	78.1642	130.416	127.069	103.769	112.118	61.2004	84.8672	67.968	51.953	91.8424	89.6304	65.7395	120.391	78.1648	0.64926	0.00124076
C14orf105	87.9164	78.2009	52.6116	56.684	110.461	30.5236	45.4712	53.4741	41.6178	28.3347	62.75	62.2499	64.9561	51.751	48.7198	56.0073	64.4178	52.0483	0.80798	0.250855
C14orf119	14.1389	11.8712	12.7611	14.9199	18.9593	6.00307	6.28342	8.28298	11.7729	9.10253	15.5627	14.7868	15.4698	9.28235	6.59564	8.6801	11.6525	11.4066	0.978897	0.905129
C14orf132	4.26261	3.60477	6.61904	7.24459	9.48524	11.3709	12.319	5.46368	1.19654	2.71868	7.31973	7.79512	12.9353	3.60351	4.91595	7.45887	7.54623	5.99296	0.794167	0.386268
C14orf142	7.43103	7.36997	10.5515	6.00126	2.93909	0	2.11926	3.68361	11.6079	6.59531	7.23655	3.89756	2.55145	4.20724	4.47624	4.53732	5.01197	5.63869	1.12505	0.69689
C14orf159	18.4777	25.9411	16.1582	25.4148	11.5337	22.4559	12.5792	21.2065	10.2875	16.9363	21.1191	21.9751	22.0561	15.8479	8.64469	13.6871	19.2209	16.3192	0.849036	0.29705
C14orf166	68.9534	52.7316	65.4701	81.1101	98.927	111.168	60.5538	51.5706	52.9643	80.8152	80.8497	74.2246	52.3684	63.5614	58.71	49.7321	73.8106	64.1532	0.86916	0.30091
C14orf2	108.306	110.021	100.979	88.7463	106.308	184.587	127.49	89.7443	104.76	126.902	74.9856	81.5411	61.6418	95.1724	80.9681	83.2594	114.523	88.6537	0.774114	0.0701054
C14orf93	2.9686	2.55731	4.7988	4.24886	7.16959	0	1.32609	4.99037	5.32256	8.04527	5.3068	3.93175	4.98423	3.36768	4.0893	5.61764	3.50745	5.08315	1.44924	0.123366
C15orf40	15.5947	19.5526	21.5995	22.2722	19.0484	5.44723	7.51036	9.89842	22.8031	40.9211	21.3187	21.5221	34.1183	13.7254	2.99882	14.448	15.1154	21.4819	1.42119	0.212932
C15orf57	4.04377	4.39744	10.5321	5.82504	5.92271	5.41547	4.43681	3.73506	3.8647	1.09754	5.24858	5.45317	7.67131	2.13192	2.98123	3.36307	5.53855	3.97644	0.717957	0.165157
C15orf61	4.6432	4.02942	4.1953	5.77609	3.94105	0	9.50569	5.8341	10.3838	7.37063	3.23565	4.53006	4.5604	4.69777	4.00136	4.05823	4.74061	5.35474	1.12955	0.63188
C16orf13	26.7174	30.7821	29.9901	30.0749	27.0307	35.7802	26.0756	24.283	35.0436	13.4524	33.9286	32.7959	19.6826	15.98	0	24.8942	28.8418	21.9722	0.761818	0.163225
C16orf45	12.8544	16.6744	18.8448	16.3101	19.7386	4.43084	15.0827	11.0714	18.7871	19.2019	12.7846	20.2314	16.2666	19.3288	14.4664	9.92011	14.3759	16.3734	1.13894	0.376139
C16orf58	63.6252	63.9328	71.4467	56.5764	61.9324	44.1178	52.7089	57.2606	41.5627	63.0431	42.4627	49.3349	19.5894	53.9867	34.5876	47.0266	58.9501	43.9492	0.745533	0.0179407
C16orf62	11.941	15.995	13.9	12.4627	17.7125	7.30533	10.6831	10.6598	17.8794	13.9357	15.5461	13.2056	16.5209	10.1502	16.8233	12.1371	12.5824	14.5248	1.15437	0.213389
C16orf70	37.374	47.0696	52.4461	49.88	44.3424	28.7608	40.3651	54.287	37.9594	51.1615	36.2826	44.9844	49.0625	54.996	26.3914	51.7236	44.3156	44.0702	0.994461	0.958023
C16orf72	15.9182	15.023	12.7708	21.1855	24.125	10.3545	18.8751	18.8914	15.5276	23.0584	16.2864	14.5475	17.0295	19.3665	22.3197	20.6575	17.1429	18.5991	1.08494	0.470507
C16orf87	5.59468	8.10602	3.86435	7.60682	8.49441	0	8.77448	8.41674	4.78618	10.8747	7.46113	6.42756	6.30658	13.0085	7.38712	12.3532	6.35719	8.57562	1.34896	0.171185
C16orf91	12.8354	8.08715	8.69235	8.56624	5.45513	10.0369	15.7519	9.11643	10.7552	4.07802	12.9676	12.5218	7.88323	3.89594	19.3648	8.9901	9.81769	10.0571	1.02438	0.911885
C17orf100	5.4139	6.02997	3.02724	2.72162	6.50162	6.00307	6.27103	6.41031	2.14553	6.07171	3.73472	4.01722	0.940901	4.64117	6.59564	5.34521	5.29734	4.18652	0.790305	0.223056
C17orf49	34.2341	33.0186	36.1711	42.5767	53.9167	33.4933	19.8169	27.5962	23.8346	26.6632	47.6364	41.0184	29.8122	21.6588	27.7281	27.487	35.103	30.7298	0.87542	0.373695
C17orf58	6.7079	5.89786	7.22254	6.27538	8.61687	6.57479	7.83259	6.16336	18.7871	5.32659	8.97498	7.46178	5.15377	6.18823	0	7.98494	6.91141	7.48468	1.08294	0.772149
C17orf62	22.6546	24.035	17.9201	12.9326	22.0432	5.3043	25.6418	26.0014	0	7.09877	32.0404	30.1463	2.63622	25.1869	5.84814	20.6857	19.5666	15.4553	0.789881	0.450009
C17orf75	7.45957	9.47432	6.57037	9.54524	12.9364	1.88986	5.10605	7.61417	11.5804	7.89423	7.50272	5.58993	6.1201	11.7256	10.7201	11.2353	7.5745	9.04604	1.19427	0.334983
C17orf80	7.36442	7.44546	4.61386	8.96763	9.66337	4.82787	5.82487	5.65918	4.20854	5.41722	9.98976	6.33354	10.9178	3.82048	9.15475	6.71674	6.79583	7.06986	1.04032	0.815891
C17orf89	30.9134	32.6128	37.5825	34.6859	41.6482	124.619	43.4758	42.0426	44.726	67.8964	29.7447	33.625	39.5772	35.2805	34.6139	25.8524	48.4476	38.9145	0.80323	0.44395
C18orf21	8.98193	7.96447	10.1232	4.78731	11.812	0	7.33686	10.5672	8.47209	13.9257	11.6367	11.5303	10.2821	4.84871	5.1534	8.89616	7.69663	9.34314	1.21393	0.362879
C18orf32	34.3007	30.9331	28.2672	38.5432	58.3698	61.0789	50.5772	34.5107	26.7228	36.9639	31.8491	34.0866	27.7863	36.2238	38.9055	33.5086	42.0726	33.2558	0.790439	0.0992128
C18orf8	17.4786	19.6658	13.2867	15.7619	23.7131	32.1434	14.2771	15.7017	27.5618	30.1672	15.0553	16.2057	19.0469	22.9606	19.3033	16.2799	19.0035	20.8226	1.09572	0.549392
C19orf12	14.2817	21.5248	12.3134	16.7409	26.7524	14.436	23.7208	18.8708	24.2472	27.4788	18.3076	16.5988	18.9706	19.9042	14.6951	21.409	18.5801	20.2014	1.08726	0.495244
C19orf24	52.6737	42.0588	53.7699	53.8547	62.4779	44.4831	66.8992	48.9365	43.7495	54.2124	57.9922	67.8484	48.9862	44.7043	55.2363	42.3672	53.1442	51.8871	0.976344	0.772493
C19orf25	18.1351	15.7119	14.9512	16.408	24.793	15.1824	19.8541	11.9049	11.3328	19.9772	21.9176	20.1887	16.7582	14.7631	25.2393	18.2432	17.1176	18.5525	1.08383	0.496195
C19orf43	143.939	123.025	133.802	133.506	166.047	117.235	117.055	124.327	140.972	134.172	150.063	146.877	118.986	106.36	141.094	105.044	132.367	130.446	0.985487	0.826386
C19orf47	5.24263	4.54843	5.9182	5.53134	7.34772	8.09938	7.10138	6.35886	5.81768	4.92383	3.49351	4.7352	10.2058	7.71642	2.39202	7.2616	6.26849	5.81826	0.928175	0.656255
C19orf48	17.8307	15.7496	23.079	16.6038	25.6168	0	6.68001	17.5846	14.6336	15.5669	16.9352	19.9408	11.757	15.2159	15.2052	10.9441	15.3931	15.0248	0.976078	0.908711
C19orf52	11.2464	11.2578	11.9532	10.6221	4.83168	0	10.4972	9.46627	9.55861	6.77655	8.75872	9.10286	9.43444	6.04673	9.19872	8.16343	8.73434	8.38001	0.959432	0.824113
C19orf53	51.3892	55.0247	63.1729	52.3177	58.7484	43.2285	28.2692	45.5307	42.5117	35.1213	45.7566	45.6767	42.4931	44.8269	53.6622	41.7659	49.7101	43.9768	0.884665	0.206254
C19orf54	19.7812	18.0805	13.5593	11.5228	12.2573	19.3432	13.9921	12.4193	11.4978	8.95149	11.096	14.9407	18.2586	11.3294	10.5882	10.8407	15.1195	12.1879	0.806104	0.0874283
C19orf60	47.5262	46.5789	53.3806	48.0884	50.254	75.0225	67.5437	56.2317	32.3342	52.9538	53.7667	55.6941	37.9836	42.7139	18.714	27.8158	55.5783	40.247	0.72415	0.024239
C19orf66	82.3122	82.9098	63.3773	65.9356	70.7051	46.4523	56.9598	70.6369	43.1031	51.6146	75.2767	101.388	63.5998	51.2416	41.3943	32.9449	67.4111	57.5704	0.854019	0.294533
C19orf70	38.9439	23.0913	23.1666	36.9376	27.5651	33.7157	45.4092	21.3917	52.2491	50.2351	27.3492	29.7531	27.5574	30.611	32.8991	29.9764	31.2776	35.0788	1.12153	0.436714
C1D	14.529	18.826	17.8422	17.9548	10.6987	8.09938	16.3716	16.1235	13.3545	9.57578	11.8446	15.1629	14.0711	19.0647	15.3371	13.7247	15.0557	14.0169	0.931007	0.542614
C1GALT1C1	22.4073	19.4677	22.164	24.9253	30.6489	15.9129	27.7363	18.9531	28.387	23.6223	20.986	22.8469	19.0808	20.5362	16.0318	15.3593	22.7769	20.8563	0.915676	0.412698
C1orf109	5.4139	6.08659	4.60412	6.23622	0.69024	0	9.35697	6.14278	3.93347	8.33728	6.40476	4.05141	4.64517	2.30172	6.59564	5.09157	4.81635	5.17013	1.07345	0.786845
C1orf115	82.7308	101.49	76.1579	80.1996	80.3796	68.3524	80.0114	82.3051	81.5714	121.918	74.0374	93.8834	85.3423	70.8156	44.8504	85.871	81.4534	82.2861	1.01022	0.92296
C1orf122	42.4358	28.9703	37.8259	22.3408	35.2134	15.7223	13.5335	29.4277	36.5015	25.5052	30.6929	37.3089	18.4959	41.0819	40.5852	28.9806	28.1837	32.394	1.14939	0.377666
C1orf123	27.0314	34.8682	37.602	33.1293	48.8401	34.1921	33.9206	27.73	15.5551	26.2503	36.1245	28.4112	34.5591	25.4416	17.3949	28.6612	34.6642	26.5497	0.765912	0.0364896
C1orf131	14.2817	11.7202	13.9876	10.2599	10.5095	0	8.46465	11.2978	4.62114	6.5651	9.2162	11.7696	11.1467	12.5557	10.6674	8.65192	10.0652	9.39922	0.933837	0.726452
C1orf159	9.60039	13.8529	16.9077	11.004	13.9718	10.7833	4.32527	11.02	3.06701	6.73628	13.0008	12.8209	4.0179	7.21646	5.38205	5.98401	11.4332	7.27818	0.636585	0.0425941
C1orf168	14.843	18.3258	7.68976	16.2122	22.7779	12.4032	9.58005	17.2965	19.5711	5.76964	4.34193	8.83789	4.29763	12.8859	13.6574	12.1089	14.8911	10.1838	0.683886	0.0882241
C1orf174	23.7393	20.0055	21.2588	20.5492	26.5186	40.2905	9.96424	17.5229	29.5835	17.5808	23.0987	20.787	11.935	23.6775	13.4463	17.6044	22.4811	19.7142	0.876921	0.467474
C1orf198	8.60134	8.57785	10.8825	11.0333	19.9168	9.89395	6.6924	9.51771	19.0622	7.04842	15.3797	10.4448	7.25596	13.4707	8.82057	8.13524	10.6395	11.2022	1.05289	0.791828
C1orf210	5.4139	6.41687	14.338	9.61377	7.19186	0	8.67534	5.30934	20.19	7.63243	7.82712	7.34212	12.1809	7.22589	8.64469	7.03614	7.11988	9.7599	1.3708	0.242577
C1orf216	6.20362	5.17124	7.61189	7.02921	8.75047	0	4.88297	4.373	2.2143	4.40023	6.39644	5.39334	8.56135	8.01829	4.15965	4.2649	5.5028	5.42606	0.986054	0.950277
C1orf226	3.65367	5.17124	4.38025	4.52298	7.35885	10.1957	5.22999	4.63024	3.76843	3.41345	2.43714	3.32489	3.28892	3.26391	4.05412	5.73976	5.64286	3.66133	0.648842	0.0383359
C1orf27	13.6061	11.8901	11.5444	12.0123	15.0406	35.8437	13.4344	12.9029	12.0892	13.1906	8.99162	10.6585	10.7314	12.1595	9.29546	13.5086	15.7843	11.3281	0.717682	0.171888
C1orf35	15.0904	14.5135	14.6203	15.4094	16.1316	0	18.2926	11.2875	10.15	17.1478	11.8031	14.0346	15.5037	14.3009	13.0066	9.57253	13.1682	13.1899	1.00165	0.992324
C1orf43	128.83	133.509	121.265	119.585	129.209	130.305	128.023	134.822	131.579	162.879	120.343	127.714	135.998	138.367	111.044	144.311	128.193	134.029	1.04553	0.346399
C1orf50	6.74596	2.79323	14.3283	3.89642	27.6875	0	12.4925	7.56272	20.4926	13.5732	9.79013	5.37624	7.51026	7.82019	0	15.5002	9.43833	10.0078	1.06034	0.884461
C1orf53	7.66889	8.62503	7.85524	4.44466	2.81663	0	8.11764	3.86882	11.1265	3.16172	4.85764	7.47888	0	4.03744	4.30036	6.11552	5.42461	5.13476	0.946566	0.858493
C1orf54	1.4843	4.68998	8.81889	18.7576	13.2482	0	0	1.79036	4.01599	0	23.4481	11.7183	24.0227	0	0	1.77547	6.09866	8.12257	1.33186	0.654592
C1orf56	13.9772	11.239	11.2134	10.1718	8.03796	10.5768	22.779	11.0303	13.7947	16.2315	12.0859	14.4364	12.113	11.4331	9.8407	12.0901	12.3782	12.7532	1.0303	0.833936
C1orf86	2.58801	4.5673	6.41463	3.29923	6.69088	0	7.84498	2.58264	25.5951	7.44112	1.12291	3.84628	8.9428	7.82962	2.91088	0	4.24846	7.21108	1.69734	0.352822
C1QBP	81.6842	86.8543	63.0074	75.0892	79.9009	150.394	78.2639	78.8478	92.5053	109.402	63.7565	71.7545	56.3608	76.7303	94.2034	78.4497	86.7553	80.3953	0.92669	0.582069
C1QTNF5	0.0666033	0	7.04733	13.8626	8.83953	0	0	0.144052	0	0	24.8538	8.496	19.6996	0	0	0.385156	3.74502	6.67932	1.78352	0.486669
C1QTNF6	26.6984	24.2426	24.6072	17.1423	16.8218	28.2843	18.3545	16.0824	12.8732	8.02513	23.9804	20.522	23.8446	15.1215	7.62456	12.5692	21.5292	15.5701	0.723209	0.0604639
C1R	1044.43	926.087	1002.82	850.907	970.411	575.676	1096.96	1013.49	761.443	1002.11	644.435	1124.91	865.629	776.614	698.329	946.488	935.098	852.495	0.911664	0.328771
C1RL	35.8231	44.3991	47.4624	42.5179	45.4668	31.127	55.4354	47.7635	23.0919	39.9847	38.1208	46.3263	40.001	47.2324	26.963	40.122	43.7494	37.7303	0.862418	0.156678
C1S	1543.41	1428.13	1394.3	1328.24	1438.13	1171.93	1472.9	1475.13	1338.22	1677.62	1161.72	1662.7	1249.53	1306.14	1107.95	1266.66	1406.52	1346.32	0.957197	0.496094
C2	332.56	309.756	330.777	316.001	396.643	236.55	344.064	347.443	294.969	372.65	269.84	367.448	301.589	324.76	278.011	344.395	326.724	319.208	0.976994	0.727864
C20orf24	84.6909	43.8235	39.2957	54.7163	83.0181	51.2484	71.7698	50.4079	77.7479	72.921	77.3728	78.5581	56.5134	56.5714	60.0555	41.7378	59.8713	65.1847	1.08875	0.509312
C20orf27	11.1037	16.8537	12.5859	13.2067	17.089	14.5471	11.4143	9.57945	13.8772	13.2611	9.38256	12.5474	13.6812	1.88666	12.0041	12.5786	13.2975	11.1524	0.838681	0.2323
C20orf96	7.01238	5.94504	15.107	17.4653	19.7052	14.436	9.51808	7.39809	1.77419	2.92006	14.6561	13.3851	21.0219	0.933895	2.74379	4.34944	12.0734	7.72306	0.639676	0.204485
C21orf2	11.5033	14.0416	15.3114	12.12	17.6568	13.9913	8.70012	12.1827	14.331	5.53805	10.4556	13.6757	10.2228	5.5845	10.1749	7.47766	13.1884	9.68251	0.734169	0.0370599
C21orf33	138.858	128.904	7.44642	9.20259	0	0	0	8.35501	133.078	136.447	1.51385	5.57283	3.93314	5.50904	4.27398	10.0141	36.5958	37.5428	1.02588	0.975323
C21orf59	20.0381	25.3183	17.6573	16.8877	22.7334	6.62244	15.5784	19.8792	16.5453	18.779	21.2023	17.2826	18.4366	16.2535	20.0332	15.8759	18.0894	18.0511	0.997883	0.985827
C22orf29	6.50809	4.59561	5.93767	5.88378	5.11001	3.85912	7.23771	5.38137	4.59363	4.15857	4.69128	6.11986	5.61998	5.3015	6.00643	4.07702	5.56417	5.07103	0.911373	0.316381
C22orf39	14.6147	16.212	8.95517	15.8304	13.1368	0	9.51808	10.6187	14.5373	13.0396	11.8946	14.4535	19.2249	13.3198	2.91967	8.82101	11.1107	12.2763	1.1049	0.650601
C22orf46	5.07137	4.89758	4.31211	4.47403	6.59068	1.74693	4.54835	3.68361	5.58388	4.92383	4.48333	6.62415	4.34849	4.48081	6.68359	3.28792	4.41558	5.052	1.14413	0.335585
C2CD2L	9.88583	6.71884	6.44383	10.8473	5.62212	0	7.46079	6.95565	5.54262	7.74319	7.1201	7.01732	4.5604	8.10319	3.7903	4.65945	6.7418	6.06707	0.899919	0.611207
C2CD5	7.06946	7.99278	4.40945	5.8642	8.14929	9.0999	8.34072	6.46176	2.13178	5.9106	8.64227	6.27371	5.81494	9.59365	5.83055	6.96099	7.17344	6.39481	0.891456	0.430989
C2orf42	7.85919	6.44518	7.90391	7.24459	7.01373	0	11.4638	6.52349	0	5.70922	6.72084	5.62411	7.56959	9.43328	3.35938	6.12492	6.80674	5.56767	0.817964	0.425066
C2orf47	39.1342	38.5484	23.4781	32.9727	35.5474	20.1849	46.6113	37.8856	35.1124	26.1295	27.0414	28.0693	36.5765	30.96	25.3537	40.3099	34.2953	31.1941	0.909572	0.410362
C2orf49	8.91533	12.0128	6.0058	5.95231	14.0831	10.4498	5.45307	6.6161	14.9224	4.19885	5.79756	6.5985	6.34897	3.97141	2.78776	5.28885	8.68604	6.23929	0.718313	0.183222
C2orf54	43.0352	55.874	17.5307	15.0276	5.78911	27.8079	17.5242	22.8116	31.4678	40.1559	12.1191	16.1116	8.86651	19.1024	27.1213	18.0835	25.675	21.6285	0.842394	0.566648
C2orf68	17.5642	20.6	13.462	22.4974	33.5546	10.2116	11.1044	16.3499	8.16951	15.869	18.316	16.7185	22.5816	12.8387	16.6474	12.7477	18.168	15.4861	0.85238	0.401722
C2orf72	104.986	84.8537	93.601	88.7267	96.2551	61.2377	71.7078	85.2993	45.3999	50.4768	78.9449	101.046	71.8306	70.0138	74.566	67.8814	85.8334	70.0199	0.815766	0.0630235
C2orf74	30.6185	17.9201	23.6533	12.8836	14.3392	0	33.8958	24.8798	20.5613	27.0357	12.5933	15.6843	12.5877	27.8376	15.8735	26.2752	19.7738	19.8061	1.00163	0.994377
C2orf82	17.9924	13.683	13.1115	16.2416	4.62016	0	13.4592	7.4907	37.0654	10.5626	11.4288	16.1202	16.4785	10.0464	0	2.79003	10.8248	13.0615	1.20662	0.632782
C3	2739.02	2812.23	2530.14	2479.72	4193.54	2099.52	2890.54	2941.13	2013.21	2785.28	1787.44	2620.1	2810.62	2527.49	2154.47	2800.26	2835.73	2437.36	0.859517	0.149353
C3orf17	4.07232	6.98307	8.38087	5.39429	8.61687	5.84426	5.60179	5.29905	2.77818	6.36372	6.23009	5.60702	6.14553	7.37682	3.56165	6.87644	6.27406	5.61743	0.895342	0.425389
C3orf18	3.52998	4.68998	4.52625	4.87542	7.39225	0	4.75904	3.07654	7.97697	9.62613	3.28556	5.4959	4.97576	1.78289	3.08676	3.80459	4.10618	5.00432	1.21873	0.464044
C4A	168.478	150.24	104.513	79.4751	212.126	137.435	203.858	213.145	169.235	148.581	99.8311	184.963	86.3595	203.089	145.28	184.988	158.659	152.791	0.963015	0.803204
C4B	161.294	131.197	12.2452	15.4094	20.7517	113.185	154.954	127.599	171.133	212.157	18.2744	22.3512	10.4177	137.952	111.941	118.515	92.0794	100.343	1.08974	0.818177
C4B_2	54.5005	59.743	104.25	105.184	245.414	0	0	0	58.892	42.9954	131.048	208.203	94.7852	3.01865	3.13073	0	71.1364	67.7592	0.952525	0.932689
C4BPA	358.364	361.647	289.992	292.388	429.73	393.344	381.331	333.274	446.421	447.957	249.187	312.378	301.385	349.767	294.069	317.772	355.009	339.867	0.957348	0.630003
C4BPB	221.37	215.258	206.475	208.977	208.731	199.165	266.829	222.57	254.548	228.359	140.148	171.339	171.566	193.392	240.354	186.021	218.672	198.216	0.906453	0.221632
C4orf19	38.7631	34.6511	21.9402	21.3324	29.1905	52.3919	39.9933	29.4586	30.5738	48.1407	23.7143	24.7273	29.8206	30.2054	23.586	36.5992	33.4651	30.9209	0.923974	0.59459
C4orf27	15.5757	20.8454	15.7689	16.408	19.7832	0	8.16721	12.2238	2.79194	9.5053	17.035	14.6073	14.6984	18.1874	10.7553	15.7068	13.5965	12.9109	0.949576	0.822291
C4orf29	6.15605	7.98334	4.7404	5.19849	7.7485	33.7474	9.92706	7.83025	2.25556	7.37063	6.77907	5.17111	2.87356	4.25441	12.8307	7.16766	10.4164	6.08784	0.584445	0.2592
C4orf3	56.5747	51.9012	45.613	60.6294	74.8688	68.6859	39.9809	58.5777	56.7602	45.422	48.6595	42.0014	55.0639	55.9016	50.5402	49.6194	57.104	50.496	0.884283	0.168891
C4orf33	4.90961	9.54038	6.17128	8.82078	6.63521	31	4.05262	3.34406	16.9029	1.23851	6.27168	7.3934	9.82437	6.31086	4.35313	4.55611	9.30924	7.10637	0.763367	0.553035
C5	120.409	112.258	81.677	97.5279	122.34	87.0445	87.2739	117.443	56.3751	84.9939	64.1807	94.1056	79.8495	91.4179	76.3424	114.673	103.247	82.7423	0.801404	0.0342993
C5orf15	26.6413	42.0777	29.9998	31.7685	50.3653	27.522	30.8346	33.4509	28.0432	48.4931	32.3066	30.8301	37.458	30.9129	39.9344	40.6668	34.0825	36.0806	1.05863	0.602273
C5orf24	14.2626	13.4282	12.0311	17.6709	18.5586	28.9513	14.6985	20.8567	9.54485	13.4625	18.3742	12.3594	16.7921	17.0648	12.3031	23.8891	17.5572	15.4737	0.881331	0.419609
C5orf45	8.42056	8.79489	13.2965	15.5269	19.4603	10.0051	2.19362	10.31	3.14953	3.43359	7.90198	10.0174	4.22982	2.18852	2.26011	9.05586	11.001	5.2796	0.479921	0.0212779
C5orf51	5.68031	6.04885	5.11029	9.11448	5.65552	4.95492	3.44535	5.13442	4.70366	2.66833	6.0055	5.16256	5.39959	11.1313	4.58177	6.74493	5.64302	5.7997	1.02777	0.882652
C6	173.597	192.317	152.403	157.922	106.308	181.537	147.382	158.117	109.504	153.263	83.2619	137.44	120.529	157.121	114.571	144.142	158.698	127.479	0.80328	0.0288571
C6orf1	10.0286	9.7008	17.9298	13.5885	18.1244	10.5927	13.8434	11.4213	8.19702	13.7746	14.5064	14.9492	14.2576	11.103	6.32302	10.6153	13.1537	11.7158	0.890684	0.39667
C6orf106	82.864	87.0902	73.9872	88.4036	88.0279	117.33	95.7509	99.1386	99.6708	114.567	76.3581	95.9946	107.297	84.1637	91.2661	97.219	91.574	95.817	1.04633	0.509633
C6orf120	12.9781	13.5509	11.8169	16.3787	11.0772	23.9805	15.0951	14.7139	15.3763	14.8218	13.45	10.3935	12.325	10.7068	10.5618	14.2696	14.9489	12.7381	0.852108	0.195764
C6orf136	15.4329	16.0705	17.0246	14.9395	13.2593	19.8991	25.8401	16.782	10.2325	13.7243	14.8557	16.4792	13.8677	13.5651	14.4137	13.0108	17.406	13.7686	0.791027	0.0380195
C6orf203	21.4558	9.57813	8.9065	19.7073	16.4767	20.0896	18.3917	12.5634	25.1412	4.90369	13.5748	15.6843	6.33201	11.6973	8.31051	10.6998	15.8961	12.0429	0.757602	0.199762
C6orf226	13.6061	9.19123	21.9012	12.7759	25.7282	20.1691	10.5591	15.5679	7.23428	0	9.93154	20.4622	9.60398	7.90509	11.2038	19.3893	16.1873	10.7163	0.662016	0.101953
C6orf47	14.3292	11.3145	8.88703	13.285	15.7197	3.63678	3.79236	11.164	20.7126	9.36433	14.3151	14.3253	14.1813	8.42392	8.97008	8.15403	10.2661	12.3058	1.19869	0.376643
C6orf48	57.8117	34.3774	52.4267	47.2465	44.7988	71.8939	33.2389	38.4413	55.605	53.0142	59.1817	40.4372	58.5902	33.7145	39.0462	36.7307	47.5294	47.04	0.989702	0.935481
C6orf62	42.0172	50.2498	49.049	58.4071	67.4543	33.3822	55.5965	51.3442	40.3524	48.5536	59.3563	57.7027	63.7016	64.2689	41.6757	54.8237	50.9375	53.8044	1.05628	0.569014
C6orf89	15.5186	16.0327	17.7449	20.5884	26.2959	23.2818	20.511	20.2907	12.2818	21.3869	19.913	18.069	17.3516	17.4233	12.9538	21.0051	20.033	17.5481	0.875958	0.179877
C7orf25	10.0286	8.02109	8.64368	7.44039	7.20299	15.0077	6.5189	10.1762	5.35007	8.08555	8.90844	7.87205	7.04405	5.8109	10.7289	9.21556	9.12994	7.87694	0.862759	0.295895
C7orf26	9.71457	9.04968	12.8001	13.2556	15.9646	0	7.55994	10.9171	10.315	8.53866	11.6533	12.7953	6.49307	9.94268	10.2013	9.88254	9.90769	9.97773	1.00707	0.97024
C7orf43	14.5195	11.2484	15.0875	10.1131	19.6719	21.8207	14.8472	12.8618	7.78442	4.4103	12.6099	19.2912	8.86651	17.4516	10.6761	8.65192	15.0213	11.2177	0.746792	0.116614
C7orf49	16.5462	20.2415	24.8993	28.1462	36.1263	20.979	24.5512	22.4515	29.6248	30.0464	39.1356	36.685	43.5358	11.6218	16.709	19.3799	24.2426	28.3423	1.16911	0.388451
C7orf50	11.3226	9.89897	14.8052	14.4402	24.3254	22.4242	27.3521	9.51771	11.8004	12.1132	18.2411	16.6587	11.7146	15.0649	18.5118	11.1413	16.7608	14.4058	0.859491	0.403456
C7orf55	15.0238	8.08715	14.0655	17.7199	11.2554	15.9605	17.9951	15.2592	17.1505	24.6292	13.0092	12.6072	10.85	10.7822	13.1473	15.7538	14.4208	14.7412	1.02222	0.874923
C7orf55-LUC7L2	27.2598	31.2917	30.9245	27.598	10.5985	0	31.5534	32.4528	21.1527	23.4209	24.6043	20.7699	27.9134	24.6586	26.4353	25.0821	23.9598	24.2547	1.0123	0.947491
C7orf73	17.1932	13.4471	11.8267	17.5437	18.0353	32.1276	15.8635	17.3377	6.36782	16.6041	20.2956	14.9321	16.7243	20.706	17.6411	16.4772	17.9218	16.2185	0.90496	0.536299
C8A	161.779	116.457	157.046	148.132	123.72	252.653	116.225	169.199	109.037	136.337	88.0364	130.594	106.008	175.384	140.707	145.664	155.652	128.971	0.828587	0.174164
C8B	223.521	248.144	252.419	224.24	167.495	218.112	271.55	272.032	183.649	304.472	130.566	201.195	190.435	259.434	240.363	238.956	234.689	218.634	0.931589	0.488596
C8G	139.125	155.137	112.767	99.9754	150.161	135.768	192.233	197.824	161.932	148.561	82.4467	123.782	76.3741	180.242	119.381	160.3	147.874	131.627	0.890133	0.384699
C8orf33	13.6442	16.2592	16.9856	16.085	26.5409	27.3791	15.5412	17.2451	14.6336	10.3813	18.2744	17.4707	16.5972	18.5647	13.1473	13.1517	18.71	15.2776	0.816546	0.13252
C8orf4	1.91247	1.7552	36.3463	87.9239	62.2441	0	0	7.18201	42.773	12.1334	127.247	41.2407	88.2922	0.641463	4.11568	6.11552	24.6705	40.3198	1.63433	0.452248
C8orf46	5.84206	7.78518	6.94999	4.44466	5.49966	0	6.64283	10.2997	3.61714	3.59469	5.29848	6.9233	8.72241	6.86743	3.4825	7.90039	5.93301	5.80079	0.977715	0.919578
C8orf58	3.06375	3.59534	5.92793	7.54808	13.5488	4.68494	5.84965	3.54985	1.66416	0	11.4288	7.16263	14.5967	6.0373	0	3.27852	5.97104	5.52101	0.924631	0.844621
C8orf59	40.7612	55.3644	31.1873	44.9752	37.3398	12.8002	53.2418	38.7191	29.5835	52.2993	40.7326	35.8644	29.3629	55.9959	35.0097	47.966	39.2986	40.8518	1.03952	0.798402
C8orf76	9.37204	9.04024	7.85524	6.29496	11.4558	7.03535	0	7.30549	2.73692	12.8382	6.75411	10.838	7.72217	10.0087	7.74768	10.6059	7.29488	8.65645	1.18665	0.415674
C8orf82	33.0733	41.3228	44.5714	40.7459	36.6829	27.7126	30.1778	42.2689	47.7793	45.7845	36.3241	44.8476	38.9838	30.9789	35.5197	39.8402	37.0695	40.0073	1.07925	0.342082
C9orf114	34.472	23.1762	33.9518	24.0051	14.9181	33.6839	36.8082	24.7461	15.0325	23.2397	24.3797	25.1803	25.9299	23.536	7.97633	17.426	28.2202	20.3375	0.720674	0.0416158
C9orf142	28.8487	20.7416	27.9362	29.6637	30.7046	0	28.4675	23.7583	30.285	22.122	35.0515	38.3688	38.0938	18.8288	30.0585	15.6035	23.7651	28.5515	1.20141	0.330554
C9orf156	3.30162	6.98307	7.28094	3.63209	13.2704	13.4513	0	4.70226	2.48936	10.8948	4.6996	3.29071	4.00943	9.55591	1.53898	4.74399	6.57772	5.15285	0.78338	0.500793
C9orf16	24.4339	20.9586	31.0413	38.1418	48.7733	29.6342	50.3913	32.0927	37.1342	34.064	38.362	36.7362	35.0931	34.6862	24.5886	29.1685	34.4334	33.7291	0.979546	0.867449
C9orf3	45.138	41.6908	46.1581	36.8985	33.4544	15.23	44.8391	38.8631	38.4545	29.6537	25.9351	33.8814	22.5393	41.3838	15.5305	28.8773	37.784	29.532	0.7816	0.0990514
C9orf64	13.0542	12.9942	11.6612	12.3648	14.2056	25.3781	24.638	11.5653	12.4468	15.3958	8.35946	10.2653	16.4107	15.414	10.8169	13.9126	15.7327	12.8777	0.818532	0.23943
C9orf69	10.4853	10.4557	12.1381	13.657	14.9181	12.7208	7.70866	9.81611	7.66064	15.0736	16.4028	12.4876	18.1229	6.80139	8.66228	9.11223	11.4875	11.7904	1.02637	0.864856
C9orf78	38.9344	40.9264	30.7007	32.2189	47.9828	45.1342	26.7572	32.9982	37.5605	45.6536	31.4249	34.3344	26.6673	34.29	23.4189	27.6373	36.9566	32.6234	0.882749	0.251831
CA2	102.483	63.6308	63.8542	67.8642	68.4674	61.333	102.022	84.8465	51.7127	60.9386	43.3694	55.3693	36.6358	54.6847	52.2727	62.4234	76.8127	52.1758	0.679261	0.00456802
CA5A	69.4482	63.2534	48.9517	37.7502	59.4943	69.1941	102.195	76.6459	36.364	46.9425	34.3861	57.2583	24.7093	70.2968	53.7589	56.1013	65.8667	47.4771	0.720807	0.0514584
CAAP1	7.71647	10.8521	5.10055	10.0837	9.6411	23.2976	9.76595	11.1846	6.72541	9.44488	9.39088	7.79512	15.7071	5.67883	6.34941	11.0756	10.9553	9.0209	0.823432	0.40082
CAB39	14.177	14.202	13.423	15.5563	19.1375	25.1081	14.3267	18.5518	10.9752	11.5292	15.6542	13.4534	19.9539	14.9423	10.0166	16.092	16.8103	14.0771	0.83741	0.155744
CABIN1	5.95624	6.35082	9.68521	8.02779	8.93973	15.8335	11.154	9.96016	2.17304	3.68532	10.4888	8.92337	6.16248	8.15035	10.0869	8.0507	9.48843	7.21513	0.760413	0.158656
CABLES1	9.13417	9.56869	14.6008	15.6738	13.6601	15.5794	18.5033	17.739	5.84519	13.6538	16.1949	16.7356	18.5298	11.3482	12.9626	17.069	14.3074	14.0424	0.981478	0.890414
CACFD1	25.4329	27.7907	35.6163	29.5364	31.7622	24.2346	16.322	24.0258	34.0121	30.2881	30.1024	35.0439	34.9744	18.9892	18.204	28.2573	26.8401	28.7339	1.07056	0.55683
CACHD1	3.16841	4.4635	5.20763	6.96068	10.3759	0	9.46851	3.67332	8.80217	4.98424	6.42971	5.66685	9.23948	6.99006	8.12583	7.40251	5.41474	7.20511	1.33065	0.205563
CACNA1H	18.5538	12.3808	47.3748	48.0786	43.4517	2.11219	22.8905	29.1088	3.06701	12.1434	25.4361	34.7618	46.6382	18.4609	13.2001	17.7078	27.9939	21.4269	0.765414	0.413515
CACTIN	11.4177	13.1829	13.4328	11.5326	10.2645	12.4826	10.1625	10.4438	9.87493	9.29385	13.3918	12.4534	9.91761	6.82026	7.32556	7.581	11.6149	9.5823	0.824999	0.0582502
CACUL1	4.95719	6.43575	6.10314	8.68372	10.4204	3.82736	7.33686	6.3177	4.55237	6.13213	8.38441	7.58144	7.56112	4.92417	4.5466	5.66461	6.76026	6.16836	0.912443	0.524856
CACYBP	21.1228	12.0883	11.486	13.6375	12.5468	0	15.9254	9.14729	9.31105	10.5525	11.1044	13.4791	17.182	7.84849	11.9337	12.2498	11.9942	11.7076	0.976104	0.905444
CAD	11.4272	7.78518	9.62681	9.44734	9.35164	12.2285	11.9967	11.1229	4.8687	7.00814	7.61085	8.78661	7.34073	9.48988	9.59446	9.64769	10.3733	8.04338	0.775394	0.0118906
CADM1	45.119	51.2312	55.6291	46.0521	70.6049	67.5107	43.7981	45.8291	63.3756	62.8618	52.0033	51.1213	49.5965	52.8075	42.3001	43.9829	53.2218	52.2561	0.981857	0.837311
CADPS2	8.24929	6.52067	4.35104	6.60824	6.92467	3.66854	7.67148	5.00066	3.90596	5.55818	4.96577	6.33354	7.40854	8.25412	5.03028	8.0413	6.12433	6.18721	1.01027	0.938621
CALCOCO1	34.9572	81.6075	64.6038	57.477	58.971	20.3596	26.1871	64.9159	29.1159	64.7851	43.9766	46.446	63.2184	17.8666	23.9906	42.1605	51.1349	41.4449	0.810502	0.336772
CALCOCO2	42.1599	56.3835	40.3567	47.8339	54.952	26.2833	47.1195	40.3757	30.9726	49.0369	40.2419	43.6083	52.2497	36.1106	42.5903	40.4602	44.4331	41.9088	0.943189	0.552741
CALD1	104.596	109.502	78.7276	99.9656	142.112	107.341	92.194	100.949	69.4271	81.9631	78.5457	74.9426	98.8286	104.908	95.9622	108.05	104.423	89.0784	0.85305	0.0844278
CALM1	51.9791	48.2681	79.8373	94.3657	104.794	43.022	70.6792	50.8812	40.1461	57.1023	109.763	58.7199	94.8785	56.9581	74.5132	63.4004	67.9783	69.4351	1.02143	0.900794
CALM2	212.779	204.632	148.568	139.135	295.389	193.782	142.511	154.403	197.677	168.931	144.606	159.732	158.377	178.874	148.05	144.405	186.4	162.581	0.872219	0.26118
CALM3	114.615	117.098	104.055	113.084	118.911	87.3463	93.4086	90.8453	110.426	118.021	110.594	106.32	104.822	83.4185	106.612	79.0509	104.92	102.408	0.976054	0.710623
CALR	721.076	376.17	377.227	442.136	701.184	641.09	507.718	452.158	464.136	464.984	504.171	558.309	426.881	446.534	341.769	413.676	527.345	452.557	0.858181	0.20276
CALU	17.5547	15.2589	16.314	24.0148	26.1401	0	12.257	17.2142	13.2583	16.5739	21.876	17.351	24.633	22.1305	18.6085	18.572	16.0942	19.1254	1.18834	0.349569
CAMK1	26.6223	24.3464	28.8317	18.3367	22.2992	0	25.2328	23.7788	22.3493	15.2145	31.5913	27.5223	29.8715	19.2062	22.39	27.3555	21.181	24.4376	1.15375	0.406023
CAMK1D	6.75548	10.3236	6.99866	7.76346	12.3241	14.4042	9.04714	17.6464	12.5018	10.4619	10.3973	13.3509	13.3676	12.3765	8.00271	12.8323	10.6579	11.6614	1.09415	0.525043
CAMK2D	9.8668	16.6084	8.08885	9.71167	20.4623	7.62295	10.3113	9.16787	10.2325	12.4354	7.7273	8.94901	13.1811	7.71642	8.14342	13.6496	11.48	10.2543	0.893235	0.519279
CAMK2G	15.1665	17.9389	13.8026	13.5493	17.9462	12.1014	14.116	16.7615	11.6216	12.9691	15.8206	16.4022	12.8675	12.9142	5.09184	14.0535	15.1728	12.7176	0.83818	0.116269
CAMK2N1	65.9658	45.8429	55.0159	53.2771	67.2205	30.4124	65.5855	49.9551	61.01	51.5038	58.7741	59.9849	59.387	53.4112	38.6153	57.5104	54.1594	55.0246	1.01597	0.869166
CAMKK2	27.4786	30.282	28.6079	35.8314	27.0307	26.1245	30.0662	33.3274	23.7659	27.6499	30.1772	30.0437	29.134	24.7058	24.3599	25.937	29.8436	26.9717	0.903768	0.0765344
CAMLG	9.17223	7.7663	10.4153	11.0921	15.2187	0	12.5792	10.1762	8.3208	10.1497	10.206	8.66695	11.2823	8.27299	3.30662	8.33252	9.5525	8.56725	0.896859	0.593665
CAMSAP3	33.7774	32.4052	31.8298	25.6498	31.4059	23.4088	33.2637	33.5023	34.0809	33.8928	26.6837	31.4027	25.1924	25.4416	21.4402	27.9285	30.6554	28.2579	0.921792	0.275156
CAMTA1	17.7831	21.6381	34.3801	24.612	58.4589	63.2705	14.3019	17.8419	34.7273	29.6839	24.413	15.5988	15.402	8.35789	19.7869	21.2024	31.5358	21.1465	0.670556	0.191132
CAMTA2	12.7783	11.6542	18.4262	17.3185	20.0615	9.9416	14.1656	17.1319	9.21477	13.6538	20.2041	14.9748	19.5724	12.8387	6.367	15.3593	15.1847	14.0231	0.923502	0.587576
CAND1	14.3578	12.7866	10.0454	13.706	14.2613	8.63934	16.5451	15.3004	12.8182	11.3278	10.414	10.6499	15.6986	12.4048	11.837	11.7332	13.2052	12.1104	0.917094	0.342339
CANT1	8.59183	11.2767	13.6664	16.1926	18.9593	15.1506	8.57619	10.1968	15.2663	13.5531	17.8834	13.9406	14.2068	8.63145	5.88331	13.2174	12.8263	12.8228	0.999726	0.998547
CANX	216.385	157.893	149.639	212.443	258.996	210.663	235.511	207.774	108.514	164.722	158.322	171.296	208.804	216.645	149.835	242.451	206.163	177.574	0.861327	0.173253
CAP1	48.6109	51.2312	55.5318	52.21	91.0227	48.3263	65.2385	45.222	61.2026	41.3843	65.5698	50.8307	76.4334	55.0621	40.7523	47.5433	57.1742	54.8473	0.959302	0.739831
CAP2	9.87632	7.52095	9.12064	11.2193	15.0628	8.63934	6.02316	8.78716	9.24228	12.808	9.46574	8.32506	11.24	7.79189	8.99646	11.3668	9.53122	9.90452	1.03917	0.748062
CAPG	6.0609	8.89869	10.5223	8.72288	23.6463	0	5.70093	3.59101	21.9504	7.78347	12.6515	10.0943	7.23053	3.97141	10.5794	3.42883	8.39288	9.71124	1.15708	0.689799
CAPN1	59.0962	52.524	52.6116	55.7148	81.7378	60.0307	60.4051	54.3281	51.3552	69.1551	66.9173	60.6943	63.5236	49.1097	46.2311	56.5428	59.556	57.9411	0.972884	0.725624
CAPN10	8.58231	9.28559	10.9895	10.72	12.1237	0	10.7822	8.46819	16.1602	9.17302	10.1478	9.07722	13.5286	6.92403	6.45494	5.78673	8.86895	9.65658	1.08881	0.677092
CAPN12	123.606	67.6697	132.741	98.2034	56.7444	92.2059	71.5963	85.2478	42.5255	41.2937	92.0123	103.867	48.9438	68.1366	42.7398	32.3907	91.0018	58.9886	0.648213	0.0299307
CAPN15	29.7431	24.9597	19.2633	17.9646	19.3601	9.16342	17.7597	23.9126	23.0919	18.8998	22.1006	21.7785	15.012	16.3856	12.0656	16.2235	20.2658	18.1947	0.897802	0.435717
CAPN2	26.5937	26.1016	55.5999	63.8112	88.7293	30.3012	48.0366	50.8092	18.8972	14.2076	62.5587	42.5227	42.9339	57.8732	37.8414	44.0299	48.7478	40.1081	0.822766	0.385764
CAPN3	25.8516	24.4596	24.578	25.6204	24.0805	7.41649	21.2422	22.5235	5.21253	15.0635	20.2457	32.2575	17.4279	22.0644	10.1925	14.7956	21.9715	17.1574	0.780894	0.202844
CAPN5	100.704	54.8926	53.6531	53.1499	34.7569	67.606	109.136	135.923	30.4638	44.979	47.8361	54.0958	35.9577	65.5141	49.0628	88.5107	76.2277	52.0525	0.682855	0.111569
CAPN7	10.1522	11.673	6.35622	7.68514	9.62997	12.6096	10.4352	10.6393	0	7.55188	7.60253	6.94894	7.061	14.3669	8.30172	9.76981	9.89759	7.70035	0.778002	0.191012
CAPNS1	147.916	137.802	181.527	193.558	274.638	234.167	145.758	131.828	212.779	144.12	240.935	189.297	172.295	135.792	106.709	124.048	180.899	165.747	0.916238	0.545179
CAPRIN1	22.883	29.9139	19.0979	24.8372	36.6161	11.9744	12.4677	23.0071	16.9992	25.1729	20.7115	17.5989	22.463	18.0836	19.5847	22.1512	22.5997	20.3456	0.900261	0.486686
CAPRIN2	9.11514	11.4654	8.91623	7.83199	12.5245	10.4657	11.4143	7.39809	5.81768	8.33728	8.30124	8.47036	7.16272	4.54684	4.5378	7.40251	9.89142	6.82205	0.689694	0.00361781
CAPS	12.1789	12.7299	20.3633	13.7745	12.7026	0	6.61804	8.42703	4.51111	7.68278	12.4352	14.3765	12.3758	8.15979	7.24641	7.98494	10.8493	9.34658	0.861492	0.546799
CAPZA1	29.1152	27.8002	28.6565	35.4593	45.5336	42.085	20.3003	26.9891	29.9961	18.0742	38.2373	29.3172	35.3728	23.3568	29.311	29.5067	31.9924	29.1465	0.911045	0.457788
CAPZA2	26.7365	28.2437	23.5171	31.5531	39.7445	49.3745	30.785	27.02	24.3848	28.4152	35.7752	27.2402	33.8216	36.2332	32.3275	30.4179	32.1218	31.0769	0.967472	0.761043
CAPZB	70.609	65.2539	75.3986	88.7463	93.5498	61.5712	61.694	64.0928	65.8925	79.9392	99.9226	69.686	71.4068	66.382	52.1584	64.3492	72.6145	71.2171	0.980756	0.835532
CARD10	16.118	17.2312	20.3341	21.6359	25.8729	2.23924	13.484	16.1544	13.5883	15.4058	30.0691	20.8896	25.5315	13.5651	14.7567	11.2071	16.6337	18.1266	1.08975	0.669163
CARD16	3.44434	0	4.42891	7.07816	8.00456	15.2777	0	3.98201	5.58388	0	8.91676	8.23104	6.60326	7.70699	4.18604	3.33489	5.27696	5.57036	1.0556	0.888364
CARD19	4.99525	6.73772	0	7.16627	7.51471	0	7.16335	7.1923	11.044	3.56449	3.36874	8.56438	0	3.18845	0	3.17519	5.0962	4.11315	0.807102	0.590032
CARD8	5.02379	4.94477	11.0577	17.6611	22.6777	6.78125	3.54449	5.58715	4.93747	7.76333	13.2421	8.39343	13.8931	5.23547	9.04043	3.76701	9.65975	8.28404	0.857583	0.633186
CARHSP1	91.1228	77.9367	73.9775	76.0976	67.8885	73.0691	83.9772	73.7648	62.3304	86.615	70.8683	87.4045	85.8339	51.1001	59.352	76.3642	77.2293	72.4836	0.93855	0.410661
CARM1	21.4367	24.403	24.4612	23.3295	27.5094	15.8811	20.9076	21.2991	13.8634	17.9634	22.7411	21.0947	24.5567	15.8668	11.5644	17.4635	22.4035	18.1392	0.809662	0.050761
CARS	19.9905	18.7788	25.0258	15.1941	25.5946	24.7746	38.7664	32.2162	20.19	33.3592	24.5211	22.77	10.5618	23.4606	22.047	22.9309	25.0426	22.4801	0.897673	0.472513
CARS2	28.078	24.2897	14.1725	26.4526	7.9823	0	20.5234	16.9467	32.4855	19.2825	23.5728	17.2655	23.9718	25.2812	17.0344	15.829	17.3057	21.8403	1.26203	0.275083
CASC10	25.7755	17.8446	13.4425	14.4109	13.148	13.6578	19.0362	14.5698	17.8519	18.4165	11.3289	15.3509	17.7839	9.39555	11.2478	12.6632	16.4856	14.2548	0.864682	0.278658
CASC3	19.3911	23.1196	25.7169	24.054	24.0248	8.89344	18.59	20.3628	17.8244	18.8495	24.0719	20.2143	23.9125	21.5456	12.7955	22.6678	20.5191	20.2352	0.986165	0.903954
CASC4	18.3254	21.4871	12.9558	19.7562	20.351	38.5435	20.5482	21.9268	14.8949	18.4367	20.4287	17.445	18.5298	19.8193	25.4328	22.5645	21.7367	19.694	0.906022	0.488947
CASD1	4.37679	5.53927	3.07591	6.14811	6.70201	10.6245	5.93641	7.07912	3.8372	3.3631	4.45006	3.81209	8.42573	4.78267	4.37071	5.31703	6.18526	4.79482	0.775201	0.172763
CASK	8.53474	9.60643	6.22968	7.039	14.2724	6.20953	7.36164	7.10999	9.21477	12.9691	7.81048	7.27374	11.1043	8.18809	8.29292	7.61857	8.29543	9.059	1.09205	0.528008
CASKIN2	11.5033	10.3047	15.2335	20.2947	12.5357	3.85912	4.96973	7.92285	8.26579	13.9559	26.3926	12.291	22.9037	6.89573	10.4211	5.65522	10.828	13.3476	1.2327	0.456326
CASP1	12.3977	17.5332	9.80202	9.07532	16.3097	4.76434	2.80089	7.71706	15.7889	10.6834	13.3252	18.522	19.4368	16.895	19.4176	7.76888	10.05	15.2297	1.51539	0.0476342
CASP2	5.27118	4.93533	8.89677	8.51729	10.3981	0	3.76757	6.67783	2.31057	5.66894	9.88995	6.93185	9.79894	4.16951	7.10571	3.72004	6.05801	6.19944	1.02335	0.927613
CASP3	16.0419	15.5515	16.3627	16.0752	17.3339	17.8028	12.5792	13.5306	5.075	14.3888	15.5794	12.6585	16.1225	14.2254	18.5645	13.3959	15.6597	13.7513	0.87813	0.242298
CASP4	21.6936	28.0361	18.7767	29.5462	36.6273	36.1772	24.5884	30.8374	43.9146	14.6607	34.253	31.548	29.4816	31.7996	17.9226	34.9646	28.2854	29.8181	1.05419	0.710359
CASP6	16.9838	14.0982	17.3263	17.4458	10.1309	0	24.861	12.8721	0	23.3605	15.6709	14.4876	0	13.1783	12.3031	14.1756	14.2148	11.647	0.819359	0.509033
CASP7	19.8668	22.6572	15.6326	19.8737	28.9344	19.7403	18.8998	25.7235	23.9447	10.8445	15.0969	18.2314	17.9026	24.4228	18.6261	21.9539	21.4161	18.8778	0.881481	0.267287
CASP8	8.06851	9.00249	9.10118	18.7674	20.1394	16.1988	13.7442	10.0013	11.4428	11.0862	10.4389	9.01739	18.7163	9.71628	9.96382	10.681	13.1279	11.3828	0.867072	0.401178
CASP9	8.93436	10.1254	8.44901	5.62924	5.15454	0	4.35006	6.30741	16.9992	4.0176	2.22087	5.62411	9.06147	7.69756	0	5.09157	6.11876	6.33905	1.036	0.920107
CAST	47.688	59.6109	48.6499	48.8129	100.397	23.1388	62.0782	41.0239	72.8104	53.4975	59.0818	50.5914	60.2685	48.1852	37.6743	43.4475	53.9249	53.1946	0.986457	0.935214
CAT	1095.81	1131.96	680.126	650.809	445.728	1080.14	894.254	1016.53	638.68	875.213	450.704	534.881	487.167	821.705	690.124	912.228	874.42	676.338	0.77347	0.0950227
CAV1	0.865843	1.84013	13.4133	23.6918	23.2344	0	1.59874	1.05981	2.6269	0	40.6744	8.09428	19.5301	3.32051	0	1.23062	8.213	9.4346	1.14874	0.847081
CAV2	11.3892	13.3433	7.76764	8.65435	20.4846	28.8243	6.72958	14.9505	13.1757	10.331	13.633	7.62418	8.86651	10.603	5.4524	10.728	14.0179	10.0517	0.717062	0.192333
CBFA2T2	10.1903	13.7397	7.55349	8.85015	8.32742	7.2418	6.01077	8.57109	6.01023	7.25987	8.94171	11.9149	10.121	5.02794	4.88957	7.70312	8.81058	7.73355	0.877757	0.387455
CBFB	4.01523	3.26506	2.83256	7.6264	12.6804	6.03483	6.30821	4.764	2.97073	6.25296	7.32804	4.4104	7.02709	5.2732	1.65331	4.52793	5.94083	4.93046	0.829927	0.458672
CBLC	15.5757	34.3586	25.6877	20.4709	20.8742	17.5963	16.8302	27.7917	23.6146	32.8456	17.7004	32.0951	20.1997	19.6873	17.7379	20.2442	22.3981	23.0156	1.02757	0.846901
CBR1	197.812	244.709	178.247	190.092	162.685	218.493	163.629	156.471	270.46	294.171	162.19	143.415	139.677	158.158	175.163	161.662	189.017	188.112	0.995211	0.970213
CBR4	53.9487	48.2587	36.2684	44.0941	28.2665	58.6491	35.3582	38.6265	31.5365	63.4761	36.5071	34.9669	34.2115	45.4024	44.0237	56.8904	42.9338	43.3768	1.01032	0.936437
CBS	114.786	122.581	274.943	243.232	130.088	37.7495	127.788	139.175	132.198	142.449	178.335	244.675	216.051	65.8066	86.6844	122.433	148.793	148.579	0.998562	0.995127
CBWD1	23.1304	25.5354	20.7721	15.7227	26.3405	0	39.5719	29.0985	23.7521	8.63935	21.5017	19.9408	28.2355	24.2247	45.8969	28.2573	22.5214	25.056	1.11254	0.650698
CBWD2	21.9981	22.2986	25.7072	26.8344	14.1388	19.6767	25.964	20.5377	19.3785	19.5543	19.181	17.9151	13.0963	3.21675	15.126	19.4175	22.1444	15.8607	0.716238	0.0249869
CBWD3	5.29972	5.66195	2.36533	0	5.13227	0	0	8.70485	13.2308	0	4.6081	3.78645	10.3838	18.0553	0	7.60918	3.39551	7.2092	2.12315	0.163296
CBWD5	61.3321	41.9833	31.9661	60.1889	78.5093	111.994	67.1843	77.5822	115.281	52.9034	28.4055	38.5824	42.5694	50.3643	73.3436	86.6037	66.3425	61.0067	0.919571	0.696357
CBWD6	4.76689	5.17124	4.81827	6.60824	2.77209	0	18.5528	8.89006	0	13.0496	4.63305	5.64976	0	4.37704	9.98141	9.01829	6.44745	5.83865	0.905574	0.815275
CBX1	16.1465	13.315	17.9298	17.3381	23.9135	28.1096	8.40268	11.9357	20.0524	8.93136	16.1284	15.3167	19.4453	10.8671	13.2265	13.6214	17.1364	14.6986	0.857746	0.375035
CBX3	35.2617	38.2842	45.5935	56.1652	57.1341	62.397	35.0607	44.0387	32.1692	44.0124	50.5976	49.164	46.8332	32.7523	30.894	40.4038	46.7419	40.8533	0.874019	0.23289
CBX4	10.0952	11.9845	11.8851	9.82915	12.9476	13.4831	10.1625	20.4759	13.217	12.9691	11.9777	9.9063	11.1806	11.103	6.47253	14.0911	12.6079	11.3647	0.901395	0.418645
CBX5	5.61371	3.5859	5.53858	6.67677	5.2102	11.8632	5.42828	5.66947	3.14953	2.98048	5.76428	4.53861	5.38263	4.01858	4.46745	4.87551	6.19827	4.39713	0.709414	0.084356
CBX7	11.3226	14.5889	18.2024	18.3856	11.6339	4.60553	16.8797	18.6444	14.6199	26.3309	15.8372	16.1116	31.0497	10.8671	6.95621	17.736	14.2829	17.4386	1.22094	0.353383
CBY1	17.4215	24.7616	20.4509	22.2526	26.1067	16.9769	8.87363	12.3473	21.249	8.60914	23.4314	16.6074	30.6344	9.88608	18.7052	14.0159	18.6489	17.8923	0.959431	0.823644
CC2D1A	23.0923	24.3464	14.8247	15.2626	25.2494	24.6475	14.7729	24.0772	25.4575	18.5373	22.8492	23.223	21.1576	15.8573	17.5884	16.0638	20.7841	20.0918	0.966688	0.75129
CC2D1B	13.3397	15.2118	12.2647	14.9787	9.28485	1.52459	15.1447	10.9994	12.048	10.0692	17.1764	13.0261	9.8498	10.0181	10.3947	10.3616	11.5935	11.618	1.00211	0.989702
CCAR1	13.5966	12.1543	11.7585	16.643	27.0196	29.5072	15.2686	9.73379	15.115	12.2844	16.6274	10.5815	17.6483	10.1313	14.0707	10.4838	16.9602	13.3678	0.788187	0.229158
CCBL1	46.5272	27.6869	24.9771	24.612	17.7904	35.002	36.6347	31.8149	11.3053	30.0162	11.1127	19.3254	16.3683	15.2913	14.5104	18.1023	30.6307	17.004	0.55513	0.00352871
CCBL2	11.0276	13.7208	13.7929	13.3242	8.7616	8.81403	8.06806	13.3968	11.9517	13.3819	13.7079	14.6073	11.7146	16.2158	16.9552	15.4626	11.3632	14.2496	1.25401	0.0220541
CCDC106	13.6727	16.4951	17.3263	13.1773	9.09559	9.16342	16.7682	15.8869	9.80617	12.1535	15.2383	14.0688	13.1472	16.678	15.4074	9.85436	13.9482	13.2942	0.953115	0.665354
CCDC107	12.4168	8.97418	17.4431	14.2836	16.7662	0	14.7109	12.7795	32.6505	19.8765	17.4093	20.4195	24.2939	10.1879	10.2452	18.6942	12.1718	19.2221	1.57924	0.0491594
CCDC115	11.294	13.7397	12.9558	18.8066	18.7144	10.8945	14.2276	12.7589	15.5551	13.2309	15.5544	9.09431	16.1988	11.2539	7.02656	10.4744	14.1739	12.2985	0.867688	0.262832
CCDC117	21.9696	19.9489	13.6177	18.0332	15.3523	11.1327	12.0587	14.0451	14.331	16.2516	14.9139	13.9064	15.4952	11.5746	9.73517	19.3329	15.7698	14.4426	0.915843	0.450931
CCDC12	31.4653	29.8856	36.3852	32.1503	27.3647	11.6091	30.3637	29.7982	24.9211	19.071	37.0062	35.8388	22.2002	36.1483	25.6351	32.541	28.6278	29.1702	1.01895	0.882312
CCDC120	5.83255	5.99223	8.02072	5.56071	7.80417	0	5.86205	6.64696	5.43259	7.92444	7.47777	6.21388	6.11162	9.38611	5.97126	5.59885	5.71492	6.76456	1.18367	0.318905
CCDC124	49.8098	32.726	48.9906	50.2227	35.9148	9.92571	70.0224	44.121	53.1706	38.2427	48.4599	50.694	40.5181	56.5242	41.0073	43.532	42.7166	46.5186	1.089	0.577527
CCDC125	9.44815	11.2012	7.48535	10.8082	8.40535	0	1.77225	13.0161	10.5351	6.3033	6.67093	8.95756	5.23853	17.9327	10.2189	10.2395	7.76707	9.51206	1.22466	0.430218
CCDC127	8.94387	10.2481	12.7806	8.56624	13.0589	6.57479	12.0215	7.42896	4.68991	4.72244	12.5683	12.0859	6.17096	6.79196	5.41722	11.7238	9.95288	8.0213	0.805928	0.223224
CCDC130	22.1979	24.2897	28.1698	24.6316	19.182	26.6962	29.6325	22.4721	16.7654	19.6147	30.4018	30.6677	26.3029	17.3667	13.2001	14.7205	24.659	21.13	0.856887	0.228804
CCDC137	12.4453	9.62531	13.3549	13.1675	18.6699	0	9.02235	7.07912	4.60739	7.84389	11.8779	15.3509	11.4519	11.6784	16.2253	6.71674	10.4205	10.7191	1.02865	0.903568
CCDC14	18.6394	19.0147	13.8416	16.2808	11.8565	12.1967	8.15482	13.4586	10.3425	5.34673	13.2171	13.1372	12.7318	9.31065	6.44614	8.48282	14.1804	9.87688	0.696517	0.0232858
CCDC142	9.33398	6.58673	8.77996	8.61519	7.25866	7.89293	9.75356	7.15115	5.24004	7.72306	8.2846	8.34215	9.63788	7.05609	7.44868	6.29401	8.17152	7.50331	0.918228	0.300626
CCDC150	12.9496	10.8992	9.74361	10.8082	4.88735	0	10.6087	12.1621	4.82744	6.38386	5.41493	4.36766	7.05252	9.30121	3.71994	7.61857	9.00734	6.08577	0.675645	0.114141
CCDC152	20.0286	15.9573	8.40034	11.934	5.58872	12.9273	24.0431	12.5325	0	3.41345	8.55077	6.71817	6.41678	4.11291	9.34823	10.6998	13.9265	6.15752	0.442145	0.00869122
CCDC159	17.5167	8.13433	17.0246	16.6528	23.6574	0	25.7905	15.6914	5.10251	18.5978	12.8844	16.5219	7.17119	28.3376	12.8483	12.2686	15.5585	14.2165	0.91375	0.734028
CCDC167	47.3359	29.1307	49.2242	30.0455	38.1079	52.376	13.6946	30.4875	56.3201	53.3968	32.7724	24.411	33.1604	31.8468	29.0208	30.5213	36.3003	36.4312	1.00361	0.983441
CCDC174	6.05139	6.00166	7.95258	8.09632	6.46822	0	3.9039	6.24568	7.45434	8.45811	6.89552	8.21394	7.92561	6.15993	5.74261	6.97038	5.58997	7.22755	1.29295	0.13041
CCDC22	10.0952	9.97446	9.00384	11.1508	13.2593	0	7.0766	10.9171	0	9.38447	8.93339	9.53877	6.04381	5.726	7.43109	2.71488	8.93465	6.22155	0.69634	0.167961
CCDC24	3.7393	7.03025	5.04215	5.7663	9.18465	6.35246	6.64283	6.79102	2.26931	2.57771	9.89827	6.39337	0.991761	6.56556	5.24134	6.37856	6.31862	5.03948	0.797561	0.30014
CCDC25	17.7545	20.1093	16.6449	17.1031	17.8015	13.1972	15.7395	21.5975	16.9854	21.9005	16.5775	14.9492	18.0382	23.0361	19.5583	22.1324	17.4935	19.1472	1.09453	0.254284
CCDC28A	10.9039	25.0541	22.8551	24.3183	23.5795	31.0476	21.1182	25.9602	20.0524	18.9703	17.7254	19.3511	23.37	22.4795	12.0217	25.2888	23.1046	19.9074	0.861619	0.221012
CCDC34	5.69934	6.9925	3.91302	6.80404	5.71118	12.6414	4.95733	3.96143	2.25556	3.83635	3.46855	4.17108	1.97505	2.45265	3.47371	4.22732	6.33503	3.23253	0.510263	0.0163013
CCDC43	3.71076	5.26561	4.89614	5.16912	6.86901	8.71875	4.56075	3.2103	1.55413	4.2794	4.6996	4.60699	5.95057	5.62223	3.4825	5.53309	5.30005	4.46606	0.842645	0.316683
CCDC47	48.7631	47.2961	39.9089	52.0534	70.8276	66.8755	55.3486	55.5732	41.7003	48.4227	47.545	47.805	50.8595	55.6186	58.8595	52.7758	54.5808	50.4483	0.924286	0.33179
CCDC50	21.3131	18.9958	20.4022	28.4106	30.5153	17.3899	15.5784	25.1576	23.5458	24.7903	22.8076	24.4452	21.0643	22.4606	26.0308	21.503	22.2204	23.331	1.04998	0.588139
CCDC51	15.2046	11.3522	13.5593	9.30049	16.9109	11.4503	10.6087	9.12671	11.0165	14.56	8.68386	10.0773	16.0292	11.235	15.2843	9.44102	12.1891	12.0409	0.987838	0.917666
CCDC53	30.6946	33.5659	22.2419	26.7365	35.1911	48.9616	37.6014	28.1621	46.9816	40.6291	36.1245	28.1035	29.2442	37.8463	31.9581	31.4419	32.8944	35.2912	1.07286	0.52405
CCDC57	8.27784	8.39855	11.8267	12.5703	12.1237	12.2444	16.8054	15.0534	3.20454	9.95841	13.7494	12.0089	9.38358	13.1217	3.01641	9.09344	12.1625	9.19206	0.755768	0.120543
CCDC58	32.8354	35.6608	32.3943	26.4036	23.9246	0	33.6975	20.0232	20.9602	18.4064	25.827	28.5565	22.8529	32.0354	44.5338	17.9332	25.6174	26.3882	1.03009	0.883843
CCDC59	7.35491	4.90702	6.22968	7.18585	8.32742	0	6.02316	5.42252	0	4.66203	5.03231	2.75223	6.31506	5.9524	0	8.67071	5.68132	4.17309	0.734528	0.303257
CCDC6	6.54615	6.32251	5.44124	8.51729	9.34051	4.44672	7.36164	6.21481	6.34031	5.98109	7.29477	6.33354	8.31553	6.48066	4.06292	6.1625	6.77386	6.37142	0.940589	0.578286
CCDC61	7.44054	8.78545	9.00384	9.976	10.8323	5.00256	6.53129	7.0997	7.15176	5.05472	8.21806	7.43614	5.47588	3.22618	1.37189	4.34944	8.08396	5.28551	0.653827	0.0198836
CCDC69	24.4815	22.8365	25.8532	24.9351	18.1689	67.1772	13.5087	24.3242	16.5728	21.4071	25.0118	29.1377	24.5906	20.291	24.8084	25.8336	27.6607	23.4566	0.848014	0.503557
CCDC71	9.59088	10.7388	12.1673	7.87115	19.7275	0	6.49411	11.627	10.6314	9.04212	14.3483	9.15414	8.5444	8.32959	13.6486	10.2301	9.77711	10.4911	1.07302	0.746014
CCDC82	5.79449	8.94587	7.59243	12.355	15.6974	3.41445	5.32913	8.43732	6.09275	5.52798	12.6848	9.23962	9.55312	6.55613	3.65838	4.87551	8.44576	7.27353	0.861205	0.516531
CCDC84	6.71742	2.3214	14.0557	5.0908	11.645	0	0	4.71255	5.96897	0.12083	9.53228	13.1286	0	0.0754662	0	6.55705	5.56786	4.4229	0.794363	0.662464
CCDC85B	4.20552	1.88732	26.5151	33.2174	23.0785	0	7.84498	3.39551	0	1.52045	45.0912	23.2059	29.4138	0.971628	6.19991	2.93094	12.518	13.6667	1.09176	0.881027
CCDC85C	12.4548	12.2487	10.0454	13.7354	16.4656	20.9313	26.8564	25.9808	18.0307	22.0918	13.8243	14.9492	19.8946	19.8382	18.7844	19.6148	17.3398	18.3785	1.0599	0.686006
CCDC86	7.72598	6.57729	6.74558	9.18301	14.662	9.02049	9.43133	9.528	4.82744	9.12267	7.8188	9.06012	8.45964	11.6407	7.43989	9.54435	9.10922	8.4892	0.931935	0.593087
CCDC9	9.06756	8.30419	9.08171	10.5732	14.1165	4.35143	5.67615	7.5833	9.29729	10.5525	9.46574	11.5388	9.51073	10.0936	5.97126	5.80552	8.59426	9.02943	1.05064	0.740528
CCDC90B	21.9886	28.8854	20.9376	27.9308	28.0215	13.4196	22.1221	24.9416	29.4047	24.2365	25.8603	23.3426	25.3026	19.0175	17.2894	19.5396	23.5309	22.9992	0.977403	0.821815
CCDC91	3.79639	4.57674	5.62618	5.26702	6.83561	0	7.01463	4.9595	7.53686	6.08178	4.94082	4.30783	3.984	7.41456	3.15711	6.13431	4.75951	5.44466	1.14395	0.490287
CCDC92	22.8544	21.2229	29.7467	26.9812	36.7386	15.8653	18.0323	23.0895	28.1532	28.8985	31.1671	26.1034	32.3636	19.6873	18.9339	21.9727	24.3164	25.91	1.06554	0.603154
CCDC93	6.66985	7.16236	9.61707	9.61377	14.5841	7.75	7.48558	8.13893	5.06125	10.9653	10.1395	8.90627	11.7146	6.4052	6.49011	8.72707	8.87771	8.55117	0.963218	0.794587
CCDC94	15.2997	16.146	22.1835	15.2234	17.757	26.2039	20.5482	11.8534	14.0285	9.28378	17.1847	20.0776	19.4877	12.6878	12.6109	6.57583	18.1519	13.9921	0.770834	0.0966902
CCDC97	6.94577	8.22869	5.32443	8.28233	9.99735	10.5768	6.90309	6.97623	5.04749	9.07232	9.84004	9.09431	9.67179	7.67869	3.62321	6.75432	7.90434	7.59777	0.961215	0.767921
CCHCR1	10.6756	15.1835	13.5885	12.3256	11.1886	10.4974	9.72877	15.0123	5.19878	8.06541	10.7301	11.7098	8.146	7.96169	14.871	9.09344	12.275	9.47202	0.77165	0.0472787
CCL14	3.549	0	262.951	486.465	105.718	52.376	1.10301	0	0	0	996.822	373.551	372.639	20.7249	0	4.96006	114.02	221.087	1.93902	0.461604
CCL15	41.8174	31.773	26.2231	16.5745	0	0	0	30.3744	64.806	36.3195	23.7558	21.8298	12.7234	41.563	4.95113	15.2747	18.3453	27.6529	1.50736	0.319148
CCL16	140.267	135.585	101.836	95.8342	107.789	134.879	149.055	196.291	98.4605	138.31	54.8896	73.9084	49.0286	131.424	92.7084	133.273	132.692	96.5004	0.727252	0.0514363
CCL2	0.551856	1.40605	6.02527	3.18175	22.7334	0	0	0.864311	9.95745	2.82944	13.0341	3.00864	21.9459	3.61295	0	4.68763	4.34533	7.38451	1.69941	0.429632
CCL20	2.63559	3.66139	3.5042	3.44608	72.5198	0	6.35778	5.77236	17.3843	2.46695	8.66722	7.8635	5.71322	31.4506	6.70997	7.48706	12.2371	10.9678	0.896275	0.89381
CCL5	13.863	14.9287	21.6676	14.9395	17.0222	0	11.6745	15.393	17.1092	12.0427	10.8881	12.8124	17.3431	8.94275	0	10.8783	13.6861	11.2521	0.822155	0.419472
CCM2	39.0581	32.3014	9.65601	15.8696	58.7818	21.376	34.3171	56.458	68.0793	6.68593	24.4545	30.5907	9.57007	26.0453	53.1873	53.1327	33.4773	33.9682	1.01467	0.961668
CCNB1IP1	52.9306	54.7038	49.9056	53.3848	33.1204	29.3007	35.8911	38.112	62.3579	44.5057	34.4194	40.3688	36.1442	29.3564	18.1424	29.9106	43.4186	36.9007	0.849881	0.286719
CCNC	32.8354	39.2184	24.6949	30.0455	30.8716	23.3453	34.8872	32.3808	30.5188	28.3145	29.5451	25.6419	40.6368	38.5632	46.407	33.0295	31.0349	34.0821	1.09819	0.345097
CCND1	48.6109	30.0178	38.1957	58.6812	45.5781	52.8048	44.0583	96.8749	37.6293	35.6851	47.2705	32.2062	43.1374	60.3824	78.5145	33.8561	51.8527	46.0852	0.888771	0.536921
CCND3	5.51856	5.35054	12.0895	12.678	16.2095	0	11.4514	5.26818	9.25603	8.88101	21.2272	12.1201	9.15472	4.40534	4.01895	8.03191	8.57072	9.6369	1.1244	0.697003
CCNDBP1	10.5994	17.4671	23.6436	19.3352	33.7327	12.3396	16.9913	10.845	14.6336	19.0811	20.1126	18.8724	18.6146	11.9425	10.9839	16.3175	18.1193	16.3198	0.900687	0.562605
CCNG1	38.3064	66.9148	25.7169	41.4606	47.1924	37.7971	33.0902	46.6625	7.02798	47.9997	32.4563	37.232	44.3156	43.3365	29.4078	62.9025	42.1426	38.0848	0.903712	0.582327
CCNG2	2.902	7.35109	7.76764	11.7578	14.5952	0	2.00772	3.7968	4.11226	6.23282	9.23284	5.8207	7.21358	2.98092	1.0553	3.85156	6.27228	5.0625	0.807122	0.558597
CCNH	14.2341	15.4477	13.754	17.1716	16.7662	6.74949	21.1678	17.101	12.048	15.8589	15.1385	12.4278	8.80718	13.5273	11.1422	12.6914	15.299	12.7052	0.830458	0.147568
CCNI	64.6337	65.7163	57.4007	80.3856	113.723	50.7403	57.2696	55.5011	70.0873	68.0676	79.1113	63.1901	93.3527	69.0139	60.7855	65.5705	68.1713	71.1473	1.04366	0.722123
CCNK	10.1237	13.7113	11.2621	10.4361	17.2783	3.41445	6.25863	10.6084	9.75115	8.99177	13.1256	13.1714	14.4187	12.7821	6.56926	12.3626	10.3866	11.3966	1.09723	0.578502
CCNL1	52.8545	64.6217	55.4247	56.1162	74.5794	36.0661	44.1079	65.5745	50.2686	47.5668	58.1336	64.6859	53.3432	28.3659	34.4469	50.2488	56.1681	48.3824	0.861386	0.218852
CCNL2	126.527	136.783	144.091	132.909	113.6	78.1035	95.9864	156.018	90.4423	87.4508	145.205	146.868	111.696	78.0698	72.5345	85.6455	123.002	102.239	0.831196	0.155576
CCNT2	5.06185	5.19955	2.93963	6.48097	6.86901	1.96926	7.12617	5.99873	2.28306	4.19885	4.63305	5.07709	3.82294	3.54691	5.69864	4.18035	5.20565	4.18011	0.802996	0.200869
CCNY	20.1427	18.7599	21.5216	24.0834	29.4799	17.3422	19.2345	24.53	15.3213	23.1188	20.8529	18.2826	25.4552	18.659	25.2921	22.8839	21.8868	21.2332	0.97014	0.735369
CCNYL1	8.8963	7.36053	7.49509	11.0921	8.628	11.9744	9.59244	8.23154	7.67439	6.28316	13.7661	6.53013	6.45916	8.66918	7.8796	7.76888	9.15879	8.12882	0.887543	0.339933
CCPG1	21.4558	21.6003	19.1855	32.7573	29.7917	21.2807	36.2009	32.4425	13.7396	17.8325	24.9786	25.2743	20.9117	30.6299	18.0984	30.2676	26.8393	22.7166	0.846391	0.216965
CCS	60.6756	63.7629	57.5662	54.7358	50.7995	0	40.4519	57.4767	65.4936	69.9808	64.0393	61.9764	49.2575	40.9121	37.2346	52.3436	48.1836	55.1547	1.14468	0.427894
CCSER2	5.27118	4.31252	4.49705	6.19706	5.11001	8.71875	4.22613	5.2476	6.57412	3.72559	5.40662	6.17114	6.8067	4.83927	2.88449	3.88914	5.44754	5.03713	0.924663	0.58235
CCT2	53.9772	52.0238	37.602	50.0954	86.6697	27.9667	37.7749	44.4503	39.9123	41.4951	48.2686	51.9675	56.844	43.2893	41.5614	44.8942	48.82	46.029	0.942832	0.681443
CCT3	114.234	80.711	73.0333	82.4709	114.491	56.1081	85.7371	67.0973	87.7329	67.2117	99.9226	101.978	76.213	69.0044	89.6304	85.0067	84.2353	84.5874	1.00418	0.968371
CCT4	49.5624	48.5512	40.0354	36.8397	53.9612	23.0118	39.0886	30.9094	34.2184	35.5744	42.5875	42.9928	40.73	38.1576	36.8477	34.5513	40.245	38.2075	0.949373	0.609491
CCT5	46.5462	35.6608	31.4404	39.483	56.0542	38.0353	34.8005	34.4696	43.9421	43.8613	38.1957	43.7877	46.8332	37.9784	38.2371	36.3174	39.5613	41.1441	1.04001	0.626807
CCT6A	43.9677	31.1501	29.9219	35.1363	51.7124	35.2244	32.2475	31.4239	28.8546	27.6298	39.0524	33.7874	38.5176	38.1953	35.1064	32.184	36.348	34.166	0.939967	0.497063
CCT7	103.035	90.1193	76.2747	82.1184	108.557	84.5671	98.8245	81.8112	91.6251	83.6446	91.0391	92.2765	97.574	71.0137	80.3701	93.048	90.6634	87.5739	0.965923	0.555284
CCT8	67.8688	71.4443	48.5234	57.105	79.6337	76.0707	92.7517	86.1636	63.2793	79.1336	59.2232	58.8566	69.6776	84.475	79.9568	70.8781	72.4451	70.685	0.975704	0.782068
CCZ1	13.9962	19.8451	25.9408	47.3836	21.0969	20.0738	11.4886	12.1312	0	7.75326	43.8352	36.2747	47.0875	8.38619	8.44242	7.59039	21.4945	19.9212	0.926804	0.845233
CCZ1B	28.706	23.129	18.8643	16.5647	16.7662	0	19.9905	28.121	35.3737	30.9526	25.5442	16.0604	13.2743	19.9986	15.7152	20.479	19.0177	22.1748	1.16601	0.466713
CD14	205.034	164.876	204.665	182.26	184.595	194.623	294.156	238.478	169.304	242.587	197.974	260.778	215.17	267.792	252.508	228.172	208.586	229.285	1.09924	0.287668
CD151	257.336	252.863	329.385	261.422	582.685	225.576	218.792	260.096	304.211	258.415	372.05	343.823	324.331	281.093	224.824	272.446	298.519	297.649	0.997085	0.985167
CD164	64.6623	64.197	59.4643	69.6852	88.1615	109.913	79.4661	101.166	39.1559	58.1293	66.5679	50.7367	78.0609	92.8706	89.8591	113.677	79.5894	73.6322	0.925151	0.594708
CD1D	12.0933	14.1737	7.56322	11.141	2.37131	20.312	8.47704	17.8316	10.989	12.224	8.35114	10.3166	8.27315	10.3011	16.5419	18.3748	11.7454	11.9214	1.01499	0.943222
CD24	48.0495	38.2181	44.7856	60.1595	110.85	0	29.9423	19.0457	98.4193	32.7248	82.7379	62.0704	69.5504	39.45	39.7058	38.3841	43.8814	57.8803	1.31902	0.349339
CD276	28.2588	28.6778	33.1439	33.5405	53.7831	43.8796	37.9856	37.3917	39.9261	33.1779	43.8851	32.813	40.8063	39.7424	47.471	34.1662	37.0826	38.9985	1.05167	0.597619
CD2AP	8.41105	13.5604	6.82345	11.2781	13.0478	11.6568	12.666	12.2033	8.29329	9.49523	12.4352	10.4961	12.4182	15.4234	7.01777	15.6975	11.2058	11.4096	1.01818	0.886319
CD2BP2	18.6109	16.5046	14.2309	17.201	24.0693	12.8478	21.4777	18.4695	15.5551	10.3813	21.3187	20.8383	18.0297	16.2064	10.5618	14.495	17.9265	15.9233	0.888256	0.321523
CD302	27.7545	31.2823	44.9608	51.3485	43.5965	38.4165	45.7438	47.3828	17.2055	20.3901	35.5506	39.9757	44.1461	50.5624	34.0775	57.9895	41.3107	37.4872	0.907444	0.516939
CD320	17.6689	14.0133	19.9447	13.9801	20.2508	8.40112	17.5861	18.593	9.00847	19.6651	16.2781	18.069	10.5364	12.5463	20.552	12.7759	16.3048	14.9289	0.915616	0.518092
CD34	0.618459	0.754926	20.1005	27.7155	28.2442	0	0.0247867	1.02894	0.68767	1.76211	49.0505	15.915	39.2551	0.499964	0.940979	0.319398	9.8109	13.5538	1.38151	0.663167
CD36	41.0657	51.8068	113.283	231.69	116.896	177.218	102.307	116.589	34.3972	38.2427	197.857	108.371	300.936	131.783	124.772	144.8	118.857	135.145	1.13704	0.671574
CD4	5.79449	2.529	75.9632	107.455	20.8408	6.30481	10.6954	4.89776	5.61138	6.99808	139.091	50.9931	84.9269	3.24505	2.59429	4.19914	29.3101	37.2074	1.26944	0.735316
CD40	1.95053	3.12351	12.362	13.7256	6.72428	0	5.49025	1.71833	4.42859	0	19.9546	12.7696	15.6139	5.43357	0	2.65852	5.63681	7.60735	1.34958	0.550591
CD46	74.0819	86.5051	78.6692	107.367	102.111	72.0686	116.2	86.7604	62.8805	83.7554	84.3099	81.3616	98.5064	92.8801	82.1553	97.266	90.4704	85.3894	0.943838	0.482947
CD47	8.85824	7.7663	10.9214	14.9787	15.1074	10.2751	14.0788	13.2631	8.41707	11.1969	16.6607	17.0775	10.4686	12.0463	11.8282	12.015	11.9061	12.4638	1.04684	0.70658
CD55	4.73835	3.94449	8.12779	12.0025	18.1132	10.2592	8.41508	6.73957	7.39932	8.17617	12.4685	6.53867	12.6471	4.66947	3.50009	5.19491	9.04253	7.57427	0.837628	0.477245
CD58	8.67746	10.116	9.4808	11.1116	7.36999	0	3.55689	6.4206	6.02399	10.2706	10.414	7.76094	9.26491	2.17909	6.97379	7.99433	7.09167	7.6102	1.07312	0.754219
CD59	40.1523	44.1254	57.9166	70.2628	117.853	58.5855	38.0971	49.6156	52.0703	49.7719	81.5151	64.0021	73.3903	56.1374	44.3491	49.0933	59.576	58.7912	0.986826	0.940428
CD63	332.075	395.081	443.291	436.516	747.92	246.031	313.093	321.555	429.683	426.752	479.841	463.571	453.938	322.109	300.014	392.23	404.445	408.517	1.01007	0.946637
CD68	13.1209	20.2226	12.0992	12.4822	44.2867	9.81455	19.2345	23.4599	29.7486	11.9118	19.0313	16.8211	9.20558	16.329	9.91105	12.5129	19.3401	15.6839	0.810955	0.441839
CD74	15.9562	13.2206	21.1517	18.5031	61.4759	14.436	9.77834	8.50935	37.8356	17.5405	36.9397	39.3859	34.1607	14.4895	8.57434	7.1019	20.3789	24.5035	1.2024	0.605465
CD81	160.571	110.436	379.777	421.674	402.7	528.556	410.096	424.799	202.45	110.157	528.21	412.697	363.459	326.052	302.318	263.522	354.826	313.608	0.883836	0.553422
CD82	15.2712	13.5132	23.1374	20.4219	14.1388	10.0686	8.50183	19.2206	16.2015	16.5134	24.1634	19.8126	23.2259	12.5463	11.5907	16.6838	15.5342	17.5922	1.13248	0.408179
CD9	43.825	27.5737	73.9775	91.4777	131.636	37.1619	48.6934	38.4413	59.3184	43.6398	91.0641	67.9509	67.7364	28.6489	17.5708	43.7105	61.5982	52.455	0.851566	0.554432
CD93	0	0	10.8338	16.4668	34.5566	0	0	0.0823154	0	0	27.6486	8.17121	28.0829	0	1.0553	0	7.74243	8.11976	1.04873	0.952811
CD99	156.936	144.021	290.877	227.451	318.301	122.428	174.672	169.282	117.564	163.02	316.171	230.255	232.377	137.745	174.072	155.246	200.496	190.806	0.951671	0.780447
CD99L2	19.0771	17.9484	24.1206	25.219	25.4498	41.5927	30.0786	24.7769	22.2392	24.2768	26.0516	20.5648	20.2336	23.9511	17.4565	24.0769	26.0329	22.3563	0.858772	0.218817
CDA	21.4653	27.602	27.8097	19.0513	27.554	50.7244	29.1863	29.0985	14.5098	14.4191	12.2023	24.1033	19.1317	38.1104	16.7793	24.9788	29.0614	20.5293	0.706412	0.0790479
CDADC1	6.77451	6.83208	6.43409	6.49076	4.25277	3.89088	1.01625	5.07268	2.20054	5.4877	4.04249	4.88905	4.23829	5.6977	3.62321	5.60825	5.0955	4.4734	0.877912	0.468213
CDAN1	10.0476	13.7019	9.17905	9.32986	9.78583	7.08299	3.32141	7.53185	6.73916	6.20261	8.70049	9.25671	5.98447	4.26384	4.11568	6.10613	8.74756	6.42114	0.734049	0.0843292
CDC123	33.0257	24.9126	31.2263	28.205	26.3182	29.8565	51.5067	28.0592	24.7286	26.9451	28.9046	30.6848	28.9645	26.2057	21.0973	26.3973	31.6388	26.741	0.845196	0.156874
CDC14B	13.4158	19.2789	10.1038	11.9634	16.2763	34.6685	14.9835	20.7846	13.2033	20.4505	11.3373	10.0943	0	11.103	13.6926	21.146	17.6844	12.6284	0.714098	0.18184
CDC16	32.7688	33.3017	33.5624	36.6146	48.2834	28.4431	38.1467	26.7422	14.4823	32.0099	36.2077	41.2663	33.4825	24.3473	16.7353	29.9013	34.7329	28.5541	0.822105	0.152687
CDC20	4.92864	7.69081	4.72093	7.73409	8.88406	5.46311	1.42523	3.93056	1.95298	4.42037	5.09886	4.05141	0.856135	1.40556	0	1.22123	5.59718	2.37582	0.424467	0.0107485
CDC23	12.8259	13.9001	12.2744	15.7815	15.1185	22.3606	11.6869	14.6521	11.9517	12.9892	12.7846	11.2226	12.2148	15.48	12.2679	12.8886	14.825	12.7249	0.858342	0.132382
CDC25B	17.9543	32.1882	31.2555	28.8903	37.0281	34.1286	14.5994	29.2014	23.4083	35.4032	37.5302	40.4714	37.9836	20.3099	14.0355	24.9036	28.1557	29.2557	1.03907	0.807997
CDC26	38.8488	37.8029	31.6254	40.7557	27.1754	23.0594	24.1298	34.0786	37.1204	30.4592	34.4443	42.1125	41.7472	25.4321	35.0097	37.4916	32.1845	35.4771	1.1023	0.30939
CDC27	7.56423	7.69081	6.27835	10.0445	12.7917	6.0666	8.32832	8.68427	3.85095	7.99492	7.98516	7.4105	12.0876	9.71628	6.34941	7.48706	8.4311	7.86024	0.93229	0.625532
CDC34	62.1789	64.1687	70.483	57.6728	94.7411	77.3412	65.0526	80.4324	92.0102	76.999	69.3128	69.0364	68.245	74.3154	62.0694	70.5023	71.5088	72.8113	1.01821	0.810455
CDC37	86.4511	95.5736	108.212	129.717	117.786	82.1532	100.225	85.3302	72.3016	85.3564	143.275	105.687	123.945	74.221	61.7176	68.3417	100.681	91.8557	0.912344	0.477178
CDC37L1	14.7098	12.4657	7.39775	12.8738	10.3981	20.0579	15.7271	11.1332	7.15176	9.1126	8.01011	8.92337	7.82389	12.2633	11.6875	12.5317	13.0954	9.68802	0.739801	0.0500593
CDC40	8.53474	9.35165	7.32961	9.8781	7.43678	2.28688	11.8728	10.7833	4.85495	10.19	8.26796	8.13702	12.3928	6.4335	6.28785	9.97648	8.43424	8.31757	0.986167	0.932647
CDC42	75.0429	82.6078	76.4402	95.1587	152.465	112.216	80.3956	75.9565	91.9002	73.1223	106.111	85.225	113.162	74.2116	76.4655	77.886	93.7854	87.2605	0.930428	0.562403
CDC42BPA	5.84206	12.6922	8.59501	9.59419	12.8919	11.6409	6.79155	9.137	8.38957	12.2945	10.9214	10.2824	13.5625	9.83891	7.5718	11.2353	9.6481	10.512	1.08954	0.467516
CDC42BPB	27.9829	32.0372	40.7752	37.6621	44.4648	25.7433	35.036	35.3133	17.8519	25.9382	40.8241	32.8643	32.3975	27.281	7.59818	27.3743	34.8769	26.5162	0.760281	0.0704561
CDC42EP1	43.9011	32.7921	44.6688	40.883	79.5001	17.0881	30.1406	28.8104	62.4404	43.1162	71.3673	63.5491	55.8522	49.9775	30.8148	30.3334	39.723	50.9314	1.28216	0.207906
CDC42EP2	3.84396	2.9159	5.46071	6.30475	3.21741	0	7.00224	3.38522	0	6.31337	10.9047	6.18824	8.36639	6.90516	8.57434	3.4758	4.01627	6.341	1.57883	0.127816
CDC42EP4	30.2664	26.0638	22.9817	26.6581	36.8833	8.52817	21.5272	20.373	27.3417	26.9753	37.314	29.8129	22.2426	23.8285	24.9403	22.0384	24.1602	26.8117	1.10975	0.452652
CDC42SE1	14.196	14.8909	14.9707	19.1003	22.7779	4.68494	11.6497	9.15758	5.35007	6.98801	25.4527	16.7441	22.1493	10.3483	17.4565	12.1747	13.9285	14.583	1.04699	0.841338
CDC42SE2	9.01999	10.2387	6.91105	9.95642	11.812	12.6096	11.2903	8.44761	6.2853	8.7199	9.04984	7.82077	8.23077	8.65032	6.91223	10.9253	10.0357	8.3243	0.829468	0.0601134
CDC5L	14.2531	13.0508	14.4256	24.8372	25.7393	15.4524	8.04328	13.7981	9.54485	14.8118	13.6995	17.5818	16.3005	14.4329	11.6875	12.8605	16.2	13.8649	0.85586	0.338821
CDC73	6.49858	5.1335	6.88185	5.36492	3.92992	19.0891	8.3655	6.26626	4.52487	5.8804	5.94728	7.01732	4.76384	3.36768	2.39202	4.64066	7.69121	4.81676	0.626268	0.142034
CDH1	51.884	66.811	86.8165	97.9293	123.019	79.0563	96.8167	111.218	107.139	118.786	92.1204	82.2676	76.8996	108.511	98.5125	97.3035	89.1938	97.6925	1.09528	0.392315
CDH13	0	0	10.2692	17.5632	9.28485	0	0	0	0	0	21.7762	7.17117	22.5732	0	0	0	4.63967	6.44006	1.38804	0.682023
CDH2	16.5747	24.5917	35.5481	36.4579	58.2251	38.6706	24.2909	38.894	17.0267	31.587	29.8944	29.1206	41.2471	27.8187	23.2167	44.6123	34.1566	30.5654	0.894861	0.524719
CDH5	0	0	39.9284	67.9425	57.7909	0	0	0	0	0.85588	97.394	31.8985	87.5123	0	0.580417	0	20.7077	27.2801	1.31739	0.722407
CDHR2	51.6937	51.1651	20.0031	12.4137	8.02683	14.8489	36.5975	60.2034	31.0001	21.4272	7.15337	5.76087	1.32235	14.4707	13.376	34.6265	31.869	16.1421	0.506515	0.0882427
CDHR5	209.8	253.834	223.217	198.472	336.793	339.253	317.257	335.579	230.823	259.986	241.069	260.914	226.562	333.448	287.623	387.326	276.776	278.469	1.00612	0.954982
CDIP1	19.9334	20.3547	23.225	18.7087	25.7838	17.9298	24.3653	21.7518	26.8329	26.9854	17.7587	22.4366	23.5225	24.9416	23.6212	20.4884	21.5066	23.3234	1.08448	0.239212
CDIPT	53.6347	58.8371	74.7173	73.983	84.4765	54.4088	52.1636	58.9892	82.0665	66.819	70.0282	61.1644	82.7146	45.0156	46.9874	55.0491	63.9013	63.7306	0.997329	0.979926
CDK10	89.9715	99.7446	102.683	87.8652	93.1825	60.0625	62.6111	95.1154	60.4049	69.1853	78.9449	98.4904	94.5648	56.1469	55.72	74.0627	86.4044	73.44	0.849956	0.135227
CDK11A	11.8934	17.6181	13.9584	13.2948	11.478	9.02049	8.09285	10.9274	10.2738	7.33036	11.6367	16.7612	8.21381	10.2068	0	5.41097	12.0354	8.72921	0.725292	0.129331
CDK11B	25.6994	30.3386	31.1679	21.4499	24.036	42.7044	26.2987	25.8264	30.7113	17.6714	25.5192	25.5478	16.3513	23.536	22.5571	14.7862	28.4401	22.0851	0.776545	0.0539832
CDK12	12.0742	15.6742	9.03304	12.864	10.7989	13.5784	11.3647	11.0097	7.3168	8.06541	11.7698	11.6158	12.5877	9.11255	11.3357	9.1498	12.0496	10.1192	0.839792	0.0715892
CDK13	9.61942	11.1352	6.82345	11.1606	11.0104	8.87756	7.94413	9.64119	8.34831	10.8546	9.37424	11.2824	13.4523	9.27291	7.88839	9.13101	9.52649	9.95053	1.04451	0.627397
CDK14	11.5319	10.0688	6.75531	9.92705	10.0864	23.4882	11.91	10.238	9.03598	6.81683	8.46759	8.24813	10.4262	8.00885	6.43735	13.7811	11.7507	8.90275	0.757635	0.174225
CDK16	28.4016	25.0447	22.3782	17.2989	26.5854	8.78227	16.0618	22.7911	22.5005	19.1314	28.6883	25.7017	25.7434	26.3943	14.0443	12.7665	20.918	21.8713	1.04558	0.764109
CDK17	2.94957	4.78434	4.84747	5.95231	11.055	8.60758	1.12779	4.34213	3.06701	3.01068	8.18479	4.67537	7.27291	2.95262	5.46119	4.18035	5.45827	4.85061	0.888672	0.65197
CDK18	15.766	15.0042	14.3769	15.2234	23.8356	11.6568	7.36164	9.02382	3.56213	15.9496	16.7023	14.7526	14.4356	7.99942	4.80163	5.44855	14.031	10.4565	0.745239	0.197717
CDK2	16.6508	15.1929	13.8513	21.5184	25.4944	8.57582	21.552	19.2412	7.00048	17.5002	19.181	16.1458	16.3429	20.2438	15.0908	16.5899	17.7596	16.0119	0.901589	0.471232
CDK2AP1	50.4472	48.4285	30.9829	46.2871	62.1216	42.9267	42.6579	40.8593	24.5498	31.4158	54.7066	37.3687	40.3825	46.657	44.9383	47.9472	45.5889	40.9958	0.899248	0.341239
CDK2AP2	41.3511	13.2961	18.4554	21.2149	24.0693	35.6849	23.349	8.47848	15.9402	18.5877	27.058	25.0692	27.0997	12.6595	29.4869	17.9144	23.2374	21.7269	0.934998	0.739162
CDK3	18.7916	23.6858	31.7324	17.2206	19.1263	11.7838	30.4876	26.0014	7.81193	17.0773	16.6441	16.1287	2.04286	25.1774	14.2114	28.4358	22.3537	15.9412	0.713134	0.120145
CDK4	32.1979	33.5376	31.9466	35.381	36.8277	31.6194	25.6418	29.8908	27.8506	23.9747	34.1948	31.8557	38.8736	33.158	29.2319	31.2634	32.1303	31.3003	0.974168	0.68309
CDK5	12.2645	10.0405	13.8026	12.678	19.0595	23.9329	20.6473	14.2817	8.54086	14.55	11.0045	11.744	15.012	8.25412	15.3722	14.7393	15.8384	12.4021	0.783042	0.11107
CDK5RAP1	18.5728	15.2212	14.0265	15.5857	14.1611	23.0753	19.8046	17.3068	9.87493	23.4209	17.8834	22.0093	16.7921	16.4045	15.2315	12.8229	17.2192	16.8049	0.97594	0.833062
CDK5RAP2	19.1437	17.7502	9.80202	15.6248	22.3883	11.1009	10.0758	17.8213	7.24804	13.835	9.88995	13.2141	10.3499	10.9049	12.0129	11.6016	15.4634	11.1321	0.719898	0.0381449
CDK5RAP3	171.551	192.478	177.215	145.89	124.577	87.2828	135.025	155.01	79.7422	109.714	123.096	158.432	118.053	130.632	88.9884	102.282	148.629	113.868	0.766121	0.0346775
CDK6	4.76689	5.86011	2.91043	4.94395	6.47935	7.35297	2.68935	5.73121	4.44235	3.55442	3.68482	4.39331	4.91642	2.54699	3.01641	3.66368	5.09178	3.7773	0.741842	0.067142
CDK7	6.93626	13.3056	11.8656	9.34944	9.21805	18.168	11.0053	8.98266	6.54661	11.9722	13.1921	9.2909	9.56159	10.5558	4.5378	14.1005	11.1039	9.9697	0.897859	0.509918
CDK8	7.2217	6.38856	4.43865	6.8432	8.50554	11.7997	11.3895	6.58523	6.47785	7.96472	6.9371	6.07712	6.44221	7.36739	11.9689	9.53496	7.89651	7.84628	0.993639	0.965618
CDK9	26.2702	36.1704	41.8849	33.8929	49.1963	10.9103	21.8618	30.7859	38.8946	36.0174	47.9692	37.9841	38.6109	31.394	12.9714	25.4767	31.3716	33.6648	1.0731	0.689953
CDKN1A	32.8449	24.9597	10.8143	10.4753	49.675	20.8519	13.0874	30.7962	69.9085	10.9653	27.7484	20.6417	28.6763	49.4681	48.0954	17.3978	24.1881	34.1127	1.41031	0.265309
CDKN1B	17.2883	16.8915	17.0538	21.7632	15.33	7.08299	31.4667	17.0187	6.31281	22.8973	25.5608	17.3339	23.7684	13.6877	10.6849	16.9281	17.9869	17.1467	0.953291	0.807972
CDKN2AIP	5.12845	4.02942	5.42177	6.23622	5.81138	0	8.52662	4.31127	4.46985	8.61921	7.05355	4.79503	6.2642	6.78253	2.75258	5.9934	4.93314	5.84129	1.18409	0.411016
CDKN2AIPNL	14.5005	14.8437	17.3555	12.6095	18.4472	0	13.8186	12.337	10.7827	13.4625	18.9731	16.5903	7.84932	10.537	3.47371	12.4847	12.989	11.7691	0.906085	0.651065
CDKN2C	6.59373	9.17235	6.94999	9.20259	5.45513	17.2946	3.39577	5.01095	0	3.11137	6.62934	4.03432	4.72994	1.66969	2.07543	3.23155	7.88438	3.18521	0.403989	0.0187676
CDO1	271.96	284.069	320.167	271.653	267.602	286.131	245.983	286.252	232.35	279.883	198.39	233.708	265.961	253.463	245.384	291.742	279.227	250.11	0.895723	0.0422708
CDPF1	4.92864	5.0297	6.82345	6.79425	7.9823	6.3207	1.64831	5.23731	6.76667	3.83635	8.95003	7.06861	11.8079	0.811262	3.47371	5.60825	5.59558	6.04035	1.07948	0.754707
CDR2	4.58611	0.839855	5.27576	5.17891	8.89519	16.6911	2.52824	3.6939	5.58388	8.34734	4.40015	1.31628	0	7.51832	8.21378	3.03428	5.96113	4.80175	0.805511	0.58622
CDS2	6.20362	6.73772	8.73129	8.04737	10.5985	6.43186	7.68387	7.7788	5.57012	7.42098	7.75226	8.5131	10.0193	7.32966	6.04161	6.88584	7.77663	7.44161	0.956919	0.642909
CDV3	37.3264	48.9664	42.0796	50.3793	88.284	44.9595	53.8986	47.0947	48.577	58.0286	63.0079	52.4376	67.0413	50.468	51.5603	48.9994	51.6236	55.015	1.0657	0.58816
CEACAM1	11.7317	16.1649	22.8941	30.2119	47.3594	24.9334	17.6357	15.2489	16.0227	21.981	30.5848	27.5992	30.041	27.0169	15.126	19.953	23.2725	23.5406	1.01152	0.95439
CEACAM19	4.17698	6.16208	6.0058	7.8222	8.49441	7.67059	6.41975	4.46561	2.84695	2.97041	8.50918	6.32499	9.35815	2.96205	1.35431	2.73367	6.40218	4.63246	0.723576	0.16867
CEBPA	285.671	315.031	279.518	250.624	213.574	357.326	400.255	473.313	382.179	352.179	240.453	266.265	224.189	238.511	251.197	438.627	321.914	299.2	0.929441	0.591134
CEBPB	32.2265	41.0491	43.5104	36.6537	29.4911	51.6455	45.6571	56.5506	75.8775	60.9286	28.7965	37.3345	32.2704	56.5997	25.6175	50.6151	42.098	46.005	1.09281	0.593806
CEBPD	12.3216	18.2692	18.5333	23.5939	25.9731	37.7971	33.5983	38.5853	43.1994	29.11	14.1321	18.8382	13.037	26.3849	6.24388	29.967	26.084	22.6141	0.866971	0.532595
CEBPG	34.9953	43.3139	32.297	33.1881	50.6547	43.4349	35.321	40.6226	36.8866	41.1527	36.948	39.497	36.8138	31.6864	19.8485	44.6123	39.2284	35.9307	0.915934	0.360199
CEBPZ	13.6061	15.2684	9.51973	13.1382	14.3058	13.229	20.0524	11.6476	19.7911	10.6834	12.3271	12.197	14.0288	9.19745	11.6083	12.4847	13.8459	12.7897	0.923719	0.507757
CECR2	9.43864	8.86095	6.19075	9.26133	7.02487	8.98873	8.88602	10.6187	4.63489	6.93766	6.81234	7.00877	8.48507	4.65061	3.28903	8.68949	8.65874	6.31348	0.729145	0.0159824
CECR5	40.2569	36.7932	49.1658	41.3529	41.1361	70.1152	38.6052	48.5866	59.6622	63.7983	41.5727	44.822	45.9007	41.3083	33.6993	49.3563	45.7515	47.515	1.03854	0.738905
CELF1	30.2664	31.1501	33.1439	43.4578	39.5775	69.2735	49.3379	37.6387	25.0862	37.7191	28.6301	24.676	37.28	30.4129	25.5823	37.3695	41.7307	30.8445	0.739132	0.0547366
CEMP1	21.8173	29.1496	35.8499	31.7294	14.9849	20.7249	10.8442	20.6097	14.7986	22.3938	30.2271	25.4709	28.1423	11.6029	6.37579	12.1935	23.2137	18.9006	0.8142	0.334823
CENPB	23.7774	26.0072	28.968	28.714	43.8748	31.1906	20.387	28.8824	38.9221	26.4819	34.7687	31.907	38.4668	28.13	23.9642	26.3503	28.9752	31.1239	1.07416	0.511867
CENPBD1	6.01333	6.03941	6.26862	5.72714	8.36081	5.79662	9.09671	5.39166	7.23428	8.79039	7.80216	5.84634	7.68827	6.3486	8.75022	6.28462	6.58679	7.34311	1.11482	0.245556
CENPC	3.93911	8.55897	4.828	5.62924	6.76881	0	2.6026	5.40194	4.73117	8.06541	7.59422	6.70962	7.53569	10.0653	4.08051	4.45278	4.71609	6.65434	1.41099	0.124003
CENPN	4.67175	4.16153	6.0058	9.34944	7.9155	0	5.16802	7.00709	1.36159	3.08117	5.48148	4.19672	3.13634	7.51832	6.56047	2.31094	5.53489	4.20588	0.759884	0.30892
CENPT	41.4082	40.8038	57.0308	54.8142	35.9482	33.4298	42.4472	44.9648	18.1407	25.1226	56.861	53.2752	54.869	27.9319	11.3973	28.6331	43.8559	34.5288	0.787326	0.210564
CENPV	23.9486	35.1229	34.3217	23.3002	32.664	8.21055	23.6093	30.0863	29.3222	34.9501	16.4444	21.6417	20.5981	26.5452	20.341	28.8867	26.4079	24.8412	0.940671	0.686737
CEP104	7.82113	6.2942	7.08626	8.69351	8.47214	29.0784	9.95185	11.7196	7.72941	4.86341	5.97223	6.24807	8.87499	8.36732	4.76645	10.8313	11.1396	7.20665	0.646938	0.187842
CEP164	9.08659	8.68165	10.9214	9.89768	10.0641	6.46363	9.60484	10.7833	6.02399	8.83066	8.94171	8.90627	7.82389	5.63167	2.1194	5.10097	9.43791	6.67232	0.70697	0.0171252
CEP170B	22.4453	24.0727	18.6501	25.8554	29.3463	15.8811	22.5931	26.3512	13.8222	19.2321	24.5544	28.4197	21.1576	22.6965	22.733	16.3926	23.1494	21.126	0.912594	0.380933
CEP57	10.3711	15.1646	10.7851	13.5298	14.9292	0	4.35006	10.9068	11.1678	9.93827	10.3557	10.932	10.3923	9.65024	12.2239	14.3353	10.0046	11.1244	1.11193	0.581495
CEP63	11.6461	8.42686	8.95517	10.9844	12.313	12.8002	11.848	9.26048	9.84743	12.2844	7.91861	10.5901	9.79046	6.4052	9.12837	10.3053	10.7793	9.53373	0.88445	0.170231
CEP70	18.2112	19.9206	14.815	11.6599	17.1781	23.5676	11.848	13.5615	11.2228	13.7646	11.1127	10.6499	14.7154	11.0652	17.8258	12.9262	16.3452	12.9103	0.789852	0.0691629
CEP85	9.91438	8.99306	7.50482	8.65435	13.4597	7.48002	9.79074	9.4354	5.4601	6.03143	9.4491	7.3934	5.27244	10.5936	12.6197	7.04554	9.40406	7.98316	0.848906	0.239241
CEP95	6.9648	6.57729	10.1135	11.7676	8.41648	6.63832	11.9472	4.74342	10.2738	8.05534	10.4306	9.00029	12.0198	5.2166	2.55032	4.67824	8.39607	7.77812	0.9264	0.685778
CEPT1	27.2027	36.2365	27.3814	30.5154	30.738	13.1019	27.4017	32.7306	26.1589	24.8306	25.3612	26.5137	30.6429	33.1768	23.9906	26.9797	28.1635	27.2068	0.96603	0.726519
CERK	23.1304	21.5154	28.199	25.777	26.4852	28.5702	48.0118	46.1069	21.0839	28.0326	20.9278	19.3254	22.5901	30.7336	18.846	38.0647	30.9745	24.9505	0.805518	0.189407
CERS2	487.165	484.285	377.081	382.162	371.572	459.426	508.35	474.167	435.584	513.971	300.001	353.558	376.767	384.887	386.47	501.642	443.026	406.61	0.917802	0.284508
CERS4	84.8621	83.174	102.566	89.363	54.9298	103.354	71.8566	86.6472	55.3436	49.1174	80.5752	79.2419	66.3886	86.8145	65.6574	89.375	84.5941	71.5642	0.845971	0.110093
CERS5	2.17888	3.9728	7.19334	4.18033	9.62997	8.65522	3.40817	5.43281	3.08076	3.86656	7.64412	4.8805	6.45068	5.67883	5.93608	2.39548	5.58144	4.99163	0.894326	0.611022
CES1	2897.73	2053.5	2144.79	2219.96	1493.61	4056.09	3105.21	2719.66	2819.56	2547.38	1671.53	1998.02	1609.56	1785.92	1721.01	1844.22	2586.32	1999.65	0.773164	0.0937575
CES2	292.027	295.035	299.054	263.782	333.586	226.37	249.304	286.21	391.215	395.104	263.011	294.813	285.856	255.397	224.542	269.44	280.671	297.422	1.05968	0.518538
CES3	41.1228	42.5212	34.3703	20.3534	31.0942	26.9185	17.6729	32.2265	28.9234	36.9136	21.3936	22.052	17.9195	28.9507	14.5984	25.7303	30.785	24.5602	0.797798	0.14539
CES4A	28.4586	32.0844	23.9161	17.4458	21.7203	9.22694	28.8269	17.6361	11.5253	14.9527	13.7827	15.3424	12.3165	13.8669	8.03789	15.3499	22.4144	13.1468	0.586534	0.00978301
CETN2	33.4919	25.9411	27.3619	36.9768	29.4354	27.1091	40.1668	21.9782	25.8289	12.8281	18.0997	19.5049	25.5315	17.5459	7.46627	11.6204	30.3077	17.3032	0.570919	0.00102669
CETN3	6.44149	6.95476	5.9766	8.22359	7.49245	13.8166	5.61418	5.3505	15.335	8.39769	8.30124	7.94043	9.7396	8.03715	3.9398	7.71251	7.48377	8.67543	1.15923	0.43386
CETP	0.104662	0.235914	17.482	50.2031	6.72428	0	0	0	0	3.27248	77.8636	35.0524	45.0192	0	0	0	9.34375	20.151	2.15662	0.39169
CFAP20	21.941	27.9417	21.5897	26.5211	25.0936	7.30533	11.4638	25.5486	15.6514	23.6827	19.4971	15.4022	21.7509	15.1027	12.0568	21.6063	20.9256	18.0938	0.864671	0.370012
CFAP36	7.16461	4.11435	13.4133	13.5396	11.723	19.8673	5.65136	5.65918	33.0907	10.9049	15.4712	9.6157	12.2487	10.3294	3.65838	7.11129	10.1416	12.8038	1.2625	0.484188
CFAP97	6.8982	5.45434	4.1077	6.68656	8.03796	3.06506	10.4104	7.14086	4.4561	6.83697	6.18018	4.89759	6.39135	7.80132	3.46491	7.52463	6.47514	5.94413	0.917993	0.596136
CFB	1185.99	1288.83	1180.91	1068.62	1474.44	953.837	874.375	1188.79	888.73	1094.59	823.22	1440.78	995.431	1003.2	924.525	1026.9	1151.97	1024.67	0.889493	0.198369
CFDP1	27.0409	29.3478	21.8915	26.4721	32.7085	0	25.4187	16.2058	28.0844	7.56195	28.863	29.0095	31.6601	13.933	12.347	25.9745	22.3857	22.1792	0.990776	0.967066
CFH	344.567	342	328.032	314.787	499.645	359.803	256.542	390.936	203.22	285.864	245.835	375.722	330.214	407.574	292.284	315.17	354.539	306.985	0.865871	0.185132
CFHR1	753.626	765.382	1093.54	1068.25	856.577	747.303	677.197	739.562	768.416	859.746	717.907	922.996	780.304	702.581	621.116	759.208	837.681	766.534	0.915068	0.29565
CFHR2	538.269	619.502	585.941	633.266	520.809	567.274	574.84	619.66	615.12	674.242	379.012	497.879	486.649	546.319	450.641	598.514	582.445	531.047	0.911755	0.196182
CFHR3	23.3207	28.6778	66.3364	64.8881	44.732	0	42.6827	27.5756	10.0262	10.0994	24.546	48.1981	57.6917	22.0644	9.33943	22.3297	37.2766	25.5369	0.685064	0.266991
CFHR4	12.1599	11.3145	11.2232	13.1284	12.7583	13.1337	29.4837	12.9338	4.52487	11.7809	4.19221	5.40188	7.7476	4.50911	7.48386	7.22402	14.5169	6.60806	0.455197	0.00759469
CFHR5	42.4929	27.8096	31.528	35.0188	25.6948	45.8965	24.4892	42.3204	31.5503	29.9357	16.0701	17.0006	10.8246	39.7801	40.638	32.5692	34.4063	27.2961	0.793345	0.175348
CFI	286.318	261.44	263.185	233.433	271.443	286.035	324.829	372.724	211.266	264.719	181.113	251.666	217.425	295.78	209.75	325.316	287.426	244.629	0.851104	0.0850271
CFL1	247.878	210.606	294.382	291.066	451.985	236.28	233.156	228.405	277.612	267.226	364.589	277.607	308.285	245.36	276.912	206.791	274.22	278.048	1.01396	0.906531
CFL2	30.8944	35.6419	31.9077	39.2481	45.4779	38.2894	50.8127	43.8741	36.7353	47.6071	31.2586	25.7188	42.7474	37.9312	30.7093	43.4005	39.5183	37.0135	0.936618	0.495818
CFLAR	21.6841	30.3952	37.6798	30.7406	44.8211	31.3811	20.5482	28.8412	12.213	25.7771	34.0783	27.83	32.0754	23.9794	16.4539	25.2136	30.7614	24.7026	0.803038	0.134559
CFP	0.275928	0.283097	6.81372	16.0654	2.01506	0	0	0.113184	0	0	26.717	8.6584	7.83237	0	0	0	3.19579	5.40097	1.69002	0.580859
CGGBP1	22.9781	20.7227	16.2264	26.5896	22.9338	15.5	22.2708	20.5583	8.96721	19.947	21.9592	21.1545	22.4884	17.2063	15.3986	22.7618	20.9725	18.7354	0.893332	0.309401
CGN	71.0086	72.4823	53.7213	56.6938	64.8492	30.6983	47.7887	57.2503	56.5127	61.5428	54.5236	59.3609	60.4381	38.3463	37.5952	66.3971	56.8116	54.3396	0.956488	0.691863
CGNL1	33.235	65.0274	37.7869	48.7737	47.2926	42.9585	42.1621	60.3886	38.2482	60.4452	25.8769	34.7447	47.5367	45.9872	31.6239	47.7781	47.2031	41.5301	0.879817	0.31705
CGRRF1	5.79449	5.80349	6.75531	7.36207	7.82644	0	5.65136	5.08297	7.72941	2.92006	9.00825	5.97455	6.79822	0.933895	7.93236	4.5749	5.53452	5.73396	1.03604	0.879955
CHAD	28.1542	82.1171	67.8938	46.6591	15.8644	32.6357	43.4882	46.395	25.8839	76.5962	19.8049	31.172	40.4249	40.365	28.6427	48.2009	45.4009	38.8863	0.856508	0.518341
CHAMP1	5.35681	4.41632	4.83774	8.10611	5.84478	2.31865	4.23852	6.56465	0.825203	7.01821	6.68757	5.64121	7.15424	3.57521	2.54152	4.83793	5.21045	4.78514	0.918374	0.682475
CHCHD1	40.0952	39.4449	38.809	32.7573	37.6626	36.6537	31.95	27.5448	39.3347	62.0865	39.2271	37.5824	23.0902	30.1205	26.9894	30.1549	35.6147	36.0732	1.01287	0.921933
CHCHD10	148.554	146.361	77.8516	61.4811	49.586	36.7966	70.7907	120.942	111.237	109.663	46.813	93.4902	78.8747	73.938	83.3162	66.9702	89.0454	83.0379	0.932534	0.734461
CHCHD2	212.417	241.218	245.683	226.932	261.345	186.889	200.908	219.648	282.055	278.221	201.675	184.673	215.433	232.719	226.178	202.263	224.38	227.902	1.0157	0.821572
CHCHD3	20.8659	21.5626	17.5989	17.2108	25.4832	43.419	17.0284	20.6612	16.1877	16.4732	17.8585	19.5989	19.5301	14.7065	26.6552	13.302	22.9787	18.039	0.78503	0.178405
CHCHD4	16.0895	14.7494	15.1654	13.3731	22.2881	19.1368	16.669	18.3563	11.3741	18.0742	15.6875	16.1886	21.9628	13.999	15.7856	19.906	16.9784	16.6222	0.979018	0.821593
CHCHD5	19.8383	15.476	18.6306	13.9409	35.2134	0	0	19.9512	0	17.4398	19.6385	15.5048	10.9433	19.725	20.9741	18.5626	15.3813	15.3485	0.997868	0.9946
CHCHD6	5.9943	4.41632	5.69432	9.61377	3.52913	0	15.2686	6.07076	0	5.93074	9.53228	6.66688	4.58583	4.16951	4.52021	5.92764	6.3234	5.16664	0.817067	0.546226
CHCHD7	10.9705	12.579	14.815	13.9801	15.2966	5.08197	11.5878	11.2052	10.4113	15.2045	10.9962	13.0432	16.6819	7.02779	8.15222	8.30434	11.9395	11.2277	0.94038	0.678167
CHD1	4.42436	7.71912	4.52625	5.90336	4.82055	0	6.41975	7.80967	0	7.56195	6.58775	4.66682	2.96681	0.981061	6.22629	6.07795	5.20288	4.38358	0.842529	0.544718
CHD1L	36.3369	28.3003	33.4359	30.4273	39.7556	10.7198	46.8592	32.1339	19.7636	23.723	24.205	27.7188	33.6266	46.4117	35.8539	23.1094	32.2461	29.3015	0.908684	0.553236
CHD2	12.2169	17.2029	15.6521	19.345	18.4361	15.5476	13.3848	17.5846	13.0245	17.1579	16.9934	15.3766	17.8432	11.4048	6.00643	15.6599	16.1713	14.1833	0.87707	0.25139
CHD4	30.7232	33.0658	36.3755	38.3768	56.2657	20.8043	32.7432	29.0882	31.9354	33.48	41.6559	35.8815	41.2301	29.0262	26.8751	25.4579	34.6803	33.1928	0.957106	0.729981
CHD6	5.39487	8.03996	8.25433	6.71593	8.56121	9.86219	3.69321	7.41867	3.46585	5.43735	5.18203	6.05148	6.4083	4.05631	3.16591	5.55188	7.24255	4.91489	0.678614	0.0143535
CHD8	6.91723	7.7663	8.41981	9.12427	10.7544	6.89242	6.25863	7.74793	5.30881	6.02137	8.40105	7.97462	8.27315	6.01843	4.3971	7.06432	7.98512	6.68236	0.836851	0.0961125
CHDH	63.4349	72.8976	83.6919	85.7016	75.1471	59.2367	68.0146	92.2652	26.9154	54.293	52.1115	67.5919	66.1428	65.7877	35.9858	67.609	75.0487	54.5546	0.726923	0.0106544
CHEK2	37.9829	29.5082	39.0329	25.7868	30.7157	0	3.01158	4.38329	14.9637	25.0823	21.1108	24.8726	32.3382	3.01865	0.615593	3.87974	21.3027	15.7352	0.738649	0.449248
CHERP	23.53	37.7841	29.299	28.3714	23.034	12.8002	19.5195	35.4265	25.8426	34.4668	22.8492	22.2486	21.9544	28.8187	18.714	23.6824	26.2206	24.8221	0.946664	0.687331
CHFR	6.8982	8.13433	9.51	9.78999	13.5488	2.95389	10.5467	9.4354	4.19478	6.54496	11.1293	9.08577	8.02733	6.58443	8.89093	7.22402	8.85216	7.71019	0.870995	0.399781
CHI3L1	74.6813	0.990841	12.401	9.74104	1.78127	93.4923	24.4397	53.9063	21.0702	4.04781	3.27724	3.05993	0.77137	36.7049	14.827	4.65945	33.9292	11.0522	0.325744	0.121529
CHIC2	9.34349	6.83208	5.48991	11.6892	16.8998	4.06557	3.08594	10.0425	21.5378	8.34734	11.5203	8.9661	9.03604	11.6784	4.5378	9.22495	8.43106	10.6061	1.25798	0.374791
CHID1	42.6261	31.9522	30.6033	37.4173	35.18	34.5732	24.6256	41.4972	37.7393	31.7984	41.4396	38.3859	28.5746	28.8281	27.2356	32.0807	34.8094	33.2603	0.955498	0.588082
CHKA	26.3083	28.5645	25.5222	24.5729	13.6823	13.356	18.2926	23.1615	40.8338	33.3088	28.5053	27.4966	26.4893	30.4412	13.8333	18.0084	21.6825	27.3646	1.26206	0.142535
CHKB	49.3626	60.998	69.9087	49.9387	58.0804	5.63781	23.5969	56.0259	32.2104	26.2705	61.702	79.1906	49.4355	32.7712	27.9128	36.4677	46.6936	43.2451	0.926145	0.736953
CHMP1A	27.9353	22.4685	28.384	30.6427	39.789	40.624	19.0114	26.1557	34.6723	24.3372	37.3057	36.0952	22.3612	20.2061	23.5508	24.6124	29.3763	27.8926	0.949493	0.689173
CHMP1B	16.6318	20.7605	19.3704	21.1855	27.6319	17.4057	27.2901	20.301	24.8111	25.2031	18.2078	15.6159	19.4622	15.7158	15.1172	21.2775	21.3221	19.4263	0.911089	0.367524
CHMP2A	120.228	110.634	124.058	126.428	149.315	42.8473	116.522	112.751	141.605	126.126	116.891	126.149	122.851	95.7761	73.7745	116.9	112.848	115.009	1.01915	0.872269
CHMP2B	15.9753	18.8165	11.7099	17.7199	14.662	23.7105	22.5063	18.737	12.9832	15.134	16.694	16.2911	14.8001	17.3667	13.5079	17.1817	17.9797	15.4948	0.861797	0.133633
CHMP3	10.5138	9.88953	13.3062	18.0527	21.7092	11.5456	10.9557	9.39424	11.9104	9.52544	17.9916	11.8893	20.7676	9.28235	12.4174	12.4753	13.1709	13.2824	1.00847	0.958643
CHMP4A	20.4472	14.2775	26.4372	20.7939	48.7844	62.2858	23.5226	17.7904	44.4785	22.4341	25.8603	29.6762	20.5981	23.253	24.7469	22.3954	29.2924	26.6803	0.910827	0.700441
CHMP4B	39.7336	40.4169	56.3008	48.0395	59.4831	27.919	45.2357	39.213	71.7102	57.6259	51.6207	46.8904	41.0521	40.3461	36.8213	35.4531	44.5427	47.69	1.07066	0.585473
CHMP4C	4.48145	8.51179	6.09341	5.62924	7.19186	14.9442	2.6026	8.78716	5.32256	8.05534	6.63766	5.94036	7.01014	7.70699	5.46999	7.48706	7.28021	6.70376	0.92082	0.683226
CHMP5	22.0647	24.5445	19.643	21.8904	22.2547	23.377	26.4474	22.1325	37.6568	26.6934	22.2836	26.5308	30.2529	21.555	13.288	25.9464	22.7943	25.5259	1.11984	0.322571
CHMP6	12.902	18.0805	14.7468	19.7268	27.9659	11.5615	15.9007	20.9081	19.7361	12.3146	20.1625	21.6417	19.0384	18.5647	13.6838	14.1756	17.724	17.4147	0.982546	0.891802
CHMP7	16.2893	17.1274	20.0031	20.324	21.6646	0	17.6853	15.146	17.6043	20.239	18.0747	17.1288	18.3094	17.81	11.5644	18.9102	16.03	17.4551	1.08891	0.594688
CHN2	28.8392	30.1404	24.0135	25.8652	18.6254	27.3791	31.0205	31.3107	29.1022	33.4599	22.9407	23.8811	27.4896	22.1493	16.4363	30.2864	27.1492	25.7182	0.947289	0.567522
CHORDC1	13.3397	8.78545	5.25629	3.50482	6.1231	6.35246	8.46465	5.55629	0	7.84389	8.01843	7.85496	11.1043	3.82991	10.641	7.1019	7.17284	7.0493	0.982776	0.941969
CHP1	73.0258	78.1726	61.8101	82.1087	91.891	90.4272	71.745	64.5352	98.6393	82.4967	74.4449	81.7548	77.654	84.3335	79.6754	84.9222	76.7145	82.9901	1.08181	0.204089
CHPF	36.9268	26.7338	32.2483	22.5953	26.0733	24.0599	34.3419	20.0129	46.6928	40.1659	22.3584	27.8556	25.6332	20.4985	23.8147	17.2287	27.874	28.031	1.00563	0.970672
CHPF2	13.5966	15.174	15.107	17.3674	18.8591	22.9324	12.8519	18.202	12.8319	11.9521	18.5988	15.6672	15.3341	12.9708	11.4149	15.0868	16.7613	14.2321	0.849103	0.101772
CHPT1	114.748	117.825	68.4778	117.803	97.5911	131.242	99.345	129.791	59.0983	64.4528	59.531	77.9342	81.5448	97.1911	93.3416	93.095	109.603	78.2736	0.714157	0.0045427
CHRAC1	5.60419	5.3411	8.74102	7.01942	13.5821	3.58914	0	6.78073	0	5.57832	4.00921	7.8806	6.59479	9.70684	6.89465	4.60308	6.33222	5.65844	0.893595	0.703407
CHRD	81.1799	78.2858	81.6964	57.5945	48.7621	62.7464	67.0232	91.5141	37.7806	30.4592	35.8999	66.4551	42.1626	56.9864	53.4247	49.6475	71.1003	46.602	0.65544	0.00257808
CHRNA4	125.671	66.3674	1.84944	1.33144	1.12442	0	69.8241	78.4465	27.5343	45.3516	0.174675	0.376081	0	43.9402	26.5145	49.7227	43.0768	24.2017	0.561828	0.337901
CHRNB1	14.2626	10.2292	12.8098	10.1522	10.6542	22.1542	6.75437	8.95179	14.4823	8.96156	10.8049	10.667	13.2659	11.1218	6.07679	8.89616	11.9961	10.5346	0.878169	0.458389
CHST13	60.1238	62.3475	55.23	49.8017	45.5225	25.7275	47.0823	62.4362	38.5508	66.6479	39.5681	51.4632	41.8489	40.5065	36.7597	47.2802	51.0339	45.3282	0.888197	0.322792
CHST7	7.04092	3.46322	14.1239	10.6711	10.4872	0	1.89618	5.36079	9.06348	3.67525	11.1376	7.5558	5.67084	5.15057	1.99628	3.23155	6.63041	5.93518	0.895145	0.739497
CHST9	13.3302	15.6836	13.6177	14.7927	25.2494	8.01998	4.23852	20.2599	8.25203	9.14281	9.93986	11.4705	8.92585	16.1498	8.84696	17.3132	14.399	11.2551	0.78166	0.257259
CHTF18	10.1522	11.1918	8.8773	9.92705	12.9921	11.4027	4.65989	9.6309	6.35407	3.0711	6.54616	8.41908	3.70427	5.6128	7.33436	5.23248	9.85424	5.78429	0.586985	0.00228853
CHTF8	37.9163	39.1712	41.038	41.3138	45.5113	36.9395	34.3295	43.2979	0	50.0438	45.2991	42.8903	55.5979	40.2329	4.37951	44.4338	39.9397	35.3597	0.885327	0.56194
CHTOP	27.7641	23.0819	28.8415	25.2484	30.1368	67.3678	40.3651	24.1596	24.0272	27.8312	34.2696	30.3087	31.2956	22.0644	17.6587	20.0657	33.3706	25.9401	0.777334	0.217846
CHUK	9.1532	8.56841	8.73129	9.34944	8.30515	4.87551	8.0061	10.8142	6.079	4.55127	7.54431	6.80364	8.18839	10.7445	7.63336	11.1789	8.47541	7.84042	0.925079	0.532068
CHURC1	14.9572	18.8448	15.0194	17.4556	16.7773	19.5656	23.1631	20.3628	18.0169	19.504	13.4001	15.9492	16.47	16.3007	19.9364	21.9633	18.2682	17.6926	0.96849	0.682464
CHURC1-FNTB	4.98573	3.80294	5.18816	7.28375	10.1866	5.92367	1.859	4.81545	11.1265	5.84012	11.462	8.27377	6.67108	9.65024	0	1.51244	5.50566	6.81702	1.23818	0.464804
CIAO1	34.6813	31.0652	38.624	37.2901	34.679	30.2695	41.7532	39.1307	23.8759	36.6619	32.2484	31.3344	29.9986	34.9503	33.7873	32.757	35.9366	31.9517	0.889113	0.0623621
CIAPIN1	17.1075	14.287	18.2413	20.5002	26.7746	14.563	15.0827	14.8785	12.4743	9.99869	19.4139	19.6673	18.6485	11.1596	6.92103	12.7289	17.6794	13.8765	0.7849	0.11615
CIART	4.02474	29.8856	33.4845	26.6581	20.4846	25.4734	25.4187	22.3177	17.4255	27.9319	14.9389	13.0004	22.1154	17.8195	23.4189	21.2587	23.4684	19.7387	0.841073	0.318836
CIB1	133.758	123.893	143.993	115.904	238.801	67.4155	18.2678	113.924	171.972	133.457	137.178	139.97	89.9451	118.954	111.554	119.69	119.495	127.84	1.06984	0.73552
CIC	16.3368	20.2226	20.2659	19.1982	27.0084	23.7264	24.0307	24.4991	18.0032	14.993	21.3603	21.2315	20.2082	22.1588	18.2479	17.3038	21.911	19.1883	0.875739	0.0941344
CIDEB	161.294	183.287	151.946	124.773	126.492	199.197	161.956	189.109	274.421	293.839	87.6787	108.739	121.707	188.345	169.429	188.125	162.257	179.035	1.10341	0.566294
CIDEC	2.18839	4.38801	0	1.05732	2.87229	9.30635	6.22145	3.27204	33.9846	15.1038	3.5351	1.11969	1.45797	7.22589	4.37951	5.2137	3.66323	9.00253	2.45754	0.222125
CINP	20.8563	23.2045	16.6157	25.64	36.2599	20.0261	20.9447	24.5814	28.6346	24.3875	20.5119	27.3941	20.8863	24.6397	33.1189	27.0267	23.5161	25.825	1.09818	0.381311
CIPC	6.50809	6.57729	5.9766	7.25438	6.0897	7.94057	5.71333	6.37944	2.11802	7.62236	6.7957	6.06857	9.30729	6.65046	9.26028	6.51007	6.55493	6.7916	1.03611	0.784298
CIR1	9.23883	13.5698	19.8084	17.0052	14.7177	0	10.6459	12.337	25.4438	15.4562	16.0701	16.2057	23.0987	15.1121	9.79673	18.1493	12.1654	17.4166	1.43165	0.0756662
CIRBP	45.766	72.4352	87.5076	82.2653	59.1269	71.4969	32.3094	83.8279	45.9226	35.4334	66.1687	61.4977	57.8019	87.2861	29.4517	44.4996	66.8419	53.5077	0.800512	0.185369
CISD1	21.3035	17.0613	17.6378	15.5563	13.9607	34.3827	14.6117	17.4611	9.20102	26.0792	16.9934	15.1116	12.7657	19.9514	16.5243	17.2193	18.9969	16.7307	0.880709	0.452565
CISD2	8.29687	6.63391	4.85721	6.20685	9.78583	11.752	7.29968	6.63668	7.85319	8.90115	6.97038	7.85496	6.86604	6.2354	5.23254	8.22919	7.68363	7.26785	0.945888	0.646936
CISD3	35.3759	39.6619	41.0867	31.9056	36.7163	29.7136	30.8346	33.3068	43.5845	44.5259	33.363	43.2835	35.0846	38.7425	32.2835	38.0365	34.8252	38.613	1.10877	0.113645
CISH	5.2236	6.05828	9.5392	7.34249	1.54747	4.27203	18.9866	8.15951	3.0395	5.18562	2.2791	3.64114	6.20486	9.35781	9.3834	8.33252	7.64115	5.928	0.775799	0.431744
CITED2	51.9982	37.0857	41.9043	36.6537	82.3613	67.3996	44.5169	36.8876	37.1204	36.7122	37.4138	26.1376	38.4498	39.6575	53.2752	35.021	49.8509	37.9734	0.76174	0.0979627
CITED4	13.2255	10.2576	15.7397	10.7396	18.425	21.8366	11.4143	11.8328	20.7951	14.7513	23.315	28.0778	14.834	16.9327	18.0281	8.93374	14.1839	18.2085	1.28375	0.137994
CIZ1	20.2569	20.2131	22.2224	20.8037	30.8604	3.33504	14.7853	19.7968	18.8559	18.1446	25.2531	21.5477	33.2113	19.7344	10.3684	18.8914	19.0342	20.7508	1.09019	0.639717
CKAP2	4.8335	6.85095	3.35819	5.01248	8.77273	0	6.8783	5.86497	2.6269	2.97041	4.1423	3.09412	2.6447	3.02808	1.2048	3.89853	5.19639	2.95123	0.567938	0.0510598
CKAP4	28.4967	21.8834	20.6261	22.9477	32.6974	23.3929	19.1105	18.2123	21.8954	21.8702	25.0617	26.9069	22.819	19.5835	29.6892	18.5251	23.4209	23.2939	0.994577	0.954386
CKAP5	8.62989	8.87982	8.11805	9.0949	12.0013	6.41598	7.03942	7.55243	10.3288	7.50153	8.30124	8.29087	7.18815	6.61273	6.67479	6.75432	8.46647	7.70655	0.910244	0.328385
CKB	2.255	0.320844	7.8163	7.2348	4.60902	0	1.6731	1.04952	0	6.46441	15.3215	7.48742	6.99319	0.820695	0	3.56034	3.11982	5.08095	1.6286	0.376476
CKLF	8.81067	14.9475	18.6988	12.8151	46.9586	15.7065	12.1826	12.8618	5.2538	2.98048	15.0304	16.1629	33.5842	18.3572	19.699	9.30011	17.8727	15.046	0.841843	0.613945
CKS1B	38.6585	36.2742	42.0698	41.0299	38.2193	24.7905	26.3111	35.0046	44.3547	17.6412	21.876	32.719	46.8671	25.7434	61.6297	36.9468	35.2947	35.9722	1.0192	0.907051
CKS2	25.138	23.1951	11.4762	17.2108	12.8362	35.2879	18.4537	17.6052	6.32656	25.183	18.133	12.7611	13.9609	9.19745	19.5583	7.95676	20.1504	14.1346	0.701457	0.112227
CLASP1	6.86965	8.5401	8.92597	10.6319	9.77469	7.95645	5.18041	8.73572	6.80793	7.22967	9.98976	8.47036	11.1552	4.70721	4.06292	6.7919	8.32687	7.40187	0.888914	0.393029
CLASP2	4.59563	4.61449	4.0785	6.29496	7.77077	8.06762	2.81329	4.78458	1.43035	7.05849	5.43989	4.47023	6.71346	4.32988	4.5466	5.95583	5.37748	4.99309	0.928519	0.676517
CLASRP	11.3226	12.8243	9.46133	12.1102	9.46297	13.2449	33.4744	18.3975	12.3781	12.6872	7.68571	8.08573	29.4561	6.25426	26.3562	13.3208	15.0373	14.528	0.966133	0.904503
CLCC1	9.1532	9.50263	7.83577	10.0152	8.18269	8.43289	8.08046	8.21096	6.94546	7.32029	7.94357	8.07719	7.43397	7.30136	5.01269	8.40767	8.67672	7.30527	0.84194	0.0107685
CLCN2	3.78687	6.38856	2.77416	4.51319	3.62933	4.84375	3.81715	6.63668	3.97473	6.09185	5.29017	5.9831	5.89123	5.3581	5.31169	5.10097	4.54871	5.37523	1.1817	0.153925
CLCN3	13.9201	15.2306	12.3134	16.036	13.8716	16.9293	17.202	12.0901	8.41707	10.623	12.9093	9.6157	15.6478	9.69741	7.71251	15.1056	14.6991	11.2161	0.763042	0.0176188
CLCN5	13.5395	21.0153	16.7131	18.366	16.1427	10.7992	19.5443	20.9904	12.8319	20.1686	12.6265	12.9149	14.8679	15.0555	13.4903	19.5302	17.1388	15.1857	0.886044	0.261214
CLCN6	8.01143	11.0974	0	0	7.14733	18.4062	8.72491	11.02	0	7.05849	0	11.4021	9.18015	6.89573	0	6.3128	8.05091	5.10616	0.634233	0.290101
CLCN7	39.1247	39.6997	37.6604	42.0382	41.292	29.4278	45.5951	50.7474	32.2104	42.0287	46.7464	47.087	40.569	35.3465	28.3085	34.8425	40.6981	38.3924	0.943345	0.489963
CLDN1	179.391	157.062	184.116	181.555	353.815	140.564	142.945	181.094	153.02	120.82	153.065	147.432	140.737	193.495	149.308	185.232	190.068	155.389	0.817543	0.210177
CLDN12	25.6898	27.5359	23.4781	32.258	36.1374	43.4667	28.356	27.6065	24.1097	33.2081	23.6976	27.9325	30.1512	30.7997	23.1991	33.1986	30.5661	28.2871	0.92544	0.421554
CLDN14	28.9058	24.8654	32.9686	21.7436	11.3333	15.6747	14.6613	26.7216	22.363	29.8148	15.413	17.9835	19.369	19.8759	10.6058	24.7533	22.1093	20.0223	0.905605	0.548932
CLDN15	25.9467	29.7724	43.4812	22.1156	19.8611	13.7054	51.9529	40.5712	29.2397	35.1616	29.2706	26.1974	18.4196	23.6021	9.8495	22.1887	30.9258	24.2412	0.783848	0.241037
CLDN2	17.9068	18.5901	10.9214	10.7886	38.2972	18.1998	3.17269	19.519	36.7766	14.7111	13.3419	21.6075	15.6308	18.3666	14.9853	13.3208	17.1744	18.5926	1.08257	0.760565
CLDN23	7.58326	7.4549	10.0162	9.43755	5.02094	9.27459	8.48944	7.51128	11.5804	15.0031	11.5369	9.761	11.596	2.39605	2.55032	8.00373	8.09851	9.05342	1.11791	0.586553
CLDN3	40.5234	31.7069	50.6259	36.5558	35.347	28.9672	13.2485	22.7911	62.0553	42.5523	31.899	41.121	31.7787	16.8478	25.9077	25.8618	32.4707	34.753	1.07029	0.723638
CLDN5	0	0	14.9026	34.0202	20.607	0	0	0.154341	0	2.34612	64.214	18.5903	36.407	0	0	0	8.71052	15.1947	1.74441	0.513062
CLDN7	31.256	36.6234	46.4403	35.4104	70.1039	6.44774	23.5845	19.6631	36.8316	54.8166	55.6133	50.2837	61.5655	32.4505	37.217	25.5142	33.6912	44.2865	1.31449	0.21734
CLDN9	8.40153	6.61504	5.19789	7.20543	5.36606	12.7367	3.33381	3.04567	1.51287	6.0113	3.95931	5.17966	4.64517	1.64139	1.16963	3.54156	6.48776	3.45761	0.532943	0.0364627
CLDND1	13.8535	18.307	19.9934	23.1925	18.6476	16.5799	11.8852	16.7923	13.9047	11.5896	18.3825	15.5561	27.1251	6.92403	10.2364	18.3278	17.4064	15.2558	0.876445	0.412217
CLEC14A	0	0	18.8837	24.0638	21.2639	0	0	0	0	1.54058	35.9748	12.0004	32.6603	0	0	0	8.02642	10.272	1.27977	0.74401
CLEC16A	4.7098	3.81238	4.52625	4.84605	5.2102	12.0697	4.95733	4.91834	2.75068	3.8867	5.19035	4.97452	7.01014	4.35818	3.14832	4.20853	5.63125	4.44093	0.788622	0.279547
CLEC1B	0	0	52.1444	180.371	21.5088	0	0	0	0	4.13843	174.01	85.4558	122.224	0	0	0	31.753	48.2285	1.51886	0.627093
CLEC2B	1.30352	0.896475	7.99151	12.8053	7.21413	4.44672	0	3.64245	0	3.59469	12.8262	5.8378	12.4945	6.30143	1.22239	3.45701	4.78751	5.71675	1.19409	0.689957
CLEC3B	0	0	118.033	206.774	89.7646	0	0	0.277814	0	5.54811	373.223	132.799	210.245	0	0	0	51.8562	90.2269	1.73994	0.511626
CLEC4G	0	0	111.764	162.964	19.9279	0	0	0	0	5.75957	308.443	96.5758	158.733	0	0	0	36.8321	71.1889	1.9328	0.469315
CLEC4M	0	0	32.3943	45.5822	5.38833	0	0	0	0	2.4166	93.8755	39.5397	92.5898	0	0	0	10.4206	28.5527	2.74002	0.290914
CLIC1	46.8507	74.9547	109.341	101.17	234.426	53.1065	43.7609	56.2728	83.992	64.3722	195.661	126.859	142.508	58.1373	75.2871	66.0777	89.9852	101.612	1.12921	0.687583
CLIC4	30.4282	21.2229	19.896	34.7251	31.7956	20.3755	20.2383	22.3177	17.4668	23.3706	30.0774	22.8982	43.2137	19.6684	19.356	25.6739	25.1249	25.2156	1.00361	0.980522
CLINT1	51.0467	70.6139	43.6564	43.6634	57.6462	59.4431	42.7198	49.5641	38.5645	49.1174	37.7715	35.3516	39.9163	38.2331	30.1289	54.9176	52.2942	40.5001	0.774466	0.0190954
CLIP1	22.236	26.6961	18.5722	21.7338	27.7321	27.6173	20.7093	23.7583	23.9584	26.5524	17.7087	20.9836	19.5046	24.4888	20.4817	25.0257	23.6319	22.338	0.945249	0.440668
CLIP2	10.3425	7.16236	6.62877	7.88094	15.4636	4.76434	9.13389	7.90227	7.22053	15.4058	13.3668	16.8809	16.097	5.51847	5.22375	12.9638	8.65984	11.5846	1.33774	0.179814
CLIP4	3.9962	3.18956	3.20245	3.58314	9.11785	10.7674	5.80008	8.8489	4.78618	5.10507	3.36874	4.53861	3.46692	5.6977	9.81432	7.53403	6.0632	5.53895	0.913535	0.700243
CLK1	24.843	11.0974	42.2645	35.802	22.6889	0	16.8178	10.7319	0	15.0937	32.8223	22.3426	37.5089	27.5074	10.7553	22.3578	20.5307	21.0485	1.02522	0.937939
CLK2	30.7041	36.1043	38.2347	28.7336	32.3634	30.8094	24.7619	27.6477	10.6726	18.6783	36.3824	35.3687	34.4828	18.3666	21.9855	16.449	31.1699	24.0482	0.771521	0.0945932
CLK3	30.1903	29.3006	27.3717	22.8792	33.1093	14.8648	24.2909	22.4001	21.1115	18.4367	26.193	30.2147	29.6681	20.923	14.9237	18.9854	25.5508	22.557	0.882827	0.305717
CLK4	9.07708	13.2867	10.4542	15.1255	6.2233	0	13.013	7.55243	3.8647	6.61545	11.8862	10.8892	12.3758	9.19745	6.70997	7.81585	9.34153	8.66934	0.928043	0.743445
CLMN	18.6394	29.7535	18.4652	24.3281	27.1643	27.1091	24.4273	33.029	30.0512	37.2056	21.1523	28.5223	31.0582	37.3747	25.6527	27.0455	25.3645	29.7578	1.17321	0.120132
CLN3	45.8802	42.2192	37.3781	47.4717	46.4131	25.648	38.9647	40.7975	46.1014	54.1822	40.5164	51.8051	37.7378	31.6109	28.1942	44.246	40.5966	41.7992	1.02962	0.772883
CLN5	16.5366	16.6461	15.0875	18.2975	20.5514	37.1301	24.9354	13.9216	16.8892	16.6746	18.3825	15.18	16.5124	19.8854	19.4176	15.5659	20.3883	17.3134	0.849186	0.297937
CLN6	17.5547	12.3053	14.4256	13.4612	11.5671	8.01998	19.8913	14.5389	14.2898	19.7255	14.6644	13.6415	8.76479	16.8007	15.3986	13.3677	13.9705	14.5816	1.04374	0.724033
CLN8	7.8687	10.6916	14.4159	16.5745	13.5376	9.59221	19.3956	19.8483	8.56836	17.5908	15.8289	11.5987	13.9525	17.0082	15.4338	14.0253	13.9905	14.2508	1.0186	0.892807
CLNS1A	38.7631	46.6073	44.1723	52.7093	55.2304	41.3227	52.1388	44.2857	54.9448	47.4359	49.325	46.8477	49.1896	43.6006	42.4759	37.9426	46.9037	46.4703	0.990759	0.87764
CLP1	7.05044	4.4635	6.79425	6.69635	7.11393	0	7.73344	4.9595	5.94146	5.98109	6.13027	6.83783	11.2908	4.30158	7.63336	4.02065	5.60143	6.51713	1.16348	0.458338
CLPB	13.5871	13.919	12.9266	8.29212	14.1165	32.0005	14.934	16.3396	16.2428	27.1968	6.19681	12.1799	12.7488	15.9328	10.9488	14.9647	15.7644	14.5514	0.923055	0.715675
CLPP	49.5243	46.5223	47.3359	37.2803	58.6482	40.5287	33.9082	34.7165	40.5312	52.5812	33.912	38.4713	36.8732	50.3171	26.7783	30.7843	43.558	38.7811	0.890331	0.292596
CLPTM1	99.5148	93.5731	88.8022	89.2749	99.9067	61.1424	97.771	112.103	67.9555	115.604	91.6796	95.5843	91.5387	89.8992	87.854	99.1636	92.7611	92.4099	0.996214	0.960706
CLPTM1L	64.8431	38.4446	42.7512	50.4087	56.9114	46.9605	70.8279	50.4387	28.7721	57.6964	47.886	47.9759	42.3151	52.5528	46.6092	54.6734	52.6983	47.3101	0.897754	0.299926
CLPX	28.1542	42.8326	34.088	36.1936	33.2429	33.7951	33.1522	36.9287	37.1892	30.137	32.5146	29.736	22.5393	34.7522	31.4216	41.2023	34.7984	32.4365	0.932127	0.354047
CLRN3	51.237	43.4743	39.3151	42.2438	49.3299	28.1255	41.0591	39.1512	47.2291	67.0204	34.7687	38.3602	33.7114	44.9024	42.7222	57.2473	41.742	45.7452	1.0959	0.416801
CLSTN3	44.6623	57.0819	43.1308	39.9236	57.4124	29.2213	22.3452	45.4587	40.3937	39.1288	42.5542	51.1213	31.6007	41.2612	24.6941	38.1492	42.4045	38.6129	0.910585	0.472646
CLTA	62.6547	64.197	93.2895	79.3185	133.985	150.204	76.9874	55.9333	111.65	114.396	108.606	95.3877	117.68	85.5032	75.9378	61.8786	89.5711	96.38	1.07602	0.641063
CLTB	36.3654	29.093	39.6558	29.7322	34.1335	31.4605	39.0638	38.7294	25.2787	42.8343	41.6642	35.6336	33.5927	31.1298	24.3863	35.4531	34.7792	33.7466	0.97031	0.721296
CLTC	59.5529	52.6089	40.2204	55.8323	70.5715	76.69	58.4594	54.2458	40.0911	42.5624	50.4229	47.3776	57.5221	59.2316	52.3694	54.4197	58.5227	50.4996	0.862907	0.109203
CLTCL1	5.09991	5.59589	8.22513	6.3537	10.1755	9.03637	3.74279	4.83603	9.79241	7.30015	3.80959	5.95746	5.44197	10.1785	4.6961	2.39548	6.63316	6.19646	0.934164	0.73434
CLU	3255.64	3466.71	2731.49	2300.18	3448.6	2169.46	2898.13	2865.29	3690.13	3496.06	1872.85	2516.06	2015.1	2322.9	1920.44	2820.73	2891.94	2581.78	0.892752	0.324701
CLUH	125.033	106.52	105.613	96.5685	102.456	109.548	128.568	149.341	78.917	125.301	91.3552	112.747	94.3021	87.022	78.8399	113.696	115.456	97.7725	0.846838	0.0622981
CLYBL	44.5671	38.0388	24.7435	20.3534	26.1512	66.8437	31.2932	30.4258	41.7828	43.2471	22.034	20.5562	22.7003	27.432	26.4617	26.2564	35.3021	28.8088	0.816065	0.309754
CMAS	40.4853	33.1884	31.82	37.9264	32.9979	30.46	45.1365	35.4162	34.4247	32.8759	29.5118	21.864	18.267	32.7523	36.276	29.3846	35.9289	29.4195	0.818828	0.038394
CMBL	140.019	117.627	94.3797	108.581	59.6501	117.759	113.721	117.968	81.0075	85.7894	48.0357	61.1473	57.0644	83.6826	71.2154	73.3863	108.713	70.1661	0.645424	0.00195519
CMC1	31.6461	32.3958	35.2074	35.1461	44.1865	34.7003	31.8013	35.7763	18.6909	28.2944	31.8325	32.8558	41.5438	48.2607	34.0775	28.1727	35.1075	32.966	0.939003	0.550633
CMC2	30.7707	30.5179	34.9349	40.9809	36.5716	14.3883	37.6262	33.5538	51.5064	76.0122	30.6264	23.8384	26.9979	31.4223	55.7024	40.4414	32.418	42.0684	1.29769	0.194764
CMC4	17.3644	9.91784	19.6624	17.6122	11.6228	0	14.178	13.901	1.15528	11.2674	16.4361	10.5644	5.96752	16.7535	28.7834	13.0108	13.0323	12.9923	0.996929	0.991387
CMIP	11.1894	14.0982	14.4645	12.7466	16.7884	12.022	10.745	13.2116	12.4056	11.9823	15.413	10.7439	14.6052	13.2255	10.0166	15.209	13.1582	12.9501	0.984185	0.837608
CMPK1	73.2731	72.0294	45.7103	66.8852	66.8197	82.2167	83.8161	88.6639	57.7092	69.3061	56.7279	53.2581	83.096	84.0694	86.658	94.8047	72.4268	73.2037	1.01073	0.917756
CMSS1	8.92484	9.06855	8.43927	6.66698	4.25277	15.6747	2.35473	8.0669	8.38957	3.17179	8.71713	7.13698	9.82437	12.1595	14.9062	5.25127	7.93109	8.6946	1.09627	0.696239
CMTM3	0	0	15.7786	17.759	20.6738	0	0	0	0	1.05726	27.7401	12.6329	46.2313	0.669763	0	0.582431	6.77643	11.1142	1.64013	0.545398
CMTM6	54.8811	48.872	47.1412	57.1344	49.8643	78.2782	62.0658	60.5327	39.0596	47.4459	39.8509	41.5825	39.8993	65.8537	57.259	58.8443	57.3462	48.7244	0.849654	0.115734
CMTM8	31.0086	27.234	29.0264	32.3755	24.1807	32.6675	30.4752	25.9808	23.3395	31.4662	26.8335	28.4368	33.313	22.1871	24.5534	24.1803	29.1186	26.7887	0.919987	0.214214
CMTR1	20.4472	26.4507	25.8824	25.5617	25.9285	24.4252	26.5465	26.8142	13.5746	25.2132	29.2207	35.9499	20.4625	20.008	15.6537	20.0751	25.2571	22.5197	0.89162	0.33893
CMTR2	8.43008	8.40799	7.32961	7.66556	13.4931	0	5.91162	6.79102	6.45034	8.5588	8.63395	8.32506	11.6892	6.69763	6.88585	5.27945	7.25362	7.81504	1.0774	0.712675
CNBP	102.826	98.5367	117.206	133.134	103.068	117.568	152.971	126.539	82.7817	106.149	100.039	106.824	106.466	113.954	93.0601	121.343	118.981	103.827	0.872635	0.0737569
CNDP2	125.319	104.633	77.8224	95.1	125.49	98.7489	95.8129	96.9366	88.4343	96.2512	90.2406	103.456	84.1386	89.9935	87.1065	93.7902	102.483	91.6764	0.894554	0.108991
CNGA1	3.4824	8.13433	20.6358	16.6821	26.0733	12.7843	10.3113	14.0965	3.42459	8.40776	12.2023	17.0518	21.7848	7.15986	6.15593	16.5617	14.025	11.5936	0.826638	0.484631
CNIH1	90.8659	104.595	67.9717	93.0049	124.844	146.138	64.2595	95.4652	66.3876	64.5837	76.8155	68.4039	82.189	86.673	62.1222	96.3172	98.3931	75.4365	0.766685	0.0555746
CNIH4	11.1798	11.7014	20.7624	25.7868	19.6496	36.1455	34.9988	14.0142	16.229	6.87725	18.998	16.5048	22.1493	18.6213	16.2077	21.5218	21.7798	17.1386	0.786905	0.256675
CNKSR3	16.3939	21.3455	18.5917	21.3324	30.66	15.7382	12.3438	18.6341	25.0174	28.6569	19.1644	19.4109	16.7158	12.584	6.91223	19.596	19.38	18.5072	0.954966	0.78065
CNN2	6.08944	4.01055	6.75531	8.08653	10.977	14.3248	7.88216	8.89006	2.68191	6.51475	13.5165	10.4875	17.3346	14.1122	7.97633	6.36916	8.37699	9.87413	1.17872	0.479663
CNN3	93.3778	79.1729	82.7672	115.61	155.371	68.8765	60.7645	73.6414	96.7276	68.7825	136.189	95.2937	127.14	87.1446	90.1141	72.3342	91.1976	96.7157	1.06051	0.695646
CNNM3	21.7603	25.6109	17.5015	23.8386	25.216	23.8535	19.2469	25.9396	28.6346	25.3844	19.1976	17.9066	20.0726	20.8287	22.5923	24.3776	22.8709	22.3743	0.978286	0.771617
CNOT1	22.3977	21.7607	21.6189	22.1058	27.4649	24.3458	24.3777	25.6515	16.9442	25.9181	19.7383	20.7015	23.1241	19.4609	17.9929	22.1324	23.7154	20.7515	0.875024	0.0365222
CNOT10	9.17223	9.4932	7.58269	11.2879	12.8251	16.2464	2.2308	8.41674	8.82968	10.8244	10.8798	11.4106	9.27339	12.4708	0	8.28555	9.65688	8.99677	0.931644	0.746095
CNOT11	22.3407	19.1374	18.5333	23.1044	37.529	17.6281	14.7481	22.6264	13.8359	27.0961	26.9416	20.5648	24.7855	16.8101	17.4213	20.9769	21.9559	21.054	0.958923	0.768465
CNOT2	14.7764	20.1565	17.9493	22.7226	31.4505	43.9908	27.8354	19.0354	17.9757	24.5184	18.5572	17.4877	27.2946	21.1211	23.5948	18.929	24.7396	21.1848	0.856312	0.346986
CNOT3	20.3521	22.176	13.9486	14.0193	12.0792	6.16188	19.1725	14.0451	10.9064	15.1038	15.8123	14.7355	15.6478	7.99942	10.4211	13.7529	15.2443	13.0474	0.855886	0.316657
CNOT4	5.6708	6.77546	5.73325	5.98168	5.36606	7.94057	10.8813	6.15307	5.29506	4.50092	6.54616	4.72665	5.95904	5.3015	2.90208	7.24281	6.81278	5.30928	0.779311	0.0837399
CNOT6L	3.18744	3.57646	3.5042	5.24744	9.17352	7.79764	5.2052	4.58908	4.55237	4.13843	5.75597	3.70097	8.30706	4.89587	4.27398	5.06339	5.28512	5.08601	0.962325	0.831582
CNOT7	30.0952	33.8207	25.0063	32.7377	35.4249	16.9134	31.9004	24.4888	15.3213	21.1956	32.3232	29.2146	25.4043	27.8848	18.4678	31.2352	28.7984	25.1309	0.872647	0.257082
CNOT8	16.3464	21.3455	18.1147	26.0414	23.1787	8.57582	23.6713	12.7074	12.1855	21.2359	26.8834	19.7955	30.0326	16.5554	9.12837	16.0826	18.7477	18.9874	1.01279	0.942572
CNP	37.2978	41.6436	37.3586	36.5069	54.3175	33.8745	34.6518	37.5872	56.6915	47.1942	46.447	63.3354	44.3919	38.3651	36.6454	38.9289	39.1547	46.4999	1.18759	0.0928921
CNPPD1	39.1342	48.6739	44.4546	45.5626	39.8669	25.9816	18.1191	38.04	39.4172	42.0489	35.2179	35.8644	35.1948	22.8946	23.7883	40.1408	37.4791	34.3208	0.915733	0.493045
CNPY2	98.3731	89.4399	101.524	88.2861	96.1438	38.5594	85.9726	75.4626	88.1317	93.2909	83.4116	88.8234	83.7572	57.543	78.5497	72.6536	84.2202	80.7701	0.959035	0.681507
CNPY3	22.4358	15.8818	35.334	30.0455	38.2193	23.6153	11.2903	14.5081	29.7898	38.8469	39.1689	36.9756	34.6184	10.7162	15.17	11.8929	23.9162	27.1473	1.1351	0.575506
CNPY4	6.17508	4.26533	4.36078	9.59419	7.44792	6.05072	1.58635	2.98393	4.71741	6.12206	10.2227	7.82077	7.24748	2.33945	8.31931	4.04883	5.30804	6.35475	1.19719	0.426417
CNST	9.87632	11.1635	9.60734	13.2067	9.35164	6.00307	11.8976	9.71321	14.2898	11.3178	12.2689	9.23962	12.4182	8.13149	6.78032	10.775	10.1024	10.6526	1.05446	0.641006
CNTLN	9.10562	8.4363	3.98116	5.41387	5.26587	4.84375	3.59407	5.90613	5.29506	5.18562	4.45838	4.30783	4.00095	4.83927	7.16727	5.76795	5.81834	5.12779	0.881314	0.398754
CNTROB	13.4348	14.287	14.6398	15.9283	11.2331	10.021	19.7054	15.3107	6.14777	19.5644	13.7079	15.4108	12.0368	11.1218	5.05666	12.9544	14.32	12.0001	0.837992	0.262242
COA1	10.1047	14.8343	10.1914	7.07816	7.96003	0	8.78688	9.66176	6.9042	14.9729	7.39459	13.1799	8.99366	15.6309	12.2855	15.9793	8.57715	11.9176	1.38946	0.112127
COA3	86.5653	81.3055	80.0417	74.3256	77.1733	103.132	43.8352	74.4337	92.2577	89.1223	77.6224	89.8833	87.3513	61.9295	89.0236	86.1058	77.6016	84.162	1.08454	0.356374
COA4	74.5291	62.0077	51.9886	70.1355	87.8164	136.594	77.9293	73.9706	75.5061	78.2375	49.2751	66.25	52.8007	51.5623	58.2879	75.9227	79.3714	63.4803	0.799788	0.141508
COA5	17.6213	19.1751	18.0661	24.5435	16.0425	15.6747	15.0331	13.9525	20.5063	14.8017	16.0285	16.5048	19.6148	15.5083	11.4852	15.1338	17.5136	16.1979	0.924878	0.407984
COA6	24.2436	23.3744	22.8649	24.0932	31.2946	33.5251	39.0018	15.4135	10.2875	17.1881	20.4121	16.9322	31.7363	21.4513	26.8487	19.3236	26.7264	20.5225	0.767873	0.0974946
COA7	9.39107	6.8887	4.64306	7.66556	3.88539	0	8.99756	8.37559	10.7414	4.34988	9.43247	7.84641	5.37416	7.76359	4.72248	6.9422	6.23087	7.14657	1.14696	0.520516
COASY	88.3826	75.5115	60.8562	59.9343	71.8184	49.8033	40.9228	67.6735	63.3069	78.459	67.3165	81.9685	61.2179	43.8553	39.9344	67.205	64.3628	62.9079	0.977396	0.847729
COBL	17.9734	17.5615	19.0297	17.4262	21.698	26.585	17.7844	19.0869	19.6123	28.0426	18.8733	17.3083	16.9532	20.8098	20.552	23.0906	19.6431	20.6553	1.05153	0.556978
COBLL1	17.3644	32.6883	16.9467	19.9716	18.6254	20.1055	19.5939	21.8033	18.3608	34.6279	17.2346	20.693	22.9631	22.3663	14.273	24.6782	20.8874	21.8996	1.04846	0.724
COG1	14.5861	11.5692	14.6592	15.0864	18.4027	11.7044	12.8023	15.7737	7.30305	5.9106	11.3788	14.6073	13.6982	16.678	12.479	11.1413	14.323	11.6495	0.813345	0.102011
COG2	6.95529	7.20011	7.52429	4.71878	7.0026	5.98719	6.24624	8.80774	7.45434	10.2605	7.03692	7.63273	7.4594	6.93346	9.83191	6.30341	6.80528	7.86408	1.15559	0.129166
COG3	14.9477	18.3636	12.9558	12.2864	16.0537	11.3709	17.14	15.4033	13.0657	17.611	11.6284	10.8551	11.9096	17.4044	13.5079	10.8971	14.8152	13.3599	0.901772	0.279441
COG4	21.4082	18.5051	31.1971	33.5111	35.681	25.7275	27.9098	23.4084	10.6451	15.2347	30.2521	32.266	37.848	23.1587	17.2366	25.937	27.1685	24.0723	0.886035	0.444403
COG6	6.10847	7.30391	6.37569	7.25438	6.35689	12.1332	8.24157	6.65725	4.37358	5.8804	6.03046	5.94036	6.06076	6.56556	3.3242	8.35131	7.55392	5.81583	0.769909	0.0680466
COG7	8.09706	7.70025	9.60734	8.03758	9.26258	6.05072	7.11378	11.3595	10.7689	7.33036	5.50643	6.35063	0	7.78246	6.63082	9.07465	8.4036	6.68053	0.794961	0.20034
COG8	9.49573	9.14404	6.98892	9.74104	13.8271	6.35246	2.70175	9.8264	9.18726	12.375	9.39088	8.75242	12.2317	5.57507	8.16101	8.58616	8.50968	9.28244	1.09081	0.587252
COIL	7.64035	8.8232	4.1369	8.018	7.9155	6.74949	7.94413	7.61417	2.40684	4.78286	9.74855	7.58999	6.33201	5.22604	5.56672	5.63643	7.35522	5.91118	0.803672	0.136959
COL18A1	544.263	632.581	457.531	421.714	467.081	386.547	444.871	656.3	332.763	455.429	357.793	466.297	355.432	434.657	352.48	438.608	501.361	399.182	0.796198	0.027007
COL26A1	12.9591	12.8432	5.64565	6.90194	3.15061	8.73463	3.79236	6.85275	5.18503	5.8804	2.57854	5.27368	5.43349	1.12256	3.19229	2.91215	7.61003	3.94727	0.518693	0.0301566
COL27A1	105.547	86.9203	63.1145	58.3875	61.064	90.7131	84.6837	94.3128	33.1182	43.2773	60.6789	88.2593	47.7486	41.6668	26.9102	47.6372	80.5929	48.6621	0.603801	0.00355301
COL4A1	0	0	47.2482	88.5994	120.202	0	0	0.0720259	0	2.13466	98.783	26.3684	129.048	0.169799	0.940979	0.150305	32.0152	32.1993	1.00575	0.99424
COL4A2	0.123692	0	56.2716	83.6457	118.777	0	0	0.195499	0	1.95342	116.55	31.0523	127.251	0.358465	0	0	32.3767	34.6456	1.07008	0.930963
COL4A3BP	7.36442	7.78518	6.87212	11.3858	11.7341	10.8468	11.3895	8.40646	4.18103	10.2101	7.82712	7.16263	12.4352	4.62231	8.05548	10.2959	9.47304	8.09872	0.854923	0.287923
COL5A2	27.374	20.0433	19.8474	21.2443	15.0072	21.1854	13.6575	21.4329	8.85718	13.392	12.0276	10.7439	6.58631	11.0369	11.9953	10.0704	19.974	10.5887	0.530125	0.000196142
COL6A1	39.1342	46.5318	31.421	31.0147	18.1912	18.5333	34.9988	45.1808	13.217	30.7815	26.4259	27.2487	27.6252	22.8002	14.1147	26.1812	33.1257	23.5493	0.710907	0.0527899
COL6A2	0	3.81238	43.5299	52.5429	35.8146	5.09785	8.60098	4.23924	0.907724	4.60161	73.4468	28.7018	53.8602	0	6.99138	2.34851	19.2047	21.3573	1.11208	0.865298
COLGALT1	28.392	22.2514	25.1913	29.7322	53.3266	25.6957	32.4581	25.3531	20.6163	26.6229	40.4831	28.9326	39.0856	23.8096	26.4265	20.4508	30.3001	28.3034	0.934104	0.657858
COMMD1	25.6328	26.8471	25.6001	22.8107	40.2232	21.7413	45.4959	19.766	15.8577	23.3504	38.2289	28.0778	36.0679	40.6291	24.7293	26.9891	28.5146	29.2413	1.02548	0.871995
COMMD10	7.20267	6.58673	5.53858	8.8991	7.0694	0	0	5.8341	8.98096	0	8.1931	3.72662	3.02614	8.37675	5.19737	4.71581	5.14132	5.27709	1.02641	0.933992
COMMD2	4.44339	5.65251	4.35104	7.19564	6.51275	0	5.10605	5.08297	3.98848	4.77279	7.68571	6.44465	5.89123	6.21653	3.23626	4.71581	4.79305	5.36893	1.12015	0.544081
COMMD3	40.5138	54.4679	38.7214	40.8145	40.7019	21.3919	52.6097	31.3519	57.3654	28.7374	43.411	30.9241	40.374	40.6952	44.2612	34.4949	40.0716	40.0329	0.999033	0.993852
COMMD4	35.2902	54.7888	41.1354	46.7766	68.4563	15.2141	45.7066	42.1455	54.3396	53.3163	49.1503	40.3261	44.0613	34.7711	20.042	48.4921	43.6892	43.0623	0.985652	0.927364
COMMD5	12.55	10.1726	10.3179	14.3325	6.39029	36.1137	9.41894	13.3968	11.5116	11.0358	15.6376	14.0945	12.0961	14.1594	13.9124	12.2968	14.0866	13.093	0.929466	0.772777
COMMD6	56.5843	53.6092	57.9847	71.3886	126.693	42.7203	55.8816	40.9004	87.6916	28.9791	74.8193	55.5146	35.9577	46.2797	43.3114	50.4272	63.2202	52.8726	0.836324	0.400686
COMMD7	20.3711	25.4599	16.4795	17.1423	13.7269	14.2771	8.71252	18.2226	28.8134	21.246	24.4296	18.7442	17.0888	17.1591	11.9161	9.25314	16.799	18.5813	1.1061	0.541526
COMMD8	6.88868	4.62392	6.61904	5.95231	12.1126	20.1055	3.43295	4.46561	2.39309	2.65826	4.96577	4.40185	2.10219	2.59415	5.41722	5.49552	8.02508	3.75351	0.467722	0.068464
COMMD9	10.8088	14.4002	12.547	13.3633	13.8605	3.09682	9.27022	10.5569	9.47609	8.96156	11.5618	10.9491	13.8338	14.6876	7.63336	11.1789	10.988	11.0353	1.00431	0.976028
COMT	102.169	53.194	173.321	126.036	179.852	152.03	200.574	172.193	120.714	112.453	118.122	121.149	102.609	165.13	148.56	133.424	144.921	127.77	0.881651	0.380209
COMTD1	14.5195	17.2406	14.4548	11.8948	7.25866	40.0046	17.4002	14.7036	33.4207	30.8519	16.0868	21.4879	5.96752	19.0552	2.62067	13.8844	17.1846	17.9219	1.0429	0.888255
COPA	36.451	45.9278	33.7182	33.9517	51.4674	47.6434	28.5171	36.0027	34.4935	40.025	32.1735	30.8643	37.3563	39.9311	28.2206	39.5865	39.2099	35.3313	0.901082	0.262022
COPB1	43.8059	45.7768	35.3632	41.069	56.4772	34.0968	39.3488	39.9332	48.6045	42.9148	37.4055	34.6165	42.7729	42.7611	38.8439	44.246	41.9839	41.5206	0.988966	0.876994
COPB2	61.1038	62.1587	45.4767	48.8618	72.787	81.8038	54.5555	53.0008	61.3401	47.305	44.9664	49.8563	52.8176	48.3173	55.72	51.7988	59.9685	51.5152	0.859037	0.105433
COPE	119.486	118.542	117.352	105.605	130.478	103.227	121.888	104.757	122.914	136.065	117.814	105.285	107.458	122.425	109.206	112.945	115.167	116.764	1.01387	0.753309
COPG1	72.0457	53.7602	51.8232	46.2871	81.1144	82.5819	52.1016	50.0889	55.825	54.0916	47.6697	54.224	53.3262	60.5145	61.7088	52.043	61.2254	54.9254	0.897101	0.28298
COPG2	2.91152	3.81238	4.44838	5.8642	7.59264	8.46465	2.20601	4.88747	7.01423	3.97732	5.73933	4.70101	6.13705	5.06567	8.51278	2.80882	5.02341	5.49453	1.09378	0.643878
COPRS	52.5976	59.2617	58.3254	67.1985	57.0562	20.9949	68.6343	51.0355	56.2926	55.4207	50.9886	66.0363	37.9582	55.779	34.7459	58.1961	54.388	51.9272	0.954754	0.708503
COPS2	11.8554	11.8429	8.12779	10.7103	13.4263	8.54406	9.4809	12.2341	10.6451	6.4342	9.74023	7.73529	14.6475	12.3199	6.43735	12.8886	10.7777	10.106	0.937679	0.608898
COPS3	19.6004	19.3261	15.9636	19.1296	23.3457	12.165	14.7109	20.9801	20.4375	19.3227	18.4823	15.6672	16.6904	22.0927	21.0181	16.3738	18.1527	18.7606	1.03349	0.697799
COPS4	18.6299	20.5151	11.1745	16.8779	20.7851	22.0907	17.7844	16.9673	11.1953	14.8218	19.9213	15.274	19.2927	15.5272	10.0606	17.642	18.1031	15.4669	0.854375	0.149431
COPS5	52.3217	51.5898	45.6811	53.8841	51.6678	49.7397	39.0018	36.9184	57.6817	52.8632	39.8093	39.8902	53.5297	42.5441	42.731	42.9684	47.6006	46.5022	0.976925	0.749387
COPS6	63.1114	65.2351	62.7738	60.5119	80.4798	32.7469	58.2239	55.8818	74.8184	74.2803	64.0892	65.0961	50.2577	57.5336	57.6459	57.3413	59.8706	62.6328	1.04614	0.630245
COPS7A	32.1979	30.0083	31.0997	26.8539	35.6253	22.186	23.9687	31.1975	34.2459	42.0589	27.8815	27.5565	30.8633	30.2808	30.7709	40.695	29.1422	33.0441	1.13389	0.145078
COPS7B	23.882	27.9794	25.678	18.229	25.3385	7.30533	19.5443	17.7287	7.66064	22.9174	18.3908	18.4365	14.6391	16.0554	6.34061	16.7496	20.7107	15.1488	0.731448	0.0910826
COPS8	10.5804	13.9567	14.0265	13.706	12.1905	15.897	9.35697	10.7936	8.51335	14.4694	13.1173	9.95759	11.1806	9.22575	8.73263	12.8229	12.5635	11.0024	0.875748	0.18269
COPZ1	79.629	66.8393	62.3942	74.0809	71.0057	0	63.6522	57.7031	58.4657	56.8405	54.6567	61.2499	55.6319	44.0911	50.3028	61.5122	59.413	55.3438	0.93151	0.66608
COPZ2	20.4282	20.4868	16.4211	16.3591	13.0144	53.6941	17.078	24.1287	0	7.93451	15.8871	17.4707	9.90913	33.8466	0	17.0784	22.7013	12.7658	0.562338	0.121724
COQ10A	34.3578	35.859	34.0199	26.384	19.1041	6.60656	16.5575	33.1731	14.1522	40.1357	24.4213	28.7531	31.0328	26.4415	23.6212	28.6706	25.7577	27.1536	1.05419	0.765453
COQ10B	8.55377	11.5409	10.0648	9.81936	10.2089	24.2505	13.7318	14.8682	10.0812	11.4486	14.34	9.27381	5.44197	16.1309	13.3144	10.1174	12.8798	11.2685	0.874902	0.466208
COQ2	9.70505	12.1826	7.48535	7.89073	9.42957	0	5.86205	7.69649	18.0169	6.80676	7.47777	9.67553	6.14553	8.68805	7.70371	6.24704	7.53148	8.84517	1.17443	0.493967
COQ3	8.10657	10.5029	10.1622	10.7592	6.85787	8.90932	3.96587	6.54407	3.17703	7.69285	6.59607	7.11134	5.23853	6.48066	9.18993	8.40767	8.226	6.73676	0.81896	0.184875
COQ4	26.08	27.2528	24.7533	27.3826	31.5618	17.4693	27.4141	31.0123	35.8276	27.1264	23.8057	28.3257	26.5487	25.5736	20.8159	24.866	26.6158	26.6112	0.999829	0.998362
COQ5	37.8497	40.9831	46.781	43.0368	39.8447	30.6347	32.0244	38.4824	26.2415	40.9312	34.5192	39.6423	26.8538	40.3461	33.6905	44.2929	38.7046	35.8147	0.925334	0.356331
COQ6	20.4853	17.9295	15.0388	15.0276	13.0589	13.626	18.4909	19.1486	14.5373	14.1673	12.3936	10.8551	14.1898	15.2725	13.886	15.8947	16.6007	13.8995	0.837287	0.0350575
COQ7	5.11894	6.06772	7.48535	5.67819	7.41452	0	5.50264	7.62446	3.6584	5.53805	4.4667	5.12837	0	6.48066	3.75512	5.96522	5.61148	4.37406	0.779485	0.293274
COQ9	50.4377	55.4116	53.4487	45.3962	43.3515	49.1045	34.2304	48.2882	56.4577	91.6496	41.7141	46.8733	48.6471	45.7703	29.9882	47.4118	47.4586	51.064	1.07597	0.608365
CORO1B	42.1123	35.8401	39.7142	43.8298	55.0968	33.2869	47.231	37.0728	42.4017	43.2773	53.8749	53.959	45.3413	33.1108	31.3425	32.5504	41.773	41.9822	1.00501	0.959693
CORO1C	31.2465	25.7147	18.3094	22.3995	38.2972	20.5026	21.9114	25.7235	24.9074	21.6084	25.4527	24.0777	26.2605	36.7992	23.0144	25.58	25.5131	25.9625	1.01762	0.876022
CORO7	2.45481	2.99139	8.22513	10.4068	10.1532	0	0	3.97172	0	0	17.0932	8.97465	15.2748	1.75459	0	1.2682	4.77538	5.54568	1.16131	0.799616
COTL1	0	0	24.432	52.1023	40.2455	0	0	0	0	1.96349	77.5475	25.7444	59.8701	0	0	0	14.5975	20.6407	1.41399	0.660222
COX10	5.97527	3.65196	4.23424	3.65167	12.8696	9.63985	3.28423	6.27655	8.29329	7.07863	8.07665	3.85483	6.23877	5.97127	3.15711	5.33582	6.19793	6.0008	0.968194	0.888526
COX11	19.4291	20.7133	24.4612	19.1003	24.1027	37.2572	23.3986	22.4824	15.7064	11.9924	21.2938	21.1716	15.7241	16.9044	15.5745	21.1648	23.8681	17.4415	0.730745	0.0199715
COX14	45.6233	59.0163	75.8659	59.5917	47.4819	87.1716	63.0821	67.9822	60.9138	70.7057	52.2861	50.1726	25.2009	85.4278	52.5453	55.6315	63.2269	56.6105	0.895355	0.414523
COX15	10.3521	13.3905	13.5301	12.7564	11.6562	14.3248	12.7899	12.8721	12.4468	15.2951	11.5951	8.99174	11.223	16.6875	9.62964	14.8238	12.709	12.5866	0.990368	0.911286
COX16	22.6261	27.1113	27.0699	23.7016	21.4086	26.0927	32.421	21.2888	28.3045	22.9779	24.1717	21.3084	19.3181	22.1682	17.7027	21.2963	25.215	22.156	0.878683	0.101988
COX17	143.968	111.729	86.5147	129.757	138.048	94.064	123.128	115.766	90.3735	135.42	94.4661	106.003	100.626	132.226	114.034	118.365	117.872	111.439	0.945428	0.498497
COX18	7.57375	5.32223	8.66315	8.45855	9.96395	9.86219	7.85738	7.6862	8.95346	8.97163	7.01197	6.53013	9.51073	5.6977	5.41722	7.86282	8.17342	7.49446	0.91693	0.387364
COX20	10.0381	10.9936	12.9266	17.7493	11.3333	7.08299	0	7.33636	5.2813	8.6897	11.9112	9.48749	16.9108	9.81061	0	9.74163	9.68252	8.97909	0.92735	0.783631
COX4I1	429.258	454.371	470.01	367.379	460.034	446.848	379.422	370.707	610.403	507.96	387.746	417.202	383.481	413.998	302.054	363.606	422.254	423.306	1.00249	0.977831
COX5A	172.407	173.586	160.414	143.697	167.561	214.125	168.004	152.952	234.674	201.414	130.749	144.193	139.253	133.839	173.8	136.768	169.094	161.836	0.957081	0.646528
COX5B	432.189	484.323	465.094	401.076	387.904	434.254	496.378	431.549	467.849	593.789	361.42	416.338	432.764	391.849	362.312	438.007	441.596	433.041	0.980627	0.778831
COX6A1	605.643	633.827	611.395	498.036	482.701	653.096	819.138	612.601	702.688	788.074	456.194	472.451	487.294	599.079	447.633	623.915	614.555	572.166	0.931026	0.476902
COX6A2	8.81067	8.96475	2.13172	8.54666	10.7655	29.396	7.69626	6.18394	10.5764	0	3.95931	5.00016	4.70451	3.86764	0	0	10.3119	3.5135	0.340721	0.0567994
COX6B1	256.832	260.383	321.802	220.187	429.708	348.146	227.703	275.211	339.901	319.797	225.789	273.59	251.492	252.416	252.209	276.448	292.497	273.955	0.93661	0.526898
COX6C	242.417	203.358	195.106	207.235	197.164	208.853	290.314	197.505	275.095	198.665	175.357	194.271	127.937	169.563	145.544	176.091	217.744	182.816	0.83959	0.0958915
COX7A1	3.83445	8.11546	5.81113	7.65577	4.86508	13.4037	3.50731	0.833443	0	5.44742	6.57944	2.58128	6.34049	1.74516	0	1.50305	6.00329	3.0246	0.503824	0.0952147
COX7A2	198.307	233.716	197.929	153.301	206.538	152.205	183.124	187.957	185.313	309.889	136.904	182.211	139.414	223.701	189.488	215.772	189.134	197.837	1.04601	0.696182
COX7A2L	79.8574	66.3391	68.0009	73.1802	50.4098	70.9728	72.092	70.9147	110.412	68.2186	55.3305	52.6171	68.1603	60.5239	50.6106	78.9476	68.9709	68.1026	0.987411	0.910657
COX7B	298.963	322.184	279.547	223.77	270.975	279.286	307.02	281.22	442.172	389.737	198.123	241.974	245.643	256.925	296.197	323.136	282.871	299.238	1.05786	0.609302
COX7C	579.068	697.155	526.574	473.454	462.383	860.663	480.601	562.523	743.467	700.935	447.111	475.768	491.252	524.387	464.632	558.016	580.303	550.696	0.948981	0.643092
COX8A	306.927	267.961	252.964	210.945	297.783	229.8	294.639	278.73	338.375	319.696	232.659	223.503	234.047	246.643	287.623	225.438	267.469	263.498	0.985155	0.846586
CP	216.251	249.664	219.402	260.913	604.183	201.214	197.835	232.15	230.713	259.16	198.922	253.444	341.047	256.359	173.334	166.134	272.701	234.889	0.861342	0.484905
CPB2	583.512	726.616	512.518	529.08	608.068	472.909	542.903	591.477	532.586	638.154	332.798	404.064	444.504	543.696	434.811	534.352	570.885	483.121	0.846266	0.0655721
CPD	7.46908	7.47377	7.33934	10.8571	11.3778	7.13063	9.8527	11.0405	6.9042	9.54558	8.40937	7.15408	10.4855	10.4898	9.22511	13.6777	9.06763	9.48643	1.04619	0.68652
CPE	79.6576	81.9944	67.631	117.96	93.8727	27.0297	308.309	139.411	28.9234	140.727	109.272	145.714	180.458	78.815	89.9646	257.557	114.483	128.929	1.12618	0.716206
CPEB2	6.63179	7.24729	4.85721	6.59845	8.795	22.9483	9.6668	10.773	9.54485	10.039	3.82622	4.18817	8.73936	6.82026	6.27905	10.8407	9.68973	7.5347	0.777597	0.354489
CPEB4	3.19696	6.04885	3.74754	5.81525	8.91746	7.2418	7.2501	6.28683	12.268	6.05157	6.1885	5.10273	6.93385	9.28235	2.38323	7.27099	6.0631	6.93515	1.14383	0.490397
CPED1	6.61276	9.75742	8.26406	9.56482	11.2776	12.5302	13.831	8.00517	7.97697	8.20638	9.17461	9.33364	16.3429	10.8577	15.4954	12.3626	9.98038	11.2188	1.12408	0.40261
CPM	16.4034	13.9756	11.0382	15.9968	11.8565	30.73	11.7613	15.1666	15.6239	9.66641	10.7301	10.7696	13.0116	19.7344	14.4137	18.6096	15.8661	14.0699	0.886792	0.503989
CPN1	42.4073	44.8237	44.6006	33.6482	33.254	26.3151	38.5185	32.1956	30.0374	50.0438	21.5183	24.1717	29.6257	33.8089	23.1375	39.8495	36.9704	31.5241	0.852686	0.212217
CPN2	123.235	147.343	125.197	127.368	107.878	137.991	175.539	180.538	153.68	170.803	89.5336	102.285	112.968	138.471	127.129	163.719	140.636	132.324	0.940894	0.558255
CPNE1	34.0819	41.6342	27.8486	28.7238	42.0824	9.02049	30.3389	26.8965	14.5923	27.5795	26.2096	24.8555	21.8866	2.80168	6.32302	29.967	30.0784	19.2769	0.64089	0.0545474
CPNE2	1.53188	1.82126	14.7566	24.5239	15.2187	0	1.05343	0.823154	0	1.62114	31.0257	10.8551	23.8531	0	0	0.666977	7.46611	8.50274	1.13884	0.853081
CPNE3	18.7821	21.3738	14.8344	21.8023	25.0936	18.0886	22.3576	22.2046	16.7654	23.0181	17.1431	16.2826	24.6075	24.9133	22.8121	25.7115	20.5671	21.4067	1.04082	0.649264
CPNE8	6.39392	6.09603	3.68914	7.45018	3.74066	5.57428	3.60646	6.45147	7.23428	9.51537	6.87056	4.45314	7.01014	4.85814	4.87198	3.65428	5.37527	6.05849	1.1271	0.443094
CPOX	27.4215	24.5162	13.5593	14.6752	24.5258	22.9165	14.6117	18.8811	24.1647	14.9024	20.7697	18.7271	21.0558	15.3385	23.1111	14.7111	20.1384	19.0976	0.948315	0.66268
CPPED1	17.3835	20.9115	15.8078	14.45	17.4675	15.4524	16.9913	14.0142	14.5098	19.0106	10.2559	15.821	22.0985	11.2822	8.46881	14.6735	16.5598	14.515	0.876525	0.277894
CPQ	43.3302	48.0227	36.9109	32.0916	29.6135	42.2597	27.538	28.8824	31.9491	44.0325	33.704	38.5141	35.2372	28.2527	19.3472	33.0013	36.0811	33.0048	0.914737	0.424867
CPS1	471.618	607.555	393.58	460.002	416.76	410.639	461.515	388.775	342.473	457.1	208.113	283.633	330.528	471.258	369.075	401.079	451.306	357.907	0.793049	0.0349018
CPSF1	37.4406	40.1149	55.123	40.3054	48.8623	48.5963	37.2172	42.4233	23.5458	30.2377	41.9803	48.9161	41.3488	26.866	24.782	31.1976	43.7604	33.6093	0.768031	0.0253574
CPSF2	9.14368	6.58673	6.67744	7.99842	12.5691	9.97336	5.21759	10.1557	9.15976	5.8804	9.20788	8.30796	11.0959	9.03708	9.8407	10.465	8.54024	9.12433	1.06839	0.574155
CPSF3	14.0343	12.8432	15.2335	15.5759	24.3588	7.98822	15.6528	14.4155	14.7161	8.34734	13.0008	13.1799	12.4775	13.0557	10.298	12.6538	15.0128	12.2161	0.813717	0.141821
CPSF3L	41.0371	46.4657	50.1684	38.1614	46.736	26.0927	40.5758	38.6779	28.1394	44.5762	41.1735	41.3005	39.4416	39.1764	26.4353	32.9543	40.9894	36.6497	0.894126	0.237615
CPSF4	15.1189	13.8435	21.7358	15.4584	17.5566	16.564	15.1818	18.1197	3.93347	15.8388	13.1506	17.5732	9.57007	11.7539	14.3169	14.1193	16.6973	12.532	0.75054	0.0346302
CPSF6	7.65938	6.82264	5.44124	7.16627	8.8618	3.84324	4.75904	6.00902	2.79194	6.31337	6.34654	6.41046	6.89147	3.34881	4.91595	5.53309	6.32033	5.31895	0.841563	0.225094
CPSF7	42.5976	51.5426	37.6117	33.6482	36.3712	28.8402	31.1321	47.8767	26.5578	32.2012	35.0515	38.5995	30.4479	32.4222	25.8461	33.3489	38.7025	31.8094	0.821895	0.0555475
CPT1A	13.5776	27.2528	32.9005	34.8328	62.4334	28.062	63.615	46.5596	52.813	105.595	29.5617	25.2829	37.3139	95.1724	43.927	57.0125	38.6542	55.8348	1.44447	0.185193
CPT1B	14.4149	13.8623	10.8533	11.6599	13.9718	13.8166	16.4955	9.00324	11.319	8.37755	19.2226	24.7957	20.7931	12.3859	14.0179	12.4001	13.0097	15.414	1.18481	0.289408
CPT2	49.1913	56.0438	46.2943	41.9599	56.9003	57.0292	52.1512	84.7231	112.695	117.316	40.3001	44.4715	50.7832	72.7306	50.1005	88.6986	55.5366	72.137	1.29891	0.193291
CPTP	36.9268	34.2453	32.5014	35.0188	40.8578	37.2095	39.3241	32.957	51.6027	42.4214	39.5348	39.1466	35.4491	32.3373	26.11	22.076	36.1301	36.0847	0.998745	0.989882
CRACR2B	9.45767	10.5312	25.6196	32.9923	27.6319	5.52664	4.33767	7.64504	15.9814	5.53805	51.2298	37.5824	24.3193	10.9049	8.20498	6.91402	15.4677	20.0844	1.29847	0.527492
CRADD	19.3054	25.2995	17.8909	23.9757	27.3313	16.04	35.0236	28.2856	25.7876	27.5795	21.1607	20.1887	15.1222	23.8662	17.6675	32.1652	24.144	22.9422	0.950224	0.690913
CRAMP1	4.16746	5.71857	6.42436	7.60682	7.63718	3.35092	3.50731	6.59552	3.17703	3.15165	7.47777	5.81215	6.08619	4.45251	3.06038	4.15217	5.62602	4.67123	0.830291	0.277555
CRAT	139.144	154.713	114.529	92.0357	107.154	154.73	138.595	144.824	135.925	139.498	86.2813	96.61	82.206	112.718	101.828	125.091	130.715	110.02	0.841673	0.0885868
CRB3	22.6927	25.6958	18.1342	23.8093	21.5978	0	14.2523	19.9718	46.8165	21.6789	18.5156	20.4451	10.8585	14.5461	21.4314	23.8233	18.2692	22.2644	1.21868	0.418836
CRBN	13.844	22.61	16.3042	17.6514	17.9017	15.1506	12.5049	23.8509	2.81945	28.3548	17.1847	16.7356	13.9694	10.254	6.63962	18.9572	17.4772	14.3643	0.82189	0.344209
CRCP	11.627	10.5973	14.1141	13.5004	18.8925	22.1383	8.26636	13.1499	9.87493	13.6538	14.2152	14.3936	13.8168	15.0366	12.1448	11.5923	14.0357	13.091	0.932691	0.592402
CREB3	17.7355	23.4876	20.3341	20.0303	27.9436	12.3238	17.9951	18.8091	33.3382	17.9131	29.2872	25.4624	21.5305	25.3755	24.3159	21.4748	19.8324	24.8372	1.25236	0.0510261
CREB3L2	8.3159	9.8801	7.1252	7.65577	8.13816	9.7669	6.76676	6.63668	3.05325	6.41406	9.00825	8.39343	9.32425	8.77295	9.05802	7.99433	8.03568	7.75232	0.964737	0.749916
CREB3L3	48.354	71.7085	51.1321	49.1947	49.5414	34.208	83.0354	79.5475	85.271	131.856	34.1282	49.2922	49.0455	50.1473	38.4218	94.1284	58.3402	66.5363	1.14049	0.557092
CREB3L4	7.90676	11.8429	10.1427	10.8865	11.9567	0	3.14791	5.32992	0	9.35426	10.0563	9.53022	9.93456	7.53719	11.582	7.39312	7.65168	8.17345	1.06819	0.799181
CREBBP	7.18364	9.22897	8.53661	9.05574	18.8814	8.70287	8.22918	10.4335	12.3368	10.3008	9.62378	8.3336	12.7996	6.94289	9.59446	8.26676	10.0315	9.77484	0.974416	0.866168
CREBL2	13.4539	19.8357	16.1972	21.7729	24.8375	20.6772	20.4118	24.1184	19.6536	21.8098	18.0498	18.163	26.1588	23.9511	20.1563	25.89	20.1631	21.729	1.07766	0.392539
CREBZF	13.9867	16.0044	9.89935	16.2514	12.5691	5.51076	5.87444	13.2939	2.02175	6.78662	10.3641	10.2909	12.8081	6.3486	6.34061	8.78343	11.6738	7.96802	0.682558	0.0714897
CREG1	91.7698	120.326	72.1086	82.0401	84.3318	137.959	77.9417	91.6581	101.583	78.318	70.0032	98.6699	84.1641	78.6264	74.5572	71.5732	94.7669	82.1868	0.867252	0.193763
CRELD1	62.512	32.4524	26.846	26.5211	31.996	28.9037	21.9114	25.6927	18.0032	24.9011	24.5627	30.5736	26.1079	15.5743	13.077	23.8985	32.1044	22.0873	0.687983	0.0719555
CRELD2	39.6004	17.0991	24.3736	19.9422	33.0536	45.563	33.5488	20.0129	23.0507	28.9992	19.4971	22.1888	17.6483	24.668	22.9616	15.1526	29.1492	21.7708	0.746874	0.0942585
CREM	6.73645	7.11518	5.55804	6.93131	6.69088	0	3.60646	7.39809	5.11626	0	5.24026	5.93182	9.47683	3.82991	6.86826	6.57583	5.50455	5.3799	0.977354	0.925972
CRHBP	0	0	234.956	532.585	138.104	0	0	0	0	9.03205	566.131	183.373	445.275	0	0	0.272427	113.206	150.511	1.32953	0.72978
CRIP1	0.256898	2.62337	9.37373	7.48934	9.46297	0	0	0	18.6083	0	19.73	5.01726	0	0	0	0	3.65079	5.41945	1.48446	0.617137
CRIP2	22.5024	29.8007	53.8186	46.943	88.4398	0	4.02783	26.0528	22.0467	0	113.988	37.5055	74.8568	0	0	15.5002	33.9482	32.9872	0.971692	0.957886
CRK	26.1466	24.3747	24.5488	30.4175	40.2789	16.4687	20.8084	26.4541	26.9154	23.4813	37.2225	22.8298	43.7307	26.0453	26.6376	24.5373	26.1872	28.925	1.10455	0.463165
CRKL	19.353	17.8729	17.4334	18.1213	20.2174	4.3832	24.2042	21.1242	16.8066	22.9879	17.7503	16.898	19.7759	16.9516	16.0494	21.766	17.8387	18.6232	1.04398	0.736509
CRLS1	100.733	145.116	101.145	95.4328	106.742	101.195	94.9206	131.725	105.103	141.442	96.4291	108.636	94.3614	122.982	103.596	121.766	109.626	111.789	1.01973	0.805589
CRNKL1	5.44244	6.19039	4.828	6.47118	8.19382	2.15984	6.22145	5.66947	6.17527	6.12206	7.30309	6.46175	4.39087	7.51832	4.15086	5.89007	5.64708	6.00154	1.06277	0.641666
CROT	28.6014	20.7793	23.8675	25.2973	24.8932	10.8627	38.1715	34.4696	13.2445	26.9048	19.7549	21.5306	17.3177	23.1398	13.4111	44.1051	25.8678	22.4261	0.866949	0.466033
CRP	2.13131	4.37857	1.94678	1.22375	0	21.5666	26.088	25.6618	0	0	0.798516	2.23939	1.40711	15.1121	7.43109	17.1066	10.3746	5.51185	0.531283	0.336148
CRTAP	13.4919	14.6739	18.5236	19.1786	20.9744	6.46363	9.13389	11.6476	11.0577	13.8451	20.0378	18.7442	18.9537	12.3199	9.57688	10.3428	14.2609	14.3598	1.00693	0.967059
CRTC2	21.7698	29.4138	24.3152	25.5029	29.569	11.0056	13.9053	24.8387	11.7729	32.463	25.1865	29.189	28.6509	16.0837	16.5771	20.9769	22.54	22.6125	1.00321	0.983994
CRTC3	7.63084	8.70996	7.95258	7.24459	4.90961	16.6911	5.34153	10.4746	7.27554	6.87725	7.57758	5.88053	8.22229	7.30136	3.72874	9.60072	8.61935	7.058	0.818855	0.305973
CRY1	20.7422	3.50097	2.88123	3.51461	6.30123	5.33606	5.08127	3.41609	5.52886	4.7023	4.03417	5.47026	3.06005	3.99971	2.12819	2.37669	6.3467	3.91253	0.616467	0.291393
CRY2	22.1599	62.3852	37.8161	32.5517	28.5002	47.3735	40.5262	43.9358	44.506	49.1879	23.5146	26.7957	25.8621	44.9967	24.7996	37.7829	39.4061	34.6807	0.880085	0.426875
CRYL1	161.503	231.885	221.397	177.434	173.094	220.954	199.644	216.212	181.118	223.375	156.235	160.749	166.65	219.295	190.825	227.59	200.266	190.73	0.952383	0.505408
CRYM	21.627	16.3913	29.4742	25.7085	32.33	38.353	25.0593	26.9274	27.3692	19.4134	22.1671	17.2912	24.0142	25.5831	24.6061	19.596	26.9838	22.505	0.834019	0.121138
CRYZ	146.689	160.846	113.176	110.48	189.026	141.565	128.221	184.52	102.38	136.306	104.481	94.0458	105.228	170.516	142.158	177.425	146.815	129.068	0.879115	0.274304
CRYZL1	5.78497	7.01138	6.57037	9.40818	9.68563	10.7198	4.20134	7.37751	3.82344	4.33981	7.15337	5.52155	10.0617	4.83927	4.42348	5.674	7.59489	5.72958	0.754399	0.0995101
CS	71.7413	53.1562	45.2431	45.1906	62.0103	38.5435	32.5449	45.9114	50.7225	34.7487	54.898	61.4208	54.1315	39.3273	34.1654	36.4019	49.2927	45.727	0.927664	0.553521
CSAD	130.248	95.7058	120.554	81.7366	54.1171	73.4979	104.116	209.585	29.9824	26.3913	51.0052	68.8911	43.9257	81.0224	62.43	81.0049	108.695	55.5816	0.511354	0.0170084
CSDE1	104.367	108.322	88.6854	104.998	117.564	118.934	114.267	102.977	98.6806	107.166	90.4735	84.507	103.186	87.2107	101.08	115.284	107.514	98.4485	0.915679	0.0958002
CSE1L	17.6213	14.0133	13.7832	20.51	21.8205	0	19.3336	16.638	9.47609	10.482	16.1949	19.1801	16.2157	11.1596	15.3898	15.7444	15.465	14.2303	0.920164	0.658812
CSF1	1.4177	0.934221	7.02786	13.0207	12.8028	0	6.08513	0.987784	3.4521	2.14473	18.84	7.75239	22.4545	2.13192	2.91088	1.70972	5.28453	7.67453	1.45226	0.506122
CSK	23.8059	31.1596	26.9628	32.2287	43.0955	12.4826	26.4598	25.7544	27.4518	37.6587	36.3824	34.4285	30.5751	28.4225	17.1399	26.8482	27.7437	29.8634	1.0764	0.590207
CSNK1A1	29.2484	29.5931	26.3496	28.714	45.5002	35.3355	34.5526	30.8168	21.4003	28.1031	34.9184	28.8214	42.9594	27.1207	21.8536	31.7707	32.5138	29.6184	0.91095	0.392826
CSNK1D	25.6328	34.0566	33.4067	25.2484	46.0902	42.1327	31.3551	33.9551	19.6673	25.2233	20.9278	26.1291	18.6231	27.6489	30.4895	33.424	33.9847	25.2666	0.74347	0.0165813
CSNK1E	15.2046	20.0716	26.0479	22.7128	44.7098	13.4037	7.88216	14.0245	9.02222	10.8646	36.3075	20.4195	26.6843	11.2162	6.43735	10.9816	20.5071	16.4917	0.804192	0.473106
CSNK1G2	22.883	25.5165	25.7169	27.4218	31.3057	18.9144	25.208	24.53	15.7339	25.0018	29.5451	23.8384	16.3598	21.9701	16.4451	15.2747	25.187	20.5211	0.814749	0.0612822
CSNK1G3	5.89915	5.58645	4.29264	6.21664	10.2979	4.11322	5.14323	9.60003	6.4916	3.79608	4.90754	3.42746	6.6626	7.83906	5.65467	6.6228	6.39366	5.67523	0.887633	0.4784
CSNK2A1	19.7526	23.9783	22.4074	24.7001	28.1106	10.0528	20.2507	22.966	15.225	26.5323	24.8871	17.1373	25.8451	24.8944	19.5407	25.6739	21.5273	22.467	1.04365	0.708063
CSNK2A2	12.0552	14.2209	12.3815	16.3297	24.036	27.7285	11.6002	11.6168	11.8692	15.718	17.9999	11.6927	24.3956	9.61251	9.28667	13.2174	16.2461	14.224	0.875534	0.488199
CSNK2B	96.0705	94.7055	108.737	115.972	114.958	127.081	117.402	102.102	118.032	104.79	103.333	102.798	78.4339	90.9745	83.9933	100.826	109.629	97.8976	0.892993	0.0721495
CSRNP1	5.2236	9.52151	6.92079	9.89768	11.7341	2.82684	5.91162	14.7242	17.1505	12.5764	10.1728	7.91479	9.53616	7.50889	2.33046	10.2489	8.34504	9.67985	1.15995	0.521574
CSRP1	115.281	128.97	111.307	111.831	87.9722	61.6347	64.309	81.235	120.865	205.633	120.251	151.21	126.25	98.1816	74.2318	76.2045	95.3174	121.603	1.27577	0.1613
CSRP2	82.9497	61.668	49.8861	40.6285	42.7504	66.4785	57.1581	40.8078	69.0283	58.5019	53.9913	57.4207	64.3882	61.1654	45.8441	58.121	55.2909	58.5576	1.05908	0.585435
CSRP2BP	6.49858	9.21954	6.16155	8.6054	9.01766	0	6.08513	5.34021	13.3683	10.8445	5.7227	7.49597	6.20486	0	4.56419	3.09064	6.36601	6.41139	1.00713	0.980585
CST3	197.279	207.473	333.23	257.036	352.145	315.479	342.254	310.74	389.73	360.074	296.033	363.935	291.171	321.769	291.07	337.547	289.455	331.416	1.14497	0.124311
CSTB	78.7632	72.9919	49.526	66.5719	147.678	85.8058	70.1215	62.6729	115.033	54.444	114.703	73.9084	67.4652	97.3137	71.0043	54.664	79.2664	81.067	1.02272	0.897113
CSTF1	10.666	11.1918	14.1336	12.355	15.2855	15.77	12.8271	12.1621	14.3035	17.1277	16.4444	10.9747	13.9355	9.80118	15.9175	14.6359	13.0489	14.1426	1.08381	0.348154
CSTF2T	6.6413	7.23785	5.3439	9.44734	11.0884	6.36834	2.77611	6.1222	4.53862	8.14596	7.71898	6.33354	8.60374	5.73543	9.88467	7.53403	6.87818	7.31187	1.06305	0.693874
CSTF3	23.6727	18.6372	14.4256	15.9773	9.65223	15.6588	16.0122	16.391	6.21653	6.62552	16.0369	19.8212	12.2317	18.1402	8.59193	13.4053	16.3034	12.6337	0.77491	0.134406
CTAGE5	73.7489	89.8362	52.0373	61.0993	49.2854	65.3668	69.192	71.4703	55.3849	62.5598	44.8333	54.8565	44.7479	62.9483	42.6342	62.7147	66.5045	53.8349	0.809493	0.0395593
CTBP1	71.7888	60.4224	66.7647	69.6362	76.4163	52.4554	71.807	62.5802	56.1551	62.0966	83.5697	73.1904	73.5344	49.138	52.2375	53.5179	66.4839	62.9299	0.946544	0.505334
CTBS	10.647	10.0216	10.3179	7.45997	5.06547	8.43289	13.9673	12.9544	5.00623	8.51852	6.48794	8.86354	6.14553	16.2913	8.4864	10.775	9.85832	8.8218	0.894858	0.53039
CTC1	7.07898	7.03025	9.05251	8.10611	6.07857	5.78074	8.81166	6.44118	0	3.92698	10.2892	9.04303	6.72194	6.6599	5.55793	5.79613	7.2975	5.99939	0.822116	0.304817
CTCF	13.4158	12.8337	16.4892	10.7788	16.6214	13.4037	10.1254	13.7055	9.54485	15.7885	15.754	13.5218	13.944	10.7351	13.4727	10.9816	13.4217	12.9678	0.966184	0.702337
CTDNEP1	36.5842	42.6816	38.5559	49.8898	52.7255	43.2602	29.682	31.712	44.3684	36.1081	44.4673	45.5485	51.597	31.4034	23.7707	31.6204	40.6364	38.6105	0.950145	0.650997
CTDP1	6.09896	6.52067	7.1252	7.04879	13.6044	5.20902	6.80394	6.49262	4.63489	12.0931	8.60068	8.29941	4.57736	7.37682	5.7602	5.40158	7.36295	7.093	0.963337	0.837047
CTDSP1	83.3493	90.0061	93.1824	93.5532	98.5596	52.7572	80.7426	83.8279	72.5629	73.223	102.326	97.3707	102.55	82.2016	60.0028	70.4554	84.4973	82.5866	0.977387	0.805994
CTDSP2	40.6851	63.376	68.0593	73.513	83.4857	37.9718	74.7814	74.125	54.9723	84.1682	68.5725	59.8994	81.3753	63.1652	45.3077	87.731	64.4997	68.149	1.05658	0.652814
CTDSPL	16.8697	18.0805	18.9519	16.643	17.0222	27.6491	12.2942	20.1878	17.4531	17.5103	16.3945	17.1544	21.7764	10.386	18.9515	20.9111	18.4623	17.5672	0.951516	0.657131
CTGF	8.61086	4.80322	22.8551	13.8333	34.5009	30.603	22.9896	41.24	1.36159	0.775326	3.73472	4.66682	5.976	1.48102	9.44496	24.4621	22.4295	6.48782	0.289254	0.0112189
CTH	19.648	35.5665	16.1582	24.4358	14.1611	57.6009	24.4768	29.1499	27.7818	24.891	13.1422	19.0861	23.3784	33.6957	27.2708	19.4081	27.6497	23.5818	0.852878	0.470242
CTIF	18.7631	19.6092	26.4567	26.6875	19.4047	16.0717	34.0197	32.9982	18.3745	25.626	20.7448	22.3768	22.0222	24.102	17.9753	25.6551	24.2513	22.1096	0.911686	0.43485
CTNNA1	90.5424	93.4221	80.4797	95.4328	151.541	92.6982	83.9772	69.968	91.9139	80.0499	100.621	81.7719	93.6154	86.5315	77.6791	72.879	94.7577	85.6328	0.903702	0.349392
CTNNAL1	22.6737	17.7879	22.8259	26.0218	29.1682	17.4216	22.7666	15.4238	18.6358	13.3417	26.1847	27.2231	23.2767	10.7728	12.8219	15.8853	21.7612	18.5178	0.850953	0.26531
CTNNB1	87.0125	95.8851	82.7866	93.279	120.636	76.4201	65.6103	82.1096	73.3193	82.8391	101.728	80.6778	116.994	82.2488	98.9698	83.4661	87.9674	90.0303	1.02345	0.7927
CTNNBIP1	5.4805	6.7849	10.5905	9.66272	12.4577	3.00154	10.1997	9.53829	6.42283	8.49838	11.0711	8.58148	6.09467	7.34852	3.29782	9.50678	8.46448	7.6027	0.898188	0.544264
CTNNBL1	31.7412	26.3375	41.2327	42.6256	40.624	36.7648	44.8391	34.5724	25.32	27.8916	38.8445	47.4802	40.6368	25.102	17.8082	28.3888	37.3422	31.434	0.841783	0.177952
CTNND1	55.1	61.7907	63.4844	72.8865	88.4955	62.0317	44.5169	63.6606	42.9381	48.4327	65.3119	57.0275	70.415	51.468	42.7222	53.95	63.9958	54.0332	0.844324	0.105504
CTNS	11.6841	11.0597	7.45615	9.67251	14.3169	7.4959	17.6729	13.3351	5.29506	14.8722	13.5165	12.3936	8.40878	9.75401	5.59311	10.681	11.5867	10.0643	0.86861	0.399296
CTPS1	46.7745	67.7546	16.9856	24.4554	21.3307	63.461	41.4309	48.5352	46.9816	70.9776	32.8805	53.4034	23.1241	53.864	74.566	57.7452	41.341	51.6928	1.2504	0.276581
CTR9	17.2122	15.778	11.3108	14.6262	15.6974	5.68545	19.7922	13.0881	8.77466	8.02513	14.6228	11.932	11.2145	9.98984	10.3771	15.3405	14.1488	11.2846	0.797565	0.131832
CTSA	41.2179	45.7768	57.3812	55.8715	69.7699	57.9662	46.946	48.1339	67.9005	71.4609	61.6521	62.6431	59.9719	44.7798	44.5338	49.3939	52.8829	57.792	1.09283	0.331545
CTSB	307.051	357.052	472.093	470.321	601.756	450.612	520.062	570.363	617.28	638.164	443.991	446.98	528.744	557.809	519.816	623.201	468.664	546.998	1.16714	0.101061
CTSC	19.2103	17.8634	27.1381	22.2037	36.3044	34.1762	18.8627	28.8104	18.9797	12.6972	24.1717	30.1548	16.648	28.3847	20.7631	28.154	25.5711	22.4942	0.87967	0.37554
CTSD	491.39	512.453	591.985	621.361	844.331	428.457	526.717	520.192	742.821	735.241	790.664	806.548	665.514	450.137	424.012	470.585	567.111	635.69	1.12093	0.360976
CTSF	84.2912	73.9073	91.8586	80.2192	73.9337	78.7228	131.754	131.036	69.2896	86.0209	73.7379	89.1738	82.918	65.6934	70.6877	104.95	93.2153	80.309	0.861543	0.212783
CTSH	118.877	124.884	135.7	110.989	172.003	122.412	68.0518	100.538	132.72	163.453	122.414	174.741	113.968	118.878	77.257	98.2336	119.182	125.208	1.05056	0.701791
CTSL	103.264	110.776	229.856	339.223	185.14	141.183	94.5736	110.477	151.879	171.085	550.044	236.871	360.357	125.161	116.646	123.278	164.312	229.415	1.39622	0.31555
CTSO	16.6508	32.1787	31.3236	41.8033	43.5965	33.2392	35.5441	42.2175	34.4797	44.5863	31.2669	28.9582	27.354	40.4876	19.9013	32.0713	34.5692	32.3882	0.936908	0.60401
CTSS	7.8021	10.9181	10.7365	14.313	30.738	10.6562	9.46851	10.0425	12.158	9.04212	14.4814	15.4791	14.9612	12.3482	8.18739	7.22402	13.0844	11.7352	0.896886	0.645569
CTSZ	483.074	457.57	361.818	378.413	468.15	538.053	397.739	479.024	490.006	515.934	376.226	436.356	426.974	415.281	409.818	401.286	445.48	433.985	0.974196	0.677062
CTTN	53.216	44.5218	54.208	64.8587	78.654	42.7044	49.7716	47.5371	52.9093	41.3642	73.7379	62.3525	64.0067	50.1473	31.3337	33.5461	54.434	51.1747	0.940125	0.640535
CTU2	9.64796	9.30446	12.2258	8.73267	10.2089	16.2146	11.8604	10.4849	19.1585	8.63935	14.1737	8.08573	10.1465	8.98048	7.06174	8.87737	11.085	10.6404	0.959896	0.793832
CUEDC1	5.97527	4.70885	8.23486	6.34391	5.03207	0	0	3.8894	6.27155	0	9.25779	12.4534	11.6553	6.59386	3.70235	4.22732	4.27305	6.7702	1.5844	0.193231
CUEDC2	36.08	35.1984	42.868	39.6886	49.419	56.251	27.3149	40.211	51.6577	47.2446	50.7889	39.8731	34.0335	36.3747	28.7658	31.4137	40.8789	40.019	0.978965	0.849479
CUL1	28.2588	30.8765	23.0498	31.3084	44.5205	42.895	26.1499	30.9814	45.9638	31.0433	34.1449	36.5482	34.3641	31.1676	28.5987	29.8731	32.255	33.9629	1.05295	0.616182
CUL2	9.14368	12.7111	9.16931	9.76062	10.6542	8.38524	10.1254	9.05469	7.48184	10.4216	8.86685	8.44472	11.5875	8.10319	10.1837	8.72707	9.87552	9.22705	0.934336	0.356197
CUL3	20.4948	21.1568	15.3309	18.6597	19.8834	30.2536	23.7332	18.4078	19.6536	24.2969	19.2559	19.3511	15.6139	17.9798	17.8786	19.0042	20.99	19.1292	0.911349	0.323412
CUL4A	26.137	26.5828	23.4976	28.2735	25.9842	27.8396	27.7983	26.6805	16.7791	26.5927	26.1847	26.0436	26.4639	31.6298	26.022	25.4767	26.5992	25.6491	0.964279	0.552438
CUL4B	9.68602	12.0222	8.95517	13.9214	12.2351	6.95594	7.48558	10.1351	12.6669	8.37755	13.1422	9.97468	13.5541	10.6785	5.61949	11.348	10.1746	10.6702	1.04871	0.703548
CUL5	5.20457	6.15265	4.84747	6.91173	10.9436	13.769	11.91	6.36915	3.8372	11.1667	4.54156	4.53861	5.10291	5.74487	5.54034	5.85249	8.26352	5.79059	0.700741	0.113869
CUL7	18.9439	20.4962	15.691	15.6934	17.9574	4.9708	14.8348	17.883	11.5391	9.82751	13.4334	14.4962	12.7827	16.8573	16.1022	15.9511	15.8088	13.8737	0.877591	0.330067
CUL9	6.50809	7.13405	8.31273	9.06553	7.57038	3.01742	8.26636	8.44761	2.76443	5.4877	8.90844	8.37634	6.09467	5.19774	5.78658	5.17612	7.29027	5.974	0.819448	0.192167
CUTA	171.846	154.543	148.996	117.362	100.775	101.496	130.948	162.974	133.38	137.625	135.174	155.612	119.562	108.756	107.834	153.95	136.118	131.487	0.965979	0.699524
CUTC	23.1875	26.9226	28.2867	33.0902	32.0294	53.5989	39.6091	28.8412	14.7574	10.4216	27.8815	25.4367	23.3784	24.0266	9.47134	29.1967	33.1957	20.5713	0.619698	0.0123911
CUX1	14.5766	16.4196	10.6489	13.1773	14.3058	18.0727	27.1414	19.0251	11.6216	9.83758	17.2845	14.5731	14.2576	17.3195	14.3345	15.6881	16.6709	14.3646	0.861653	0.273127
CUX2	9.17223	2.26478	11.8851	11.2585	3.25081	0	10.7822	20.0335	2.29682	0.775326	7.52767	3.78645	0	0.820695	1.41586	13.9314	8.58088	3.81927	0.445091	0.118481
CWC15	27.3835	32.9148	34.1756	31.5531	26.1067	31.0794	42.5835	30.3126	24.8799	29.8652	35.2012	34.1208	32.7535	30.4506	19.2065	25.9558	32.0137	29.0542	0.907556	0.275844
CWC22	6.40343	8.257	4.78907	7.36207	9.24031	2.69979	4.93255	5.72092	4.79993	5.44742	6.26336	6.57286	4.20439	6.50896	3.70235	6.65099	6.17564	5.51878	0.893637	0.45582
CWC25	17.098	14.4474	10.6878	13.706	11.144	5.70133	7.29968	9.99103	6.06525	16.6242	13.425	9.82938	11.1467	8.94275	0	8.64252	11.2594	9.33448	0.829038	0.397051
CWC27	6.32731	7.54926	7.27121	9.976	5.46626	0	8.86124	5.26818	12.103	6.0415	9.64873	5.8207	3.94161	7.70699	6.27026	6.07795	6.33993	7.20134	1.13587	0.549439
CWF19L1	5.09991	5.82237	7.52429	6.48097	3.19514	3.77971	6.90309	7.50099	4.0435	5.34673	8.63395	5.15401	7.61198	6.3203	3.70235	7.59978	5.78831	6.05158	1.04548	0.763805
CX3CL1	18.2017	26.5828	24.9577	25.8456	46.7694	0	11.7613	21.5152	27.3555	15.5065	25.7438	26.4966	27.6676	16.7063	15.2491	23.673	21.9542	22.2998	1.01574	0.947726
CXADR	18.2588	27.3	22.9622	33.4916	38.7425	18.2157	23.6837	23.3981	26.8741	24.6594	19.3391	21.6674	29.7359	35.1861	21.6073	31.254	25.7566	26.2904	1.02073	0.869883
CXCL10	18.5918	38.756	18.1245	24.9743	117.931	0	12.319	15.2078	84.1707	31.8488	84.26	106.764	66.5243	108.7	114.623	21.4936	30.738	77.2981	2.51474	0.0216417
CXCL16	21.0371	26.2714	24.9479	45.4745	31.9514	23.1071	18.1191	26.6908	53.5419	46.439	57.0606	34.1806	52.3006	25.2152	28.5372	26.0967	27.1999	40.4215	1.48609	0.0356509
CXCL2	1.38915	5.10519	2.81309	4.43487	9.88602	0	14.2895	19.1177	11.154	4.74258	0.698701	0.752161	3.67036	13.1217	2.14578	12.2029	7.12945	6.06102	0.850139	0.728783
CXorf38	4.82398	8.20039	6.27835	5.16912	10.3536	6.74949	5.89923	7.98459	4.33232	5.68908	7.03692	5.92327	3.20415	8.05602	9.03164	8.84919	6.93234	6.51532	0.939844	0.67957
CXorf40A	18.5823	23.5631	17.6086	21.2247	17.8238	4.33555	32.4581	23.0895	23.257	17.0471	24.9703	15.2484	27.8371	14.7631	12.9187	15.9887	19.8357	19.0038	0.958059	0.811084
CXorf40B	23.9582	25.7052	36.1516	34.9307	20.2174	21.5507	26.1747	30.6316	16.064	16.9565	28.5636	27.0094	24.8703	21.0362	29.3022	18.9102	27.415	22.8391	0.833086	0.125549
CXorf56	4.90961	5.51096	7.83577	7.6264	9.09559	7.76588	8.58858	7.41867	4.88245	4.803	10.4639	7.15408	10.0617	4.01858	5.32928	5.43915	7.34393	6.51902	0.887674	0.432072
CXXC1	22.8735	17.1274	25.0161	19.2569	25.884	23.9964	14.8968	20.3525	11.7729	19.937	24.0553	20.2913	14.5119	16.9139	15.6361	14.6077	21.1754	17.2158	0.813006	0.0644157
CXXC5	70.4663	58.8559	46.0802	40.9026	77.5741	20.5026	36.3744	56.3654	54.0371	52.7826	50.8056	46.5058	62.6674	69.5704	67.0557	50.3991	50.8902	56.728	1.11471	0.440672
CYB561	13.0162	7.63419	11.6028	14.0682	15.9089	15.1824	8.7373	6.29712	3.2458	9.20322	19.1228	14.7783	12.7996	5.08454	4.95113	7.61857	11.5559	9.60049	0.830788	0.418935
CYB561A3	23.8725	20.0905	27.2549	24.4162	31.7288	34.1921	26.5961	24.3242	24.9899	28.4253	27.1579	25.5393	27.7778	29.5262	20.2266	23.6448	26.5594	25.911	0.975585	0.741667
CYB561D2	11.2464	11.9373	13.3354	11.6011	16.588	0	20.3003	17.3274	20.1625	9.48516	10.414	13.6158	9.95999	14.697	15.5393	11.6956	12.792	13.1962	1.0316	0.874495
CYB5A	1412.55	1441.86	1248.71	1132.56	1013.22	1695.04	1547.3	1424.9	1494.84	1655.83	850.203	961.168	880.048	1382.77	1183.87	1266.83	1364.52	1209.44	0.886353	0.25728
CYB5B	29.8193	21.506	23.9259	24.3869	18.7478	36.7172	34.6518	18.7782	24.7148	15.6576	20.1875	18.069	15.9021	16.2818	13.9828	16.9844	26.0666	17.7225	0.679892	0.0118
CYB5D1	8.97242	11.154	8.63395	12.9522	13.3372	10.2116	5.34153	9.3325	8.18327	7.97479	11.3289	8.41053	8.38335	5.91467	4.89836	8.07888	9.99192	7.8966	0.790298	0.0869289
CYB5D2	29.2103	31.3011	47.9686	49.7038	54.952	17.8663	29.6449	40.2008	56.6915	41.1426	35.9914	38.3944	38.9415	46.7042	40.7611	41.6908	37.606	42.5397	1.13119	0.349514
CYB5R1	36.8411	45.1446	39.9186	44.241	41.0359	27.7126	37.6633	37.33	29.6661	53.8399	36.4655	39.5227	39.0177	37.9123	22.8473	40.7514	38.7359	37.5029	0.968168	0.745071
CYB5R3	97.8878	81.8717	110.664	106.554	159.234	85.2659	147.493	103.378	123.657	102.293	123.82	108.978	115.527	95.6535	91.4508	104.866	111.544	108.281	0.970746	0.767399
CYBA	2.04567	0	22.0375	30.5741	18.7701	0	0	0.576207	0	2.74888	47.9525	25.9325	31.9567	0	0	0	9.25045	13.5738	1.46737	0.600487
CYC1	136.518	139.237	136.819	108.591	127.839	153.698	128.581	127.959	186.592	158.851	109.763	118.226	107.229	129.16	88.8301	123.551	132.405	127.775	0.965032	0.706459
CYCS	18.6775	10.7483	10.4639	12.9032	15.7753	20.3279	15.1199	13.7775	11.1402	10.4216	9.92322	9.52168	11.4519	12.0746	15.0029	15.6129	14.7242	11.8936	0.807761	0.0797915
CYFIP1	29.0295	26.1016	25.2399	33.5307	37.9855	31.1588	31.0577	31.8046	29.4047	17.3089	33.3048	29.8813	36.746	33.8466	29.3726	32.2216	30.7385	30.2608	0.984458	0.852311
CYFIP2	5.25215	3.72745	5.68459	6.96068	8.21609	1.38166	16.446	5.29905	3.91972	17.7016	3.17743	3.80354	4.28068	5.82977	6.40217	8.81162	6.62095	6.74082	1.0181	0.959449
CYHR1	39.943	43.2478	30.4573	24.6708	32.0182	13.499	21.6883	24.4374	35.6488	24.4983	29.7447	33.0694	27.5235	18.7439	20.5169	15.2935	28.7452	25.6299	0.891622	0.479514
CYLD	7.12655	9.58756	10.4834	10.9061	11.055	15.5476	8.91081	8.93122	12.4743	15.718	10.1062	9.70117	15.5461	8.89558	4.61695	9.75102	10.3185	10.8512	1.05162	0.73923
CYP1A1	343.949	122.647	99.2564	155.24	22.0654	363.773	174.672	143.589	31.8529	32.0905	3.52678	6.47884	38.3735	4.69777	8.16101	3.12822	178.149	16.0387	0.0900296	0.00586211
CYP1A2	753.226	691.918	725.622	922.736	213.663	1428.89	898.12	972.463	202.106	103.118	30.7928	31.4284	107.059	47.1004	46.662	13.4241	825.83	72.7114	0.0880465	0.000354657
CYP27A1	513.626	640.696	653.036	577.091	457.396	622.557	634.155	647.534	524.692	740.719	478.336	538.479	549.817	627.794	623.508	575.714	593.261	582.382	0.981663	0.780885
CYP2A6	1158.86	784	1008.1	798.853	355.385	1170.73	1612.79	1460.88	989.997	1157.69	288.796	317.908	326.662	1724.63	1247.86	868.649	1043.7	865.274	0.829045	0.457171
CYP2A7	46.2227	9.75742	64.5551	77.1256	30.1479	47.4529	121.256	81.1835	33.3657	30.0162	21.3686	17.3168	22.3443	71.5043	65.2705	20.0751	59.7127	35.1577	0.588781	0.112131
CYP2B6	180.695	233.3	169.185	156.787	155.126	431.872	287.687	361.231	85.6286	104.468	64.8794	60.6344	68.0585	550.583	347.23	172.484	246.985	181.746	0.735857	0.388269
CYP2C18	52.4549	29.1401	87.1864	86.103	121.215	112.01	103.844	85.1758	11.2365	16.8054	65.8526	66.6603	59.5819	93.1348	100.465	79.2952	84.6411	61.6289	0.728121	0.167537
CYP2C19	243.159	512.935	165.242	127.73	87.3488	149.537	148.088	196.055	265.688	285.119	54.3323	60.9165	72.4918	146.829	99.3656	148.896	203.762	141.705	0.695443	0.295721
CYP2C8	750.258	1173.05	817.023	680.042	723.75	671.137	544.067	1051.72	432.764	900.587	519.842	855.088	807.183	730.466	645.784	855.741	801.381	718.432	0.896492	0.401152
CYP2C9	1493.2	1971.57	1456.46	1339.92	1128.94	1296.28	1199.56	1298.43	1115.19	1334.05	862.938	1045.69	1202.81	1399.88	1396.42	1183.52	1398.05	1192.56	0.853022	0.0933327
CYP2D6	562.512	723.229	70.3662	62.6266	37.9855	190.05	239.6	364.431	279.813	481.86	55.3305	58.3523	31.9567	231.964	208.194	286.669	281.35	204.267	0.726026	0.473629
CYP2E1	6331.64	10130.6	3915.82	3985.39	3263.95	6969.74	3170.67	5131	7333.35	7553.11	3416.24	4379.4	4322.67	3998.83	3613.73	5294.88	5362.35	4989.03	0.93038	0.719571
CYP2J2	109.943	103.746	87.381	99.9656	108.991	114.106	169.491	140.08	86.4813	201.696	79.4357	113.833	111.611	128.179	133.839	193.771	116.713	131.106	1.12332	0.450997
CYP2R1	7.07898	7.9456	10.3471	11.6305	12.5579	4.58965	5.05648	4.20837	1.70542	9.21329	5.52307	7.61563	7.13729	9.32008	9.40979	5.00703	7.92683	6.86645	0.866229	0.490757
CYP39A1	42.9116	44.4368	37.2613	43.4088	38.5199	122.872	39.1258	46.0143	39.8436	41.6058	23.7642	27.7359	30.2106	40.0914	32.0197	37.6419	51.8189	34.1141	0.658334	0.130697
CYP3A4	932.408	2090.01	565.207	528.777	308.281	2027.61	61.3098	562.687	1629.27	2215.78	290.003	798.599	488.93	314.336	251.69	252.042	884.537	780.081	0.881909	0.786135
CYP3A43	6.11799	11.6542	7.07653	3.6223	2.43811	5.95543	9.55526	6.57494	3.80969	8.93136	4.25043	4.51297	2.14458	3.75445	1.85557	5.10097	6.62434	4.295	0.648367	0.0966858
CYP3A5	711.247	715.245	386.454	312.79	251.314	163.687	414.57	281.714	559.942	753.778	257.929	346.379	293.265	392.585	224.78	291.319	404.628	389.997	0.963841	0.88186
CYP3A7	118.535	270.348	98.0688	106.515	50.6213	203.707	663.353	671.734	52.6755	134.001	120.975	154.467	111.696	622.398	542.092	632.849	272.86	296.394	1.08625	0.85527
CYP3A7-CYP3A51P	1.13226	3.77463	1.93704	4.15096	2.36018	0	8.72491	6.80131	0	7.47133	2.62013	4.97452	3.79751	33.0919	14.8182	9.6289	3.61016	9.55032	2.6454	0.163235
CYP4A11	216.841	328.166	417.447	358.568	565.385	297.279	318.36	525.12	255.277	349.471	243.248	347.524	353.516	379.057	216.909	555.141	378.396	337.518	0.89197	0.479258
CYP4A22	255.937	233.206	338.593	259.484	270.997	132.608	280.449	288.886	239.515	384.582	188.915	251.256	235.285	280.414	219.916	317.293	257.52	264.647	1.02768	0.817216
CYP4F11	76.4987	101.745	48.6694	49.8408	40.5795	83.1695	61.818	74.1764	61.3401	80.2815	34.4027	37.0268	34.6438	47.7324	46.3894	54.8424	67.0622	49.5824	0.73935	0.07852
CYP4F12	99.7242	160.318	51.648	38.6215	21.8873	89.0138	95.0321	91.1128	92.6703	96.7245	41.7724	55.6001	41.5268	73.5324	71.8661	79.0133	80.9197	69.0882	0.853788	0.503436
CYP4F2	149.134	185.57	257.081	243.555	177.125	326.564	331.261	278.586	119.765	113.48	188.641	190.322	185.603	247.642	213.233	194.748	243.61	181.679	0.74578	0.0532407
CYP4F22	6.88868	7.72856	6.15181	5.11038	6.42369	27.3473	8.15482	7.43925	7.3168	6.22275	6.22177	7.04296	4.2722	7.92395	7.50145	7.59978	9.40556	6.76271	0.719012	0.344959
CYP4F3	157.802	235.358	190.774	181.986	145.663	198.911	223.13	262.174	112.131	168.981	105.296	133.133	154.181	201.514	145.175	214.212	199.475	154.328	0.77367	0.0372018
CYP4V2	73.3207	74.6056	42.722	56.1848	44.1309	96.9861	72.625	78.4362	38.0144	62.8216	35.0515	48.6426	42.3236	79.6357	71.3561	77.8015	67.3764	56.9559	0.845339	0.274452
CYP51A1	331.409	238.368	218.029	275.794	152.521	267.708	294.057	190.869	119.985	96.8151	142.976	118.756	74.772	159.413	124.165	105.796	246.094	117.835	0.478819	0.000219409
CYP7A1	816.804	558.976	494.598	469.087	75.3587	646.108	691.499	652.936	408.214	533.968	170.516	190.22	204.142	343.579	429.077	492.567	550.671	346.536	0.629297	0.0495647
CYP8B1	261.77	269.867	178.636	183.856	164.077	275.331	286.113	270.169	318.872	315.739	128.827	146.62	149.595	260.66	181.442	226.932	236.227	216.086	0.914737	0.545906
CYR61	4.47194	2.56675	5.66512	4.895	26.9862	0	3.08594	19.375	29.4873	15.1239	6.99533	5.64976	5.53521	5.0751	2.16337	14.448	8.38074	10.5597	1.26	0.64385
CYSTM1	82.8926	99.6408	82.738	87.082	122.674	65.5256	91.3885	96.7514	97.6078	164.107	104.631	116.953	101.338	103.332	123.514	142.526	91.0865	119.251	1.30921	0.0159861
CYTH1	16.3464	23.95	29.1238	31.0343	29.0458	8.13115	15.9874	29.8599	10.4801	27.7506	29.4952	28.1035	31.7618	23.536	16.1813	27.5715	22.9348	24.36	1.06214	0.724418
CYTH2	13.882	14.9192	26.7876	29.4581	40.8355	15.7065	11.4762	17.5846	9.33855	21.7494	39.1689	25.5735	34.0505	16.9139	11.494	16.1296	21.3312	21.8023	1.02208	0.928752
D2HGDH	29.9049	40.4829	59.3572	41.8816	44.0641	0	21.3413	38.9249	17.7281	18.0641	43.1198	49.9589	30.5072	19.1684	10.2804	17.7547	34.4946	25.8227	0.748602	0.297639
DAAM1	5.31875	8.17208	5.24656	7.98863	8.19382	4.4626	4.2757	5.22702	6.35407	5.10507	6.86224	5.15401	10.4347	3.01865	4.48504	5.28885	6.11065	5.83783	0.955353	0.785223
DAB2	0.209325	1.0569	17.9298	40.4718	8.50554	0	0	0.308683	0.68767	1.15795	42.862	15.4962	35.7203	0.245265	0	0.535461	8.56026	12.0881	1.41212	0.668353
DAB2IP	9.95244	10.8898	15.7494	14.8514	23.4014	4.70082	7.9937	12.0386	14.7711	13.6437	15.413	16.5903	15.6986	10.8294	12.1888	9.33768	12.4472	13.5591	1.08933	0.624601
DACT2	2.37869	3.61421	5.68459	5.14954	6.49049	9.86219	0	20.7332	0	2.20515	4.65801	5.10273	6.25572	9.22575	5.41722	8.0413	6.73911	5.11324	0.758741	0.527454
DAD1	145.481	114.692	152.024	147.261	230.974	166.514	146.502	115.231	146.364	135.612	173.012	136.304	126.7	108.285	121.448	125.176	152.335	134.112	0.880378	0.238328
DAG1	47.3454	44.8049	41.3982	52.9639	71.5846	46.7382	32.8547	56.8696	44.5885	48.1508	47.52	38.0183	42.4508	46.657	41.9659	36.7777	49.3199	43.2661	0.877254	0.197577
DAGLB	8.95339	8.75714	11.009	9.25154	11.5782	18.3427	4.79622	7.32607	6.34031	9.27371	12.8095	9.6157	13.8423	6.41463	7.55421	5.27006	10.0018	8.89005	0.888846	0.544181
DAK	198.364	131.376	183.785	145.861	116.751	152.967	315.249	212.878	154.698	169.585	91.821	92.8235	105.762	148.565	190.034	103.053	182.154	132.043	0.724896	0.0801101
DALRD3	7.71647	7.068	13.8318	7.54808	13.8271	0	13.9053	8.09777	0	12.3045	11.096	11.479	9.41749	10.1219	6.44614	10.4274	8.99932	8.91156	0.990249	0.96884
DAO	207.983	222.231	96.3557	83.7632	62.7896	160.336	97.9817	145.143	146.157	96.7547	57.909	97.2168	69.2283	103.398	111.194	93.358	134.573	96.902	0.720071	0.131728
DAP	105.833	103.821	119.96	116.981	126.77	56.6639	94.809	97.7392	109.119	126.036	109.089	123.372	124.513	100.313	73.6338	106.096	102.822	109.021	1.06029	0.537435
DAP3	62.4263	51.5615	54.5973	62.2839	70.5047	37.6065	52.746	56.8902	69.1383	71.5717	53.4922	52.959	42.9933	71.5231	33.7961	51.9585	56.0771	55.929	0.99736	0.980686
DAPK1	19.3435	34.1038	32.1899	34.9894	52.269	12.022	23.1755	26.6393	17.6869	22.1622	33.1051	31.4797	31.5583	27.2244	17.307	27.9849	29.3416	26.0636	0.888281	0.512573
DAPK2	6.66033	11.4183	10.2011	13.1675	20.1951	32.064	10.8566	6.25597	9.3248	9.58585	12.7263	13.0175	13.5964	11.5841	10.9752	6.9422	13.8524	10.969	0.791854	0.382675
DAPK3	18.9915	16.8915	20.3243	21.5869	28.4557	4.14498	10.8442	15.9074	23.6833	19.3026	30.0608	22.1289	20.7507	16.5837	19.3736	12.9262	17.1433	20.6012	1.20171	0.291114
DARS	15.452	18.9392	18.2997	22.5463	24.6817	31.3335	28.4799	18.0271	15.9264	14.117	20.2207	18.3767	14.3848	17.2723	14.5632	19.8684	22.2199	16.8412	0.757932	0.0326083
DARS2	9.43864	8.48348	9.50027	9.53545	13.2593	19.3274	8.66294	9.62061	5.9002	13.9861	6.91215	7.16263	6.45916	8.15979	9.8495	8.02252	10.9785	8.3065	0.756615	0.118205
DAXX	33.3302	21.0813	36.2003	33.0608	59.2716	38.5753	30.3141	28.193	32.1004	22.1723	41.8223	39.1893	28.2525	25.0925	21.1588	29.4973	35.0033	29.9107	0.85451	0.304994
DAZAP1	48.5157	39.7186	36.5118	49.8898	44.3869	50.1209	64.0612	46.7037	38.8808	42.21	48.4516	45.181	40.7978	43.9685	40.0839	33.3489	47.4886	41.6153	0.876323	0.106515
DAZAP2	94.5767	104.548	99.2856	131.421	124.722	94.604	91.2645	108.317	108.776	106.643	108.066	106.798	104.677	92.9367	63.8019	86.3689	106.092	97.2584	0.916734	0.266876
DBH	13.0638	7.50208	15.2919	20.0499	6.85787	0	16.5823	14.0965	3.39709	11.5393	8.87517	12.385	11.3841	11.4426	5.22375	10.7468	11.6805	9.37421	0.80255	0.389263
DBI	1186.53	893.446	941.616	932.888	885.757	1097.69	1078.2	1006.68	943.221	841.511	892.183	1014.38	821.932	920.688	852.456	983.82	1002.85	908.774	0.906192	0.0615984
DBN1	0.247384	0.632251	10.0064	6.99984	15.8087	0	0	0.339551	0	0	20.9943	7.87205	15.9106	0.537697	0	0.460308	4.25427	5.72187	1.34497	0.694932
DBNDD1	40.8278	37.5104	44.6688	30.6329	58.9042	8.6711	6.79155	14.2406	50.1999	44.7071	57.019	70.498	35.2118	22.3474	26.7871	15.0399	30.2809	40.2263	1.32844	0.30775
DBNDD2	0.589915	0	5.03242	6.2558	5.42173	0	2.61499	0.617365	3.57588	1.32913	9.25779	6.83783	15.6902	2.58472	2.75258	2.527	2.56653	5.56939	2.17001	0.15367
DBNL	30.3997	36.0383	31.5572	26.4232	40.6574	41.0051	25.8153	31.4445	10.3563	24.0955	34.7853	31.6506	32.228	24.3096	24.7644	23.5321	32.9176	25.7152	0.781201	0.0532931
DBP	4.9667	27.819	50.0224	48.5094	8.67254	30.2536	24.514	33.2657	17.9894	44.6064	22.9823	20.8126	35.2965	14.9612	13.8509	35.3122	28.5029	25.7264	0.90259	0.698191
DBT	9.71457	15.2589	9.4808	10.0739	11.0772	10.4974	10.9681	13.9216	6.54661	9.84765	7.30309	5.70959	12.2995	12.4614	11.1071	14.2508	11.3741	9.94071	0.87398	0.30153
DCAF10	13.3682	11.8995	6.69691	8.5075	15.6195	4.44672	14.8348	11.6682	11.5666	18.628	12.7097	10.214	10.2991	9.17858	13.3144	13.4147	10.8802	12.4156	1.14112	0.396259
DCAF11	63.4729	75.9267	51.8621	57.9274	62.8564	8.49641	50.6392	73.6311	68.7807	82.7887	51.4627	64.5491	43.4934	51.5717	35.6253	70.5117	55.6015	58.5979	1.05389	0.752326
DCAF12	13.2065	14.7399	15.0972	15.6836	16.5435	10.4816	19.1849	16.3705	16.8341	16.9464	18.2744	15.8467	23.0648	14.8574	19.4176	17.7735	15.1635	17.8769	1.17894	0.0508467
DCAF13	10.3711	10.5973	8.77996	12.0417	15.0183	3.3668	7.03942	11.1743	13.2033	7.84389	10.3724	8.9661	8.93432	13.1311	10.7993	9.39405	9.7986	10.3305	1.05429	0.714343
DCAF15	7.44054	6.38856	13.4522	11.6892	12.9142	7.95645	7.27489	10.5158	7.083	10.4518	16.4278	9.69262	9.93456	6.6599	9.82311	7.29917	9.70398	9.6715	0.996652	0.982737
DCAF4	4.76689	5.07688	8.02072	4.43487	7.21413	0	9.71638	4.60966	0	4.60161	4.71623	6.37628	6.30658	5.9241	6.21749	1.80366	5.47994	4.49324	0.819944	0.471475
DCAF5	21.7983	23.2989	20.4314	21.8219	26.4073	18.7556	20.92	22.7499	17.3705	19.6752	21.7928	21.8554	24.9296	15.8573	11.881	19.953	22.0229	19.1644	0.870201	0.11004
DCAF6	50.6566	61.8568	56.2229	50.9765	60.396	52.5666	56.3897	56.2317	50.8325	69.7995	43.8768	47.6597	47.7995	48.6663	20.1827	52.3061	55.6621	47.6404	0.855886	0.147407
DCAF7	10.3711	11.5598	12.2744	12.9522	15.3189	6.74949	14.8224	10.7833	7.82568	10.4518	12.2855	11.2824	14.9442	9.90494	10.6674	11.9774	11.8539	11.1674	0.942084	0.578722
DCAF8	55.2237	57.2517	58.2378	65.7006	47.4262	0.0635246	60.2316	54.1121	60.6662	44.6769	56.5366	55.8993	51.9954	63.8444	39.1429	43.8044	49.7809	52.0708	1.046	0.77997
DCAKD	24.7193	23.4405	18.6112	23.8974	17.1558	18.0251	20.387	18.1608	12.5706	18.054	15.3465	16.3937	17.6313	15.3008	5.09184	19.2954	20.5496	14.9605	0.728018	0.0125756
DCBLD1	5.49002	7.43602	7.34908	5.79567	14.0163	5.01844	5.89923	5.86497	4.46985	8.28693	7.20328	5.76942	6.2642	8.99935	4.81922	5.91825	7.10872	6.46631	0.909631	0.595846
DCBLD2	5.29021	4.6428	4.30237	4.34676	6.76881	7.48002	4.53596	5.87526	3.23205	5.73943	3.96762	3.76935	6.74736	6.84856	2.46237	5.55188	5.40527	4.78983	0.88614	0.409634
DCHS1	0.0190295	0.0754926	9.65601	13.285	10.4427	0.794057	0	0.0514471	0	0	19.1727	7.81222	17.6906	0	0.219855	0.0845464	4.29047	5.62249	1.31046	0.7167
DCLRE1A	5.79449	6.27532	6.63851	6.12853	5.54419	4.09733	9.1091	5.79294	4.38733	4.55127	6.54616	5.23949	6.39135	8.97105	6.74515	5.34521	6.17255	6.02213	0.97563	0.838474
DCP1A	4.2531	4.0766	4.02983	5.65861	8.27175	10.4816	3.82954	3.98201	4.79993	3.79608	5.34007	4.84631	4.89947	3.00922	3.28023	3.09064	5.57287	4.13274	0.741582	0.160115
DCP1B	7.07898	8.70052	8.86756	8.67393	5.38833	8.52817	6.6924	6.72928	9.1185	9.42475	7.74394	7.8806	4.00095	6.84856	4.6873	7.45887	7.5824	7.14543	0.942371	0.60381
DCPS	12.8544	30.8765	73.2864	44.4661	85.4339	16.8499	77.8797	76.1108	32.6643	40.9312	44.2012	52.8821	58.2596	90.1633	66.5808	50.0797	52.2197	54.4703	1.0431	0.856674
DCTD	34.7955	39.6525	49.38	40.7166	53.9835	30.2853	58.3478	47.5886	43.4607	54.7763	45.9063	45.1126	46.8755	38.101	34.0599	50.9157	44.3437	44.901	1.01257	0.89473
DCTN1	18.6394	21.1568	20.4509	23.4079	37.6849	25.8863	18.0323	19.8174	12.7219	0.775326	29.3371	20.2656	23.709	18.9326	18.0193	20.3851	23.1345	18.0182	0.778848	0.194854
DCTN2	38.8678	40.3319	42.6052	40.3152	75.7594	71.1316	58.447	40.9725	47.6693	47.2949	58.8822	46.9844	56.8694	38.0067	41.8604	47.3742	51.0538	48.1177	0.942489	0.630337
DCTN3	32.4168	42.1815	49.341	41.0299	28.2665	35.9708	41.0219	43.4008	47.1879	46.3081	42.2964	47.0015	24.1074	35.2899	23.1727	41.7284	39.2036	38.3865	0.979157	0.849678
DCTN4	15.3568	17.1368	15.2141	13.1284	24.0693	12.8002	18.0075	15.465	12.6944	12.5462	14.1237	14.1287	19.1062	17.4233	14.0531	17.0032	16.3973	15.1349	0.923011	0.42203
DCTN5	4.24358	4.06716	4.73067	3.30902	5.71118	15.4206	7.0642	3.61159	3.76843	3.55442	4.39184	4.22236	0	3.62238	8.68866	4.75339	6.01975	4.12518	0.685275	0.271314
DCTN6	16.7935	22.2703	31.2652	23.1631	15.6974	34.6844	29.4837	24.1287	21.6891	24.6191	24.3215	19.3425	31.304	17.9515	19.1098	21.813	24.6858	22.5188	0.912217	0.457783
DCTPP1	21.5224	18.8826	16.5963	20.5296	24.6705	17.0405	15.6032	15.6296	21.3178	17.2888	25.0451	17.9835	12.0368	16.546	9.3922	15.2371	18.8093	16.8559	0.896145	0.366907
DCUN1D1	6.95529	5.60533	4.73067	6.23622	9.44071	3.2874	4.94494	7.1923	4.68991	3.97732	4.32529	4.13689	3.75513	5.3581	4.80163	5.95583	6.04911	4.62501	0.764578	0.0756113
DCUN1D2	4.40533	7.38884	8.40034	6.08937	8.7616	2.81096	6.81634	7.88169	2.07676	6.03143	7.23655	7.94898	0	8.33902	7.51903	6.66038	6.56931	5.72652	0.871708	0.527286
DCUN1D3	7.39297	8.98362	7.32961	4.6992	5.56645	6.17776	5.63897	7.90227	3.30081	9.35426	6.16354	7.74384	9.14624	4.77324	2.54152	10.6247	6.71136	6.70602	0.999204	0.996446
DCUN1D4	18.5918	25.2051	14.8344	23.3589	20.5514	25.4098	11.0177	22.7087	15.0875	17.6009	16.9768	16.1886	23.1157	18.5175	22.7506	21.2869	20.2097	18.9405	0.937199	0.559758
DCXR	1340.86	1260.39	1257.39	872.494	363.712	1207.14	1044.37	1157.65	1204.47	1318.45	656.305	1054.48	857.28	945.384	899.936	843.125	1063	972.428	0.914795	0.515766
DDA1	10.1808	8.73827	10.3568	9.93684	7.73737	6.44774	10.6707	8.62253	3.82344	9.97855	10.2975	10.8978	10.7144	8.01829	6.48132	8.46404	9.08638	8.58442	0.944757	0.629276
DDAH1	52.5024	44.267	36.8914	45.0927	63.0457	60.7295	56.5136	50.7886	60.5974	43.1766	46.7963	45.0186	59.1073	59.4202	59.9588	62.7241	51.2289	54.5999	1.0658	0.44041
DDAH2	41.6651	39.7091	65.4993	58.9357	84.2873	28.1255	55.3115	48.3397	18.8009	41.4649	85.5244	80.6949	59.5141	40.9499	32.8815	50.0421	52.7341	51.2341	0.971554	0.885312
DDB1	54.6433	58.5823	54.062	53.7471	74.1786	33.9698	55.361	65.8729	43.4332	55.6926	47.2705	48.4289	57.0135	51.1755	54.2426	57.7828	56.3021	51.88	0.921457	0.346085
DDB2	13.7583	16.0516	13.2575	16.3395	24.8264	29.6342	15.281	16.5351	17.5218	8.94143	12.4435	13.8637	20.649	15.2064	14.8446	9.57253	18.2105	14.1304	0.775948	0.125427
DDC	51.3416	52.5145	47.3845	33.0902	28.9567	39.417	37.7377	43.8947	24.7011	49.5101	20.0378	25.6846	19.3521	30.545	34.6227	39.4832	41.7921	30.4921	0.729613	0.0322001
DDHD2	7.32636	6.42631	8.41981	12.0319	15.4302	3.08094	8.83645	8.20067	4.2498	4.08808	11.6949	5.78651	9.4514	6.3486	6.85947	6.20947	8.71908	6.83603	0.784031	0.258655
DDI2	6.88868	8.52123	4.09796	6.61803	8.33855	7.65471	7.38643	11.627	6.47785	12.234	4.54988	4.05141	12.1893	7.60322	5.35566	13.7811	7.64158	8.28031	1.08359	0.690547
DDIT3	35.0429	29.8573	21.1907	18.6108	20.351	0	14.8596	29.5409	44.6298	33.5606	20.3039	30.7959	26.8284	16.3856	11.2654	33.0201	21.1816	27.0987	1.27935	0.293067
DDIT4	37.8497	46.4091	26.9726	37.9166	72.3862	63.3022	11.0301	90.2176	22.5831	16.01	56.0375	39.5056	34.6523	20.423	7.24641	15.5659	48.2605	26.503	0.549165	0.0649949
DDO	24.8145	21.5909	19.5456	20.1968	14.4616	16.0082	11.1664	22.7705	8.58212	12.1636	14.9805	19.4878	8.93432	13.433	6.61323	21.6533	18.8193	13.231	0.703053	0.0414022
DDOST	82.1885	78.0688	82.8548	93.9448	133.706	84.71	77.3468	79.1051	57.1728	86.5043	89.2258	84.9344	81.816	70.4383	48.7374	69.7038	88.9906	73.5666	0.826678	0.0905945
DDR1	12.236	12.8149	22.9525	20.0401	28.979	16.0558	22.5063	16.7512	7.83943	17.762	24.4961	21.9665	27.3116	17.5836	11.3093	22.3109	19.042	18.8224	0.988471	0.944267
DDRGK1	108.04	114.579	79.7399	91.0861	87.7385	57.1086	83.9772	91.9154	114.676	127.264	85.7323	101.567	73.8226	74.721	78.5585	82.0476	89.2731	92.2987	1.03389	0.752554
DDT	714.149	573.961	593.747	526.702	485.528	597.989	1244.75	1064.26	669.226	770.211	422.772	603.233	490.998	1056.53	968.856	1076.97	725.135	757.349	1.04443	0.812022
DDTL	68.316	59.8845	60.2138	47.1584	29.7471	61.0789	101.142	79.8973	20.4238	48.03	42.6125	40.6594	48.5539	75.0795	44.5866	76.9279	63.4298	49.6092	0.782112	0.187118
DDX1	35.9372	34.67	25.1913	33.8538	41.4924	16.1988	36.424	30.611	38.1244	39.3	36.1245	37.2491	38.4498	40.4971	24.0081	36.5616	31.7973	36.2893	1.14127	0.201763
DDX11	14.6052	13.5604	15.2043	22.1156	18.0798	15.1347	10.8318	13.119	8.65088	6.61545	21.2023	19.1032	25.0992	11.0181	3.0252	9.55375	15.3313	13.0335	0.850121	0.463956
DDX17	126.461	134.009	132.829	163.258	122.373	57.9821	96.5441	113.503	60.0473	75.0053	150.853	142.047	146.043	68.5139	62.5883	85.6737	118.37	98.8465	0.835066	0.295445
DDX18	12.0837	14.0794	13.1797	14.3815	17.1335	11.5932	18.181	15.3724	14.8674	11.2372	14.3067	13.7868	18.0806	13.7254	11.4412	14.6735	14.5006	14.0149	0.966505	0.670017
DDX19A	17.5072	17.4388	12.1187	16.085	20.0058	10.1481	14.7605	19.0869	7.99072	12.2844	16.5526	16.3681	15.5545	17.1025	18.9251	15.0868	15.8939	14.9831	0.942697	0.600287
DDX19B	13.7869	19.2695	22.7675	23.3883	27.2422	20.9313	26.2243	21.7621	17.8519	21.5078	23.6643	20.2058	19.2334	30.2054	11.1159	23.4569	21.9215	20.9052	0.953636	0.683704
DDX21	11.6841	10.937	9.03304	12.0711	12.4689	16.6117	19.0857	15.5576	17.0955	12.0226	12.3104	9.64989	12.0876	17.5742	16.1901	13.4241	13.4311	13.7943	1.02704	0.8182
DDX23	36.8887	32.4146	33.2899	35.058	38.3083	34.9703	35.8539	30.4567	30.6701	34.2352	34.7521	36.4285	39.8654	29.4413	30.2432	31.517	34.6551	33.3941	0.963614	0.431303
DDX24	25.6232	27.083	25.8824	31.6315	36.2042	14.9759	26.6333	30.3229	18.1545	34.5171	30.0691	30.36	22.9122	27.0169	23.0144	26.9703	27.2945	26.6268	0.975536	0.81755
DDX27	12.7117	15.0702	14.9512	14.7046	19.6162	3.30328	20.6845	12.5634	17.6318	14.6607	15.9537	14.3936	16.9786	8.91445	8.98766	13.0108	14.2006	13.8164	0.972944	0.865231
DDX28	4.69078	5.38829	5.78192	5.30618	5.95611	3.43033	3.87911	6.85275	9.79241	4.15857	4.79109	6.57286	5.3572	5.50904	1.10807	6.73553	5.16068	5.5031	1.06635	0.728702
DDX39A	27.7545	28.4418	30.7493	33.2664	47.1813	10.7357	28.1205	22.2869	17.0129	19.4939	40.2918	42.0526	31.3549	29.0262	23.7355	14.9177	28.567	27.2357	0.953396	0.798775
DDX39B	108.259	116.787	138.348	109.305	130.667	66.8914	87.5961	99.6324	71.5726	75.8611	110.669	106.773	91.3352	88.7672	80.2118	73.499	107.186	87.3361	0.814811	0.062746
DDX3X	63.1685	60.413	34.8862	44.427	57.4681	80.6921	78.487	76.615	72.2603	58.4314	47.3453	33.0182	53.1397	62.7785	55.5177	67.3083	62.0196	56.2249	0.906567	0.439695
DDX3Y	0	0	17.9687	24.9841	17.4453	3.98617	0	0	0	0	19.0895	15.7099	23.5395	0	0	0	8.04803	7.29236	0.906106	0.88558
DDX41	28.5538	32.1315	30.2529	25.9631	39.4996	30.0471	33.6603	29.1088	24.4948	32.1207	35.4674	32.5224	34.203	17.7063	14.1411	22.9215	31.1521	26.6971	0.856992	0.192113
DDX42	28.7536	38.5107	32.5793	37.3586	41.6037	36.1931	38.5185	33.8933	20.8226	28.1031	36.7983	33.1549	34.1013	24.7058	22.1438	23.316	35.9264	27.8932	0.7764	0.00893067
DDX46	10.5519	12.0222	10.9603	15.4094	11.9679	0	10.1749	11.7814	11.0577	9.00184	10.0729	14.2141	10.4008	17.3101	5.67225	10.061	10.3585	10.9738	1.0594	0.763776
DDX47	28.9724	35.2645	19.4872	27.5001	31.662	25.0604	35.9283	23.1409	14.3035	24.458	25.7438	25.4196	26.6334	36.8558	16.5946	25.1103	28.377	24.3899	0.859496	0.228596
DDX49	20.0095	14.1077	23.6631	22.6834	21.7092	15.0394	20.9571	20.4039	0	23.7028	18.1829	21.8896	21.9459	20.0457	20.6488	8.71768	19.8217	16.8917	0.852182	0.376732
DDX5	296.156	267.263	250.044	268.774	301.334	286.273	236.725	250.393	157.174	180.651	290.019	252.282	256.383	239.228	232.448	224.255	269.62	229.055	0.849546	0.037731
DDX50	11.0086	11.4466	8.77022	9.63335	13.8159	10.4498	8.62576	14.1274	8.69214	9.15288	10.0397	12.1201	11.9605	8.97105	4.75766	11.7144	10.9847	9.67604	0.880865	0.268489
DDX51	7.52617	6.91701	8.81889	5.91315	5.63325	10.9103	8.62576	7.43925	2.61314	8.93136	5.99719	5.9831	5.73865	4.73551	5.03907	4.90369	7.72298	5.49271	0.711217	0.0225271
DDX52	8.98193	5.43547	4.1077	8.00821	9.62997	0	3.35859	7.6862	10.5076	4.21898	12.219	10.3251	2.99224	8.04659	2.64705	9.36587	5.90101	7.5403	1.2778	0.36764
DDX54	16.3939	18.7316	17.9785	15.1745	18.8814	19.8355	14.0169	19.5705	16.2703	16.8256	15.8455	15.7783	17.0125	13.782	13.0594	19.8214	17.5728	16.0494	0.913305	0.170085
DDX56	31.8744	32.1976	31.275	32.0524	40.5683	21.5666	25.7781	33.5229	21.9779	31.7682	35.168	36.0866	31.7448	22.2342	23.674	28.774	31.1044	28.9285	0.930044	0.452708
DDX58	5.47099	10.0122	7.64109	9.90747	15.497	10.9739	3.82954	8.31385	3.25955	5.54811	10.3973	18.4878	6.56088	5.4147	4.52021	8.12585	8.95575	7.7893	0.869754	0.593408
DDX59	7.40248	6.55842	6.05447	10.9942	10.3536	10.4816	6.85352	6.17365	5.61138	7.02828	7.91861	7.26519	9.01061	7.34852	5.94487	7.28978	8.10898	7.17716	0.885087	0.291746
DDX6	15.49	12.4752	11.486	17.3087	16.7996	12.8002	14.4878	14.364	10.3563	18.044	16.8853	13.6329	20.293	14.5367	13.2089	13.8374	14.4014	15.0993	1.04846	0.609367
DDX60	2.81637	8.91756	2.55028	5.44324	14.0497	4.35143	3.70561	4.30098	4.0435	8.87094	15.2882	29.1633	7.73065	8.02772	8.54795	4.56551	5.7669	10.7797	1.86924	0.148372
DDX60L	8.64891	6.75659	7.29068	8.96763	6.49049	11.6568	9.40654	7.15115	7.7019	5.44742	7.54431	15.0347	9.26491	10.669	7.40471	8.63313	8.29609	8.96251	1.08033	0.586519
DEAF1	4.54805	8.14377	7.59243	5.2866	10.5206	6.9877	9.96424	8.30356	8.63713	16.5739	8.25965	5.58138	6.59479	6.3486	4.83681	10.5871	7.66837	8.42741	1.09898	0.627888
DECR1	419.782	428.383	375.845	411.953	382.694	668.548	454.959	467.448	512.754	476.413	308.959	338.643	264.885	449.345	428.11	356.645	451.201	391.969	0.868723	0.211184
DECR2	78.7156	90.6478	82.7866	70.0376	62.1662	46.6747	76.2562	71.069	68.6982	73.213	60.1715	78.3359	57.5137	68.5328	38.4834	75.4154	72.2942	65.0455	0.899733	0.289924
DEDD	17.6404	16.6178	20.2562	20.3534	21.531	18.0251	18.528	20.7435	20.3413	23.7834	22.2836	18.2057	22.9292	19.2911	16.2693	16.5523	19.2119	19.957	1.03878	0.542525
DEDD2	8.61086	5.69026	8.09859	10.6026	0	0	5.65136	8.87977	0	6.47448	5.0739	6.31644	3.06005	7.01836	10.2189	5.22309	5.94167	5.42315	0.912731	0.774234
DEF8	28.4301	30.8199	27.8778	20.2751	19.4158	36.606	23.6713	27.2772	27.218	26.8142	27.1994	31.5822	29.0917	22.055	19.0394	24.8754	26.7967	25.9844	0.969689	0.744515
DEFB1	251.19	194.601	218.584	173.146	289.656	306.697	408.013	368.721	339.956	188.535	139.848	236.589	212.033	274.886	227.884	268.829	276.326	236.07	0.854318	0.287908
DEGS1	26.9363	15.8251	22.5826	32.8552	33.5991	13.0067	28.0957	24.3139	18.5258	24.8608	35.5839	18.8553	30.3886	19.4326	23.7795	20.9111	24.6518	24.0422	0.97527	0.860099
DEK	30.6565	39.4166	31.0705	34.9894	30.8493	5.60604	28.4055	37.5255	24.2747	33.1276	31.1255	25.6248	35.2457	16.4139	22.0646	33.0952	29.8149	27.6215	0.926432	0.62542
DENND1A	8.706	10.5218	9.16931	9.92705	10.0864	12.6096	9.75356	11.4418	12.0617	16.7048	11.4537	11.0516	12.0876	9.98984	7.08812	10.4368	10.2769	11.3593	1.10532	0.326856
DENND1C	5.96575	6.86039	3.02724	3.95516	7.58151	3.50973	5.49025	5.03153	2.50312	5.96095	4.20053	4.94033	5.4674	4.06574	2.88449	6.82008	5.17769	4.60533	0.889456	0.472796
DENND2D	14.7954	13.6075	10.0746	10.2599	8.39421	13.9754	16.5451	10.4129	9.25603	18.8092	13.3585	15.086	9.57855	16.2158	17.1047	13.2268	12.2581	14.0794	1.14858	0.266903
DENND4A	4.35776	5.19955	3.72808	5.82504	8.39421	6.67008	5.72572	4.33185	4.26355	3.2322	4.55819	4.93178	4.64517	3.60351	2.67343	4.85672	5.52904	4.09557	0.740739	0.0378504
DENND4B	10.7612	4.48237	8.56581	8.02779	6.74654	6.74949	0	8.5608	4.8687	8.87094	10.1811	10.5388	15.4359	10.9426	0	9.16859	6.73675	8.75082	1.29897	0.330219
DENND4C	5.27118	7.96447	5.18816	8.37044	9.17352	12.0697	4.20134	5.70034	6.68415	6.48455	6.08036	5.46172	10.85	6.48066	4.40589	5.73976	7.24239	6.52339	0.900724	0.541989
[truncated: 6,973 more rows]
