# Supplementary material for: A human liver chimeric mouse model for non-alcoholic fatty liver disease
Source: JHEP Rep. 2021 Mar 21;3(3):100281. doi: 10.1016/j.jhepr.2021.100281 (PMC8138774; doi:10.1016/j.jhepr.2021.100281)
Supplement: Multimedia component 5 [file mmc5.xlsx]

## Sheet: Mouse_NormalizedGeneExpression
Gene	NC_sample1	NC_sample2	NC_sample3	NC_sample4	NC_sample5	NC_sample6	NC_sample7	NC_sample8	WD_sample1	WD_sample2	WD_sample3	WD_sample4	WD_sample5	WD_sample6	WD_sample7	WD_sample8	Average NC	Average WD	Fold-change (WD vs NC)	p-value
A1bg	0.0811439	0.337508	0.154739	0.283138	2.52401	2.52212	0.05593	0.336285	41.8639	1.22367	0	0.162506	1.6627	3.39916	25.8323	0.0719059	0.78686	9.27702	11.7899	0.1728
A1cf	53.8085	48.9869	42.7951	51.4651	18.1641	61.2763	54.7331	58.3665	32.4865	44.379	28.845	34.9867	58.3161	44.5911	39.7049	68.0435	48.6994	43.9191	0.90184	0.489026
A230046K03Rik	13.1047	17.7047	11.238	9.99478	12.6531	12.437	13.3225	14.5759	6.54351	11.7303	7.61744	10.8784	14.1634	9.05528	8.86329	12.5424	13.1288	10.1742	0.774954	0.0306126
A230050P20Rik	108.824	60.0283	108.898	82.9689	39.5686	30.7045	52.2274	75.2543	28.4606	17.9225	77.8808	136.974	86.1765	30.3366	35.9456	44.4481	69.8092	57.268	0.82035	0.489968
A430005L14Rik	43.0367	38.7267	44.9518	39.7243	22.154	48.5942	44.3413	38.4941	56.0699	43.1237	36.0706	41.6207	32.6964	33.425	39.3829	40.6063	40.0029	40.3744	1.00929	0.924544
A730008H23Rik	4.99035	2.31434	1.01548	1.08536	3.03102	5.82028	2.83006	1.79702	8.29494	22.3108	2.86573	1.01327	1.48021	0.922889	1.35411	2.68106	2.86049	5.11538	1.78829	0.423918
Aaas	17.1214	15.7183	15.4449	17.6584	13.8986	15.3165	15.7499	21.1334	12.71	10.5066	17.1372	14.377	14.9339	14.017	13.9104	15.9015	16.5052	14.1867	0.859531	0.0445412
Aacs	45.0754	19.3441	43.5592	37.7046	10.063	20.4322	40.3702	30.4233	14.0479	14.4625	21.7175	17.2352	11.1421	46.0348	69.3912	25.9272	30.8715	27.4948	0.890621	0.697735
Aadac	450.399	373.111	372.912	398.64	106.571	312.998	483.917	379.76	324.646	258.563	271.321	301.774	299.803	337.823	361.785	423.936	359.789	322.456	0.896239	0.42342
Aadat	77.888	62.3909	88.4916	92.6711	31.0266	86.2218	132.341	92.2892	101.315	135.764	65.4627	68.5108	86.3083	100.759	104.144	119.395	82.9151	97.7072	1.1784	0.283202
Aaed1	40.5314	30.6361	39.1007	46.8782	31.3132	42.9169	37.5066	47.0694	47.1546	54.854	38.5771	38.428	46.951	28.372	29.5727	53.8061	39.4941	42.2144	1.06888	0.531014
Aagab	27.3658	24.4549	20.8415	18.9514	21.4817	18.3084	20.2019	22.363	16.5655	21.1082	18.9742	22.9612	21.1893	17.0872	17.5751	20.7808	21.746	19.5302	0.898103	0.120297
Aamdc	20.5497	24.8406	24.9614	26.5961	11.0329	21.4533	26.2423	21.4277	30.808	26.2983	17.1454	20.9824	17.9551	20.4589	23.3703	19.9385	22.138	22.1196	0.999169	0.994008
Aamp	131.027	130.519	135.745	130.659	115.377	133.489	154.456	152.4	142.668	145.985	117.103	135.416	126.527	122.625	126.33	144.767	135.459	132.678	0.979468	0.646845
Aar2	11.8369	9.12237	10.4062	11.2406	9.48985	11.7835	11.9578	13.4724	10.9586	12.5637	11.1771	13.0961	14.7615	10.828	14.5449	13.5388	11.1637	12.6836	1.13614	0.0632405
Aars	122.172	68.8807	89.3524	95.1438	79.8315	98.6588	104.701	118.026	81.3074	82.397	98.7165	106.241	96.4771	95.7886	121.491	108.311	97.0957	98.8412	1.01798	0.829557
Aars2	14.3219	9.7781	12.2341	11.6087	7.00992	12.4779	14.4187	15.385	10.2531	11.1396	10.5893	11.9586	13.768	10.1883	10.8992	10.601	12.1543	11.1746	0.919398	0.377336
Aarsd1	35.0136	27.1839	34.2168	33.9577	20.8755	28.9687	34.1844	34.6584	25.5781	28.6085	30.2983	33.3616	26.1875	30.6655	34.6956	29.7793	31.1324	29.8968	0.960313	0.569518
Aasdh	7.9521	9.24773	5.70602	7.36159	2.89876	3.45132	6.45432	5.59074	2.78525	3.54441	4.97216	5.63993	6.39734	2.46713	3.19116	3.81101	6.08282	4.10105	0.674202	0.0507734
Aasdhppt	25.4082	17.4154	19.3811	23.4816	14.5709	21.3717	25.4258	27.8801	14.5465	19.663	22.1747	21.3744	19.1717	18.7228	19.5068	20.2466	21.8668	19.4258	0.888369	0.202149
Aass	101.704	85.3993	78.569	99.2777	43.79	128.434	135.071	110.028	180.311	154.14	51.9096	52.0403	96.7002	183.938	151.5	112.337	97.7841	122.86	1.25644	0.266018
Aatf	13.9466	15.4868	14.1973	11.7314	10.1732	11.13	11.4209	15.6057	10.6302	9.98975	12.9978	17.0823	12.5412	11.9793	10.3216	14.9153	12.9615	12.5572	0.968806	0.728199
AB124611	13.48	26.1521	8.39462	7.61641	92.9586	5.96323	2.3938	8.42814	5.14481	11.3189	11.3486	15.4668	22.1017	7.08158	7.23457	5.999	20.6734	10.712	0.518155	0.385992
Abat	114.301	85.5825	96.7122	130.14	38.3451	156.739	203.048	154.67	157.227	134.656	57.3553	55.2808	99.9242	125.778	126.539	161.716	122.442	114.809	0.937662	0.745224
Abca1	24.9517	29.8357	14.6616	19.1779	20.8534	25.8237	29.3409	32.1888	18.1467	26.8679	18.1333	22.5215	39.408	37.4638	32.3472	37.1137	24.6042	29.0003	1.17867	0.264106
Abca2	28.6134	14.5611	15.1741	15.5254	12.08	12.6106	10.9846	19.5886	4.98669	7.69011	13.0468	17.0632	17.8943	10.5812	11.6852	12.1007	16.1422	11.881	0.736021	0.115659
Abca3	20.1237	45.1972	16.3057	16.658	43.812	73.5295	38.9049	54.5412	47.6776	46.2039	58.9801	43.0068	54.7981	51.298	56.6929	44.972	38.634	50.4537	1.30594	0.150418
Abca6	50.1976	73.4226	55.5515	62.9322	36.4604	80.9121	65.3709	88.2748	59.3538	76.0044	43.3451	51.4189	71.9523	65.2327	48.947	79.004	64.1403	61.9073	0.965186	0.772925
Abca8a	40.6531	42.6514	32.3406	44.2828	16.621	43.3356	46.9364	49.8753	28.9228	24.5366	24.0117	28.3048	29.9184	22.7524	18.0959	39.8358	39.587	27.0473	0.683237	0.0148725
Abca8b	34.8209	31.0315	27.6403	28.2572	27.4225	29.1729	13.1324	36.6761	18.098	18.3233	24.028	35.3308	35.3729	15.6617	12.9351	29.7382	28.5192	23.686	0.830529	0.249054
Abcb10	22.0001	9.55631	13.7621	13.5434	7.2524	12.7433	16.0407	16.5515	8.05168	9.32518	13.9449	13.2108	12.4398	9.27458	11.3443	17.2471	13.9313	11.8548	0.85095	0.298938
Abcb11	278.415	179.603	136.519	162.163	63.2215	172.525	163.137	183.055	111.009	159.309	103.003	214.069	223.126	87.1902	111.104	134.32	167.33	142.891	0.85395	0.393868
Abcb1a	5.86264	21.9863	3.14315	2.51993	2.29255	6.99455	2.06941	10.3933	2.85823	2.56337	3.02085	4.70312	6.00194	8.65323	6.67588	4.53007	6.90772	4.87584	0.705853	0.439165
Abcb1b	24.3432	14.3682	10.8608	10.6554	9.95276	7.77058	12.3158	22.384	4.81642	0.907201	15.9779	14.5109	15.38	11.1386	11.2401	16.3124	14.0813	11.2854	0.801445	0.356078
Abcb4	134.881	112.554	177.012	177.82	147.142	132.804	129.769	226.173	140.236	184.12	153.369	179.053	165.216	125.769	119.276	159.826	154.77	153.358	0.99088	0.928682
Abcb6	51.1511	37.1163	58.5882	60.5161	27.7862	63.6657	57.5967	58.1353	60.1444	55.6979	48.3336	54.1815	54.3317	56.5704	55.7933	56.9083	51.8194	55.2451	1.06611	0.481918
Abcb7	9.42283	9.41166	7.82401	10.9952	8.67423	12.7127	9.68707	12.9154	9.40174	8.59731	8.69515	8.77534	11.791	10.8645	10.1038	13.0869	10.2054	10.1645	0.995989	0.96323
Abcb8	22.7203	27.5696	26.7312	22.6699	18.7813	26.3036	25.0343	26.1672	23.1699	19.5892	22.5666	23.9075	23.8253	27.4674	22.8211	26.4203	24.4972	23.7209	0.968312	0.572419
Abcc10	7.93181	10.3374	7.20506	6.27623	3.7254	4.58475	5.62655	6.93588	3.7461	5.12674	4.1802	5.79287	5.93097	3.33519	3.68357	5.6292	6.57788	4.67811	0.711187	0.0414178
Abcc2	88.7815	131.137	107.389	135.68	53.4562	173.863	158.606	215.863	84.494	87.8719	89.458	92.9154	132.539	135.272	103.396	174.372	133.097	112.54	0.845547	0.35271
Abcc3	94.8673	142.814	161.645	162.417	123.048	223.866	237.669	247.527	150.197	169.425	91.94	137.136	203.518	156.535	136.169	215.892	174.232	157.602	0.904551	0.505465
Abcc4	3.90505	21.3498	5.66733	4.60571	9.07101	50.1157	15.7387	15.1749	16.0061	24.6421	4.5721	9.9798	13.3726	17.672	15.3119	18.5517	15.7035	15.0135	0.956061	0.907642
Abcc5	20.0831	33.8569	9.89366	9.0793	30.2441	15.4084	11.3202	25.5051	6.04484	9.76823	9.56875	15.2374	16.0085	6.22265	5.67213	13.8984	19.4238	10.3026	0.53041	0.0344022
Abcc6	91.3578	93.2584	110.503	116.436	32.6689	84.5166	108.325	121.756	58.7335	85.4034	77.7338	93.8809	92.4217	82.4661	80.1957	97.6379	94.8528	83.5591	0.880935	0.325737
Abcc9	16.1172	18.0808	11.8956	13.2886	10.4047	9.25118	5.15674	15.2484	3.18662	5.77022	12.9897	11.6909	6.69135	10.0604	7.26297	10.3339	12.4304	8.49825	0.683667	0.0563412
Abcd1	11.279	16.644	14.3521	12.241	17.3264	14.2546	11.8683	14.0504	11.3356	10.6438	11.5037	13.4498	17.803	12.756	16.6187	12.6143	14.002	13.3406	0.952767	0.587826
Abcd2	4.4832	20.5784	7.78533	3.12396	5.55503	8.64873	5.69367	10.3303	8.42873	9.18804	4.39248	5.6686	15.8565	15.2779	11.1738	11.5255	8.27482	10.1889	1.23132	0.444456
Abcd3	146.799	99.1793	171.219	190.259	67.1013	202.382	270.5	231.217	176.128	174.931	147.091	150.815	168.389	294.986	264.81	256.724	172.332	204.234	1.18512	0.326802
Abcd4	7.82024	9.69131	7.9981	6.09691	4.71737	8.04628	10.5931	6.89384	9.4139	11.013	5.74778	9.01432	10.473	7.31915	8.49399	6.69752	7.73215	8.52158	1.1021	0.409089
Abce1	35.6019	27.4346	22.5146	27.4078	28.1609	32.2974	31.2201	35.7408	20.3968	21.7201	24.722	26.4407	30.8512	30.5284	32.2431	34.0423	30.0473	27.6181	0.919154	0.328488
Abcf1	39.9633	46.8269	41.035	37.6479	40.0315	43.2437	42.3614	49.0346	45.6222	43.4085	37.8586	41.2097	40.4523	45.0388	43.9093	44.5919	42.518	42.7614	1.00572	0.884309
Abcf2	27.4976	26.2774	24.178	24.7935	26.7722	25.9462	29.7212	33.6285	24.9578	31.3723	24.0198	23.4105	29.1479	26.7272	30.4344	31.3612	27.3518	27.6789	1.01196	0.840232
Abcf3	30.4188	25.3421	23.7428	23.5948	17.2493	21.5861	29.5534	30.5599	20.0441	22.5534	21.546	23.0281	23.8658	21.7382	26.5615	23.9036	25.2559	22.9051	0.90692	0.224283
Abcg1	7.23195	11.3017	2.93038	2.80307	19.7953	2.25663	1.44299	5.63277	2.03116	8.05932	4.35166	6.53849	7.35035	3.81948	2.7461	4.7766	6.67435	4.95915	0.743015	0.480946
Abcg2	103.996	59.4401	76.7605	91.8217	34.7189	84.9454	132.028	115.094	74.5693	72.8187	78.191	64.7922	66.2241	82.1463	74.4763	141.244	87.3505	81.8077	0.936545	0.698676
Abcg5	61.2738	207.23	93.8495	97.6921	23.664	238.121	164.758	182.172	141.877	292.889	94.6261	220.139	243.859	184.057	180.514	203.709	133.595	195.209	1.4612	0.0947549
Abcg8	54.6605	99.9797	79.981	79.5429	11.8816	145.047	116.815	115.987	79.5803	176.282	54.2855	134.909	122.188	90.1599	70.8969	138.922	87.9869	108.403	1.23203	0.340618
Abhd1	0	20.993	18.8008	21.2731	9.84255	0	25.0566	23.7817	0	48.3664	19.9784	19.7111	42.2873	21.464	18.7871	19.507	14.9685	23.7627	1.58752	0.197655
Abhd11	48.7675	39.5656	46.2768	44.1224	34.3773	40.742	46.612	40.5223	43.1775	37.8914	48.0152	45.5878	40.3103	35.6455	49.6856	34.9052	42.6232	41.9023	0.983086	0.784596
Abhd12	42.0731	51.5424	34.6423	31.8814	52.9491	31.9401	31.0523	40.7851	39.6746	42.7861	37.483	40.0721	42.3177	33.553	33.2468	34.6894	39.6082	37.9779	0.958838	0.642148
Abhd13	6.61322	7.67591	5.3772	5.66276	6.70131	6.57589	7.33801	7.82913	5.52185	7.15212	5.24158	4.95166	6.52914	5.92111	6.174	7.11868	6.72168	6.07627	0.903981	0.153392
Abhd14a	11.989	4.43583	10.9285	10.0231	5.8416	7.72974	9.85486	7.71354	9.0247	9.31463	8.31959	11.4137	9.26651	4.39515	6.59065	8.22808	8.56452	8.31912	0.971348	0.837746
Abhd14b	205.801	210.104	271.839	267.065	93.0688	218.434	219.324	217.072	174.777	181.63	210.227	222.156	188.483	190.974	199.32	208.28	212.838	196.981	0.925495	0.453071
Abhd15	12.8816	14.1175	13.443	14.8648	5.87467	17.9612	23.0096	17.2031	22.6834	20.2643	10.2709	9.62611	15.6638	21.2173	18.5883	17.9456	14.9194	17.0325	1.14163	0.4017
Abhd16a	39.2331	45.3419	44.3135	37.11	35.9093	41.3955	45.2138	46.8697	34.4203	42.4696	35.1725	41.334	43.9399	38.1491	34.7714	39.8256	41.9233	38.7603	0.924552	0.12975
Abhd17a	62.2881	66.7881	82.6406	76.5511	54.0734	76.9196	84.98	80.246	80.8452	69.3797	65.5933	62.7848	66.5282	75.2931	79.5045	62.4348	73.0608	70.2955	0.96215	0.561891
Abhd17b	8.24624	7.08768	5.20311	6.33286	6.9989	7.55615	9.6647	10.593	7.34625	8.02767	6.1805	6.6532	8.91166	9.00045	8.88223	10.5496	7.71033	8.19395	1.06272	0.555764
Abhd17c	54.478	43.0275	43.9847	50.3042	39.3261	57.1204	47.932	67.0363	49.1615	47.1111	42.2266	49.7652	65.4434	34.7317	34.9608	54.1759	50.4011	47.197	0.936428	0.514567
Abhd2	12.7497	60.2694	13.7331	15.4593	62.1304	53.9448	21.4995	49.2552	56.4104	46.0563	18.4109	15.83	40.0569	58.608	51.1438	31.0633	36.1302	39.6975	1.09873	0.720879
Abhd3	43.625	32.989	39.3812	48.3411	21.9776	61.1129	67.06	48.2359	58.6605	69.7701	29.1226	40.4163	56.8461	56.1409	64.9312	58.3054	45.3403	54.2741	1.19704	0.219167
Abhd4	57.6831	56.7593	66.8378	60.6387	48.2538	63.0326	61.4782	67.4987	53.5036	58.1663	59.0454	58.7699	60.0194	56.6526	48.6155	63.3593	60.2728	57.2665	0.950122	0.286121
Abhd5	19.505	25.4289	15.0097	15.4216	14.4717	16.2968	17.1481	17.5078	16.675	14.8211	14.0021	15.2756	17.0528	16.8861	17.0637	17.5656	17.5987	16.1678	0.91869	0.311973
Abhd6	33.0966	15.265	21.8183	24.1611	11.9808	36.9843	57.4513	29.9819	61.2755	64.4745	20.354	18.6595	25.2244	65.4246	71.0768	37.6478	28.8424	45.5171	1.57813	0.100964
Abhd8	7.46523	10.5399	3.84914	3.11452	5.5881	3.83934	2.7182	6.10567	3.50285	5.56979	5.9274	6.61496	3.97426	3.03366	3.19116	4.20136	5.40251	4.50193	0.833303	0.408825
Abi1	24.6373	28.0421	19.6809	20.2821	44.837	22.015	19.184	26.7662	14.4371	16.3507	18.0924	17.3595	24.464	19.9106	16.5713	25.6601	25.6806	19.1057	0.743976	0.0738702
Abi3	12.8512	16.1522	5.75437	5.16255	24.8544	4.87065	2.30431	9.92041	2.40821	6.22382	7.24188	8.54592	14.1228	4.02964	4.8767	5.96819	10.2338	6.67715	0.652463	0.253084
Abl1	17.3952	21.398	14.5649	12.8922	19.1891	11.4568	9.91079	17.4027	9.122	13.3021	11.5527	13.9277	12.8251	10.1061	11.2496	13.8059	15.5262	11.9864	0.772011	0.0452255
Ablim1	15.9448	17.2804	10.9865	10.6554	11.1982	10.4561	4.01577	14.0294	9.14632	10.4117	12.8509	15.8874	12.744	12.1438	11.3727	11.1762	11.8208	11.9666	1.01233	0.929581
Ablim3	16.1273	4.59012	13.8105	12.8828	16.8635	7.02518	7.60647	13.9243	8.9274	6.67742	18.2476	17.4551	11.9735	11.8514	11.4579	9.34776	11.6038	11.9922	1.03348	0.859567
Abr	11.1776	14.32	5.69635	5.33243	29.0096	5.04424	2.85243	8.95359	3.83124	6.29766	7.10308	8.39297	10.9292	6.5516	4.51687	4.48898	10.2983	6.51395	0.632528	0.255903
Abracl	22.8217	30.5397	21.6248	24.2932	51.7478	20.4425	14.6425	23.603	23.2307	23.6294	25.0159	24.5576	28.0327	17.2334	13.74	19.2194	26.2144	21.8324	0.832839	0.333762
Abtb1	23.0246	29.99	33.0852	29.0972	25.3283	24.3533	31.8801	35.2889	24.6659	28.2182	23.383	29.9872	26.5119	21.8387	18.5788	26.184	29.0059	24.921	0.859167	0.0637205
Abtb2	11.776	3.31723	4.34238	4.46414	7.91372	6.54526	3.37817	7.37725	6.25161	6.98333	6.22948	9.14815	7.04619	3.70069	3.93924	5.09504	6.13927	6.04922	0.985332	0.941458
Acaa1a	167.106	142.11	301.616	292.906	147.131	221.017	301.407	280.378	312.921	321.434	249.163	226.257	229.919	239.339	229.783	274.434	231.709	260.406	1.12385	0.336719
Acaa1b	1382.14	589.541	1728.39	1597.23	175.656	1254.96	2038.3	1924.57	1373.29	2325.76	1574.14	2123.41	1994.13	2402.56	1989.32	2747.63	1336.35	2066.28	1.54621	0.0220538
Acaa2	951.239	662.896	993.718	920.803	373.554	867.64	1174.69	998.02	939.651	893.571	789.838	819.032	813.232	839.4	895.571	1027.88	867.819	877.272	1.01089	0.919955
Acaca	27.6092	26.8753	21.6345	18.3757	11.3525	16.3274	18.3338	20.3768	12.2113	16.9625	22.191	34.4991	29.9489	24.7992	27.8588	21.3355	20.1107	23.7258	1.17976	0.274014
Acacb	15.1638	12.3625	12.824	12.1561	5.63218	8.02586	15.6716	7.14606	22.2212	21.9943	16.3371	24.4907	18.8169	28.5091	25.5009	7.38576	11.1227	20.657	1.85718	0.00435862
Acad10	16.7461	21.0316	23.6365	23.2456	9.53393	19.4009	28.748	21.7114	31.8297	30.349	17.9537	23.7164	27.029	21.1259	23.3798	26.3792	20.5068	25.2203	1.22985	0.089829
Acad11	146.404	125.216	157.341	171.308	86.5659	194.632	227.143	236.692	207.203	248.13	128.476	145.902	206.57	214.083	186.754	257.382	168.163	199.312	1.18524	0.214509
Acad12	7.05952	8.35092	7.44684	7.68248	4.16627	9.07759	10.8728	9.5526	11.2748	16.4667	7.80523	10.4386	13.7375	9.04614	7.7175	11.5358	8.02613	11.0028	1.37087	0.0372203
Acad8	37.2045	22.7674	40.8512	34.8732	23.7522	41.7631	37.2829	42.8133	39.5773	42.8072	30.7963	36.258	33.0816	38.3593	39.9984	50.2416	35.1635	38.89	1.10598	0.303946
Acad9	22.3146	19.3248	17.5823	18.6966	15.4747	21.8822	22.853	25.2529	16.4196	20.8129	17.227	17.5985	25.2446	21.4366	26.249	21.3869	20.4226	20.7969	1.01833	0.830133
Acadl	139.77	134.531	184.169	190.854	116.094	174.118	174.278	205.155	231.31	218.319	187.162	182.915	182.289	201.19	189.434	207.88	164.871	200.062	1.21345	0.0179317
Acadm	316.846	227.056	386.52	426.538	227.503	399.68	501.479	412.937	354.019	370.655	329.379	301.717	323.385	427.937	360.762	480.3	362.32	368.519	1.01711	0.880378
Acads	157.815	122.332	184.401	177.65	105.358	160.282	199.692	199.039	193.07	198.055	174.703	187.437	168.794	187.703	189.491	201.213	163.321	187.558	1.1484	0.0931248
Acadsb	52.3885	42.8057	43.0272	50.9649	25.196	47.7773	61.8809	61.1303	37.1205	46.0773	33.4253	34.6043	48.421	44.2895	49.6098	63.534	48.1464	44.6352	0.927073	0.528
Acadvl	289.704	217.008	323.028	313.113	166.805	346.746	398.121	358.764	340.494	431.268	291.43	333.912	359.184	346.951	349.352	389.113	301.661	355.213	1.17752	0.108675
Acap2	8.15496	11.6489	5.35785	5.98365	9.73233	6.89244	5.38046	8.48069	3.75826	6.17107	5.4212	5.82155	7.85727	4.87943	4.14757	8.17672	7.7039	5.77913	0.750157	0.0698127
Acat1	145.39	143.104	233.454	203.982	114.55	229.176	281.003	222.431	189.798	217.074	204.487	177.027	217.986	282.322	235.54	322.703	196.636	230.867	1.17408	0.217234
Acat2	54.3055	44.5608	83.1241	68.6327	36.2951	89.132	64.7893	53.2696	39.6746	33.5242	64.0094	52.8815	42.3684	44.8012	47.1573	42.9175	61.7636	45.9168	0.743427	0.0522964
Acat3	317.942	297.817	301.655	320.663	174.686	430.772	378.198	414.723	368.115	254.174	245.391	311.41	333.858	240.134	258.778	288.743	329.557	287.575	0.872611	0.22928
Acbd3	13.7133	13.6161	7.0213	8.25819	14.5158	9.7311	8.63559	11.4862	8.35575	8.08041	8.22161	8.13488	9.72273	8.4522	6.95996	10.2106	10.8722	8.51727	0.783399	0.0566255
Acbd4	45.7854	22.9795	37.6114	35.4961	12.6311	25.354	32.8644	30.0345	22.1604	25.1801	36.1849	40.4067	29.8982	22.6976	27.783	28.7418	30.3445	29.1316	0.960027	0.779291
Acbd5	84.5519	64.7631	77.921	104.11	43.2499	99.0877	122.934	118.898	65.8122	74.939	71.8146	66.0445	87.8392	80.3827	71.6355	133.231	89.4394	81.4624	0.910811	0.531387
Acbd6	38.0565	26.721	39.7584	43.3673	25.7361	34.4928	51.4332	48.0677	44.6127	32.9968	40.2345	42.6722	32.1083	32.091	36.4001	34.8024	38.4541	36.9897	0.961919	0.701026
Acd	17.6082	21.6295	26.0736	19.6215	16.7312	17.7672	20.1236	25.337	19.3143	18.1229	17.921	19.864	21.5847	16.0729	14.9994	19.281	20.6115	18.395	0.892466	0.153528
Acer2	16.4316	19.9805	5.96714	7.36159	15.1441	9.76173	15.5933	16.9509	6.70163	11.129	4.47412	5.84067	8.20197	16.612	13.7873	7.27276	13.3989	9.25244	0.69054	0.0966089
Acer3	5.4975	6.97196	2.71761	3.31272	7.97985	4.69707	4.03814	6.05313	2.20144	5.26387	3.73116	4.61709	6.519	4.76978	3.74038	4.19108	5.1585	4.37923	0.848935	0.337409
Acin1	58.6772	72.2172	51.0544	45.0473	55.2748	37.3825	39.6655	52.5235	27.1471	34.6951	39.9161	51.7535	44.5076	31.4513	33.2089	36.6823	51.4803	37.4202	0.726885	0.0125486
Acly	97.4842	74.2711	52.8919	43.9997	36.8351	95.7691	93.2576	70.9877	34.9433	30.0959	38.8302	55.7205	39.3979	89.6847	122.95	52.9022	70.6871	58.0656	0.821445	0.390916
Acmsd	15.4478	14.5707	4.58416	6.07803	6.30452	12.0898	8.53491	6.74672	14.7047	20.9922	2.75959	8.3165	8.4453	5.29062	9.66818	4.35544	9.29458	9.31656	1.00236	0.993341
Acnat1	62.8865	27.8493	24.0813	32.3627	23.3774	26.2627	37.8646	38.2314	31.6594	32.3955	32.7966	39.7471	54.9096	26.0511	39.7617	29.6766	34.1145	35.8747	1.0516	0.757759
Acnat2	17.1112	7.44447	14.0426	24.8595	75.9739	35.6773	5.51469	19.452	100.974	46.0984	35.3684	48.4651	106.382	59.4213	114.626	10.714	25.0095	65.2563	2.60926	0.0245754
Aco1	104.138	82.381	73.5109	89.6887	52.9161	109.881	109.969	99.698	100.318	93.3045	73.5945	82.4289	89.1166	108.069	117.382	100.504	90.2729	95.5897	1.0589	0.54899
Aco2	131.189	132.863	113.492	103.94	99.8914	155.738	175.508	149.121	153.663	169.182	100.741	101.175	108.004	221.256	195.324	145.209	132.718	149.319	1.12509	0.386341
Acod1	0.142002	0.231434	0.0580273	0.103817	51.4391	0.0918991	0	0.0420356	0.121627	0	0.171454	0.105151	7.53284	0.173613	0	0.205445	6.51355	1.03877	0.159478	0.425353
Acot1	20.144	7.95556	10.9381	18.6588	5.26846	18.6555	40.0682	17.2451	127.635	110.605	19.8805	30.5894	41.1315	40.7899	33.5025	31.9262	17.3667	54.5074	3.13861	0.0372198
Acot11	7.63767	3.80902	4.69054	5.17199	5.35664	5.15656	7.75189	6.07415	5.5705	10.686	7.22555	7.15028	9.1854	15.2871	24.9706	6.86187	5.70606	10.8672	1.90449	0.0597839
Acot12	49.2645	55.9107	74.9423	74.1539	43.6136	84.4247	104.365	104.29	65.3378	111.66	62.7521	57.728	80.3976	89.4837	71.02	102.579	73.8707	80.1197	1.08459	0.571461
Acot13	149.68	168.436	189.711	173.224	81.1211	170.871	151.044	137.793	185.31	174.71	156.162	193.43	164.161	198.366	213.931	158.614	152.735	180.586	1.18235	0.0677284
Acot2	4.23977	11.1571	6.24761	5.23805	8.89466	5.90197	4.57507	7.45081	18.0616	15.5595	6.04987	8.02972	12.0546	12.6189	6.21188	6.30717	6.71313	10.6117	1.58073	0.0595649
Acot3	5.08163	70.4236	6.15089	7.38047	3.42781	18.002	14.1167	5.86397	146.317	104.613	3.92711	6.07009	27.7387	54.0484	54.0983	14.7818	16.3059	51.4493	3.15526	0.10488
Acot4	15.1029	35.6505	10.5706	13.2792	7.31853	20.6875	24.6316	16.1417	52.19	43.8093	9.75653	13.9373	27.617	36.5775	33.9475	22.4038	17.9228	30.0299	1.67551	0.0685277
Acot7	26.9905	18.0037	24.9711	21.7922	20.0047	25.3029	27.4504	22.447	32.8027	23.3129	21.5215	23.5921	21.8685	27.4765	33.048	24.448	23.3703	26.0088	1.1129	0.216116
Acot8	23.0651	25.2553	22.4759	23.8402	15.2653	27.0286	35.3813	23.8237	26.1984	36.0559	19.1048	21.4508	23.7543	26.7912	27.1107	25.0746	24.5169	25.6926	1.04795	0.664481
Acot9	11.1269	14.7829	10.9285	8.46583	25.0197	7.597	4.91065	12.0222	6.54351	8.23865	13.4632	15.1609	14.4979	10.965	7.31032	10.149	11.8567	10.7911	0.910124	0.673108
Acox1	865.815	582.173	1229.5	1272.41	380.961	963.889	1407.54	1171.87	1390.2	1336.04	896.866	805.859	1053.06	1290.11	1061.69	1541.2	984.271	1171.88	1.19061	0.250373
Acox2	136.677	161.271	166.219	152.309	92.2422	221.987	237.143	201.361	208.407	170.807	132.885	168.07	216.8	183.755	148.687	218.614	171.151	181.003	1.05756	0.634216
Acox3	18.9167	18.023	19.6036	19.5082	17.117	14.6018	16.5888	21.3646	11.7005	17.1524	16.9658	19.2713	18.9487	12.8565	14.4597	15.8706	18.2154	15.9032	0.87306	0.0801846
Acp1	20.7931	11.3306	18.414	17.3752	8.45379	19.1354	10.7497	11.6018	4.58532	7.18376	15.4145	21.3935	25.3257	20.4772	12.9824	9.94355	14.7317	14.6632	0.995352	0.982599
Acp2	40.1561	54.0881	27.5436	34.1276	65.6574	33.1756	36.1531	43.3387	25.4078	31.6782	28.0613	34.0976	52.4359	28.7558	31.2014	32.7583	41.78	33.0495	0.791036	0.125539
Acp5	220.874	214.945	188.047	178.283	741.079	172.505	178.506	201.592	233.511	254.048	182.794	227.643	266.184	175.523	185.807	176.272	261.979	212.723	0.811984	0.502648
Acp6	42.1644	35.4577	47.6791	41.593	21.8454	42.6514	48.6479	51.3255	37.2178	40.2227	31.9639	37.1566	43.6864	30.9305	34.9986	41.9725	41.4205	37.2686	0.899762	0.28441
Acrbp	14.3117	10.5978	10.2321	7.60698	6.21634	2.83866	8.08747	5.10733	2.43253	5.69638	7.2827	8.0584	6.93467	5.27235	4.35589	2.54752	8.12481	5.32256	0.655099	0.0821195
Acsf2	103.256	69.951	109.952	130.159	42.9633	132.131	177.108	160.807	87.8023	135.837	82.1753	95.2287	122.604	110.582	114.399	144.839	115.791	111.683	0.964528	0.820189
Acsf3	26.9296	26.0364	31.4121	28.9084	15.3866	27.4472	35.8287	30.2867	27.5241	30.0748	28.2735	32.3961	31.3885	33.1052	30.4155	34.7305	27.7795	30.9885	1.11552	0.186939
Acsl1	328.359	164.376	273.657	327.855	93.664	359.54	636.595	433.797	300.904	320.738	248.053	212.616	312.293	413.902	298.738	503.32	327.23	326.321	0.99722	0.989417
Acsl3	12.4049	8.93915	9.14897	8.24876	10.2283	12.1103	4.58626	8.43865	9.48688	7.2787	12.2385	12.8762	9.34761	9.97817	8.11521	8.13563	9.26315	9.68212	1.04523	0.714127
Acsl4	18.6124	28.5532	13.0658	16.507	29.9024	23.71	18.5016	24.4017	32.4743	26.6253	20.2805	19.5294	17.7422	29.6147	23.2188	22.6606	21.6568	24.0182	1.10904	0.410029
Acsl5	248.736	237.211	280.755	252.597	199.761	240.378	254.996	217.093	238.814	153.654	238.157	288.057	231.947	290.162	258.541	232.667	241.441	241.5	1.00024	0.997355
Acsm1	248.32	215.755	293.812	293.199	99.8803	321.3	369.35	268.387	367.58	280.578	205.671	269.789	323.983	245.598	317.724	319.426	263.75	291.294	1.10443	0.431379
Acsm3	55.8574	82.9017	84.2943	93.4261	22.4406	110.238	140.395	100.833	99.1744	87.5976	51.3708	45.6834	76.1293	104.551	75.6505	112.101	86.2983	81.5323	0.944773	0.758324
Acsm5	63.7182	72.979	110.987	118.88	20.5338	125.555	153.091	127.053	81.0155	118.421	76.6643	97.6854	130.522	91.7133	88.434	150.016	99.0996	104.309	1.05257	0.775178
Acss2	77.7967	33.4616	113.521	96.6728	34.5757	77.7365	91.714	54.1839	40.8301	39.0307	57.5513	59.0471	49.4552	64.6114	60.7741	49.1836	72.4577	52.5604	0.725395	0.102499
Acta2	3.60076	7.75305	3.8975	1.40625	16.5549	4.57454	1.95755	1.33463	3.56366	2.90093	1.78802	2.49495	4.22772	4.64186	2.14954	2.00309	5.13489	2.97122	0.578633	0.273052
Actb	621.288	578.393	410.388	345.966	2055.1	428.801	333.029	577.885	336.626	348.397	542.373	599.562	685.945	489.68	413.383	516.962	668.856	491.616	0.73501	0.416598
Actg1	271.649	345.078	195.61	171.601	741.619	446.712	213.272	466.722	532.481	340.58	242.395	257.305	316.207	480.103	347.913	417.383	356.533	366.796	1.02879	0.896188
Actl6a	20.8945	14.0789	14.5358	12.93	15.5409	15.5003	18.8037	20.0825	9.75446	16.1186	12.0671	15.1131	18.4722	13.8707	14.6396	16.9801	16.5458	14.627	0.884028	0.202875
Actn1	23.0956	45.5058	15.4546	13.5718	35.0496	21.3308	13.3113	23.8657	16.7358	24.7159	15.6676	21.5942	27.2825	14.2088	15.8232	22.7017	23.8981	19.8412	0.830241	0.3728
Actn4	91.5911	107.588	76.9442	61.356	94.0498	87.1102	70.8409	94.2964	65.35	64.9281	67.2752	78.3376	86.8152	79.2497	62.0998	88.8037	85.4721	74.1074	0.867037	0.101841
Actr10	12.3339	13.9246	9.87431	10.193	12.1241	12.6923	14.9221	12.9575	13.0749	13.819	9.57691	13.6983	14.9542	10.4168	10.492	12.5219	12.3777	12.3192	0.995275	0.949802
Actr1a	44.9131	42.9793	37.3986	36.1379	58.8238	33.3492	40.2584	47.6369	40.2098	42.976	35.295	38.103	43.6661	34.9419	40.1784	40.1748	42.6871	39.4431	0.924004	0.316613
Actr1b	57.7947	45.9687	55.4161	52.5127	50.5574	53.6385	55.4825	70.5148	45.5978	48.5985	49.0684	55.147	54.6156	48.4745	46.5702	61.1816	55.2357	51.1567	0.926154	0.218213
Actr2	52.8247	49.7584	36.3251	46.378	99.726	48.7065	42.1041	54.7514	37.8624	39.3999	45.4026	49.3254	53.5612	46.6013	41.4094	51.9777	53.8218	45.6925	0.848959	0.289329
Actr3	67.1567	75.1197	50.2903	49.3227	179.624	51.6473	44.7663	62.0236	44.0897	46.8896	56.7593	56.4757	72.8242	50.2289	46.7311	58.9525	72.4938	54.1189	0.746531	0.287563
Actr5	6.71465	7.32876	6.77952	5.45513	4.54102	5.71817	6.77871	6.9569	4.84074	6.47699	4.76805	7.8481	5.88028	4.53221	4.39377	4.18081	6.28411	5.36512	0.85376	0.125289
Actr6	8.20567	9.86489	7.53388	8.8811	5.72036	8.83253	13.893	8.75392	10.8491	11.013	7.0296	7.11204	9.09415	11.3671	9.73447	11.2379	8.96067	9.67966	1.08024	0.50187
Actr8	20.1642	23.8088	17.5339	18.7721	15.596	20.1463	20.1572	22.5731	20.9441	21.2137	17.4475	18.5353	19.9118	16.877	18.8156	19.5892	19.844	19.1668	0.965875	0.541437
Acvr1	11.1269	9.75882	7.27276	8.00337	7.30751	8.79168	5.31335	13.0626	7.96655	7.93273	7.55213	8.45989	9.50983	5.86629	6.11719	10.8989	8.82961	8.03793	0.910338	0.462534
Acvr1b	6.73494	8.36057	5.28048	6.90857	7.38466	8.63852	7.59529	10.1726	5.16913	6.30821	5.13545	5.35315	7.30979	5.70181	3.34267	8.69034	7.63446	5.87632	0.76971	0.0378161
Acvr2a	7.69852	8.19663	5.677	6.93688	4.21036	6.78011	7.69596	10.2567	3.86773	5.09509	4.36799	5.248	6.93467	6.17696	4.64944	7.8891	7.18152	5.52862	0.76984	0.0579459
Acy1	52.7435	64.9945	51.799	55.3818	21.5147	66.2593	53.2565	50.2221	83.5089	82.4181	38.9363	35.9808	43.1085	69.9111	93.1782	47.2113	52.0214	61.7817	1.18762	0.323773
Acy3	86.6819	108.765	99.0236	92.5107	25.0197	116.497	132.487	106.245	63.2094	100.014	66.5893	80.6127	95.2605	126.555	144.975	116.467	95.9037	99.2103	1.03448	0.831531
Acyp1	11.3601	3.27865	11.7505	9.17367	5.51094	9.11844	15.9177	11.0869	9.91257	12.1734	9.22584	13.0483	11.4564	6.56987	3.94871	10.4366	9.64962	9.59646	0.994491	0.976184
Acyp2	5.12221	0	4.65186	4.86054	3.527	4.56432	7.61766	5.74837	6.55568	7.52133	3.8373	3.65161	4.43049	5.13528	4.51687	7.53984	4.51149	5.39855	1.19662	0.36851
Adal	11.6949	10.6942	10.9188	11.9107	7.24138	9.6392	9.50809	10.1621	8.57468	9.1564	8.81762	12.274	15.7247	8.16894	10.1701	10.8372	10.2212	10.4655	1.0239	0.817488
Adam10	15.3159	24.3392	9.53582	10.5611	21.7792	10.8135	7.21497	17.1505	7.91789	11.4138	10.7608	11.9872	14.285	9.20148	8.4277	14.0935	14.5888	11.0109	0.754754	0.15929
Adam11	35.257	35.207	19.5745	16.2616	12.1682	10.742	13.4008	19.9984	12.6857	27.1949	24.126	51.1321	55.3557	19.1522	12.651	25.0849	20.3262	28.4228	1.39833	0.251979
Adam15	6.69437	13.1628	4.35205	3.0107	21.0298	3.339	1.31995	6.07415	2.87039	2.79544	4.48229	4.46414	4.26827	4.23067	3.35214	4.42735	7.37285	3.86134	0.523724	0.17634
Adam17	8.84468	15.13	5.8801	5.28524	26.0888	6.8618	6.52143	9.52107	6.47054	7.56352	6.16417	8.82314	14.8021	5.2358	6.37286	5.67029	10.5166	7.6378	0.726258	0.315108
Adam23	8.97654	7.13589	1.9149	2.43499	16.61	3.42069	1.37588	4.62392	2.38388	3.95582	2.67794	1.83537	2.11893	1.88233	2.31052	2.27017	5.8116	2.42937	0.418021	0.103612
Adam9	27.8831	28.8811	20.3482	23.1984	35.9644	30.5616	28.1216	32.3254	22.3307	27.311	22.5747	21.8619	34.0042	27.2115	27.0539	32.9637	28.4105	26.9139	0.947325	0.542789
Adamts1	9.98069	9.31523	4.44876	3.90731	11.2754	5.6569	4.35135	10.8557	3.39338	4.90521	4.52311	5.51566	5.55585	9.38423	5.88045	7.50903	7.47392	5.83336	0.780496	0.232352
Adamts13	21.6857	27.6757	12.5146	10.042	4.46386	9.3635	6.2306	14.7125	4.53667	9.1353	7.38884	10.8019	6.3872	7.21864	6.54331	10.5907	13.336	7.82532	0.58678	0.0924793
Adamts7	21.5843	31.774	14.9904	12.4392	6.93277	13.6623	9.31793	23.8552	5.85024	8.57621	11.5854	15.9447	14.6601	4.13016	4.85776	16.8876	16.8195	10.3115	0.613069	0.0847386
Adamtsl2	20.499	18.9198	17.621	11.0801	9.41269	12.8046	1.61078	12.0327	4.24477	4.91576	14.345	19.8736	6.19457	16.9227	7.37661	10.6523	12.9976	10.5657	0.812894	0.430422
Adamtsl4	6.02493	10.077	8.17218	5.7477	5.47788	4.5439	3.15445	4.81308	1.84872	3.13301	7.41333	7.03557	5.29225	4.71496	2.7177	3.8521	6.0014	4.50095	0.749985	0.173944
Adap2	29.8001	23.2013	24.178	27.2945	31.0487	25.1293	38.7707	35.6567	13.5979	15.4752	16.4677	21.2023	27.759	32.7945	27.641	25.3109	29.3849	22.531	0.766756	0.047512
Adar	11.7659	13.4618	7.82401	9.00379	10.074	7.95438	8.89286	11.9276	5.74078	7.15212	9.35647	12.1211	11.6186	8.46134	7.83113	8.23836	10.113	8.81498	0.871646	0.239779
Adck1	10.9747	9.59488	8.6364	8.211	7.26342	9.87405	11.9802	10.677	9.40174	9.68384	8.26244	10.343	13.2915	8.41565	8.80647	10.1285	9.65146	9.79164	1.01452	0.862041
Adck2	7.40438	9.45024	7.85303	7.01239	5.62116	5.05445	8.83693	7.70303	7.77194	7.7956	5.85392	7.18851	7.81671	6.95365	5.91833	8.03291	7.36695	7.16645	0.972783	0.747219
Adck3	295.211	93.5959	207.863	204.001	68.2034	190.977	203.249	232.068	90.7456	134.065	157.19	288.238	241.446	102.77	84.1539	208.619	186.896	163.404	0.874301	0.537732
Adck4	18.9877	37.5599	28.3367	23.1701	23.3113	25.6296	25.202	28.1639	27.9012	26.9417	17.5291	19.1471	18.8169	26.3252	25.2452	23.0818	26.2951	23.1235	0.879383	0.211441
Adck5	22.1624	21.7548	29.2264	21.5279	16.8635	19.9727	28.7816	41.1739	15.4831	20.7918	21.7175	28.1709	23.9165	14.7754	10.1416	23.7392	25.1829	19.842	0.787915	0.143547
Adcy6	16.6953	14.4743	21.5281	23.9535	11.584	14.6426	18.0989	21.7745	12.3451	16.6039	21.6766	15.6675	19.6077	13.9347	12.6416	18.6852	17.8439	16.3953	0.918818	0.46651
Adcy7	8.40853	12.1696	5.16443	4.2282	18.7703	2.43022	0.872507	5.09682	1.02166	2.3102	5.73145	5.80243	6.13374	2.98797	1.99803	2.3318	7.14257	3.53966	0.495572	0.135887
Adcy9	7.08994	6.75017	8.51067	9.23974	3.65927	8.30156	12.2822	9.7943	7.46788	9.43067	5.47835	6.76791	7.9181	7.51104	6.10772	8.97796	8.20348	7.45745	0.909059	0.475484
Add1	28.6945	42.0439	32.1761	25.7844	36.4494	23.5364	18.8372	33.7966	17.6237	21.2454	29.7431	33.352	32.0272	21.3727	16.221	27.6221	30.1648	24.9009	0.825495	0.158635
Add3	5.66993	11.4464	3.90717	4.43583	8.79547	6.15724	3.47884	8.80646	2.542	4.13515	4.6864	4.0053	4.10606	6.00335	4.42218	6.40989	6.58716	4.53879	0.689036	0.0905423
Adgra3	15.0218	8.79451	9.74859	10.646	6.91072	11.5589	13.4791	15.879	10.8613	8.17535	9.44628	8.81358	9.17526	10.435	12.1397	13.734	11.5048	10.3476	0.899411	0.384922
Adgre1	16.2998	29.8743	3.77177	4.9266	384.51	6.85159	1.18572	13.0941	4.15963	9.67329	10.3689	8.74666	67.1264	5.44596	6.85579	6.57425	57.5642	14.8689	0.258301	0.396401
Adgre4	5.51778	6.12337	1.95359	3.26553	36.1187	3.17563	0.861321	3.23674	1.50817	2.37349	2.43301	2.94423	13.1495	1.79095	2.55672	1.64356	7.53158	3.54996	0.471343	0.38551
Adgre5	18.6529	36.4702	12.5532	10.6082	115.708	15.3574	4.21712	26.4719	16.1034	15.3591	13.2183	22.531	26.8161	11.0564	13.2476	12.0391	30.0049	16.2964	0.543124	0.321299
Adh1	3207.57	3034.63	2966.47	2691.57	1077.49	3870.98	3078.03	3347.28	3552.06	2814.33	2795.21	2992.77	2457.92	3703.55	4101.38	3315.85	2909.25	3216.63	1.10566	0.393451
Adh4	136.727	42.7189	189.469	225.302	34.6638	212.022	213.384	183.58	114.268	93.8003	113.306	139.612	178.913	69.8472	66.1433	167.828	154.733	117.965	0.762374	0.258832
Adh5	350.136	310.739	377.545	368.929	170.178	414.434	452.966	362.873	437.686	362.859	274.179	336.531	350.191	353.933	365.08	371.671	350.975	356.516	1.01579	0.872923
Adh7	17.5879	3.81867	8.37527	9.40019	1.75248	6.01429	13.3001	6.37891	9.38958	7.83779	7.25821	10.4291	9.16512	3.73724	8.03946	9.15259	8.32848	8.12613	0.975704	0.919691
Adhfe1	77.4011	88.8129	127.805	118.569	40.4393	55.7011	98.3249	115.629	64.6932	72.0802	62.2214	86.5203	91.3572	103.601	104.399	110.889	90.3353	86.9702	0.962749	0.798229
Adi1	106.035	114.965	129.188	119.022	42.0265	141.423	149.546	112.246	110.753	126.143	95.3446	136.467	164.627	105.95	102.619	133.765	114.306	121.959	1.06695	0.597464
Adipor1	64.7528	72.5065	63.5979	62.6679	92.8484	69.7617	64.5767	80.0043	70.884	76.669	57.4207	57.7375	69.7827	64.456	62.5733	69.2659	71.3395	66.0986	0.926536	0.256751
Adipor2	117.618	103.731	104.71	116.011	50.6456	175.65	182.891	174.07	165.814	158.465	132.117	152.785	219.507	115.937	157.56	164.028	128.166	158.276	1.23494	0.146814
Adk	402.261	420.227	377.506	412.202	284.398	472.974	438.211	436.519	544.364	533.856	331.698	355.65	490.486	417.064	443.316	447.049	405.537	445.435	1.09838	0.258437
Adm	8.28682	12.97	4.34238	3.53923	38.1468	3.81892	1.71146	6.17924	3.95287	3.33343	3.91078	5.73552	4.8563	7.20036	2.66088	3.6672	9.87434	4.41467	0.447085	0.239199
Ado	7.82024	7.78198	5.40621	5.45513	5.47788	6.3002	6.04044	7.69252	5.16913	5.79132	5.89474	6.69144	7.05633	5.54647	5.38805	6.59479	6.49682	6.01653	0.926073	0.313793
Adora1	10.2546	18.399	18.3947	20.603	9.63313	30.582	28.7816	27.0184	17.4777	26.6464	13.1448	18.9081	28.5599	24.0682	18.4652	31.3201	20.4583	22.3238	1.09119	0.611561
Adpgk	16.5736	16.9719	13.1142	12.5525	27.3343	9.14907	12.3158	15.3955	8.29494	7.93273	10.622	12.1019	13.8491	8.27859	9.73447	12.0288	15.4258	10.3553	0.671296	0.0367035
Adprh	13.3076	21.4752	8.47199	6.767	24.3253	8.75084	7.57292	11.0764	7.52869	6.50864	9.34831	10.171	12.4297	7.12726	6.95049	8.98823	12.7184	8.63154	0.678665	0.13375
Adprhl2	16.5229	17.7915	20.9479	17.7811	15.8605	16.5521	19.2735	21.249	17.2588	20.2116	18.2149	21.642	19.6482	12.9935	12.7931	17.5758	18.2473	17.5423	0.961362	0.610073
Adprm	22.5681	15.834	23.3463	22.9342	11.5399	25.4561	26.6227	25.7468	21.1387	24.0619	17.3413	27.4922	18.9385	16.0729	14.6964	23.4516	21.756	20.3992	0.937635	0.587358
Adra1b	72.076	31.1183	45.6481	46.4441	15.5078	40.5786	40.6499	38.6728	28.5944	24.7581	30.7392	39.0015	28.1645	30.7477	33.7013	29.9026	41.3369	30.7012	0.742705	0.104909
Adra2b	12.7903	7.34804	6.64413	5.40794	4.03401	2.10347	2.04704	5.35954	1.11897	2.51062	6.25398	8.2687	3.56872	2.6316	2.54725	3.17413	5.71681	3.75925	0.657578	0.207677
Adrb2	2.44446	5.90158	3.3946	2.86913	12.2343	7.15792	1.24165	5.22293	26.1984	7.60572	3.9516	3.50822	4.9881	10.7549	3.27639	2.72215	5.05832	7.87568	1.55697	0.377817
Adrb3	5.9235	1.08967	14.8453	14.8836	1.19036	5.58543	17.5844	7.37725	2.96769	6.12888	12.9978	7.34146	3.77149	3.07021	2.02644	9.70729	8.55994	6.00141	0.701104	0.353122
Adrbk1	38.4318	45.0333	26.6249	23.274	111.398	22.2804	19.9446	32.5356	18.84	21.9099	25.2935	28.4099	41.7094	19.1248	20.0655	22.4963	39.9403	24.7312	0.619203	0.204159
Adrbk2	4.85849	6.3548	6.56676	4.58684	11.8155	2.61402	1.56604	5.64328	1.28924	2.25745	5.15994	4.02442	5.28211	4.19412	2.78398	3.35903	5.50071	3.54379	0.644242	0.134413
Adrm1	132.477	92.2845	131.964	118.069	92.8153	107.522	116.536	130.762	110.619	121.491	131.211	124.117	100.695	109.403	122.95	104.531	115.304	115.627	1.0028	0.963817
Adsl	9.21997	9.07416	8.03678	7.5881	7.68226	8.90401	8.79219	8.54374	6.61649	7.64791	7.9032	8.42165	7.82685	7.46535	7.85007	7.5912	8.48015	7.66534	0.903916	0.0138585
Adss	32.2141	27.8011	27.3889	31.5133	25.5157	28.938	31.0076	39.0931	22.0266	24.8003	28.9349	29.9585	32.0171	31.1681	27.5652	32.0906	30.434	28.5702	0.938759	0.356229
Adssl1	15.5188	21.6584	16.8279	15.1479	14.4387	24.8128	17.3718	21.5327	22.7077	23.2075	13.6591	21.231	28.3774	20.203	19.3458	20.3494	18.4136	21.1351	1.1478	0.190991
Adtrp	98.1942	56.2771	101.258	120.513	56.5533	109.217	191.873	119.686	132.695	115.425	82.755	72.4491	93.6181	108.079	129.02	112.266	106.696	105.788	0.991488	0.958144
Aebp2	12.557	18.129	9.73892	10.5044	18.616	12.3655	13.7252	16.3098	11.6153	10.5172	11.7732	9.89377	13.1698	22.2133	17.5183	13.7546	13.9932	13.8069	0.986685	0.922693
Aen	27.9439	15.6025	19.6036	19.2817	19.4426	16.0313	24.1282	25.6102	14.7411	16.6777	20.3458	18.0095	18.9994	21.062	26.41	20.8835	20.9555	19.6411	0.937278	0.52427
Aes	470.046	394.991	493.348	467.404	321.101	521.038	653.81	487.95	489.304	528.413	356.844	439.972	461.561	407.131	498.863	465.488	476.211	455.947	0.957447	0.614327
AF251705	24.1606	39.7778	13.1238	10.6743	100.321	9.95574	4.51914	14.6389	10.7761	12.9012	17.1127	24.309	29.2189	11.7143	7.73644	11.5768	27.1464	15.6682	0.577173	0.346298
Aff1	7.61738	6.78874	5.26114	6.42723	6.12817	6.96391	6.74515	8.92206	5.48536	6.02339	4.89868	6.02229	6.57983	6.0399	4.68732	7.0365	6.85672	5.84666	0.85269	0.0527738
Aff4	12.0296	13.0568	9.0716	11.3633	12.3114	15.1736	13.6022	18.8215	11.3234	13.1861	9.28299	9.84597	12.4094	14.3459	10.6814	15.1413	13.1787	12.0271	0.912612	0.378877
Afg3l1	27.6498	24.2235	24.2457	23.6987	21.9115	25.405	28.9717	27.754	29.312	31.4988	25.5221	29.6813	32.1996	25.7587	29.5632	30.5908	25.4825	29.2658	1.14847	0.00771938
Afg3l2	43.1584	51.957	47.1278	48.4355	30.2661	48.39	53.9612	60.3211	50.9981	53.4615	41.1162	44.6223	45.3694	49.9091	48.4924	54.9669	47.9521	48.617	1.01386	0.853946
Afm	176.366	246.13	142.902	150.931	38.4113	179.857	171.056	165.736	229.728	124.983	84.9757	131.544	147.068	128.382	140.137	134.443	158.924	140.158	0.881917	0.466537
Afmid	82.4624	84.4157	80.1454	82.9123	25.0968	86.2116	135.071	79.2582	99.8068	97.0283	46.3741	58.1008	71.1412	104.396	111.009	102.928	81.9467	86.348	1.05371	0.749578
Afp	25.6212	32.9119	44.1298	43.7543	33.4184	16.9197	9.3403	17.2241	30.1269	15.4857	23.4483	15.6866	5.51529	20.0843	22.6506	13.9395	27.9149	18.3672	0.657969	0.0954552
Aftph	18.7037	19.0355	13.7331	15.4499	16.7643	17.0932	15.9512	18.9896	13.7803	15.222	13.651	16.0403	17.3468	14.8576	13.7116	20.0823	16.9651	15.5865	0.91874	0.204494
Aga	19.3427	22.0827	22.3985	20.3954	16.2463	20.1055	17.0586	19.0211	21.163	12.4476	19.2355	22.1391	20.8243	19.1157	20.0655	19.9282	19.5813	19.3649	0.988944	0.870438
Agap3	21.2901	26.5475	23.8492	20.1122	21.2282	17.4098	19.9782	27.4913	18.2197	21.8994	19.6274	21.4604	20.2261	18.1471	17.4993	19.6406	22.2383	19.59	0.880912	0.0776643
Agfg1	6.52194	7.56019	4.65186	5.35131	8.44277	6.34104	5.44758	9.15326	3.47852	4.39887	5.17627	5.22888	6.19457	5.49165	4.41271	6.16336	6.68374	5.0681	0.758273	0.0295974
Agfg2	19.6875	22.4106	19.3424	19.5177	12.2784	19.2171	21.1751	25.337	16.9548	25.7286	15.7901	21.5655	23.0243	16.0455	17.0921	20.2158	19.8707	19.5521	0.983965	0.865314
Aggf1	18.2574	16.7886	13.559	15.2706	12.8295	12.4677	15.0675	16.562	13.4397	15.3697	13.6918	14.53	17.0832	13.5783	13.4843	15.4803	15.1003	14.5822	0.965688	0.558298
Agk	8.2361	8.78486	7.6596	6.60656	6.52496	8.0667	7.5841	9.15326	7.2976	7.89053	5.72329	7.17896	8.22225	7.5019	5.97515	8.02264	7.82702	7.22654	0.923281	0.218211
Agl	15.9549	18.4569	22.3115	22.198	10.7684	14.8877	13.6469	19.9564	11.214	13.1966	18.3864	19.3574	19.6077	12.9296	15.5013	19.014	17.2726	16.1509	0.935057	0.563116
Agmat	165.878	81.5517	173.424	173.507	54.4371	166.307	248.251	154.113	130.335	155.258	89.6784	116.852	136.818	148.119	172.493	170.263	152.184	139.977	0.91979	0.612506
Agmo	32.6401	45.6794	24.855	28.1534	17.8665	49.7379	49.6994	40.8586	48.7601	49.2315	24.5587	36.736	48.7759	42.3798	40.0742	45.1671	36.1863	41.9604	1.15957	0.286987
Ago1	8.36796	9.6431	7.73697	8.10719	8.60809	7.87269	7.85257	11.1394	4.93804	7.81669	6.58056	7.68559	10.2499	4.93426	5.94674	8.56707	8.666	7.08986	0.818124	0.0646106
Agpat1	22.4464	18.5919	16.9246	14.7421	28.0727	9.34308	14.8103	17.5814	11.0559	13.4392	14.9736	15.0175	16.3938	16.347	17.9444	13.0458	17.8141	14.7771	0.829522	0.185788
Agpat2	259.376	101.638	174.865	162.823	122.916	151.95	192.242	197.946	157.275	125.974	198.094	219.68	196.574	227.259	223.325	179.528	170.47	190.964	1.12022	0.352962
Agpat3	84.1259	74.6279	86.393	87.9804	73.1633	101.14	95.6067	105.73	97.7148	124.308	80.4853	98.0582	109.546	79.6791	82.2316	95.9429	88.5959	95.9956	1.08352	0.301365
Agpat5	6.40022	6.00765	3.30756	3.43541	8.69627	5.02382	4.92184	6.65214	3.77043	5.10564	3.33926	3.92883	5.23142	4.85202	3.82561	4.20136	5.55561	4.28182	0.77072	0.0919601
Agpat9	5.04106	4.24296	6.61511	7.89955	8.22233	10.8543	10.0226	11.2235	12.7708	13.4392	9.85451	6.22304	11.061	26.3617	15.6528	12.224	8.01519	13.4484	1.67786	0.0395438
Agrn	23.7447	27.8589	25.8995	23.6232	20.3905	20.2587	17.4278	35.7828	10.6667	12.0995	22.8278	27.0525	19.3745	18.5674	13.8631	19.0037	24.3733	17.9319	0.735721	0.0376551
Agt	361.597	547.593	438.861	438.166	322.963	749.938	599.133	603.747	1192.11	840.827	297.693	389.05	498.789	618.464	530.784	498.965	507.75	608.335	1.1981	0.392852
Agtr1a	63.8298	106.412	71.567	71.9643	78.8726	77.9509	51.243	78.5015	71.2489	78.2408	66.3036	74.925	71.4657	54.1306	45.7842	59.045	75.0426	65.143	0.86808	0.171519
Agtrap	4.39191	7.66626	3.84914	2.96351	10.57	4.44179	3.26631	6.58908	2.20144	4.24064	3.1923	4.06266	5.57613	3.08848	2.54725	3.12277	5.46725	3.50396	0.640899	0.0806956
Agxt	205.071	205.533	259.111	285.592	100.696	292.668	341.441	265.329	213.795	203.171	131.987	146.676	174.441	172.041	195.75	175.717	244.43	176.697	0.722895	0.0375484
Agxt2	143.807	88.4561	191.326	181.425	70.6283	109.748	124.668	142.795	103.139	96.9333	180.043	188.192	140.741	138.296	111.624	154.752	131.607	139.215	1.05781	0.697753
Ahctf1	17.0301	10.5785	5.86076	7.16339	7.38466	9.44519	7.79664	10.9818	8.46521	9.17749	7.00511	9.42537	10.3108	9.50302	8.34248	9.44021	9.53012	8.95871	0.940041	0.669345
Ahcy	858.908	629.588	760.167	862.882	384.091	1159.37	1634.24	960.735	1866.64	1655.47	535.287	618.576	749.076	1119.68	1206.61	959.666	906.247	1088.88	1.20152	0.409322
Ahcyl1	53.1695	48.0612	43.3754	48.2656	36.9564	45.7964	52.563	51.6618	46.1695	46.7314	40.8141	43.8002	45.9675	44.0977	46.5323	44.4994	47.4812	44.8265	0.944091	0.227445
Ahcyl2	7.59709	7.07803	4.38106	4.71897	4.40875	5.01361	5.51469	6.0216	4.81642	4.87357	4.13122	4.53106	6.2554	3.84689	4.14757	5.67029	5.59173	4.78405	0.855559	0.145413
Ahdc1	6.81608	5.96908	5.00002	4.78503	3.76949	3.339	6.75634	6.59959	3.57582	3.46002	4.9395	5.47742	6.27568	4.71496	5.10397	6.35853	5.37933	4.98824	0.927297	0.536215
Ahnak	8.03324	13.9632	11.0542	8.6829	9.75437	5.71817	4.84353	10.3408	3.04067	2.86929	9.7402	10.3622	9.30706	6.83486	4.53581	7.45766	9.0488	6.76846	0.747996	0.146247
Ahr	9.75755	7.64698	10.9768	11.0518	7.38466	23.1075	18.9491	15.1854	12.1748	9.91591	9.65856	11.3276	16.627	13.0484	10.2553	10.5188	13.0075	11.6908	0.898775	0.554458
Ahsa1	98.7521	78.5334	62.0215	54.3342	70.011	89.7038	82.6421	67.835	96.8756	103.579	60.8334	97.2553	105.967	59.0192	72.696	85.1879	75.4791	85.1766	1.12848	0.271949
Ahsa2	51.0091	34.3294	25.416	31.4283	24.3473	25.6705	32.2045	30.9277	26.9646	33.0917	27.3673	31.163	36.0218	19.3533	39.9511	37.5349	31.9166	31.4309	0.984784	0.901287
Ahsg	8010.68	15684.7	9797.49	8017.36	9635.19	11301.7	7399.15	10988.1	17752.5	14210.3	6905.89	7781.2	8306.01	9273.18	10416.5	9856.12	10104.3	10562.7	1.04537	0.778883
AI182371	311.572	188.147	238.918	255.815	101.754	237.212	273.676	235.21	224.353	184.415	171.274	203.238	239.51	191.714	221.772	247.171	230.288	210.431	0.913772	0.431426
AI314180	25.114	24.8696	21.5862	25.3409	21.9666	26.3648	26.3989	29.3198	24.3983	26.2877	21.9053	23.9267	29.7765	22.1219	23.4934	28.5261	25.1201	25.0545	0.997388	0.961901
AI413582	10.3053	20.5398	11.5474	9.46625	26.5407	8.04628	6.66685	11.9276	9.10984	9.63109	15.1043	14.7881	16.4648	11.23	5.54903	4.76633	13.13	10.8304	0.824859	0.439308
AI464131	10.3357	11.9382	17.6403	21.0183	9.31349	14.6528	17.4837	17.6339	17.9886	14.7684	18.3374	17.5507	23.44	11.495	17.1679	17.6375	15.002	17.2982	1.15305	0.244634
AI597479	6.68423	6.31623	5.80273	5.7477	5.11416	4.80939	5.35809	5.52768	4.18396	4.09295	4.35982	4.62665	5.91069	4.69668	4.69679	5.31076	5.67003	4.73479	0.835056	0.00843677
AI607873	12.0296	14.9082	4.37139	4.53021	12.3886	6.88222	3.56833	7.59794	2.67579	3.57606	6.56423	7.66647	8.06004	5.17183	4.74413	5.15668	8.28456	5.4519	0.65808	0.119315
AI661453	16.6041	6.16194	10.0871	10.1175	6.93277	8.85295	9.96672	13.5565	6.39756	7.7745	12.6223	15.0557	13.4841	9.04614	7.88795	13.0766	10.2849	10.6681	1.03726	0.821109
AI837181	27.3353	29.344	24.1974	22.4151	27.8523	20.759	22.7076	30.8752	22.659	23.4079	23.3585	29.0408	28.4281	15.817	18.9671	24.8383	25.6857	23.3146	0.907687	0.262792
AI987944	7.86081	8.12913	6.6538	7.87124	7.97985	8.69979	8.1434	9.72074	6.42189	5.4854	7.59295	7.66647	6.17429	7.40139	6.37286	7.8891	8.13234	6.87554	0.845457	0.0116606
Aida	8.41868	11.3885	6.81821	6.4933	10.1071	5.565	6.3872	7.4298	4.98669	6.85675	7.73991	7.91501	8.72917	6.00335	5.66266	7.04677	7.82597	6.86754	0.877532	0.276346
Aif1	26.6862	37.936	14.6132	13.147	213.725	12.0796	3.88154	15.1433	7.97871	9.48341	22.3135	25.7334	52.9326	10.5447	12.1397	9.86137	42.1515	18.8734	0.447752	0.386655
Aifm1	74.2568	72.8922	78.7721	79.0616	42.2359	94.9216	104.041	82.0956	95.5012	95.2139	61.0375	77.831	91.7526	80.73	83.652	90.776	78.5346	84.5618	1.07675	0.443483
Aifm2	20.1541	39.0256	26.4411	23.5571	19.5198	23.8121	28.6585	26.8292	27.4146	36.1403	19.8641	20.4376	23.7948	32.7945	31.1636	22.0648	25.9997	26.7093	1.02729	0.820431
Aifm3	4.12819	3.74152	7.54355	7.73911	3.16328	5.96323	7.87494	6.38941	3.32041	4.21954	5.55183	5.5061	5.4646	4.75151	3.80667	6.20445	5.81791	4.85314	0.834173	0.232118
Aig1	13.8655	22.3816	23.3173	18.7154	24.2922	17.1851	9.95553	18.6323	27.7795	21.4247	21.7256	17.5124	23.3792	18.7045	17.3289	15.8809	18.5431	20.467	1.10375	0.400867
Aim1	5.57864	8.57272	8.42363	9.4285	7.57204	10.9768	7.86375	9.23733	6.79893	8.27029	6.65404	7.55176	8.53654	10.8736	6.58118	8.85469	8.45668	8.01514	0.947787	0.569404
Aimp1	43.6554	43.5	44.1684	39.1014	36.5265	37.1987	40.0682	39.0091	40.4044	39.2417	42.9206	47.7577	39.2762	36.7785	35.5289	42.4553	40.4035	40.5454	1.00351	0.935799
Aimp2	18.1052	11.3114	19.5262	15.3744	16.7974	16.8788	17.9647	18.0228	16.225	14.8739	18.1006	18.2772	15.4915	16.4932	16.6281	14.073	16.7476	16.2703	0.971501	0.650999
Aip	36.9407	34.6669	34.0233	29.0122	48.364	31.6541	27.8979	35.0157	31.6837	32.2267	32.715	34.0116	33.7102	27.5679	30.2545	29.3787	34.6969	31.4435	0.906236	0.204384
Ajuba	10.072	8.80415	9.16831	8.58852	10.2724	4.31926	3.05378	7.99728	2.7366	4.18789	11.12	10.3335	10.2195	2.34834	4.94299	5.80383	7.78446	6.46158	0.830062	0.416313
AK010878	8.55053	7.4734	5.25147	4.36976	3.70335	5.57521	6.14111	5.14936	8.2098	5.22168	3.84546	6.22304	8.35405	4.20326	3.7972	5.26967	5.77678	5.64052	0.976413	0.875788
Ak2	172.512	136.344	174.198	170.544	61.932	191.926	240.242	212.206	167.358	182.105	127.782	152.574	162.539	188.425	221.724	220.33	169.988	177.855	1.04628	0.728443
Ak3	211.836	185.263	192.061	238.327	120.888	232.781	278.979	232.436	217.505	195.565	166.261	162.956	196.269	236.205	252.064	234.999	211.571	207.728	0.981834	0.852811
Ak4	32.8125	64.7052	21.9246	22.4245	11.7163	32.1749	37.227	44.5157	57.724	48.0078	11.9528	14.0998	26.4207	34.75	41.0306	38.9832	33.4376	34.1211	1.02044	0.933416
Ak6	20.925	20.2794	12.8144	14.3079	16.2903	13.8972	16.1861	14.723	10.1923	16.0448	13.3162	14.1954	14.9136	15.3602	15.9274	16.1069	16.1779	14.5071	0.896723	0.210311
Akap1	16.0056	26.0942	33.2013	33.6368	20.7983	43.8359	43.4464	49.4339	43.518	17.3634	40.9529	40.5023	38.9416	42.0874	39.525	51.3716	33.3066	39.2828	1.17943	0.288581
Akap10	6.66394	7.15518	5.38687	5.29468	7.69328	4.41116	5.24623	7.39827	3.83124	5.34826	4.50678	5.27668	7.90796	3.76466	4.18544	6.8516	6.1562	5.20908	0.846151	0.186288
Akap11	4.99035	8.87165	4.79692	5.2003	5.75343	6.2083	5.73841	8.03931	5.54617	6.57193	4.03324	4.39723	6.74204	5.44596	5.23654	7.23167	6.19983	5.6506	0.911411	0.419508
Akap13	11.3703	13.9632	8.68475	8.89054	18.8364	18.5228	14.072	15.3745	12.9897	12.532	8.34408	8.3643	11.2638	15.2322	12.0166	13.1588	13.7143	11.7377	0.855871	0.245198
Akap8	18.6327	18.6401	13.6944	16.9222	18.0759	13.0497	17.4613	20.1351	13.8654	19.9584	13.5122	17.3786	16.85	15.479	11.8272	14.3504	17.0764	15.4026	0.901983	0.207075
Akap8l	98.6304	123.557	105.755	94.5304	41.4864	59.132	66.3553	105.215	41.5598	59.2001	60.4987	96.9398	63.6996	39.6385	37.4133	54.0321	86.8327	56.6227	0.65209	0.0265583
Akap9	5.29464	6.81767	5.06772	6.42723	4.81656	5.9326	5.69367	7.65048	5.77727	7.60572	4.38432	5.00902	6.37706	4.70582	3.54153	6.53316	5.96257	5.49174	0.921035	0.4305
Akip1	38.3405	44.5222	60.5128	60.6387	22.154	58.9992	74.1296	56.622	43.7369	70.4452	38.6261	44.0966	44.0919	38.2953	33.7392	59.3634	51.9899	46.5493	0.895354	0.462378
Akirin1	23.8056	18.8426	13.4236	15.5348	34.4654	15.0408	17.0586	22.962	16.4926	18.9035	13.3734	12.9623	20.0842	15.4241	19.6773	16.6616	20.1417	16.6974	0.828995	0.219307
Akirin2	24.759	26.0171	19.033	19.9518	20.7873	17.42	22.372	26.4194	17.6724	20.1272	17.774	20.2368	20.9358	13.3225	15.5865	19.8255	22.0949	18.1851	0.823043	0.0222213
Akr1a1	574.671	576.812	586.54	537.972	472.31	752	757.303	663.143	609.617	643.416	486.283	604.667	637.696	548.543	577.345	639.952	615.094	593.44	0.964796	0.60461
Akr1b10	7.91153	18.2062	4.37139	3.02958	15.111	3.29816	1.99111	5.8955	2.66362	4.01911	4.10672	7.09292	8.23239	2.37575	2.52831	2.27017	7.4768	4.16113	0.556538	0.17906
Akr1b3	35.6526	42.9696	24.8744	18.253	51.0644	31.2151	17.6068	28.6473	23.1699	23.102	20.7296	23.7642	29.3203	19.0426	23.1714	21.9724	31.2854	23.034	0.736255	0.088897
Akr1b7	1.77502	74.3387	1.46035	1.68939	3.63722	4.64601	0.872507	1.96517	16.821	22.6484	1.69821	21.4508	9.03332	3.07934	4.48846	1.53057	11.298	10.0938	0.893408	0.902546
Akr1b8	16.8475	6.43195	4.16829	3.90731	6.69029	5.29952	1.96873	13.4829	3.69745	4.93686	3.078	3.44131	4.20744	2.37575	3.31426	4.47871	7.34956	3.69122	0.502237	0.0846996
Akr1c12	83.8622	87.2604	96.3157	97.5222	36.2289	118.754	119.466	93.6869	91.1105	91.3741	79.579	79.8384	79.1303	94.4636	94.7974	103.216	91.6371	89.1886	0.973281	0.806588
Akr1c13	126.686	141.879	133.289	148.685	63.6955	227.369	190.117	148.911	140.248	156.882	103.713	121.545	136.686	148.667	142.116	175.933	147.579	140.724	0.95355	0.719154
Akr1c14	144.761	144.965	195.059	271.199	47.4492	402.243	319.561	248.557	209.21	182.622	142.421	155.26	229.544	248.833	241.468	378.646	221.724	223.5	1.00801	0.970786
Akr1c19	82.2089	38.8906	24.5552	25.5391	5.35664	69.5472	49.1848	40.9217	33.3622	35.3175	6.6622	17.8088	22.5681	36.1663	33.9665	36.9596	42.0255	27.8514	0.662726	0.173535
Akr1c20	96.3583	81.2238	96.1803	99.3154	58.1184	145.619	119.947	103.05	117.954	80.7408	106.669	122.233	113.621	125.814	128.243	95.3163	99.9767	111.324	1.1135	0.313213
Akr1c6	1168.09	377.604	1513.11	1625.62	509.861	1171.56	1432.34	1101.39	774.287	871.007	1619.81	1485.87	1191.33	1219.25	1248.85	1600.78	1112.45	1251.4	1.12491	0.488871
Akr1d1	92.3011	108.591	56.0157	70.3315	33.231	118.979	94.2644	65.5861	117.832	102.556	37.8015	57.011	73.4021	121.949	160.278	56.6515	79.9124	90.9351	1.13793	0.548014
Akr1e1	43.4221	40.3949	20.0194	30.3996	15.596	30.1838	32.1374	31.821	26.6362	25.9291	24.4607	23.7546	30.1516	23.9951	29.4496	29.656	30.4968	26.7541	0.877277	0.303769
Akr7a5	133.776	109.902	168.859	154.546	55.7708	177.998	204.581	171.978	154.989	174.562	127.431	154.305	142.11	139.886	149.076	154.166	147.176	149.566	1.01623	0.893127
Akt1	46.1404	70.9732	34.6907	29.7484	90.126	36.7494	35.482	46.9328	38.6165	50.318	34.9031	45.54	55.7511	31.7529	37.6879	37.9868	48.8554	41.5695	0.85087	0.384795
Akt1s1	64.7122	58.1575	57.0022	49.2943	41.8942	50.279	47.9879	50.695	46.1087	44.8537	47.9009	61.1024	51.6045	33.3885	36.7505	46.6464	52.5028	46.0444	0.87699	0.122753
Akt2	60.584	55.5443	53.182	52.2484	47.6476	57.2634	54.1626	60.0794	61.5431	65.0547	49.5664	57.6515	70.0463	51.5996	57.119	62.5478	55.089	59.391	1.07809	0.157019
Aktip	12.9424	12.7192	10.3579	10.2213	12.6972	9.15928	9.30675	11.2235	9.19497	8.96652	10.5566	12.4747	12.4094	10.2614	9.95226	12.4192	11.0785	10.7794	0.973006	0.697942
Alad	173.283	203.913	256.771	249.718	89.9276	143.71	262.457	155.942	243.034	199.415	167.078	169.943	149.166	199.618	251.865	213.447	191.965	199.196	1.03767	0.781608
Alas1	98.6811	140.201	84.2847	79.3353	85.1992	453.961	556.682	231.48	632.641	573.52	70.5165	28.7349	113.53	762.023	1004.69	319.55	216.228	438.15	2.02633	0.150921
Alas2	64.9759	73.5865	74.2169	86.4609	736.934	24.9966	94.0295	94.7798	8.68414	32.501	58.3024	61.5134	101.465	27.8237	23.1146	91.4848	156.248	50.6112	0.323917	0.248193
Alb	53509.8	81182.6	57765.1	52964	35186	64867.2	59040.3	67000.8	125898	66236.9	38565.2	53772.8	52150.4	62061.3	62433.6	62782.6	58939.5	65487.6	1.1111	0.538771
Alcam	37.2349	72.2461	28.8009	25.6051	34.4765	31.1538	17.2376	41.8044	20.9563	18.1862	27.0162	34.9293	30.5166	22.7981	15.2361	33.1897	36.0699	25.3536	0.702901	0.122994
Aldh16a1	43.7974	44.3968	53.8493	46.765	44.4513	59.2852	50.9969	57.3786	54.0266	53.4299	44.8229	61.4274	57.9816	47.9994	48.8428	46.1225	50.1151	51.8316	1.03425	0.578554
Aldh1a1	838.48	256.458	1062.28	1298.52	458.555	1710.89	2479.49	1259.89	1008.32	632.857	717.411	732.531	1173.14	1366.17	1305.21	1439.35	1170.57	1046.87	0.894329	0.661859
Aldh1a7	201.683	164.376	214.691	205.549	134.401	208.335	211.404	204.703	215.012	122.725	173.389	185.611	201.977	190.417	186.622	185.764	193.143	182.689	0.945877	0.465305
Aldh1b1	108.895	125.264	47.5437	50.6723	28.6459	126.821	150.754	121.378	121.128	136.122	15.4798	22.9134	69.9246	127.441	106.426	93.9501	94.9966	86.6731	0.912381	0.723166
Aldh1l1	501.865	484.18	460.311	468.716	195.308	664.768	866.501	579.156	709.181	556.335	249.13	351.807	415.553	565.959	618.726	444.851	527.601	488.943	0.926729	0.6613
Aldh2	1601.02	1000.84	1616.8	1577.65	762.77	1569.13	1838.09	1650.24	1430.89	1556.75	1410.53	1397.91	1554.23	1507.56	1630.73	1787.7	1452.07	1534.54	1.05679	0.565093
Aldh3a2	223.632	154.27	322.68	365.909	139.471	285.5	233.698	305.105	312.07	355.274	325.591	317.958	366.007	362.622	328.964	435.975	253.783	350.558	1.38133	0.0119703
Aldh3b1	8.70268	17.4154	4.45843	4.79447	22.0438	12.0082	8.52373	10.3197	5.3759	8.12261	5.91107	8.04884	11.1218	5.19011	7.33873	5.82437	11.0333	7.11668	0.645018	0.118624
Aldh4a1	224.657	194.116	244.256	251.757	97.698	278.046	265.198	262.365	249.785	238.794	191.473	172.085	214.508	284.332	299.676	279.149	227.262	241.225	1.06144	0.604522
Aldh5a1	21.6958	20.0287	20.5997	25.3031	8.00189	27.0796	32.2492	26.9659	20.4698	21.161	17.6842	18.5735	22.8216	21.6925	22.537	28.2487	22.7405	21.6485	0.951982	0.704159
Aldh6a1	119.434	147.462	107.196	126.855	45.3992	181.266	253.094	163.718	153.383	188.012	77.9216	113.707	193.137	161.697	142.012	222.508	143.053	156.547	1.09433	0.624595
Aldh7a1	259.914	178.359	232.003	259.128	107.089	253.734	288.677	277.855	239.422	236.22	200.299	214.25	221.098	202.688	231.137	274.085	232.095	227.4	0.979772	0.84309
Aldh8a1	183.943	159.246	189.952	198.65	83.1712	258.625	249.761	204.777	186.964	204.975	143.164	166.167	209.784	200.121	214.66	219.796	191.016	193.204	1.01146	0.920886
Aldh9a1	136.149	129.246	146.828	167.41	78.2003	157.352	184.345	155.616	183.571	159.077	120.369	135.702	140.011	143.313	146.093	148.126	144.393	147.033	1.01828	0.842958
Aldoa	196.591	223.45	191.49	155.415	542.045	158.107	177.197	214.277	201.608	193.308	184.362	196.25	215.137	249.966	266.363	147.284	232.322	206.785	0.89008	0.601174
Aldob	2575.15	3215.66	2529.66	2618.22	1041.52	4290.1	4682.37	3994.91	4246.24	4511.7	1557.62	2755.33	2861.8	4551.42	4267.32	3537.91	3118.45	3536.17	1.13395	0.471141
Aldoc	8.35782	7.18411	24.6616	18.4889	8.74036	10.742	11.9914	12.6527	9.86392	4.30393	14.3858	9.05256	5.78903	6.14041	5.5869	6.63588	12.8524	7.7198	0.600652	0.0552201
Alg1	25.2357	20.5109	23.7719	20.5275	21.1179	21.6576	23.4682	24.7169	26.1741	29.0726	20.0601	23.1141	23.0649	19.6365	18.4178	20.9862	22.6258	22.5658	0.997347	0.967468
Alg10b	8.48968	6.50909	4.69054	6.07803	6.92175	8.85295	6.65567	11.0554	4.96237	6.65632	5.56	5.96494	9.1854	6.7709	6.22135	12.4192	7.40663	7.21755	0.974472	0.867443
Alg11	9.24026	8.12913	4.11994	7.20115	2.40277	6.18788	6.34246	6.9569	3.72178	4.93686	5.39671	5.25756	4.21758	6.14955	4.8767	6.49207	6.32256	5.1311	0.811554	0.186135
Alg12	14.0582	11.1956	7.94007	6.767	7.02094	6.14703	8.97117	10.2147	5.09616	5.42211	7.87871	7.67603	6.62038	6.2592	6.97889	6.28663	9.03933	6.52726	0.722096	0.0345666
Alg14	31.3925	35.5927	24.826	28.7951	21.0849	32.0422	26.2647	32.0311	21.9658	17.8275	25.6527	24.7583	24.5248	22.8438	22.9726	27.3037	29.0037	23.4812	0.809593	0.0155104
Alg2	14.1799	12.4878	8.82015	8.61684	6.87766	11.0177	13.9713	11.6544	7.09083	7.51078	9.44628	8.66063	8.23239	6.12214	9.28941	10.3031	10.9532	8.33194	0.760685	0.031108
Alg3	21.848	22.2466	17.6887	14.7987	17.2162	19.6766	21.2758	18.0018	16.6264	19.1356	13.4795	16.2315	19.6178	16.1551	22.6506	15.809	19.094	17.4632	0.914589	0.25285
Alg5	36.7075	43.1529	41.6346	40.064	34.1899	45.5718	40.1689	41.899	45.6951	42.5857	38.3403	41.9649	40.726	41.9778	37.0156	42.2498	40.4236	41.3194	1.02216	0.581597
Alg8	6.78566	7.37697	5.47391	5.05873	5.95182	5.78965	6.40957	6.28433	4.74344	3.66045	5.0538	6.78703	6.07291	4.77892	5.03768	8.14591	6.14133	5.53502	0.901273	0.304498
Alg9	6.19736	7.99413	6.48939	8.47527	10.0409	8.07691	10.1569	7.96575	5.04751	7.42639	7.69092	7.96281	10.0066	7.10899	7.03571	7.78638	8.17458	7.50816	0.918477	0.356438
Alkbh1	4.99035	10.0192	5.05805	4.40752	5.20233	6.53505	9.59758	8.88003	4.88939	6.48754	4.13938	6.48113	4.83602	6.1861	4.94299	5.43403	6.83626	5.42457	0.7935	0.139708
Alkbh2	11.0559	8.04234	13.9169	9.73995	8.94977	7.73995	11.3314	9.63667	9.82743	8.48127	11.218	11.9394	8.3135	9.00959	7.14934	7.79665	10.0516	9.2169	0.916958	0.382725
Alkbh3	27.6802	22.2756	30.6094	26.4168	24.4135	27.8046	31.5109	31.7159	26.4538	21.9416	22.9993	29.3181	29.5028	29.7243	25.3967	29.5738	27.8034	26.8638	0.966207	0.576215
Alkbh4	6.80594	6.24873	4.39073	4.71897	4.94883	4.31926	5.15674	5.99008	1.56898	5.59089	3.82913	5.78331	4.31896	3.76466	4.48846	3.70829	5.32241	4.13159	0.776262	0.055936
Alkbh5	22.0711	17.0008	18.7622	21.5279	21.2171	23.6385	22.6181	26.4299	25.7362	24.3573	19.6682	19.1662	27.1912	27.6318	23.3135	24.1809	21.6582	23.9057	1.10377	0.158179
Alkbh6	16.4621	26.75	25.3773	18.253	19.9496	18.6964	21.6113	25.978	16.5534	18.8613	18.6721	19.9309	14.9339	19.8193	11.3253	13.8778	21.6347	16.7468	0.774069	0.016352
Alkbh7	13.7945	10.8871	11.2089	11.5048	7.19729	13.3764	13.5798	11.255	12.26	9.28298	12.312	13.88	14.6094	11.294	9.75341	12.0391	11.6005	11.9289	1.02831	0.746432
Alox5ap	17.2025	20.1251	10.6383	10.1741	96.4856	7.3213	3.78087	8.28102	7.80843	9.86317	16.5739	13.8513	22.0003	6.36885	7.31979	5.1464	21.7511	11.1165	0.511078	0.365193
Alpl	25.398	25.3324	17.031	12.9111	17.8334	24.6494	15.8058	27.5754	20.1414	25.9924	21.9706	19.3956	16.1809	44.0154	29.336	19.3838	20.8171	24.552	1.17942	0.332972
Als2	26.8079	17.6179	16.9827	19.2251	11.2203	18.9414	23.9157	22.1423	20.5671	14.4941	17.6434	17.3404	23.8962	15.0678	18.1054	24.3658	19.6067	18.935	0.965744	0.757854
Als2cl	24.5562	26.0942	22.0891	20.7823	12.5319	11.8448	15.8617	31.6844	5.42455	8.10151	16.8106	22.0339	17.9855	14.7754	15.6717	12.8917	20.6806	14.2119	0.687209	0.0564725
Alyref	14.2712	12.7964	12.8917	12.4298	16.9076	12.1307	11.6446	13.6195	10.6302	10.7176	14.0674	12.4652	13.7375	12.2808	13.0771	12.4808	13.3364	12.4321	0.932189	0.240965
Amacr	151.435	102.738	168.85	174.753	69.008	130.721	179.446	163.813	146.171	172.252	144.323	135.148	143.185	135.866	126.984	147.417	142.595	143.918	1.00928	0.930076
Ambp	3075.86	3764.72	2774.38	2605.64	2192.46	2841.29	2832.65	3003.04	3961.42	3771.49	2161.06	2651.56	3707.14	2608.82	3017.68	2759.65	2886.25	3079.85	1.06708	0.50272
Ambra1	11.1776	14.5032	11.1026	10.2213	11.8155	10.6501	11.0965	13.9768	8.64765	11.667	9.85451	11.4041	12.5007	9.6949	9.63031	11.5768	11.8179	10.622	0.898803	0.123388
Amd1	30.2565	27.9843	29.5843	36.0624	24.9536	46.1844	63.7937	47.1114	18.0007	24.4417	27.6204	25.5708	35.7278	32.1732	43.6157	50.067	38.2413	32.1522	0.84077	0.327316
Amdhd1	122.771	115.958	141.161	129.035	24.5678	188.199	224.693	202.423	71.7354	156.735	55.2489	88.7476	143.844	91.8412	87.5818	147.407	143.601	105.393	0.733926	0.16861
Amdhd2	27.6295	44.2908	39.8551	32.0701	19.4316	27.1613	31.276	41.7309	17.9643	29.8427	33.3763	40.1773	35.0181	25.7769	28.711	33.2821	32.9307	30.5186	0.926753	0.53786
Amfr	98.6912	104.309	103.395	100.882	98.6459	115.619	118.941	124.615	126.601	117.989	88.2497	92.8007	118.751	116.787	119.493	131.927	108.137	114.075	1.05491	0.380485
Amigo2	5.75107	7.39626	6.18958	6.8425	4.70635	4.64601	8.24408	5.68532	10.8126	12.2894	5.97639	5.52521	8.21211	8.03188	7.87848	7.66311	6.18265	8.29865	1.34225	0.0416328
Ammecr1l	23.1463	25.506	21.8666	23.1701	21.0298	33.8087	26.7345	33.9753	20.1657	26.7202	18.8517	23.7928	25.6705	24.918	24.4025	25.6909	26.1547	23.7765	0.909075	0.273473
Amn1	8.66211	11.861	9.05226	14.3929	7.58306	6.00408	11.7453	8.22847	9.35309	5.17948	9.13603	8.30694	8.5264	8.64409	10.1701	11.9672	9.69114	8.91041	0.919439	0.521209
Amotl2	20.4178	18.399	17.3792	17.1676	14.9457	7.08644	19.3741	17.0034	4.3664	10.8759	12.1079	12.2358	15.015	12.2443	8.83488	17.3807	16.4717	11.6326	0.706218	0.0305148
Ampd2	36.5756	23.9535	25.3869	24.2366	13.4577	22.3723	24.4861	33.9648	11.7005	17.2157	20.0029	25.4466	24.3018	13.9256	17.5845	20.9862	25.5542	18.8955	0.739428	0.0477178
Amt	68.1	26.5571	60.9383	68.3023	33.1538	59.6732	74.3421	56.8742	63.1486	56.8688	50.8891	65.8724	83.946	52.7417	46.7027	58.7368	55.9926	59.8633	1.06913	0.606534
Amy1	121.685	146.238	169.217	170.779	120.524	195.286	271.943	173.933	398.12	195.871	154.039	185.85	175.689	270.708	264.961	224.911	171.201	233.769	1.36547	0.0792028
Amz2	10.2647	13.4328	15.5513	12.9772	12.4106	9.84342	11.8907	12.9365	11.4572	9.66274	10.6873	11.385	12.5007	9.22889	10.0754	12.0494	12.4134	10.8808	0.876538	0.0671846
Anapc1	11.066	13.3846	10.1644	9.55119	10.3716	9.39413	8.57966	12.0852	7.17597	8.12261	8.56452	9.27242	9.64163	8.05015	8.0584	9.91274	10.5746	8.5998	0.81325	0.0102015
Anapc10	7.16095	9.70096	6.70215	6.24791	8.61912	7.19877	7.9868	8.41763	6.12998	9.42012	4.89868	6.77747	6.83329	7.33743	5.18919	7.7042	7.75429	6.78629	0.875167	0.160125
Anapc11	6.17708	8.23521	8.41396	4.89829	9.40167	6.14703	5.72723	6.00059	8.2098	7.01498	5.75595	6.04141	5.92083	5.69267	5.37858	5.52648	6.87513	6.19259	0.900723	0.318557
Anapc13	178.03	142.072	173.888	164.796	117.482	148.897	160.575	145.107	192.644	129.519	142.829	165.546	136.544	167.719	178.393	151.927	153.856	158.14	1.02785	0.685758
Anapc15	48.5342	67.6367	31.6249	28.6158	27.2902	26.3853	27.4057	30.6755	20.7495	25.8447	24.3954	39.1449	29.0263	20.6873	25.6335	24.4891	36.021	26.2463	0.728639	0.113072
Anapc16	39.1113	26.2292	34.9131	32.5609	39.7119	39.1695	35.3589	34.7004	37.6921	38.7459	27.5877	30.7615	28.8032	30.9122	23.9101	28.7829	35.2194	30.8994	0.877342	0.0905565
Anapc2	32.2547	35.8241	35.6578	30.4468	35.4133	32.3281	29.9896	41.6048	21.8198	27.2582	32.7477	41.8024	35.3019	27.7324	23.2377	31.3818	34.1899	30.1602	0.882139	0.160346
Anapc4	17.6792	23.4038	16.3057	15.3933	16.61	14.7345	16.0631	19.6096	10.4599	13.281	15.2267	19.0419	14.6804	15.817	12.9067	16.7232	17.4749	14.7671	0.845047	0.0662189
Anapc5	64.8542	79.7774	66.6637	55.4384	66.5171	63.2981	56.8025	71.5341	63.4891	60.4765	55.4204	67.1247	61.8037	62.8661	52.3275	62.3116	65.6107	60.7274	0.925572	0.156214
Anapc7	14.6059	15.7279	15.561	14.3174	12.3335	12.9374	13.4344	15.3115	12.4059	14.2198	14.1572	17.3977	15.532	13.1946	11.1833	12.6657	14.2786	13.8445	0.9696	0.607327
Ang	356.729	326.978	534.992	551.742	309.506	565.894	307.279	270.079	1548.1	1037.83	431.606	541.939	987.167	241.724	432.398	284.059	402.9	688.103	1.70787	0.127344
Angel2	14.2813	8.83308	10.8801	9.7022	10.2944	7.40299	9.20607	8.81697	10.7396	10.7704	8.65433	9.40625	13.1597	11.3305	9.22312	11.053	9.92715	10.5421	1.06195	0.499486
Angptl2	27.3252	41.5618	20.2419	15.1385	7.57204	19.9727	8.97117	29.4354	5.80159	12.321	18.2312	20.4758	14.356	24.7535	13.115	22.4449	21.2773	16.4374	0.772531	0.311532
Angptl3	421.654	524.45	473.367	515.425	445.075	545.391	587.074	430.424	1284.9	506.06	543.525	591.389	749.969	711.84	740.085	461.286	492.857	698.632	1.41751	0.0626841
Angptl4	27.3151	38.9967	66.2092	72.0775	87.4807	97.7705	228.25	82.7681	124.716	171.967	46.1864	42.2325	81.8372	179.607	90.9624	85.5269	87.6085	102.879	1.17431	0.60086
Angptl6	40.5516	46.933	20.6867	17.4791	10.6912	22.1171	21.6337	27.9957	10.4112	16.0342	15.1696	17.6367	11.9025	16.1917	16.202	24.8692	26.011	16.0521	0.617129	0.0566746
Angptl8	309.371	157.8	211.558	199.197	55.9912	51.2491	79.085	199.711	62.0296	51.0037	120.124	109.587	94.9361	138.899	273.701	200.114	157.995	131.299	0.831033	0.528815
Ank	14.6668	16.0558	12.3888	14.8931	12.8074	13.7644	12.2598	18.5167	18.0372	13.8295	15.9697	17.7705	15.1468	18.6497	18.1054	18.5928	14.4191	17.0127	1.17987	0.0199457
Ank3	3.89491	8.02306	5.23213	5.474	3.65927	11.6201	8.31119	9.42649	2.76092	2.87983	3.78015	4.01486	4.14661	7.69379	5.41646	8.05346	6.95515	4.84326	0.696356	0.111651
Ankfy1	10.8124	12.7964	9.03292	8.39976	14.6922	10.2008	8.44542	12.3059	6.90839	9.1142	8.93192	9.65479	11.6896	8.28773	8.7686	10.2312	10.8357	9.1983	0.848886	0.109426
Ankhd1	11.2181	12.7385	9.05226	9.37187	8.00189	9.97616	9.63114	13.1046	5.94754	7.20486	6.69486	8.50768	10.2601	7.5019	6.80845	9.65593	10.3868	7.82266	0.753133	0.00846416
Ankib1	5.36564	4.92762	3.54934	4.89829	6.11715	5.68754	5.87265	7.21962	3.7461	4.1246	4.34349	4.67445	6.23512	5.6013	5.22707	6.44071	5.45473	5.0491	0.925638	0.444521
Ankle2	10.1328	8.10985	7.26308	9.48513	7.10912	8.46493	8.37831	10.6876	5.72861	6.64577	8.30326	8.09664	8.27294	7.87654	7.06412	10.0668	8.70385	7.75684	0.891196	0.166534
Ankmy2	6.34951	9.76846	6.06385	5.30412	4.93781	6.82096	6.43195	6.79926	4.6583	6.88839	4.64558	7.26499	8.64806	3.86517	4.53581	5.20804	6.55949	5.71429	0.871149	0.301095
Ankra2	12.0093	14.3682	10.7737	10.8348	9.14817	7.42341	9.49691	9.94142	5.88673	7.16266	8.0175	10.1041	9.27664	5.17183	6.27816	7.23167	10.4995	7.39116	0.703954	0.00558554
Ankrd10	13.267	17.2997	9.31338	8.51302	9.62211	6.13682	7.81901	11.5073	3.38122	7.05718	9.09521	9.50184	7.17799	7.23691	7.12093	8.34108	10.4348	7.36405	0.705721	0.0532573
Ankrd11	10.2951	14.59	10.0968	8.26763	10.3826	9.90469	8.69152	13.8823	6.54351	7.18376	7.79706	8.59372	10.0269	8.89994	6.174	13.8676	10.7638	8.6358	0.802299	0.0950775
Ankrd13a	15.5593	22.4298	9.25536	10.4289	34.5206	11.4159	12.0921	13.8402	11.4086	11.4244	10.9322	13.4307	16.2721	10.3802	12.8878	12.1521	16.1928	12.361	0.763366	0.248041
Ankrd13b	4.9092	6.7791	7.06966	4.88885	5.95182	4.15588	4.42965	7.94473	3.91638	4.04021	5.63348	6.67232	5.01851	3.70069	3.36161	5.02314	5.76611	4.67079	0.810042	0.104704
Ankrd13c	11.3601	7.09732	7.64026	9.91927	8.97182	12.2736	14.1055	13.7246	9.92473	12.6797	7.96035	9.62611	13.3624	10.2432	9.22312	12.4089	10.6366	10.6786	1.00395	0.971649
Ankrd16	5.11206	4.9662	6.60544	7.35215	5.24642	4.8196	9.78774	10.8557	2.26226	9.68384	3.78831	4.14869	2.90972	6.67952	3.93924	6.39962	6.84316	4.9764	0.727208	0.141022
Ankrd17	10.5386	13.4425	8.28823	9.51344	10.3275	12.968	11.3314	15.7949	8.91523	10.591	8.31142	8.28782	12.3283	9.75887	10.795	13.508	11.5256	10.312	0.894704	0.283194
Ankrd24	6.24808	8.592	5.51259	4.64346	2.9208	4.05377	4.37372	4.06695	2.60281	4.05076	3.6985	5.22888	5.23142	4.69668	3.44684	3.45148	5.05142	4.05092	0.801937	0.181493
Ankrd27	13.0236	16.914	19.9324	15.5254	17.4256	12.8557	11.8348	20.2296	12.0532	15.3064	16.2554	18.9846	18.31	12.2351	9.78182	18.5723	15.9676	15.1873	0.951133	0.64849
Ankrd28	9.72712	10.3953	7.92073	10.1647	7.53897	12.4166	11.9019	13.0626	10.1193	11.9413	8.45022	8.68931	10.2398	10.8188	11.2306	15.1208	10.391	10.8263	1.04189	0.678362
Ankrd33b	3.98619	1.41754	3.61704	4.47358	4.47489	7.58678	8.04273	5.01275	6.1908	6.20272	3.77198	3.5847	4.34938	9.64008	6.83685	4.72524	4.82644	5.66272	1.17327	0.433826
Ankrd37	2.56617	13.7318	6.32498	6.82363	24.9976	4.52348	5.44758	7.29318	9.18281	6.57193	5.31506	4.3112	6.69135	46.446	31.334	2.78378	8.96355	14.0795	1.57075	0.428408
Ankrd40	31.1998	24.5803	30.5901	27.3134	30.7841	27.2838	27.2379	29.4144	23.1577	26.1295	29.139	29.7673	29.1175	30.1721	25.463	30.9811	28.5505	27.9909	0.980401	0.666187
Ankrd46	46.6881	39.421	43.8396	44.9718	28.4585	31.7052	43.7932	47.0484	29.6039	32.5115	48.1948	43.5899	43.1896	34.5946	39.8185	47.1086	40.7407	39.8264	0.977559	0.796877
Ankrd49	6.10608	5.15906	6.44103	6.61599	7.03196	5.82028	5.12318	6.4945	4.7556	4.5571	5.90291	7.1216	6.08305	5.12615	5.39752	6.50234	6.09901	5.68078	0.931427	0.310136
Ankrd52	9.82855	11.8417	7.89171	7.54091	10.3826	9.35329	8.76982	13.8718	4.17179	8.43907	6.92346	7.67603	10.5946	6.44195	6.14559	9.53266	9.93505	7.49065	0.753962	0.0331584
Ankrd54	15.5086	16.4897	12.3308	11.3444	7.63817	7.60721	7.89731	11.6544	5.69213	8.207	10.6301	10.7445	8.90152	6.71607	7.21563	8.51571	11.3088	8.32784	0.736402	0.0550509
Anks1	11.4616	14.4646	11.5087	9.98534	13.0279	10.9564	17.7186	13.2412	8.34359	11.7092	6.65404	8.02016	11.3449	24.7627	19.6394	11.5974	12.7956	12.7589	0.997137	0.988048
Anks3	17.7299	13.6739	13.3173	11.6936	10.2063	8.30156	12.9981	16.0576	7.75978	11.994	10.7771	13.0579	10.8278	8.77202	11.1265	8.90605	12.9973	10.4026	0.80037	0.0596869
Anks4b	50.3092	38.9774	39.1104	48.0957	12.08	29.7447	38.0436	45.0412	22.4523	26.0978	44.1779	40.0913	45.197	33.5621	54.174	54.4225	37.6753	40.0219	1.06228	0.703309
Ankzf1	23.7041	32.4297	20.4643	21.7261	14.5379	12.1613	17.4613	20.4713	10.8491	16.2663	14.1245	19.864	19.7598	12.6463	10.2458	16.6616	20.3695	15.0522	0.738956	0.0604032
Ano10	13.1757	17.9362	15.4159	14.289	21.5588	13.3764	10.4365	17.077	16.2493	13.7451	15.7901	17.3882	13.7477	13.6423	13.5127	14.5558	15.4082	14.8289	0.962403	0.669902
Ano6	10.285	15.3132	6.70215	5.40794	24.9536	5.98366	2.51685	10.1306	4.29342	5.85461	9.87083	12.0924	11.8112	5.94852	4.93352	6.64615	10.1616	7.68134	0.755917	0.389265
Anp32a	83.9332	71.2239	93.6464	90.3116	58.3829	83.2708	77.0379	82.5159	76.2964	74.4432	73.1944	92.619	91.7729	67.2704	52.2896	75.2854	80.0403	75.3964	0.94198	0.45571
Anp32b	74.4089	83.7021	59.4973	61.9695	90.3905	57.6412	56.3886	73.8776	65.0946	59.601	62.8255	71.0631	69.1237	51.1884	50.8976	60.5755	69.7345	61.2962	0.878994	0.13501
Anp32e	14.7682	15.3132	8.60738	10.1175	12.7744	12.1511	10.7609	13.7982	7.16381	8.05932	9.52793	9.9798	11.5172	11.9976	10.4447	11.9466	12.2864	10.0796	0.820391	0.0537332
Anpep	59.2046	54.2328	69.391	69.718	58.0523	75.7147	52.6525	66.7736	77.7802	63.6201	76.2724	64.5628	83.2262	81.3056	70.6601	69.1323	63.2174	73.32	1.15981	0.0227274
Antxr2	10.5081	18.1676	11.4894	12.5336	18.1751	14.4792	10.4253	15.5427	20.2752	17.817	13.7979	13.7079	16.7689	13.2951	14.043	14.0216	13.9151	15.4658	1.11144	0.300034
Anxa1	16.2795	30.2311	9.33272	7.96562	101.412	8.56704	5.06725	14.2185	9.24362	5.49595	11.6099	10.7445	23.6124	8.38824	5.59637	11.1865	24.1343	10.7347	0.44479	0.282258
Anxa11	29.1611	35.6795	28.1723	31.4944	32.9003	31.6133	32.0031	38.0212	35.0893	34.885	28.5348	29.4997	35.9102	35.015	35.0081	37.8738	32.3806	33.977	1.0493	0.338571
Anxa13	28.8466	3.62581	33.0079	42.5557	8.34357	61.2661	1.46537	10.9188	2.28658	11.2345	13.9204	10.0467	8.36419	14.2545	17.3762	17.8327	23.7537	11.9145	0.501584	0.165852
Anxa2	133.543	148.186	90.9191	56.8541	282.127	50.7794	16.0966	99.4142	55.4496	41.5202	178.63	206.211	117.383	81.3056	49.1363	63.7086	109.74	99.168	0.903665	0.776746
Anxa3	12.6483	28.6979	10.0774	7.21058	31.7871	8.58746	3.63545	11.8751	5.46104	6.81455	16.9086	16.547	12.7541	8.38824	6.41073	8.85469	14.3149	10.2674	0.71725	0.332472
Anxa4	62.1258	76.923	67.6502	59.8931	57.3469	60.3982	47.7866	75.1912	42.4842	45.7292	76.0765	75.6324	69.1946	62.2356	54.8653	65.4446	63.4144	61.4578	0.969146	0.734488
Anxa5	155.502	165.678	156.809	125.996	326.744	101.896	53.9836	177.905	111.617	126.481	210.619	229.602	263.295	137.2	123.395	112.379	158.064	164.323	1.0396	0.861655
Anxa6	121.178	134.454	104.585	92.1992	142.601	94.697	83.7383	124.32	98.0554	119.708	78.7789	100.955	108.582	100.96	101.748	95.9429	112.222	100.591	0.896364	0.204761
Anxa7	69.7127	95.7367	97.8727	97.8431	69.471	96.0652	90.1255	99.3407	72.2949	97.3658	92.1359	92.8867	92.584	85.7373	87.364	101.808	89.521	90.2721	1.00839	0.892543
Aox1	83.5985	95.9295	86.0835	92.1048	31.6108	137.44	128.874	159.914	34.2866	48.3875	48.701	100.257	87.5654	70.4411	61.9673	110.119	101.944	70.2156	0.688763	0.0852777
Aox3	213.773	102.169	181.248	188.825	48.5183	198.349	368.858	255.104	30.8202	95.2033	94.0954	124.556	142.435	99.5441	86.0762	251.126	194.606	115.482	0.593416	0.0755335
Ap1ar	17.4561	18.698	18.1142	17.9698	15.2433	20.5241	17.4054	23.6766	15.325	13.6502	14.0265	16.6808	23.5718	16.7765	17.433	20.1542	18.6359	17.2022	0.923069	0.345406
Ap1b1	39.1012	43.095	26.7312	24.0195	35.1929	30.2348	30.0344	38.8199	24.897	30.8026	24.624	28.1805	32.3415	29.3954	32.8964	33.7238	33.4036	29.6077	0.886361	0.183663
Ap1g1	22.4667	19.2091	14.9517	16.7618	18.2082	19.7583	23.1774	24.9376	14.4614	17.817	15.5288	17.3691	20.7837	18.7136	19.5636	19.7844	19.9338	18.0027	0.903123	0.199805
Ap1g2	11.0051	14.6672	11.1703	9.9759	13.4136	8.0667	8.17696	11.3286	6.82325	8.36523	9.95248	12.0541	10.6453	6.35971	6.72322	7.68365	10.9755	8.57588	0.781363	0.0465773
Ap1m1	37.9348	26.9139	37.1375	32.0135	42.291	32.7671	29.7659	35.5096	24.3618	31.4567	31.972	34.958	31.1249	26.9557	26.6467	28.3206	34.2917	29.4745	0.859525	0.0420951
Ap1s1	52.5914	61.8798	50.7932	43.8864	64.467	49.0844	43.9386	54.6148	52.713	47.3854	49.3133	54.736	50.2358	52.0382	51.5415	46.3074	52.6569	50.5338	0.95968	0.474432
Ap1s2	6.29879	11.726	4.39073	2.80307	36.8462	3.27774	1.49892	4.22458	1.80007	2.92203	3.38825	3.85236	6.81301	4.13929	2.82186	3.27685	8.88325	3.62672	0.408265	0.2473
Ap2a1	25.2966	27.1164	22.2728	20.0273	28.6349	23.3628	25.0119	30.8016	20.3603	22.3425	19.9784	23.8789	25.782	20.2213	19.4121	24.5096	25.3155	22.0606	0.871427	0.050289
Ap2a2	50.6236	34.1944	32.1761	32.6175	41.4974	37.7501	34.5088	48.6562	28.6674	29.7794	33.5233	44.173	47.4376	28.2806	31.9874	38.1615	39.003	35.2513	0.903809	0.319161
Ap2b1	22.5681	22.5649	21.6829	19.4799	34.1899	19.9421	19.005	25.4421	22.0509	20.4226	20.8684	24.5958	26.8161	19.9381	19.4879	22.4038	23.1094	22.0729	0.955152	0.608173
Ap2m1	120.793	134.425	111.47	105.846	127.038	129.108	116.2	124.1	120.009	115.752	98.2838	105.992	112.901	102.349	107.808	110.304	121.123	109.175	0.90136	0.013871
Ap2s1	155.025	148.764	145.842	128.186	165.78	131.538	138.147	141.555	160.851	123.696	117.944	133.647	127.886	124.005	141.112	125.044	144.355	131.773	0.912843	0.07436
Ap3b1	17.6488	27.8782	17.0504	17.3186	19.123	20.2587	19.0497	21.4592	17.7088	19.0829	14.843	15.7058	20.733	14.4647	13.6358	20.8732	19.9733	17.1309	0.85769	0.10008
Ap3d1	32.8227	40.6071	29.4392	24.6802	34.4103	28.5398	25.1126	32.6196	24.4105	25.5704	24.7465	29.9681	36.6402	22.2864	22.6506	27.1701	31.0289	26.6804	0.859854	0.103627
Ap3m1	30.4188	46.9522	29.768	34.3447	27.8964	42.5799	62.787	46.4178	52.3359	56.2042	26.2161	28.6871	47.6302	47.2501	71.626	42.106	40.1456	46.507	1.15846	0.357856
Ap3s1	37.1335	33.1723	27.4179	36.8646	37.9814	36.29	33.1888	43.9693	25.2375	26.0134	29.784	33.1322	41.9832	26.2612	24.6487	44.6433	35.7522	31.4629	0.880027	0.212173
Ap3s2	9.88941	9.10309	10.1258	9.26805	8.25539	7.66847	7.43869	10.2777	7.23679	7.70066	8.62984	9.32022	9.91536	7.27346	7.33873	8.6287	9.00332	8.25547	0.916936	0.181832
Ap4b1	8.04338	12.9121	7.61125	8.17325	6.75642	11.3955	16.9132	9.23733	11.3599	9.05091	6.00088	9.01432	9.14485	8.5253	9.55455	9.12177	10.1303	8.97156	0.885616	0.400796
Ap4m1	9.37212	12.1407	8.88785	10.0042	9.33554	6.59632	8.00917	9.75226	7.30976	8.19645	8.97274	9.69302	8.61765	7.575	4.37483	9.14232	9.26227	7.98522	0.862124	0.139724
Ap4s1	13.3989	23.6642	10.561	10.7498	10.063	9.84342	11.9243	13.7982	14.3763	11.224	9.38097	12.9718	12.1965	9.78628	12.5185	11.8953	13.0003	11.7937	0.907184	0.499265
Ap5m1	8.55053	9.96132	7.97875	9.49456	7.07605	6.99455	10.0786	11.6228	5.40022	7.06773	5.62531	6.88262	8.91166	6.60642	7.08306	11.7207	8.96965	7.41221	0.826366	0.113736
Ap5s1	15.4478	11.9574	14.1393	13.685	10.9006	13.3662	14.2286	12.4741	11.3599	18.4288	15.8391	18.6118	14.1228	8.57099	9.68712	9.61484	13.2749	13.2794	1.00034	0.997683
Ap5z1	11.7354	14.9468	12.65	12.0522	9.80948	8.36282	10.8728	13.5145	6.22728	8.80828	9.52793	11.624	10.402	8.0136	5.84258	9.25531	11.743	8.71262	0.741942	0.00972778
Apba3	41.3428	31.1376	29.1781	28.3799	20.0488	30.8373	31.1418	32.7247	28.9593	30.4756	24.7628	25.8385	30.6991	20.3767	30.5575	25.7526	30.5989	27.1778	0.888195	0.186245
Apbb1ip	5.52793	10.4628	3.53967	3.2844	59.8268	2.4098	0.581672	4.56087	1.45952	2.27855	4.58026	4.74136	9.21581	1.89147	2.26317	2.24963	11.2742	3.58497	0.317979	0.311678
Apbb3	22.5478	34.0691	25.3676	21.3864	19.7953	50.1974	43.5471	45.1778	28.8985	20.0639	16.68	21.1449	13.4841	51.6635	28.7205	18.5209	32.7611	24.897	0.759958	0.215278
Apc	5.54821	7.06839	3.73309	4.64346	4.95985	5.2791	4.18356	6.73621	3.32041	3.83978	3.64135	3.50822	5.56599	4.18498	3.66463	5.17722	5.26898	4.11282	0.780572	0.0397379
Apcs	80.2513	238.213	144.13	149.412	576.357	92.8488	89.734	94.6012	551.054	338.08	171.184	215.761	233.792	124.983	149.843	80.2777	183.193	233.122	1.27254	0.540153
Apeh	48.3922	55.496	53.4915	45.6796	35.3692	56.5588	60.0017	61.3405	49.4412	61.2677	41.6388	45.2054	53.8147	47.4785	50.7461	54.5149	52.0412	50.5134	0.970643	0.688372
Apex1	38.6549	45.959	43.1046	35.128	33.8041	42.7229	31.3543	42.7712	21.3455	22.8171	33.0252	38.4566	31.3885	30.7477	22.1393	33.6622	39.1874	29.1978	0.745081	0.00418872
Apex2	6.57265	4.52261	7.23407	5.92702	4.84963	4.69707	11.3873	4.87613	5.54617	8.52347	5.90291	3.63249	6.98536	4.70582	5.90886	6.86187	6.25832	6.00837	0.960062	0.80047
Aph1a	50.7555	52.6706	47.9499	45.8495	43.6467	52.8318	56.1649	56.5379	56.7267	58.9258	41.7041	44.4025	55.4368	44.7464	50.623	53.1179	50.8008	50.7104	0.99822	0.974799
Api5	33.2994	27.5214	25.0581	26.9547	31.6989	30.4901	31.8353	37.3802	25.4321	27.3532	24.8771	27.8746	29.2595	29.4959	29.6011	35.1311	30.5298	28.6281	0.93771	0.307977
Apip	23.4303	23.6738	30.3773	25.624	20.1811	21.8414	33.4461	26.8713	19.4603	22.1948	24.0035	29.1077	26.9175	26.1881	24.0805	27.5091	25.6807	24.9327	0.970874	0.703398
Aplp2	170.646	213.932	179.101	167.429	192.266	219.955	169.322	226.362	202.739	211.019	170.327	193.478	236.326	208.052	191.555	211.804	192.377	203.163	1.05607	0.343487
Apmap	26.818	28.7171	26.0929	27.2379	23.3995	32.8999	33.1553	34.217	29.9323	32.3006	24.1341	30.2071	29.736	31.8534	29.317	34.9154	29.0672	30.2995	1.04239	0.497258
Apoa1	10637.3	13650.8	17311.1	11306.8	7111.87	8505.12	9028.01	8993.3	15851	11542.4	14865.9	16197	8466.74	9244.82	6271.42	11559.3	10818	11749.8	1.08613	0.600771
Apoa1bp	104.097	118.051	124.391	110.934	82.7523	108.441	111.893	113.917	115.667	106.111	98.9778	105.534	99.3463	101.097	113.831	97.4838	109.31	104.756	0.958342	0.382066
Apoa2	21118.4	15403.8	30242.1	28051.4	5542.53	30297.8	31348.3	21370.9	32943.1	33113.6	19442.7	23419.4	21254.2	24966.9	26379	25415.7	22921.9	25866.8	1.12848	0.43581
Apoa4	415.01	559.107	1137.48	704.004	903.398	689.315	419.229	1076.42	1088.9	933.13	2541.74	2924.59	2460.96	1655.32	1724.7	912.793	737.995	1780.27	2.4123	0.00665285
Apoa5	927.434	1112.81	945.4	703.929	489.912	1165.15	990.576	1257.54	1328.58	1636.29	331.673	320.95	727.248	801.488	985.757	1026.71	949.094	894.838	0.942834	0.773204
Apob	328.491	317.354	267.622	324.457	162.948	453.165	371.364	436.487	405.114	403.947	223.004	339.227	547.312	326.949	300.301	436.705	332.736	372.82	1.12047	0.415266
Apobec1	70.1996	78.977	42.534	34.0521	64.5883	28.0905	12.1704	43.6014	16.2858	18.471	48.75	63.9128	50.6414	20.6416	17.0448	28.5158	46.7767	33.0329	0.706184	0.20888
Apoc1	18340.9	13832.9	17157.8	23647	3825.11	19576.1	28030.4	17732	25743.1	25584.8	15313	24777.6	19250.2	17610.2	20065.9	22022.6	17767.8	21295.9	1.19857	0.244173
Apoc2	958.968	1984.09	959.878	806.377	280.154	1778.85	1515.65	1328.24	2097.31	2507.06	657.672	1401.28	1746.9	818.968	848.954	1140.07	1201.53	1402.28	1.16708	0.523951
Apoc3	6025.5	4551.49	6388.24	5803.38	2634.76	8091.28	8169.99	6680.22	11242	8501.18	4524.74	4826.98	6024.45	6563.2	8527.96	5226.72	6043.11	6929.65	1.1467	0.410068
Apoc4	1899.81	1546.16	2459.17	2017.86	826.697	1916.23	2634.54	1896.32	2854.16	2796.9	1633.03	2028.96	1894.94	2186.32	2467.32	1942.5	1899.6	2225.52	1.17157	0.214671
Apoc4-apoc2	9.15911	0	20.6094	13.0621	6.35963	9.09802	12.1368	17.9177	17.794	13.9034	7.27454	7.26499	11.6794	13.1032	26.5141	5.61893	11.0428	12.8941	1.16764	0.587813
Apoe	22901	21202.4	29309.6	26019.9	10446	34610.9	28824.2	28401.5	36262.3	41024	24593.1	31181.2	29810.4	30193	31756.5	33503.3	25214.4	32290.5	1.28063	0.04035
Apof	430.975	603.07	497.613	432.578	319.877	593.24	483.738	540.2	600.787	576.958	380.978	438.719	538.177	492.375	604.853	432.637	487.661	508.186	1.04209	0.653757
Apoh	2759.9	2213.77	3094.73	3169.6	1445.45	3299.28	3822.66	2929.76	3945.06	2995.15	2423.27	2685.76	2478.03	2476.07	2685.7	2929.57	2841.89	2827.33	0.994874	0.963462
Apol7a	78.2125	60.3658	72.273	72.9269	23.0578	95.7589	72.2391	80.0779	54.6104	40.286	54.2284	65.5856	64.5107	65.3058	88.1594	63.8319	69.364	62.0648	0.894769	0.428841
Apol9a	122.203	42.8925	85.4549	88.3863	32.4484	88.6725	71.3107	104.017	68.5366	86.8908	102.962	155.681	78.5727	61.9067	103.916	72.3373	79.4231	91.3504	1.15017	0.439929
Apol9b	158.19	84.8207	144.12	137.803	43.0405	143.046	128.292	131.309	105.487	136.397	138.486	211.258	103.168	102.039	151.737	111.012	121.328	132.448	1.09165	0.564036
Apom	503.65	419.359	514.064	486.46	341.249	407.93	420.951	451.063	891.621	569.131	423.14	534.933	421.991	407.944	501.751	456.972	443.091	525.935	1.18697	0.199319
Apon	180.109	32.989	196.684	224.689	117.284	131.089	261.92	137.078	230.166	168.834	206.373	186.519	213.14	156.681	234.423	185.764	160.23	197.737	1.23408	0.199373
Apoo	40.9574	45.9494	33.5108	35.5338	19.123	40.5071	40.6946	33.597	28.0714	40.6763	21.5542	26.4216	28.5802	37.5552	34.9986	36.446	36.2341	31.7879	0.877293	0.249629
Apool	24.049	30.7229	35.0775	32.2589	18.8364	30.2655	32.115	31.7579	28.1566	26.4354	28.0286	29.8916	32.96	30.7203	28.6921	35.4393	29.3854	30.0405	1.02229	0.765329
Apopt1	21.4321	27.1646	23.356	18.6777	17.1721	27.243	31.7347	31.0959	28.3998	30.4018	19.6274	22.5501	25.4373	19.9746	23.2377	28.3925	24.7345	24.7527	1.00073	0.994089
App	73.5062	122.246	45.4837	39.1297	149.093	62.1442	31.4103	101.926	35.2474	39.3366	53.3466	58.8177	58.4682	59.8507	42.8866	74.4945	78.1173	52.806	0.675984	0.143826
Appbp2	8.61139	9.07416	7.66928	7.97506	8.43174	8.89379	10.4142	10.5615	8.27061	7.64791	6.44992	7.30323	9.95592	8.32428	10.492	10.1798	8.95388	8.57796	0.958016	0.568144
Appl2	20.7525	38.5435	16.915	20.1122	18.8474	16.6542	13.3001	21.27	13.0384	13.2072	16.6228	22.0148	18.1984	16.146	11.1075	15.131	20.7994	15.6833	0.754026	0.115249
Aprt	64.0834	86.4504	85.4065	76.3057	74.9599	98.4852	67.7983	86.9402	137.377	105.372	74.664	113.888	94.2872	65.4338	62.6775	71.0019	80.0537	90.5878	1.13159	0.330933
Aptx	10.1937	12.401	12.2051	12.0051	8.56401	13.3866	17.2264	12.432	9.49904	10.4434	10.0586	10.2761	11.7504	13.8342	9.9712	14.977	12.3017	11.3512	0.922734	0.417934
Aqp1	90.2117	127.819	21.3734	17.6584	36.3171	65.4935	61.3328	121.021	19.1684	44.1575	12.6304	14.9028	26.3599	55.282	47.8201	69.42	67.6533	36.2176	0.535341	0.089374
Aqp11	32.6705	59.0929	57.4567	60.7898	13.7774	52.842	93.582	65.4074	124.606	87.0913	31.7434	35.8757	51.5133	77.678	89.6651	69.1529	54.4523	70.9158	1.30235	0.251378
Aqp8	350.065	129.536	325.146	246.906	72.3366	148.08	263.576	158.737	63.6107	54.3054	156.782	235.271	203.863	146.922	86.9474	144.274	211.798	136.497	0.644468	0.0974833
Aqp9	165.888	148.928	272.854	319.861	115.73	249.006	292.167	268.093	285.166	257.423	245.865	245.71	277.356	194.848	201.11	275.297	229.066	247.847	1.08199	0.533583
Aqr	10.1836	10.8774	7.0213	7.71079	10.4928	8.40367	9.15014	11.5493	7.88141	8.09096	7.1439	8.16355	10.108	7.32829	8.56027	10.7242	9.42363	8.50008	0.901997	0.225626
Araf	62.9879	67.4631	63.4915	56.9108	51.5824	48.1449	59.8115	64.3776	44.6735	56.0566	51.5667	56.2845	56.4811	45.2581	42.9055	50.4882	59.3462	50.4643	0.850337	0.012501
Arap1	30.5304	29.5465	24.4682	24.3971	60.411	20.6875	19.4748	26.1672	14.4249	19.3677	22.9666	27.0334	27.7792	15.8627	13.0961	19.1064	29.4603	19.9546	0.677339	0.0894511
Arap2	6.04522	6.85624	4.28435	4.45471	8.5089	4.452	3.25512	6.01109	2.9312	3.1752	3.27395	3.95751	4.68395	4.36773	3.02072	4.82796	5.48345	3.77978	0.689306	0.0277004
Arap3	13.338	14.1368	3.9652	3.21834	11.0439	3.59428	5.48114	8.89053	1.43519	4.5571	2.60446	3.40307	4.33924	5.04391	4.77254	5.66002	7.95853	3.97694	0.499708	0.0423026
Arcn1	82.0162	66.1999	56.9731	56.9013	59.8268	71.1912	63.6371	76.2421	62.0661	57.0798	56.5634	64.1709	72.1044	63.8804	60.3764	76.8776	66.6235	64.1399	0.962722	0.555693
Arel1	11.1877	15.535	15.6867	15.5443	10.7353	16.7154	21.1415	20.671	13.6587	19.104	11.5854	17.9139	25.7617	11.4584	9.67765	18.7674	15.9021	15.9909	1.00558	0.970105
Arf1	231.301	229.294	182.128	175.206	258.827	216.729	205.05	225.721	228.536	216.125	182.549	207.11	220.825	201.19	217.17	207.181	215.532	210.086	0.974731	0.627992
Arf2	10.5386	16.914	7.41782	7.63529	22.0989	7.93396	7.21497	11.3181	5.46104	7.50023	8.37674	9.09079	11.8214	8.43393	7.45236	7.57066	11.3839	8.21339	0.721489	0.152437
Arf3	34.7499	38.2638	38.298	34.0332	50.6456	34.4622	36.3992	48.1623	30.6621	35.5918	42.8144	39.8714	42.6219	32.5935	30.9079	41.88	39.3768	37.1179	0.942634	0.456231
Arf4	94.4312	102.255	65.3001	67.3019	87.6791	81.6779	81.8255	88.1487	73.0368	63.5357	78.2972	76.789	87.6972	73.1184	81.8434	83.0513	83.5775	77.1711	0.923348	0.240468
Arf5	139.77	121.378	133.647	106.158	100.707	104.142	114.231	116.281	108.248	119.93	115.233	134.297	133.949	108.8	123.063	130.797	117.039	121.79	1.04059	0.45764
Arf6	20.8743	20.2505	14.826	15.582	23.7963	18.4921	24.475	20.3452	16.9669	22.0998	16.1085	23.7355	26.2382	17.5989	18.3042	20.5856	19.8302	20.2047	1.01889	0.834798
Arfgap1	24.9517	29.9515	21.1993	20.2633	20.1701	21.7086	20.7053	26.5875	17.0885	17.0258	18.2312	26.001	20.5506	13.5692	13.8536	19.014	23.1922	18.1667	0.783314	0.0189
Arfgap2	73.6076	76.4987	67.2923	66.0561	50.8881	66.0653	66.6797	68.2764	66.5663	62.4492	62.254	73.9977	69.7218	56.6617	68.4348	60.555	66.9205	65.0801	0.972498	0.588949
Arfgap3	14.2205	12.5842	7.61125	7.2389	11.0109	7.86248	7.89731	12.8524	6.14215	6.43479	10.4423	10.7732	7.72547	7.82171	7.17775	9.04986	10.1597	8.19591	0.806705	0.120398
Arfgef1	19.6672	21.0702	15.2128	19.5365	19.2552	21.9843	19.4189	25.2319	19.5576	20.3909	16.8351	18.3154	24.6972	19.3441	18.683	24.0576	20.1721	20.2351	1.00312	0.964762
Arfgef2	11.2486	15.8725	10.5223	11.7502	10.8566	15.7148	12.0809	14.5864	9.8396	15.3697	10.2627	11.3563	16.1606	12.4453	12.5279	13.7751	12.829	12.7172	0.99128	0.921938
Arfip1	11.5123	9.61417	8.501	9.56063	11.4958	11.6406	9.79893	14.1135	8.68414	10.053	10.0994	10.3335	11.943	10.1061	11.4484	12.6862	10.7796	10.6692	0.989761	0.888394
Arfip2	23.0651	29.99	17.5533	14.2702	13.7002	13.8359	15.1906	19.7252	7.88141	15.5595	12.4835	16.8242	12.8859	10.3619	13.3044	10.6934	18.4163	12.4993	0.678707	0.0252089
Arfrp1	15.2449	15.9497	10.8221	12.8545	12.3776	10.4459	12.8639	13.3253	7.50436	11.5404	9.59324	15.0366	14.3458	11.1569	11.7325	9.23477	12.9855	11.2681	0.867745	0.15014
Arg1	827.393	1419.35	686.589	768.078	539.731	1983.83	1781.32	1151.05	1670.24	1560.07	287.569	369.855	859.382	1851.09	2054.94	1136.69	1144.67	1223.73	1.06907	0.798224
Arglu1	42.8947	47.4055	37.4373	32.6647	37.6067	25.2723	26.3766	39.9969	21.5036	27.8068	30.0207	38.7243	31.4798	23.0814	22.3287	28.9267	36.2068	27.984	0.772893	0.0310842
Arhgap1	12.6889	2.26613	6.03484	3.98281	16.4006	8.49557	5.63774	4.8341	8.65982	6.46644	9.87083	12.4461	8.45543	2.53109	2.90708	3.19467	7.54258	6.81643	0.903727	0.738335
Arhgap12	10.3053	13.0182	9.06193	10.0892	11.2203	9.93532	9.04947	11.5913	5.46104	8.29139	8.85028	10.2953	10.9596	6.92624	7.31979	11.4228	10.5339	8.6908	0.825034	0.058643
Arhgap17	13.693	15.3711	10.7544	8.93773	21.8674	6.84138	6.05162	12.6632	4.62181	7.58462	10.3362	12.513	13.3523	5.37286	6.66641	11.053	12.0225	8.93752	0.7434	0.179343
Arhgap18	11.2587	24.4163	9.57451	10.042	13.2483	13.7338	6.45432	15.6583	6.7746	8.69225	9.63406	13.5263	12.9467	8.15066	6.93155	10.4161	13.0483	9.63403	0.738337	0.137063
Arhgap19	6.15679	13.4907	3.34624	2.42555	9.84255	2.36896	0.850135	5.15987	1.15545	4.49381	3.69034	5.5061	6.1236	2.53109	2.04537	3.12277	5.4551	3.58357	0.656921	0.280745
Arhgap21	8.46939	12.6807	8.89752	9.25862	21.4486	11.3444	6.8682	11.7069	8.84226	9.42012	7.65826	8.2687	10.4628	8.70805	6.81792	11.0632	11.3343	8.90517	0.785684	0.182623
Arhgap23	9.56483	9.41166	4.52613	4.1055	4.84963	5.36078	4.87709	11.5913	3.11364	5.61198	4.00875	4.63621	4.26827	4.23067	3.93924	5.6292	6.78587	4.42975	0.65279	0.0586756
Arhgap24	9.5344	6.05587	5.91879	5.03986	3.92379	6.41252	4.45203	7.44031	1.89738	3.23849	6.31113	7.29367	6.03235	4.53221	3.71198	6.24554	6.09719	4.90784	0.804935	0.212602
Arhgap27	5.29464	12.2467	7.9981	7.26721	29.2962	5.39142	3.21038	10.4143	2.71227	2.92203	5.9274	4.66489	6.20471	16.5389	7.98264	5.98873	10.1399	6.6177	0.652641	0.310419
Arhgap29	22.5174	27.3478	19.6616	23.6703	13.8986	17.5834	12.9198	28.7419	15.1182	18.7558	13.8551	19.4338	24.7479	13.1854	14.971	24.109	20.7926	18.022	0.866752	0.307726
Arhgap30	8.00281	10.0288	3.90717	3.8318	36.4163	2.71613	0.906065	4.28763	1.26492	2.75325	5.74778	5.78331	9.12457	2.90573	2.55672	2.55779	8.76209	4.08676	0.466414	0.297366
Arhgap35	21.6248	15.6411	16.9923	19.1779	15.2543	23.8734	20.3697	25.978	17.9764	20.1061	18.1823	21.6516	27.1405	17.9552	18.5409	27.7865	19.8639	21.1674	1.06562	0.52311
Arhgap4	12.1513	12.2564	6.3153	5.34187	51.7478	3.1552	2.46092	6.71519	3.91638	4.64149	7.43782	9.27242	13.6869	3.18899	3.9203	4.45816	12.518	6.3153	0.504498	0.324335
Arhgap42	19.5252	14.86	12.9884	15.6103	6.49189	17.42	16.1638	18.916	12.2356	12.1523	11.9854	13.2395	14.6601	12.1712	11.9787	18.4284	15.247	13.3564	0.876004	0.279913
Arhgap5	8.62153	9.2188	5.95747	8.20157	6.39269	11.273	13.8706	11.5808	8.33143	9.91591	5.64981	7.05469	14.0823	9.24717	7.62281	13.4875	9.38956	9.42394	1.00366	0.981118
Arhgap9	7.79995	10.1542	4.41008	3.45428	20.6771	2.49149	0.626416	3.96186	3.15013	3.01697	5.60082	7.17896	8.94208	2.0468	2.69876	2.61943	6.69691	4.40674	0.658026	0.370594
Arhgdia	159.519	180.943	154.991	113.51	356.36	134.071	79.4205	179.419	115.034	123.084	152.537	162.487	133.989	119.309	113.329	118.449	169.779	129.777	0.764389	0.220273
Arhgdib	30.4289	39.5753	22.7951	14.2513	327.637	14.132	4.17238	20.9653	15.9696	15.4013	24.4689	27.7312	56.7447	12.2351	9.85757	15.6652	59.2446	22.2592	0.375717	0.372261
Arhgef1	40.6632	52.1788	32.9692	29.1349	53.7427	28.2335	28.4795	45.6612	20.5063	29.7794	29.4084	35.9999	37.3398	22.789	23.1241	31.4434	38.8829	28.7988	0.740654	0.0409164
Arhgef10l	14.1089	13.4136	13.4913	12.6091	14.4166	16.1845	9.69826	17.2556	7.21246	7.62681	11.9283	16.9771	16.7182	6.03076	4.21385	13.9292	13.8972	10.5796	0.761273	0.117537
Arhgef11	13.4597	16.3451	13.0755	12.0145	11.2203	15.0102	11.5663	16.7512	10.5815	12.4898	10.0749	12.6277	15.4712	9.75887	9.27047	14.7407	13.6803	11.8769	0.868173	0.129905
Arhgef12	22.5276	18.8523	17.089	20.5464	17.7452	21.9231	19.6985	27.5544	17.3926	19.8529	16.5902	18.0382	25.5995	19.5817	15.8138	22.938	20.7421	19.4759	0.938955	0.460367
Arhgef16	7.03923	6.6441	13.2786	11.3916	7.81452	5.69775	4.17238	10.7086	6.79893	5.69638	10.3444	8.61284	8.99277	9.28372	7.77432	9.28613	8.34334	8.34868	1.00064	0.996615
Arhgef18	14.5045	9.70096	10.7254	9.90983	11.7163	8.56704	9.98909	13.0941	9.66932	9.32518	9.83818	12.9049	13.5449	8.36083	8.45611	10.4263	11.0259	10.3157	0.935591	0.477917
Arhgef19	33.7964	16.3451	44.2361	40.6586	24.3914	26.0177	24.3407	37.6324	32.4378	20.3698	45.3699	46.8974	44.0007	28.2532	30.6238	26.7079	30.9273	34.3326	1.11011	0.495913
Arhgef2	14.3016	15.3615	10.1064	8.73953	32.9995	7.70932	2.7965	15.6267	3.78259	3.82923	11.4547	10.9931	7.75588	9.65835	5.53009	9.35803	13.4551	7.79525	0.579351	0.129323
Arhgef26	6.12636	9.54667	10.9672	14.7515	10.4598	20.0749	25.7054	18.6638	23.705	20.5597	5.56816	5.83111	10.7771	18.7228	23.3987	11.3611	14.5369	14.9905	1.0312	0.899266
Arhgef3	16.5128	14.6864	16.3153	18.4229	21.8564	20.2484	30.0791	22.4155	15.7385	17.5111	20.7622	16.3845	20.1856	43.0834	25.0464	21.1814	20.0671	22.4866	1.12057	0.512613
Arhgef40	9.09825	11.4271	8.89752	8.46583	5.05905	6.72906	4.79879	11.7069	5.83808	7.05718	7.18473	7.56132	10.2297	5.58302	3.41843	8.79306	8.27281	6.95818	0.841091	0.284415
Arhgef5	19.0485	17.8783	13.6461	13.9681	11.9036	12.968	12.629	19.4099	11.7491	14.6101	13.0223	16.633	14.356	12.3539	11.4484	15.7782	15.1815	13.7439	0.905308	0.283101
Arhgef7	23.623	20.1444	12.679	11.9956	18.2853	13.1109	12.5171	17.7916	11.3113	11.6776	9.47078	12.2836	12.3689	17.7359	13.6548	12.4294	16.2684	12.6165	0.775525	0.0606316
Arhgef9	2.84004	6.61517	7.90138	6.54993	2.12722	4.00272	6.68922	6.2528	2.91904	3.61825	5.38038	5.05681	4.36965	5.86629	4.11916	6.89269	5.37231	4.77778	0.889335	0.506651
Arid1a	18.5819	17.1069	13.8008	13.4962	15.3425	10.2621	11.2307	20.7025	7.52869	11.8042	10.4015	11.7196	16.4851	9.07355	8.73072	14.6996	15.0655	11.3054	0.750416	0.0411026
Arid1b	5.20335	6.41266	4.27468	4.53021	5.02598	5.75901	5.14556	6.82028	4.58532	4.73643	4.12305	4.48326	6.42775	4.3586	3.26692	5.85519	5.39647	4.72957	0.876419	0.177177
Arid2	5.47721	5.49657	3.99421	5.03986	5.55503	5.13614	3.88154	6.90435	3.51501	3.63935	3.91894	4.30164	5.24156	3.39002	3.49418	5.45457	5.18561	4.11941	0.794392	0.0312644
Arid4a	7.57681	12.9893	5.42555	4.86998	7.78145	4.12525	6.11874	8.70137	3.22311	5.45375	4.9395	5.17152	8.06004	3.59104	3.44684	5.999	7.19855	4.9856	0.692584	0.0794206
Arid4b	4.58463	9.05487	4.31336	5.13424	3.78051	4.85023	3.97103	8.4912	3.42987	3.20685	3.18414	3.0685	5.24156	4.03878	2.77451	6.47153	5.52251	3.92697	0.711084	0.0883255
Arid5b	10.5284	20.858	12.1761	15.1668	9.50087	21.678	20.8954	18.6533	11.5545	13.7451	6.67853	8.20179	13.5246	12.0707	15.1415	28.6185	16.1821	13.6919	0.846114	0.413059
Arih1	18.0241	22.9891	13.5494	15.6387	17.2713	19.1865	17.9423	21.4171	14.2911	17.0153	13.406	14.5491	19.9727	14.0626	13.7873	19.4043	18.2523	15.8111	0.86625	0.106549
Arih2	18.8457	19.8937	22.4179	21.6695	20.2472	21.5963	21.4771	27.2706	20.8103	27.5325	18.0026	18.5544	22.0105	19.7462	19.3174	21.8799	21.6772	20.9817	0.967915	0.626072
Arl1	102.191	88.649	81.2286	75.9943	111.453	96.8209	79.8344	109.377	95.1485	103.115	82.8285	83.968	96.7204	96.4739	89.5798	102.836	93.1935	93.8337	1.00687	0.91083
Arl10	8.18539	7.46376	5.31917	4.19044	12.6421	3.42069	3.64663	5.12835	3.52717	3.56551	7.09492	7.46573	6.45817	3.73724	3.01125	5.1464	6.24957	5.0008	0.800183	0.344429
Arl14ep	8.26653	7.90734	5.92846	7.03126	5.49992	4.99319	6.07399	7.29318	3.42987	5.16893	6.36828	7.54221	7.23882	5.36372	5.71947	7.17004	6.62423	6.00017	0.905791	0.34571
Arl2	13.1047	16.7404	18.2689	11.7597	20.3905	8.20966	9.54165	16.0576	10.1437	19.7369	12.3692	12.8571	12.7338	11.3762	10.3405	11.7515	14.2591	12.6636	0.888104	0.407218
Arl2bp	7.49566	7.02018	7.63059	6.46499	22.6279	8.07691	5.63774	10.8032	5.2786	6.88839	7.31536	9.36801	8.07017	7.54759	3.66463	6.56398	9.46965	6.83709	0.722001	0.233222
Arl3	25.1039	15.0047	18.6268	20.1594	18.0208	21.1879	19.8999	16.8142	26.8673	18.0069	17.97	19.1375	21.7165	18.3024	20.0276	19.0961	19.3522	20.1405	1.04074	0.609555
Arl4a	13.409	6.94303	8.25922	8.15438	7.06503	19.4724	12.4053	15.0803	17.5507	8.6395	7.69909	11.2416	7.47201	11.4219	5.05662	9.59429	11.3486	9.83447	0.866581	0.478161
Arl4d	57.3788	31.099	26.9827	21.1032	12.3004	109.36	47.6188	105.667	108.552	101.237	22.6645	25.6091	22.6593	58.0232	21.6942	70.2212	51.4387	53.8326	1.04654	0.898737
Arl5a	27.4368	29.1222	22.1954	26.9736	26.6068	25.068	22.4838	28.0167	24.5078	17.8908	23.4402	23.6017	27.5562	27.3943	29.2318	25.3006	25.9879	24.8654	0.956806	0.474916
Arl6ip1	95.1615	91.9759	97.0797	112.227	69.6032	101.12	144.534	111.731	88.9091	117.43	73.6026	90.4013	116.217	76.1886	78.122	120.935	102.929	95.2257	0.925159	0.469257
Arl6ip4	45.2681	40.3949	47.2826	43.188	40.3511	35.616	44.6097	44.2005	37.9354	35.6129	43.0512	44.565	37.9683	35.1246	39.9416	36.8261	42.6139	38.8781	0.912335	0.0538642
Arl6ip5	63.6472	50.8577	42.3503	46.0383	74.7394	39.5881	42.7305	55.0141	39.0543	47.5542	59.0291	60.4046	49.9925	38.2496	46.5702	42.5374	51.8707	47.924	0.923912	0.462623
Arl8a	27.0108	29.7297	28.4527	26.7094	65.1724	16.9503	15.2241	30.066	16.0061	20.3804	27.2203	29.5857	28.3166	20.0112	14.1472	25.5368	29.9144	22.6505	0.757178	0.242293
Arl8b	34.3847	33.1337	26.209	30.8998	35.8101	27.7433	35.0122	37.2751	33.5933	38.4611	27.0325	30.0446	39.844	32.2463	30.87	39.1784	32.5585	33.9088	1.04147	0.546427
Armc1	22.2638	13.9729	15.5997	17.6489	14.4828	17.2566	21.7008	22.4996	15.775	19.547	15.3329	18.0095	18.0869	19.6639	21.4291	20.1336	18.1781	18.4972	1.01755	0.830184
Armc10	8.27667	12.2082	9.01357	7.9373	11.573	6.80054	5.86146	9.52107	6.51919	7.19431	7.33169	10.1041	9.3172	6.88055	4.09075	6.75915	8.89897	7.27461	0.817467	0.129654
Armc5	9.56483	7.3384	5.26114	5.98365	9.0159	6.00408	7.33801	7.58743	5.75294	5.9601	6.59688	7.52309	7.34021	6.28661	6.23082	6.31744	7.26168	6.50101	0.895249	0.216781
Armc6	7.2218	7.51197	4.49712	3.64304	5.61014	3.74744	4.3961	4.69748	4.14747	4.44106	4.8252	4.29208	5.32267	2.96056	4.40324	3.88292	5.16564	4.2844	0.829404	0.160215
Armc8	7.2928	9.72989	5.48358	6.66318	6.17226	6.40231	5.2686	8.58578	5.09616	7.01498	6.801	7.80986	7.41118	6.13127	7.65122	7.86855	6.9498	6.97303	1.00334	0.971637
Armcx3	10.6298	14.9275	4.05224	4.31314	7.28547	4.0742	2.48329	6.54705	2.9312	3.50222	5.60899	8.20179	8.2628	5.49165	4.46005	5.54702	6.78909	5.50072	0.810228	0.445725
Armt1	11.9281	11.2824	8.84916	8.06	7.18627	6.62695	8.36712	9.74176	7.24895	11.6248	6.2948	9.3011	9.53011	6.58815	10.1416	8.52598	9.00523	8.65694	0.961324	0.714139
Arnt	21.848	18.3894	15.8221	13.987	19.6851	19.5235	12.9422	21.5327	13.0019	16.8254	12.9733	17.436	17.4076	18.3116	15.9842	17.432	17.9663	16.1715	0.900105	0.223379
Arntl	22.4971	1.84183	2.92071	3.06733	11.573	3.12457	1.1969	4.10898	1.11897	0.601284	4.07407	12.427	5.77889	0.603076	0.539752	1.85928	6.2913	3.37528	0.5365	0.346179
Arpc1a	61.2636	69.7389	62.6405	58.8738	53.5994	58.1824	60.1247	65.2603	56.4834	60.1495	60.8089	59.592	61.0839	57.0638	54.0036	55.347	61.2105	58.0665	0.948637	0.137585
Arpc1b	83.142	127.761	84.8262	58.0433	300.324	56.9877	29.2178	82.6946	44.4181	47.7968	101.705	96.4236	99.6302	62.1625	61.1056	63.1642	102.875	72.0507	0.700373	0.350339
Arpc2	166.659	177.134	140.581	135.746	307.5	146.426	133.594	168.1	112.115	127.525	142.47	161.522	157.348	130.438	134.322	145.198	171.968	138.867	0.807521	0.153128
Arpc3	165.888	143.914	134.884	137.294	249.602	128.465	140.518	142.995	129.751	135.721	139.441	150.94	145.669	120.213	137.864	145.743	155.445	138.168	0.888853	0.265705
Arpc4	41.0588	37.5406	39.2651	34.7033	96.188	26.0994	32.4729	37.212	33.9338	28.9038	36.1196	40.1295	35.3121	32.7489	29.7053	35.3777	43.0675	34.0288	0.790127	0.286523
Arpc5	59.8537	71.3589	61.0544	56.4766	181.806	44.8468	45.4039	60.2581	54.1725	49.453	61.854	65.4231	78.2077	49.2695	49.7234	51.7311	72.6323	57.4793	0.791374	0.38087
Arpc5l	48.3516	34.3294	39.5843	41.9611	36.769	35.2586	40.7282	36.1296	40.1125	37.0264	37.1075	45.3393	34.937	33.3793	37.7069	37.35	39.139	37.8698	0.967574	0.549897
Arpin	8.77368	12.3046	11.7892	10.0231	8.89466	6.88222	6.01806	9.39496	6.84758	4.91576	11.5854	10.4482	10.3006	6.30489	6.15506	7.7042	9.26006	8.03271	0.867458	0.304396
Arpp19	26.0675	25.9014	27.2922	24.5669	19.663	27.0286	20.5822	28.3846	20.1657	21.1082	25.4894	29.8916	26.2179	23.7027	25.018	26.2662	24.9358	24.7325	0.991846	0.898722
Arrb1	10.2951	11.2053	5.68668	4.45471	16.0809	4.27842	2.69582	8.66985	2.31091	3.73429	7.20922	6.93998	6.37706	4.42256	4.2612	5.45457	7.92085	5.08872	0.642446	0.129834
Arrb2	45.3188	51.6388	28.0272	20.8673	118.066	17.9816	11.7229	27.5018	16.5655	20.6546	27.2938	32.788	38.972	14.9307	15.6623	17.7094	40.1406	23.0721	0.574781	0.209951
Arrdc1	9.08811	7.55055	9.02325	6.75756	16.7092	7.18856	3.06496	8.9641	4.74344	6.69852	7.75624	10.6776	8.80014	5.94852	5.94674	4.28353	8.54328	6.85684	0.802601	0.301348
Arrdc2	11.5427	15.0915	15.4449	13.8738	7.73736	41.4771	61.5453	14.5548	9.70581	10.2007	10.2464	15.4094	11.6592	35.4901	20.5579	8.60816	22.6584	15.2347	0.672364	0.337239
Arrdc3	35.6019	79.7195	83.54	83.403	17.635	30.5105	65.4604	54.9511	24.0699	31.3512	82.9183	98.5266	97.1361	32.4656	37.2239	130.622	56.3527	66.7892	1.1852	0.549716
Arrdc4	8.90554	13.5871	9.14897	10.0797	16.092	14.3363	9.36268	14.4497	11.1775	9.00871	7.33985	10.2953	8.06004	9.64008	6.04143	9.28613	11.9952	8.85612	0.738302	0.0221729
Arsa	26.5543	12.4107	63.2691	59.8648	29.208	43.9176	52.0596	80.1094	12.8316	15.6017	64.0012	44.565	50.3169	32.2463	15.2077	70.5191	45.9242	38.1612	0.830961	0.501795
Arsb	14.7682	15.8243	14.207	16.2993	13.5459	15.5207	15.5485	19.3469	16.1155	15.4013	17.872	17.8279	20.9054	16.7856	16.7796	19.6303	15.6326	17.6647	1.12999	0.039698
Arsg	13.1656	13.6836	17.1471	12.6468	15.2874	8.39346	11.4656	16.0156	8.42873	6.71961	15.9942	16.6521	15.086	11.2848	7.13987	15.244	13.4756	12.0687	0.895592	0.442968
Arvcf	24.7184	32.2851	19.9227	13.9587	11.0439	20.9836	8.09866	20.1981	7.3949	10.7598	13.3326	17.7514	10.9698	13.1672	7.14934	14.7921	18.9012	11.9146	0.630365	0.0441074
As3mt	36.5553	30.5493	36.2381	38.1576	41.9162	41.7631	34.1061	29.4354	90.5267	61.7951	43.8758	46.4481	45.2781	71.4554	68.397	32.7583	36.0901	57.5668	1.59508	0.0144452
Asah1	32.9444	57.849	37.2439	32.2306	83.8876	38.1586	19.9223	36.8757	27.5241	26.9628	36.2584	34.6808	45.0652	25.7861	24.2036	28.3001	42.389	31.0976	0.733625	0.163211
Asah2	5.10192	8.71736	5.19344	6.59712	5.59912	12.3655	6.4655	8.69086	7.50436	8.207	7.27454	8.08708	10.9393	6.82572	7.67016	7.87883	7.34136	8.04838	1.09631	0.487026
Asap1	8.24624	10.3085	7.31144	6.45555	14.4938	7.16813	4.49677	9.58412	4.39072	4.91576	7.13574	7.1694	8.41488	7.08158	3.34267	8.18699	8.50806	6.32972	0.743967	0.108955
Asap3	10.64	9.55631	5.73503	5.21918	3.6262	5.68754	3.49003	11.3181	3.41771	3.27014	5.39671	6.35686	6.49872	3.28951	3.82561	7.05705	6.90905	4.88904	0.707629	0.13427
Asb13	42.2962	24.156	32.3696	38.4973	19.641	27.4268	32.2828	34.816	22.7685	24.8109	35.1725	40.7795	37.3702	25.4754	23.6544	32.2035	31.4357	30.2794	0.963216	0.753589
Asb2	3.05304	3.11472	1.09285	0.802225	48.849	0.612661	0.514556	1.40819	1.47168	0.801712	0.889926	1.46256	6.66094	0.657901	0.42612	0.749875	7.43091	1.64009	0.220712	0.363661
Asb6	12.9019	8.34128	10.7737	8.27707	13.7443	6.36146	10.2464	12.9049	6.23945	9.29353	10.1239	11.1078	9.91536	7.74861	8.66443	7.3344	10.4439	8.80344	0.842928	0.161272
Asb8	18.2979	15.7665	15.6384	16.5447	16.8084	13.9074	18.3115	18.8635	14.7168	18.893	15.3247	18.2007	17.3975	11.8148	16.0505	18.3976	16.7673	16.3495	0.975081	0.691268
Ascc1	13.7843	15.0722	15.3772	15.2234	13.4908	16.0926	19.3853	17.6865	22.1482	17.9119	14.2388	17.5889	16.1099	15.9632	13.7211	18.9626	15.764	17.0806	1.08352	0.287138
Ascc2	22.4261	18.669	17.7757	17.5546	16.4447	19.3907	15.6939	22.8359	11.3356	15.0427	15.0389	18.9559	20.2667	15.2414	16.9406	18.5414	18.8488	16.4204	0.871163	0.0975274
Ascc3	5.9235	5.83407	4.7389	5.00211	5.68729	7.64805	4.87709	7.34573	4.4637	5.27442	4.44963	5.04726	6.76232	4.80633	4.88617	7.01596	5.88209	5.33822	0.907538	0.316915
Asf1a	7.8101	9.46952	6.96328	7.38047	4.27649	7.24982	7.70715	9.01664	5.16913	5.8968	5.91107	6.61496	6.67107	5.70181	5.39752	7.85828	7.48418	6.15258	0.822078	0.0588387
Asgr1	662.286	680.407	739.452	725.145	348.126	720.387	790.458	747.33	1160.07	781.49	559.617	691.35	708.432	644.697	756.978	654.086	676.699	744.591	1.10033	0.415468
Asgr2	237.66	187.279	282.254	259.147	101.28	264.036	318.365	261.399	354.59	261.58	212.113	282.541	277.265	204.827	208.458	250.684	238.927	256.507	1.07358	0.56285
Ash1l	5.73078	7.34804	4.45843	5.27581	5.19131	6.12661	5.06725	7.69252	4.3664	5.90735	4.0659	4.29208	6.94481	4.40428	4.28961	5.85519	5.86134	5.0157	0.855726	0.147324
Ash2l	11.1167	10.3374	12.031	10.7498	11.9698	11.0585	10.6379	14.145	11.1775	10.1163	11.2915	13.6601	12.9974	8.21463	10.8897	13.1793	11.5058	11.4408	0.994355	0.934355
Asic5	14.9	6.4223	23.5591	31.8153	5.04802	30.9598	125.697	31.6423	19.0832	29.4946	21.3827	18.0478	26.1977	30.6198	19.4595	56.8159	33.7555	27.6376	0.81876	0.681816
Asl	291.945	376.341	219.469	197.413	167.588	554.06	608.507	341.634	769.824	755.951	147.989	209.92	214.265	606.073	641.386	284.213	344.62	453.703	1.31653	0.340491
Asna1	47.7126	43.934	44.5746	39.9225	48.353	44.5711	41.6678	45.6402	40.1125	43.7882	39.3364	45.3297	44.7205	41.1645	40.8696	42.3628	44.547	42.2105	0.947551	0.0876058
Asns	16.7968	7.36733	28.2496	26.6244	35.4464	23.2607	10.7721	28.5527	24.2037	7.67956	16.0432	8.15399	1.86547	7.52018	6.5149	17.432	22.1338	11.1766	0.504958	0.0238293
Asnsd1	27.6193	25.0335	27.5243	31.1263	29.8252	27.7127	31.2089	29.8033	30.6864	21.5196	25.8568	30.7519	30.1009	29.3588	26.3153	25.8553	28.7317	27.5556	0.959068	0.407397
Aspa	10.9037	8.87165	5.82207	9.67389	3.6262	15.051	17.6627	9.00613	11.1653	12.5848	5.47019	4.74136	9.32734	15.8627	15.0657	11.7823	10.0772	10.75	1.06676	0.759887
Aspdh	128.146	92.5738	115.726	97.475	28.2601	113.873	152.308	112.204	92.3268	134.371	76.6235	117.874	129.194	123.302	133.839	118.265	105.071	115.724	1.10139	0.483898
Aspg	124.079	198.706	133.231	105.695	8.35459	185.33	255.712	230.849	86.063	196.103	28.7471	66.9908	153.627	108.033	102.543	179.456	155.245	115.195	0.742026	0.268515
Asph	17.8821	19.913	10.3289	11.4671	12.3004	12.7331	10.3135	15.385	10.3869	11.5088	9.56875	12.1593	13.1394	11.1386	8.62656	13.0663	13.7904	11.1993	0.812111	0.0921772
Aspscr1	86.2661	67.6271	84.5748	87.9049	48.0003	75.9904	97.2958	87.1188	90.6605	86.5744	76.3132	101.308	82.3137	68.4309	76.7205	78.2233	79.3473	82.5681	1.04059	0.630598
Asrgl1	7.32323	8.57272	6.20892	7.01239	14.8575	11.518	7.11429	9.6787	11.6762	9.94756	6.27847	7.79074	10.9698	9.59439	9.28941	10.2106	9.03572	9.46964	1.04802	0.723778
Ass1	2190.28	2636.92	1475.84	1732.18	951.277	3409.12	2654.21	2380.68	2834.47	3901.26	917.098	1451.47	1664.81	2569.77	3080.82	1726.47	2178.81	2268.27	1.04106	0.843672
Asun	10.9443	7.03946	7.31144	8.26763	6.94379	8.08712	8.0651	7.98677	5.5705	6.16052	7.00511	6.84438	9.59094	6.03076	8.39929	7.74529	8.0807	7.16835	0.887095	0.184589
Asxl1	10.4371	16.2004	10.6287	9.9759	16.4116	10.1497	9.04947	15.7739	8.68414	11.5299	8.79313	10.8688	13.4942	9.1832	6.68535	10.5085	12.3283	9.96841	0.808576	0.104862
Atad1	30.6825	23.2592	24.091	26.917	24.689	30.2348	29.7883	34.7845	25.8092	28.8722	23.0891	24.7392	28.641	26.2064	25.6808	31.6386	28.0558	26.8346	0.956471	0.487389
Atad3a	39.8619	42.2078	50.2323	42.3952	24.8103	54.9965	58.2231	58.2088	47.0938	46.0879	33.3518	36.7933	36.3766	49.0045	44.9793	49.9746	46.367	42.9577	0.926472	0.476895
Atat1	30.4594	17.0779	21.4798	18.7437	9.88663	8.71	16.3651	18.0018	6.87191	13.4814	16.2146	23.812	19.9017	9.22889	9.20419	11.8953	17.5905	13.8262	0.786005	0.25384
Ate1	10.9747	11.2921	9.86464	11.2783	9.20328	10.4459	11.9802	15.1118	10.0585	11.2662	9.28299	11.3372	12.8149	10.033	9.33676	12.1624	11.2689	10.7865	0.957195	0.548306
Atf1	21.4017	19.4791	12.2534	15.3272	15.0008	20.371	14.8214	23.046	15.5682	17.0786	16.631	15.6006	18.6344	15.2779	14.3555	19.24	17.7126	16.5483	0.934267	0.452083
Atf2	9.45326	8.56307	7.94007	9.63613	8.56401	8.81211	9.65351	11.4442	6.66514	8.59731	7.95219	9.32022	9.87481	8.5253	7.28191	11.207	9.25829	8.67799	0.937321	0.379989
Atf3	9.82855	15.5447	6.18958	5.02098	26.695	29.6936	2.14771	67.5092	35.5271	39.094	7.48681	7.69515	6.00194	26.5902	6.69481	65.7014	20.3287	24.3489	1.19776	0.715028
Atf4	210.447	149.352	154.478	148.279	130.378	165.817	140.272	169.446	127.282	98.368	126.933	150.949	98.5859	127.514	101.426	129.205	158.559	120.033	0.757025	0.00364849
Atf6	17.9835	15.7761	12.0407	13.232	19.0679	16.2661	11.2979	16.2363	16.5777	13.4287	11.765	12.6564	14.7514	16.5846	13.1245	16.5178	15.2375	14.4258	0.946724	0.511917
Atf6b	28.6032	25.5639	15.4062	13.2792	25.3724	14.1525	16.3875	22.4996	12.9532	13.935	15.7737	17.847	17.3975	13.4596	15.3782	16.9287	20.158	15.4591	0.766896	0.0665063
Atf7	10.0111	12.7867	9.24568	10.0986	9.55598	8.32198	9.01591	12.2008	4.4637	7.36309	8.12364	8.03928	10.1891	6.99934	6.37286	10.7859	10.1546	7.79211	0.767347	0.0213149
Atf7ip	7.67824	8.13878	6.14122	7.05958	7.28547	6.1164	5.58181	9.9099	4.25693	6.04449	6.21316	7.39882	8.60751	4.83375	3.74038	8.66979	7.23892	6.2206	0.859327	0.241051
Atg101	46.8606	26.615	46.1607	43.6316	31.0817	43.9278	39.7438	55.1928	44.3451	44.1786	44.9699	50.8454	41.2735	33.1326	31.6465	37.6273	41.6517	41.0023	0.984409	0.872189
Atg12	22.0204	24.2717	18.5978	20.3954	19.0017	23.0565	25.1237	24.2651	19.5211	19.2833	16.7208	18.0478	22.3957	22.3412	15.8517	19.394	22.0915	19.1945	0.86886	0.0322924
Atg13	29.6581	26.1135	23.7719	24.2649	20.2141	29.4179	31.7235	35.951	20.5063	20.8867	24.82	27.2341	21.5543	23.8581	17.6129	28.3925	27.6394	23.1081	0.836058	0.059832
Atg14	9.3924	10.7906	12.118	10.7876	7.50591	11.6916	12.45	10.2987	10.995	14.0194	8.03383	9.68346	12.7845	8.09584	7.61334	12.0494	10.6294	10.4094	0.979302	0.834043
Atg16l1	20.7525	24.0788	22.06	18.2247	14.2513	15.776	19.2735	22.8148	20.4576	18.2284	17.0147	17.1683	17.803	15.5246	21.6848	16.4767	19.654	18.0448	0.918124	0.280011
Atg16l2	19.0891	9.04523	14.9324	11.2595	8.56401	7.43362	6.57736	9.99397	6.58	5.22168	12.9815	13.0483	8.36419	5.37286	4.78201	10.5496	10.8619	8.36252	0.769896	0.215131
Atg2a	20.8438	22.5745	26.3541	25.3314	20.5448	23.9448	31.455	33.3448	18.9981	28.1654	18.6231	24.1752	22.9534	23.1636	16.685	24.5918	25.5492	22.1694	0.867717	0.136653
Atg2b	5.9235	6.73088	5.05805	4.86054	4.27649	7.78079	8.16577	6.89384	6.31242	9.21969	3.9516	6.43334	8.10059	5.39113	5.31229	7.00568	6.21123	6.46584	1.04099	0.74657
Atg3	79.9673	90.5101	75.7643	73.7197	58.0082	86.569	86.3559	79.689	91.524	69.3481	57.6493	56.1507	74.0509	90.3609	103.424	78.1822	78.8229	77.5863	0.984311	0.861394
Atg4a	12.2324	10.5881	6.52807	10.1175	10.9337	10.4561	10.9958	11.5073	7.97871	7.22596	8.20528	9.09079	8.59737	8.95477	8.79701	11.2584	10.4199	8.76354	0.841041	0.0423132
Atg4b	17.7401	20.3952	16.3347	14.138	17.8114	16.7563	14.6872	19.431	15.4952	15.7178	14.7858	16.8433	19.3137	13.1672	14.5828	16.826	17.1617	15.8415	0.92307	0.210266
Atg4c	9.13883	6.18123	6.35399	8.61684	9.50087	6.47378	7.43869	9.30038	7.60167	7.52133	9.3973	7.34146	11.1218	7.68465	8.6455	7.72474	7.87557	8.37981	1.06403	0.472577
Atg4d	22.345	18.9005	21.0929	22.0093	16.599	17.9203	19.9111	23.5925	30.0904	26.8996	20.5173	19.3478	20.4492	18.5948	22.1109	21.0068	20.2963	22.3771	1.10252	0.232629
Atg5	25.6009	21.0123	21.4991	25.2559	18.1861	30.7862	31.5445	26.9238	27.5363	28.5346	18.3619	22.0817	27.7894	27.641	28.5027	28.8856	25.1011	26.1666	1.04245	0.627402
Atg7	21.3307	17.2322	30.8222	27.1246	24.5678	27.6821	31.4215	32.9034	25.3227	19.4943	24.575	25.7047	28.5396	25.8866	23.304	32.6247	26.6355	25.6814	0.964179	0.688843
Atg9a	32.5285	27.5118	32.1858	30.3618	25.6259	31.6848	32.775	34.6899	28.9228	31.8364	22.885	24.6532	26.3801	29.4959	27.925	31.2893	30.9204	27.9235	0.903075	0.0702822
Athl1	27.1832	35.3998	29.12	26.6339	17.3044	22.4642	26.3654	29.467	15.2277	22.4796	26.7386	35.3977	31.3378	22.8347	22.9915	25.9067	26.7422	25.3643	0.948473	0.637301
Atic	22.629	23.0952	18.2883	18.8287	19.134	21.0449	20.9402	23.8552	12.4302	14.473	18.3537	19.7302	18.0058	21.199	21.2208	21.1095	20.9769	18.3153	0.873115	0.0782281
Atl2	30.926	35.178	26.3637	31.4378	24.8874	54.1592	60.7511	42.8133	61.2998	53.3877	28.7879	26.6702	37.9379	89.502	78.1598	43.1435	38.3146	52.3611	1.36661	0.158677
Atl3	26.9398	29.614	27.1761	33.2593	24.4135	32.0013	29.106	37.4748	19.6184	24.2096	29.7186	29.1555	31.8042	25.8409	25.0085	36.7233	29.9981	27.7599	0.925389	0.360409
Atn1	19.4847	23.0952	18.1045	17.1959	18.7372	13.2947	12.629	25.2319	11.7978	14.3042	16.1003	16.9198	16.1302	11.9336	8.28566	18.9421	18.4716	14.3017	0.774252	0.0519974
Atoh8	26.6963	20.2119	18.7718	15.4877	18.6931	27.1307	13.4008	32.8508	13.0505	14.2515	10.2219	10.4673	21.8787	16.1825	11.1833	20.5753	21.6554	14.7264	0.680033	0.0300566
Atox1	460.907	426.37	509.954	444.668	414.07	251.028	505.092	424.476	249.468	400.107	220.245	269.464	431.612	424.657	331.919	383.967	429.571	338.93	0.788997	0.0442858
Atp11a	8.75339	6.49945	4.05224	4.59628	11.4407	3.92103	1.25283	3.93033	5.55834	4.05076	5.31506	3.88103	7.82685	2.64988	2.92602	2.95841	5.55578	4.39579	0.791211	0.391025
Atp11b	17.7705	19.8841	13.0271	15.8746	15.629	14.4894	19.844	21.0283	13.4276	18.9774	11.7732	13.5358	17.651	14.2454	12.651	17.884	17.1934	15.0182	0.873485	0.143761
Atp11c	40.1561	31.099	38.3464	57.26	26.3754	48.727	49.1177	58.4926	26.5146	38.3556	36.7074	32.8167	53.0239	33.2331	33.7013	62.9484	43.6968	39.6626	0.907679	0.509123
Atp13a1	30.8752	23.1338	27.3502	24.0384	23.3664	25.6909	24.117	30.066	22.0023	21.2876	21.2439	25.265	24.6363	22.8895	22.5654	24.9205	26.0797	23.1013	0.885795	0.0332579
Atp13a2	23.7447	36.4123	17.1374	13.8077	78.2444	14.1218	10.1904	19.8723	14.8871	16.2558	17.5373	21.0111	26.3092	12.3722	12.973	14.9461	26.6914	17.0365	0.638276	0.267401
Atp13a3	25.0126	23.3845	13.3753	19.395	17.0729	30.3676	23.5241	33.9122	16.298	19.9584	14.8022	14.7785	25.0419	21.8661	21.9688	30.3545	23.2555	20.6335	0.887254	0.405956
Atp1a1	125.164	228.57	125.445	122.174	164.259	186.759	178.372	215.538	234.825	217.876	115.601	133.408	182.755	213.544	226.033	168.691	168.285	186.591	1.10878	0.40936
Atp1b1	36.7785	46.7594	29.6036	29.6729	15.7282	75.1633	73.492	61.7398	67.3933	42.6068	22.2563	25.2554	32.3719	89.9132	71.9101	45.0336	46.1172	49.5926	1.07536	0.768962
Atp1b3	39.2331	54.1267	22.3599	25.0011	61.3809	33.4819	23.3564	36.55	25.5902	27.9017	29.2369	30.7041	32.889	30.9488	31.7128	27.3859	36.9362	29.5462	0.799924	0.193037
Atp2a2	59.2046	31.4461	24.5165	27.7758	57.6996	46.552	36.3097	54.9826	41.5841	46.3094	29.2614	28.5724	45.7546	34.8505	34.1748	44.7152	42.3109	38.1528	0.901726	0.474389
Atp2b1	8.54039	10.7328	5.63832	6.62543	12.2674	7.3213	6.09637	10.1411	5.35157	7.09937	6.65404	7.70471	9.25637	7.30088	7.05465	8.17672	8.42038	7.32479	0.869888	0.272197
Atp2c1	15.4985	17.4733	10.9091	12.3259	18.8915	15.0204	12.3829	17.4973	10.9464	16.1925	10.5648	12.513	18.9791	11.4767	12.4806	16.9184	14.9999	13.7589	0.91727	0.425872
Atp5a1	603.102	513.784	561.134	570.033	386.284	672.273	795.917	699.746	689.197	771.711	479.695	555.8	598.866	638.539	659.898	686.054	600.284	634.97	1.05778	0.53494
Atp5b	990.645	923.51	1040.2	954.232	722.33	1403.65	1142.1	1170.11	1099.43	1285.2	817.499	903.468	1059.53	1172.91	1199.61	1196.48	1043.35	1091.77	1.04641	0.602823
Atp5c1	332.345	291.762	326.307	346.146	189.014	347.369	400.335	316.528	367.446	352.88	259.173	307.605	288.123	328.649	345.337	328.25	318.726	322.183	1.01085	0.892415
Atp5d	480.432	381.944	495.253	420.866	308.844	512.195	534.791	483.189	533.746	559.912	410.672	454.989	409.663	478.404	473.4	450.542	452.189	471.416	1.04252	0.568878
Atp5e	189.866	477.835	374.537	366.022	229.906	549.445	445.751	308.436	716.539	633.532	461.431	584.774	486.37	316.24	347.752	345.877	367.725	486.564	1.32318	0.102737
Atp5f1	276.741	288.849	271.684	273.974	177.706	335.054	345.86	291.549	298.034	329.219	200.225	241.284	279.131	302.625	307.63	306.144	282.677	283.037	1.00127	0.987955
Atp5g1	409.432	427.7	404.354	326.147	272.869	425.983	379.742	373.024	491.578	495.553	271.501	354.684	352.857	414.158	464.12	330.993	377.406	396.931	1.05173	0.584237
Atp5g2	358.686	327.991	359.363	340.738	286.139	371.916	377.024	369.136	378.843	363.049	350.623	338.482	317.048	351.338	354.124	363.895	348.874	352.175	1.00946	0.796607
Atp5g3	821.815	673.435	853.852	767.635	457.662	887.174	999.715	858.651	799.428	971.854	659.631	688.587	727.167	840.387	930.276	824.329	789.992	805.207	1.01926	0.831281
Atp5h	522.678	486.494	524.18	506.94	317.97	519.506	590.62	478.628	574.357	581.579	362.143	478.132	427.881	473.113	512.13	468.426	493.377	484.72	0.982454	0.8222
Atp5j	483.303	479.522	486.317	490.008	287.418	458.985	542.644	442.971	550.081	496.608	375.933	443.833	423.137	449.173	511.76	445.868	458.896	462.049	1.00687	0.925074
Atp5j2	552.519	526.59	594.248	607.36	370.688	571.082	715.4	491.638	701.737	610.103	476.935	491.801	454.708	523.598	586.625	509.812	553.691	544.415	0.983248	0.842139
Atp5k	563.037	377.817	398.773	523.598	237.83	451.511	627.299	468.939	529.976	449.054	400.026	498.254	365.632	453.623	573.301	410.213	456.1	460.01	1.00857	0.938369
Atp5l	492.188	482.791	475.495	471.651	334.856	472.637	532.621	449.708	497.027	555.481	357.963	437.754	413.87	425.562	437.189	425.755	463.994	443.825	0.956533	0.499123
Atp5o	346.667	365.146	344.218	322.372	235.549	379.268	452.015	348.654	416.96	425.35	254.846	315.874	311.452	341.103	364.209	322.159	349.236	343.994	0.984991	0.860527
Atp5s	4.30062	4.89869	4.61317	6.58768	4.46386	6.3921	8.92642	6.54705	8.36791	8.27029	5.1926	6.08921	7.35035	6.41454	4.49793	6.70779	5.8412	6.61133	1.13184	0.316472
Atp5sl	25.114	27.7432	38.7429	36.7985	19.0679	35.3914	41.2987	29.0361	35.5636	43.4718	23.6198	27.1577	28.0631	29.633	25.482	29.7793	31.6491	30.3463	0.958836	0.716577
Atp6ap1	80.8294	85.0907	62.3407	55.882	117.581	65.6364	51.2654	75.0441	67.4055	61.8268	64.4992	66.857	74.1726	60.7553	60.6226	62.4759	74.2088	64.8269	0.873574	0.255787
Atp6ap2	29.8305	39.8549	22.9788	27.7287	45.5865	32.7876	24.1729	32.9769	27.3782	32.4377	29.1471	28.1423	34.7139	31.5153	29.7716	31.5359	31.9896	30.5802	0.955943	0.633579
Atp6v0a1	26.1182	27.8975	25.9189	26.9736	21.3494	26.3648	28.1551	26.1882	20.9076	20.1694	22.0359	23.2862	23.8658	23.9403	22.2719	22.486	26.1207	22.3704	0.856423	0.00114036
Atp6v0a2	14.687	13.076	10.0581	10.6271	11.2644	10.4357	16.3315	15.1328	10.9707	16.8676	8.78496	9.85553	10.7366	13.5692	12.8404	16.0864	12.7016	12.4639	0.981289	0.862208
Atp6v0b	127.761	170.538	120.02	110.584	160.842	114.343	103.895	124.331	127.003	120.236	123.161	136.591	139.505	100.175	110.848	116.559	129.039	121.76	0.943585	0.466429
Atp6v0c	298.711	188.812	286.79	269.755	228.847	54.2715	172.387	189.476	56.5199	170.142	50.3992	164.59	177.736	166.193	188.866	158.172	211.131	141.577	0.670566	0.0638778
Atp6v0d1	77.107	74.1747	71.1221	65.9334	88.2082	69.4655	74.5658	74.3085	74.6544	80.6776	66.818	81.4252	83.3783	66.1191	71.4366	69.1632	74.3607	74.209	0.997961	0.964759
Atp6v0e	104.523	97.9835	78.2692	84.9226	158.429	71.8651	78.1789	77.8605	94.9418	79.8547	81.2772	86.9791	81.8372	74.4982	68.6716	79.0964	94.004	80.8945	0.860544	0.24205
Atp6v1a	20.9757	35.9688	19.4972	21.745	30.6519	25.8543	22.014	29.7087	18.9859	25.4016	21.9706	20.1986	31.9664	23.8306	24.7528	27.6324	25.8019	24.3424	0.943432	0.573837
Atp6v1b2	35.5613	50.4334	31.1316	27.8608	67.3878	31.6031	25.6383	37.5273	31.2216	30.2013	27.1713	37.4051	47.5491	29.834	29.0045	36.2611	38.393	33.581	0.874666	0.399804
Atp6v1c1	30.9868	35.2841	28.8589	27.7758	39.3812	33.3083	27.2379	35.6882	27.5849	34.5369	32.7966	34.3844	34.8761	35.5267	35.3679	38.6545	32.3152	34.216	1.05882	0.333738
Atp6v1d	31.9403	56.1228	25.7545	23.8308	35.6668	32.1749	39.755	34.858	40.526	39.7902	25.3996	34.9962	43.291	33.8179	35.6804	36.7439	35.0129	36.2807	1.03621	0.758231
Atp6v1e1	98.8738	154.859	107.892	105.308	122.53	104.295	100.361	123.69	126.82	127.019	106.171	110.562	116.957	121.648	116.776	116.261	114.726	117.777	1.02659	0.677668
Atp6v1f	156.07	159.217	167.244	136.02	198.019	142.76	153.181	150.971	152.727	157.61	151.475	171.196	157.216	121.474	125.364	151.773	157.935	148.604	0.940919	0.313558
Atp6v1g1	122.253	160.288	101.964	93.832	139.923	87.2123	92.0272	92.1421	109.087	118.4	80.5016	88.1071	95.8282	93.5408	109.333	95.5218	111.205	98.7899	0.888358	0.263683
Atp6v1h	37.4073	35.7663	39.4779	43.1597	35.733	39.3941	44.2182	45.451	40.6963	36.9315	36.34	38.7147	36.0218	42.9006	43.7009	37.9663	40.0759	39.159	0.977121	0.599124
Atp7b	6.48137	8.90058	8.82015	7.18227	3.59314	7.87269	8.60203	10.9923	4.50019	5.4643	5.79677	6.06053	10.3513	6.00335	5.08503	8.84442	7.80557	6.51324	0.834435	0.236996
Atp8b1	12.202	12.4107	6.68281	7.09733	4.71737	9.6392	5.53707	10.6245	6.37324	7.31035	7.73991	8.87093	11.2942	5.3089	6.33498	10.5599	8.61387	7.97405	0.925722	0.630689
Atp9a	59.5697	38.071	58.7236	54.9382	45.6196	63.1449	51.8471	82.0535	56.7753	43.9359	65.6749	66.0254	59.8166	60.0883	58.511	66.8519	56.746	59.7099	1.05223	0.587763
Atp9b	20.3671	23.751	19.8647	16.8467	19.6961	17.1749	18.0654	20.7761	14.1817	14.2093	17.6597	20.3898	18.5837	17.1694	15.757	16.6205	19.5677	16.8214	0.859648	0.0247231
Atpaf1	11.0051	13.0471	13.2012	12.5241	8.93875	12.3655	12.1815	13.8823	12.1019	9.89482	9.90349	10.4482	12.1458	12.6189	10.5488	11.5358	12.1432	11.1497	0.918184	0.161043
Atpaf2	20.5193	19.9034	18.0368	18.0642	16.4777	21.6678	22.2937	23.7291	22.9145	24.0092	16.778	19.7971	23.0953	19.2253	21.6185	25.3519	20.0865	21.5987	1.07529	0.272906
Atpif1	28.3496	48.6398	30.0775	28.7291	39.3481	35.5548	32.1038	36.1611	34.7122	27.1	29.4982	28.0658	25.5387	28.0065	24.1184	24.4994	34.8705	27.6924	0.79415	0.0227698
Atr	4.64549	6.44159	5.33851	5.98365	5.30153	4.87065	4.23949	6.50501	3.95287	4.1246	4.47412	5.20976	5.24156	4.8703	4.47899	5.29022	5.41574	4.7053	0.86882	0.0641058
Atraid	110.477	109.96	130.629	119.362	83.4688	127.76	128.393	123.28	181.795	140.184	120.589	127.491	111.857	109.586	111.852	123.051	116.666	128.301	1.09972	0.27016
Atrip	6.18722	7.28054	6.18958	4.94548	4.80554	5.60585	4.48558	7.29318	3.40555	3.95582	4.83336	5.65904	4.75491	3.87431	5.01874	6.4818	5.84912	4.74794	0.811736	0.0537451
Atrn	12.8207	11.9574	9.44878	11.552	10.5149	15.5105	15.2577	18.8109	11.5059	9.33573	11.2098	11.9968	13.5348	14.4099	12.4711	15.5728	13.2341	12.5046	0.944874	0.58347
Atrnl1	7.8811	9.85525	5.21279	5.8704	7.84758	7.18856	6.58855	7.51387	5.30292	6.3926	5.06197	5.53477	8.38446	6.26834	5.5585	8.7417	7.24476	6.40566	0.884178	0.255076
Atrx	10.5386	12.0346	5.85109	8.25819	7.68226	8.72021	7.74071	12.3059	3.75826	5.47485	5.52734	5.60169	8.29322	6.17696	5.32176	8.46435	9.14144	6.0773	0.664808	0.00833207
Atxn10	56.4254	60.2308	66.2769	65.1312	64.434	56.8447	47.8089	72.3328	58.5146	55.4869	76.4357	73.319	56.4203	64.849	58.0659	62.1575	61.1856	63.1561	1.03221	0.617341
Atxn1l	6.20751	7.16482	4.89364	5.06817	7.17525	5.71817	4.61981	7.24064	3.11364	4.5993	4.01692	4.74136	6.31623	4.99822	3.88242	7.15977	6.011	4.85348	0.807433	0.0779125
Atxn2	24.2823	23.2013	26.4121	25.4352	14.5489	22.791	22.4055	31.3586	15.1425	21.2876	18.9007	20.4471	25.7718	12.9204	12.1965	29.8615	23.8044	19.566	0.821951	0.146632
Atxn2l	58.8394	60.7322	48.3367	42.2442	52.4091	33.9618	44.6209	59.0706	20.6522	32.9862	32.2578	46.2569	45.4505	28.7649	28.2375	39.2811	50.0269	34.2359	0.68435	0.00403023
Atxn7	9.47355	9.6431	5.84142	7.44653	5.59912	6.44315	8.30001	10.057	5.44887	7.17321	5.37222	5.16197	7.29966	6.19524	6.52437	7.48848	7.85049	6.333	0.806702	0.0569853
Atxn7l1	12.06	11.3017	9.04259	9.12648	11.8155	8.91422	6.3089	10.8452	4.98669	7.3209	6.62138	9.85553	11.1421	4.42256	5.05662	8.63897	9.92682	7.2556	0.730908	0.030894
Atxn7l3	19.292	23.2784	19.5165	17.4319	22.4406	13.162	18.1549	20.8392	13.9749	16.6566	13.8061	15.4955	20.946	13.9347	13.74	16.487	19.2644	15.6301	0.811345	0.0236659
Atxn7l3b	44.7204	44.8211	38.2497	42.9237	33.4845	49.2375	43.8155	46.3548	47.6168	43.0076	35.4419	39.2787	52.2432	36.2942	38.3318	45.6397	42.9509	42.2318	0.983257	0.796086
AU019823	7.7391	8.47628	6.98262	7.40878	7.38466	6.70864	6.45432	8.65934	3.36906	5.99174	6.92346	7.91501	7.00564	7.15468	5.35964	6.46125	7.47672	6.27256	0.838946	0.0581602
AU022252	18.1458	20.1155	17.9788	18.8098	10.3826	20.371	22.5621	23.0881	13.7925	24.9269	16.4677	19.6537	22.9838	19.801	16.5429	21.089	18.9317	19.4072	1.02511	0.806548
AU040320	15.4478	14.4357	11.0252	11.3916	12.102	13.9789	12.7297	17.0349	14.1817	14.8211	9.65039	13.0483	16.5155	10.3254	9.9712	15.3879	13.5182	12.9877	0.960753	0.665924
Auh	37.0523	33.2783	52.2826	53.5697	29.208	46.9605	49.4309	44.6208	43.1775	44.8748	40.0875	35.2065	35.9812	47.8349	38.3508	48.5467	43.3004	41.7575	0.964367	0.683816
Aup1	153.413	127.067	142.834	128.743	101.214	131.549	145.116	134.819	154.308	152.568	116.817	136.085	135.216	115.416	127.921	132.461	133.094	133.849	1.00567	0.921559
Aurkaip1	81.4177	64.6377	94.2363	83.1954	62.8468	84.2511	95.2375	87.8545	79.9209	71.2363	72.1657	72.2771	72.0131	79.5604	81.351	80.2572	81.7096	76.0977	0.931319	0.252109
Aven	22.2131	14.4068	17.7467	15.6198	13.1822	20.7896	18.4345	17.6865	21.5401	19.9162	16.0922	17.847	18.1883	18.1288	16.2683	19.127	17.5099	18.3885	1.05018	0.499231
Avl9	5.40621	6.21016	4.48744	5.55894	5.10313	6.27977	5.73841	8.43865	3.7461	4.64149	4.04957	5.25756	6.57983	5.32717	3.37108	7.57066	5.90284	5.06793	0.858558	0.22556
Avpi1	43.0367	27.7143	35.0195	39.4789	26.0778	35.1769	35.7281	36.8968	41.3774	32.4166	38.9282	33.0939	22.8621	31.4422	46.7217	29.6766	34.8911	34.5648	0.990649	0.922883
Avpr1a	15.3768	1.12824	8.23988	6.71981	4.51897	4.98298	3.53477	4.51883	2.66362	0.812261	12.6957	12.1689	9.8444	0.995989	1.0795	2.59888	6.12753	5.35741	0.874317	0.752942
AW209491	12.4454	7.95556	9.33272	9.9759	6.4478	10.3131	14.0944	11.77	8.16115	7.94328	8.32775	9.80773	11.9532	11.8148	14.6017	11.6179	10.2919	10.5284	1.02299	0.847485
AW549877	17.6995	20.9255	12.4469	15.7802	11.8155	16.1232	11.9802	18.5903	7.33409	9.72603	12.5488	13.5454	15.1569	13.6514	8.86329	14.2065	15.6702	11.8791	0.758069	0.029539
Axin1	15.0015	12.8735	13.2206	12.2788	16.1581	13.1722	11.846	18.6533	12.9776	11.1818	12.7692	15.1609	13.4435	9.80456	8.97692	13.0355	14.1505	12.1687	0.859952	0.090521
Axl	38.523	57.7043	17.9014	17.951	18.4617	17.083	5.83909	29.8768	9.23146	17.606	29.0818	33.2564	28.1341	16.0455	14.6112	17.0006	25.4175	20.6209	0.811286	0.474703
Azgp1	1530.69	1378.65	1592.82	1584.3	987.385	1343.26	1735.48	1579.07	1794.43	1490.84	1353.01	1609.97	1597.3	1538.86	1570.56	1722.33	1466.46	1584.66	1.08061	0.236149
Azi2	33.4211	42.9696	29.062	32.3721	27.5878	31.3172	28.1663	33.082	22.7199	26.446	26.8611	29.3945	31.1249	26.9191	28.5879	31.2277	32.2473	27.9101	0.865503	0.0514571
Azin1	30.6724	34.9273	32.7758	37.478	31.6328	50.5445	48.2004	44.6523	33.1554	41.7312	28.7961	25.6856	33.7913	64.2824	51.4847	57.1241	38.8605	42.0064	1.08095	0.593403
B230118H07Rik	20.6613	24.6381	26.0059	26.5017	16.7863	25.7215	26.8799	28.4686	25.6997	21.7095	23.628	22.9325	25.7921	23.0996	24.1941	24.0474	24.4579	23.8879	0.976692	0.702458
B230219D22Rik	18.0444	20.3759	12.5049	14.1569	16.9186	13.6113	12.931	16.9404	8.44089	12.1206	11.6915	11.2894	17.4381	11.029	11.0507	17.1341	15.6854	12.5243	0.798468	0.0520586
B2m	3676.36	3535.4	3649.47	3837.79	2911.57	3034.88	3227.07	3257.72	3629.25	2998.5	3571.7	3333.76	3659.31	2817.75	3206.23	2867.9	3391.28	3260.55	0.96145	0.450617
B3galnt1	2.82989	5.06263	3.18183	2.58599	20.8093	2.26685	1.84569	2.8269	1.2041	2.65831	3.78831	3.14498	3.65997	3.75552	1.33518	2.46534	5.17614	2.75146	0.531567	0.322812
B3galnt2	17.4764	13.8282	12.4759	13.6378	8.26642	6.68822	10.5372	9.7943	6.22728	9.49396	10.8832	13.9851	12.7338	7.61155	9.36516	10.0155	11.588	10.0394	0.866362	0.326038
B3galt1	3.08347	2.58435	6.63446	7.3899	5.78649	5.66711	5.14556	10.1306	9.4139	4.79972	4.14755	4.61709	7.49228	5.10787	3.50365	7.94046	5.80274	5.87782	1.01294	0.947974
B3gat3	45.3493	22.0248	34.9034	29.6162	31.225	20.8713	27.2938	30.1921	24.3983	23.4079	33.7029	40.4067	33.5379	16.2831	21.1924	20.8835	30.1845	26.7266	0.88544	0.399841
B3gnt2	13.5612	16.8754	8.37527	11.0613	26.2211	11.0279	9.8996	13.546	11.4451	14.8633	9.92799	10.6011	13.3117	10.5173	9.29888	13.7546	13.821	11.715	0.847625	0.347565
B430306N03Rik	5.24392	11.0896	1.94391	2.10466	17.5799	2.78761	1.02911	2.99504	1.28924	3.35453	4.39248	5.248	8.1817	2.56764	2.86921	1.16077	5.59672	3.63295	0.649121	0.395881
B4galnt1	74.6219	92.0916	43.5688	37.9877	96.0447	38.2403	40.3479	48.2884	76.5032	78.7471	80.1587	82.601	17.9146	36.0201	67.611	37.0829	58.8989	59.5798	1.01156	0.957338
B4galt1	26.8079	27.9553	23.1529	23.9063	51.5714	19.1457	18.222	24.2546	33.2162	24.2729	22.4849	25.2936	33.4061	30.501	31.9969	21.7875	26.877	27.8699	1.03694	0.813844
B4galt3	15.9853	19.7105	14.207	12.5053	13.6561	8.38324	8.55728	12.9785	7.54085	9.21969	12.4998	15.2374	11.6186	7.45621	7.73644	10.0155	13.2479	10.1656	0.767333	0.0831286
B4galt5	28.2381	35.1395	12.6596	11.0329	12.7303	13.499	12.0026	29.1622	7.89357	20.507	8.89926	12.6659	17.4076	13.0758	16.1641	20.4829	19.308	14.637	0.75808	0.253359
B4galt7	11.208	7.80127	9.59385	8.00337	7.04299	6.3921	8.80338	9.17427	5.26643	7.35254	7.69092	9.44449	8.86097	6.13127	8.50346	7.57066	8.5024	7.60259	0.89417	0.238328
B4gat1	14.758	15.0915	18.385	16.9411	16.3014	16.6337	14.3293	18.832	23.8145	19.2833	17.0311	18.4588	17.9348	16.0638	16.6187	16.3637	16.409	18.1961	1.10891	0.119184
B9d2	8.39839	8.9488	8.82015	8.92829	14.5268	7.54594	5.39165	8.65934	9.122	9.19859	9.29116	7.3797	9.48955	6.85314	5.04715	7.37549	8.90242	7.9696	0.895216	0.398793
Baat	190.891	92.2555	162.738	171.025	83.5459	164.571	205.632	176.907	147.326	142.357	134.975	150.863	177.686	150.431	153.678	189.955	155.946	155.909	0.999764	0.998317
Babam1	59.9856	54.1364	53.5012	49.5209	50.1937	57.6514	53.648	61.8554	50.4872	44.3579	48.5132	50.0997	54.8488	54.0484	55.9353	58.3156	55.0616	52.0758	0.945774	0.203783
Bace1	15.9955	11.6296	7.71763	9.56063	7.26342	7.5051	10.9623	11.4442	9.71797	11.8253	8.85844	9.88421	13.2002	7.16381	7.80273	10.9194	10.2598	9.9215	0.967028	0.792643
Bach1	10.2241	14.2139	9.25536	10.9197	10.2944	20.5548	10.5148	18.1699	13.5979	12.7641	8.0175	7.00689	11.0407	9.13752	7.0073	17.997	13.0184	10.8211	0.831218	0.294367
Bad	29.8914	20.993	23.5011	24.2177	30.1449	19.3192	17.92	21.9636	19.74	23.102	23.53	23.334	21.0879	14.5743	19.7435	17.1547	23.4939	20.2833	0.863345	0.125372
Bag1	106.319	88.2536	98.1629	105.592	95.6259	114.323	124.567	109.797	103.358	119.687	98.1858	120.694	95.3619	93.6961	98.3295	102.558	105.33	103.984	0.987221	0.809639
Bag2	6.45094	7.18411	4.48744	5.11536	7.07605	12.9271	4.77642	9.03766	5.10832	2.86929	4.65374	2.78173	3.21388	15.415	9.00533	3.70829	7.13189	5.84444	0.81948	0.495294
Bag3	35.7743	22.6709	17.9401	17.7622	25.0748	23.179	27.126	29.3619	15.5074	19.1145	21.048	20.9824	19.9524	21.4001	31.5991	23.7495	24.8612	21.6692	0.871608	0.254363
Bag4	8.3781	9.27666	9.58418	12.694	6.27145	15.8475	15.6156	16.2047	11.214	15.2536	6.96429	6.35686	10.8481	11.3122	7.76485	15.5214	11.734	10.6544	0.907992	0.567933
Bag5	11.1776	12.3625	8.16251	8.15438	9.37963	10.7624	16.1638	14.0504	12.5519	13.6713	8.80945	10.0754	11.2739	10.6543	10.3216	13.0252	11.2766	11.2979	1.00188	0.985704
Bag6	50.3599	52.6706	50.9093	44.2356	48.1105	50.1259	52.2945	62.7066	44.114	47.839	40.659	46.6871	52.9428	42.6448	39.2125	47.386	51.4266	45.1856	0.878643	0.0231831
Bahd1	7.7391	8.24485	7.98843	7.34271	13.083	5.21783	6.05162	8.55425	7.35841	6.90949	7.38067	9.01432	9.67204	5.49165	6.62853	7.961	8.02772	7.55202	0.940742	0.626575
Baiap2	54.0418	47.2126	26.5088	21.9243	32.6248	38.904	49.5428	44.4211	29.008	34.9167	28.5103	35.0058	35.9711	68.5588	49.5719	25.845	39.3975	38.4234	0.975275	0.882182
Baiap2l1	14.8189	19.9901	18.2109	15.582	20.7101	27.437	32.6519	20.051	23.2064	22.7644	16.2718	17.3213	21.1589	47.3872	26.3531	19.0242	21.1815	24.1859	1.14184	0.479336
Bak1	12.5976	17.9844	12.9207	9.22086	24.656	9.31245	9.37386	13.6931	8.57468	12.1734	11.1118	13.5167	17.4482	11.2391	10.9465	9.61484	13.7199	11.8282	0.862119	0.390757
Banf1	74.9161	71.9761	74.9809	63.2814	72.7555	67.3212	67.2614	63.4423	60.6187	51.9214	64.2217	65.3658	55.964	56.5886	59.3537	54.9361	69.4919	58.6213	0.84357	0.000410875
Banp	12.7294	10.8099	9.01357	7.63529	5.55503	7.52552	8.30001	10.5404	6.70163	7.22596	7.00511	7.65692	8.23239	3.87431	7.79326	6.32771	9.01365	6.85216	0.760198	0.0399688
Bap1	18.5921	20.9352	17.7177	15.6764	17.3925	21.4023	17.6851	22.7308	18.8521	19.6841	14.7777	16.2793	19.6077	15.9267	13.8536	18.8804	19.0165	17.2327	0.906198	0.152106
Basp1	8.28682	12.6903	5.00969	3.32215	76.558	3.12457	0.771833	6.24229	2.26226	1.20257	6.67037	7.1216	7.83699	2.46713	1.83705	3.09195	14.5007	4.06124	0.280072	0.283713
Batf	1.48088	0.761805	1.24759	1.13255	44.5505	0.939413	0.469812	2.1228	1.84872	1.51903	1.59207	1.78757	5.24156	0.283263	1.09844	0.86287	6.58816	1.77919	0.270059	0.406462
Batf3	7.98253	5.11084	3.8298	2.29342	19.6961	1.82777	0.783019	4.50832	0.535157	1.63507	7.37251	6.75835	5.21114	1.70872	3.20063	1.39703	5.75398	3.47733	0.604334	0.353841
Bax	78.3444	66.1902	64.4103	53.8529	101.886	49.0639	56.3215	67.6458	38.507	53.5881	73.9374	78.5575	66.4573	39.6294	40.6234	55.008	67.2144	55.7885	0.830008	0.182715
Baz1b	25.3067	25.3228	16.1219	18.6022	18.131	12.7944	18.7254	21.0598	14.6925	21.1399	16.4106	15.5241	19.5367	14.218	20.0939	20.4624	19.508	17.7598	0.910382	0.355964
Baz2a	19.292	20.7327	13.8782	14.7137	14.7363	12.243	16.298	20.4608	8.06385	13.5131	11.0057	14.0329	15.8869	10.0695	9.74394	13.7135	16.5443	12.0037	0.725546	0.00859693
Bbc3	14.7783	9.8456	10.7544	10.5044	10.3606	8.82232	5.48114	8.78545	1.86089	5.77022	12.6386	22.2634	10.3412	4.29463	2.45256	6.52289	9.91653	8.26804	0.833764	0.535234
Bbip1	14.7885	19.6912	19.2457	15.2423	23.5979	15.7556	13.2554	12.6317	18.9373	17.9119	17.1699	16.7382	18.3302	12.628	15.1036	9.69702	16.776	15.8145	0.942685	0.589206
Bbox1	97.6972	93.7599	131.258	149.525	39.5245	172.648	212.937	150.078	136.66	169.436	96.7734	121.899	160.156	165.206	158.479	177.679	130.928	148.286	1.13257	0.432721
BC003331	25.5705	26.9235	19.1877	23.793	19.4206	21.4942	21.9245	23.2142	20.3968	19.6525	16.6718	21.0589	22.4667	22.4966	21.306	23.8419	22.691	20.9864	0.924877	0.19201
BC003965	16.5533	17.6565	14.942	14.6571	9.05999	12.3758	16.3092	15.4586	12.1627	10.8864	12.9815	14.0233	12.1357	11.5864	13.0487	11.9056	14.6266	12.3413	0.843758	0.0542423
BC004004	126.929	67.8103	109.981	112.057	91.9777	97.4437	94.0966	99.12	120.191	84.0637	113.976	146.428	124.611	85.6277	81.6256	85.0749	99.9269	105.2	1.05277	0.627132
BC005537	89.664	110.577	57.9596	70.5769	114.418	90.4798	72.6195	97.5752	81.6236	81.205	65.577	73.9977	94.8854	104.149	101.341	91.9573	87.9838	86.842	0.987023	0.89507
BC005624	32.1228	26.6921	32.4082	25.4069	33.9474	32.032	25.8732	34.5848	31.2216	30.9081	28.9104	27.5687	33.0715	25.6856	27.6883	30.1286	30.3834	29.3978	0.967561	0.543229
BC017158	18.2168	19.5273	17.4469	16.96	11.8265	13.9482	14.4299	19.5361	10.7275	12.9856	15.0961	17.9617	15.2482	14.154	15.2361	16.6205	16.4865	14.7537	0.8949	0.19241
BC017643	17.0402	15.3807	14.1296	11.7408	40.3952	8.53641	16.779	13.7982	7.91789	8.11206	12.4018	13.7844	14.6703	12.5367	13.6737	10.5188	17.225	11.7019	0.679357	0.160666
BC021614	39.8011	80.0184	77.5728	56.3162	50.6786	52.8931	46.8246	47.8365	74.9707	51.7843	69.0305	74.8867	53.9668	79.8802	67.4595	46.5025	56.4927	64.8101	1.14723	0.240352
BC023829	14.4842	21.0895	13.2883	11.3255	12.0469	15.725	10.3359	13.0205	15.4952	18.6293	13.2346	13.4211	16.191	17.809	23.2188	14.4325	13.9145	16.5539	1.18969	0.136291
BC024978	9.24026	6.7791	6.39267	6.21016	5.08109	4.34989	7.57292	7.77659	3.24743	6.11833	5.91107	6.03185	6.77246	4.22153	4.27067	5.77301	6.67534	5.29329	0.792963	0.0687391
BC026585	40.4705	55.0621	55.0292	49.8795	36.5155	40.936	43.6813	57.7464	38.0935	40.5076	41.7286	45.9702	52.5981	52.2849	47.5928	45.6089	47.4151	45.548	0.960624	0.59288
BC028528	10.072	15.0143	5.32884	4.69065	12.5319	6.68822	5.32453	8.71188	3.0285	7.24706	6.90713	6.2326	9.09415	6.59729	5.0945	4.55061	8.54529	6.09398	0.713139	0.128741
BC029214	122.385	20.7905	21.0059	18.9514	11.4517	13.3662	15.8058	28.5422	13.1478	14.8844	15.0144	26.651	14.0721	13.1215	16.3914	12.2343	31.5374	15.6896	0.497493	0.268282
BC030336	8.85482	6.23909	5.09673	7.00295	5.66525	5.86112	7.29327	7.51387	5.16913	6.95169	6.27031	5.85979	6.50886	5.99421	5.63425	8.03291	6.69089	6.30264	0.941974	0.47782
BC031181	89.3698	78.3502	73.7817	82.9689	68.6002	82.7092	87.329	73.2261	84.2751	73.7575	78.1094	72.3344	63.6794	78.0527	86.5781	73.2002	79.5419	76.2483	0.958593	0.380205
BC037034	31.4838	27.1068	22.3985	21.1315	29.5166	11.1913	14.2398	20.0615	11.2261	15.6017	19.4722	21.4126	19.4455	11.5681	16.4388	13.4772	22.1412	16.0803	0.72626	0.0578724
BC089597	67.1263	28.7847	61.006	59.0626	38.3451	190.762	49.0841	49.4234	184.787	71.2891	15.8309	22.359	71.1209	102.587	133.29	40.0721	67.9493	80.1671	1.17981	0.661828
Bcam	7.87095	25.1974	6.84722	4.72841	6.52496	7.61742	3.98221	9.51056	7.00569	9.45176	9.74837	9.02388	7.22869	9.02787	5.48274	8.87524	9.03489	8.23053	0.910971	0.751225
Bcap29	6.34951	11.7935	6.50873	6.33286	11.1762	9.3635	6.84583	7.86066	7.09083	5.40101	5.57633	7.05469	8.27294	6.43281	6.14559	5.66002	8.27885	6.45428	0.779611	0.061162
Bcap31	186.834	196.247	168.753	165.041	130.83	205.834	188.227	181.878	184.763	198.466	145.923	179.952	190.714	164.494	169.151	185.825	177.955	177.411	0.996941	0.95803
Bcar1	23.8867	27.0682	33.1433	27.2851	14.9126	20.034	31.2201	44.5473	19.3994	21.5724	22.5176	28.2474	30.7498	16.2739	21.1924	38.4285	27.7622	24.7977	0.893219	0.478734
Bcar3	40.6125	25.9014	22.679	21.6978	8.98284	27.2328	23.0767	28.0167	26.0524	30.56	25.1955	27.6643	35.6162	18.4395	17.0827	35.0901	24.775	26.9626	1.0883	0.58672
Bcas2	25.824	27.8686	27.2922	26.6527	25.0528	28.2437	29.3744	29.6351	30.1999	25.0641	27.6694	31.5358	30.324	23.3555	27.2811	27.7762	27.4929	27.9007	1.01483	0.725473
Bcas3	8.70268	12.2371	12.5339	12.8073	9.14817	12.2839	14.2845	15.4691	13.3911	13.5658	10.2464	10.1901	14.1025	12.5641	12.1302	15.1619	12.1833	12.669	1.03986	0.643781
Bcat2	44.4567	35.5445	39.9711	41.7157	34.5536	28.1313	52.0372	41.7624	26.6849	30.3279	30.7392	31.249	38.1407	22.5971	21.6374	21.9929	39.7716	27.9211	0.702038	0.00287954
Bccip	81.8539	80.626	79.0719	74.89	51.6927	79.9114	73.4696	86.2466	78.6924	66.1729	68.6876	77.2861	76.3726	73.4199	76.7678	81.0995	75.9702	74.8124	0.984759	0.785937
Bche	25.7226	32.6805	36.799	43.4145	37.1878	53.5874	38.7483	46.8172	43.4572	39.0624	32.9109	35.044	46.515	48.703	46.3429	47.4065	39.3697	42.4302	1.07774	0.424698
Bckdha	212.353	214.183	296.587	245.962	110.946	261.167	348.063	283.562	273.076	295.368	203.728	225.033	228.195	257.55	226.336	297.341	246.603	250.828	1.01713	0.882678
Bckdhb	129.343	103.384	142.476	158.227	118.54	132.958	150.81	148.859	193.204	199.552	139.514	140.941	161.576	157.019	158.971	170.242	135.575	165.127	1.21798	0.011282
Bckdk	10.924	11.1281	10.7544	9.31524	12.8956	6.8618	10.2464	11.5808	9.29228	8.46017	10.3689	11.6144	12.5108	7.36484	6.70428	10.5496	10.4633	9.60816	0.918273	0.385779
Bcl10	13.125	18.2447	13.2689	10.7876	27.5768	11.4568	10.4365	15.385	15.252	14.1987	11.9038	12.3792	15.0555	10.4076	8.58868	14.4223	15.0352	12.776	0.849739	0.326362
Bcl2a1a	4.49334	6.21016	1.92457	2.07635	65.9329	1.44996	0.212534	1.78651	1.09464	0.4536	4.90684	4.03398	11.1624	2.29352	0.823831	1.07859	10.5108	3.23092	0.307391	0.394252
Bcl2a1b	13.5815	25.6217	8.49133	5.03042	71.1463	4.34989	0.816577	11.2235	5.22995	7.19431	13.7245	17.3977	14.4371	6.90796	2.91655	6.43044	17.5326	9.27981	0.529288	0.351184
Bcl2a1d	5.68007	11.2053	5.38687	3.94506	27.3784	2.61402	0.514556	2.46959	2.15279	3.74484	9.17685	6.17524	7.89782	3.67328	1.52456	3.51311	7.39923	4.73231	0.639569	0.430094
Bcl2l1	34.8513	35.8916	24.2651	26.5772	37.3091	38.5976	38.793	34.858	36.5853	37.5011	28.3225	31.5549	29.5332	35.3348	27.8019	29.8204	33.8929	32.0568	0.945826	0.452732
Bcl2l11	3.40804	7.91698	6.69248	5.08705	7.59408	11.9469	4.73167	8.51221	8.84226	5.97065	4.92317	4.81783	3.96412	7.38311	3.12488	6.72833	6.98618	5.71929	0.818659	0.292937
Bcl2l12	9.13883	13.9825	10.2515	9.41906	7.93576	7.44383	7.9868	11.4547	7.79627	9.96866	8.48288	11.2607	9.1854	7.37398	7.14934	8.2589	9.70162	8.68452	0.895162	0.28821
Bcl2l13	12.2933	13.211	12.1664	12.5713	11.1211	11.1709	12.3158	14.8281	12.4911	15.5068	10.5322	11.0791	15.1873	12.893	12.8593	14.1244	12.4597	13.0842	1.05012	0.425567
Bcl2l2	20.3265	16.2197	14.4681	16.6863	13.4908	12.2226	12.2598	18.6743	9.6085	13.1755	12.4426	14.1763	15.0657	9.37509	11.0318	14.8537	15.5435	12.4661	0.802015	0.0361439
Bcl3	43.9293	11.5524	26.8666	26.5961	48.5183	16.1028	14.7096	36.571	14.7533	12.6797	38.2342	30.6372	32.6964	24.8266	30.6049	22.26	28.1058	25.8365	0.919261	0.703429
Bcl6	61.081	8.58236	7.795	8.07887	13.4467	6.53505	14.6201	12.4215	2.04333	4.13515	33.5723	6.52893	16.7081	22.2499	3.07753	28.6802	16.5701	14.6244	0.88258	0.807245
Bcl7a	8.31725	7.84948	7.94007	8.78672	2.49095	3.84955	6.74515	7.32471	3.47852	6.06558	6.27847	6.52893	6.45817	3.35347	4.0434	6.50234	6.66298	5.33861	0.801234	0.188989
Bcl7b	16.9591	13.7896	14.4972	12.7884	23.3003	14.1933	14.8886	18.5272	13.087	17.4267	14.8103	17.3499	14.8832	12.6737	13.9294	16.5897	16.1179	15.0937	0.936456	0.47372
Bcl7c	10.5487	13.9343	11.4507	8.85278	11.5179	6.7699	11.4097	11.749	7.23679	8.09096	13.9857	13.7366	10.838	7.01761	7.98264	8.02264	10.7791	9.61386	0.891897	0.373869
Bcl9l	16.9692	13.4328	16.5571	16.875	10.8345	12.6412	20.4256	23.3508	12.5519	14.9583	14.9981	11.949	19.0703	24.4429	18.3989	16.8773	16.3858	16.6558	1.01648	0.896603
Bclaf1	20.1947	25.7181	16.4604	19.4421	21.8123	22.4438	20.1572	23.4244	13.233	15.2747	14.6797	16.8911	18.3708	22.0671	13.5033	18.1614	21.2066	16.5226	0.779126	0.00591468
Bco1	9.80826	16.779	7.83369	6.40836	14.3725	8.47514	6.57736	9.6787	9.13416	7.33145	6.96429	10.7445	9.83426	10.6635	9.08109	7.19059	9.99163	8.86798	0.887541	0.449426
Bco2	21.2901	17.0586	20.7061	20.1783	6.17226	13.5194	19.2735	12.968	5.89889	8.85048	15.9942	19.1279	23.0446	11.7234	9.9712	17.165	16.3958	13.972	0.852168	0.394377
Bcr	13.5713	10.5206	10.5029	11.3161	10.4818	12.1511	8.63559	14.6809	11.2383	10.032	11.2833	12.4843	12.3587	7.93136	8.69284	12.902	11.4826	10.8653	0.946248	0.521752
Bcs1l	14.2712	9.18023	13.356	12.6468	8.74036	13.0701	13.8818	12.8104	11.3721	9.47286	10.4015	13.0961	13.4435	12.2808	13.3423	12.1624	12.2446	11.9464	0.97565	0.745968
Bdh1	126.797	104.657	192.157	185.314	63.2215	186.627	206.863	208.854	120.325	162.273	175.863	191.404	209.754	174.499	161.31	227.459	159.311	177.861	1.11644	0.423625
Bdh2	19.292	10.0578	11.1703	11.7597	1.01401	13.1416	35.1464	21.3541	9.42606	9.5889	2.07377	3.795	7.77616	12.4453	12.8025	15.6857	15.367	9.19918	0.598634	0.147269
Becn1	57.7136	56.5664	48.0079	48.511	55.0653	51.5146	56.6571	58.8289	40.8422	48.3348	44.7494	49.8703	56.2986	45.715	47.4129	54.9155	54.1081	48.5173	0.896675	0.0328304
Bet1	77.1577	43.2686	41.6443	53.1639	31.7651	56.0176	72.2056	62.7171	32.4013	39.3683	39.6793	55.2235	50.9861	43.8875	47.091	62.065	54.7425	46.3377	0.846468	0.219473
Bet1l	31.2505	26.0171	25.416	24.3782	18.9356	21.9639	32.3387	33.8807	22.9631	23.872	20.1172	21.9861	22.781	25.85	29.014	22.9688	26.7726	23.694	0.885012	0.170498
Bfar	27.0209	33.1723	29.7873	34.59	20.633	31.1232	36.8131	34.1645	33.7636	46.4993	25.4976	28.4004	32.9296	30.629	24.7055	34.6278	30.913	32.1316	1.03942	0.695037
Bglap3	5.6395	3.00865	1.64411	1.43457	5.01496	21.5963	9.36268	8.6173	6.08133	8.86103	2.89838	1.36696	1.45993	2.84177	4.58315	2.74269	7.03976	3.85441	0.54752	0.23324
Bgn	277.542	387.894	185.33	150.922	174.928	164.408	66.154	222.579	76.1991	113.126	179.749	221.362	142.8	172.927	108.348	172.553	203.72	148.383	0.728369	0.172618
Bhlhe40	43.8583	87.8197	99.7296	87.6312	65.5361	194.448	60.1695	252.245	175.3	79.4433	65.5198	43.6568	61.2765	108.81	68.1886	170.324	111.43	96.565	0.866599	0.644005
Bhmt	1202.88	646.753	1224.52	1323.66	822.189	1118.46	1765.83	1179.57	2509.43	752.206	602.137	539.951	925.637	1756.51	1349.69	732.412	1160.48	1146	0.987517	0.958295
Bhmt2	156.374	141.647	124.14	125.798	82.102	147.57	158.416	126.979	204.345	147.916	90.0214	122.119	143.175	169.848	176.111	111.382	132.878	145.615	1.09585	0.436527
Bicc1	4.61506	14.7154	5.41588	3.87899	5.34562	7.61742	0.838949	9.52107	2.52983	3.61825	8.76863	8.40253	5.37336	5.72009	1.99803	5.7422	6.49354	5.26911	0.811439	0.491629
Bicd2	14.7783	9.37309	8.80081	9.02267	10.8676	7.03539	9.15014	10.2462	4.90155	7.48968	7.09492	8.19223	10.7163	5.7475	6.75163	9.69702	9.90927	7.57385	0.76432	0.0439628
Bid	10.9341	17.2611	11.6732	11.0896	13.579	8.14839	7.75189	12.1588	9.37741	8.44962	11.4058	13.163	17.286	7.11813	6.46755	13.4464	11.5745	10.8392	0.936475	0.669081
Bik	15.7318	25.8242	16.7602	11.2406	3.70335	6.82096	13.5686	17.7706	4.12314	19.0512	17.6924	18.1816	14.6094	6.82572	7.98264	21.8491	13.9275	13.7894	0.990082	0.967822
Bin1	21.3408	20.4723	18.4624	15.3178	16.3455	16.2355	14.7208	20.7866	14.3276	13.7346	17.8067	19.4338	15.2887	13.0392	11.9692	15.0386	17.9602	15.0798	0.839624	0.0410604
Bin2	12.628	12.2853	6.68281	5.31356	92.2422	2.84887	1.24165	6.86232	2.23793	5.29552	7.05409	7.02601	14.9035	2.15645	3.25745	3.91373	17.5131	5.73058	0.327217	0.313065
Bin3	17.2938	25.9882	17.7273	16.4503	48.9482	13.4683	10.6714	15.2484	15.106	14.7473	14.892	18.5066	22.4059	14.7754	12.5847	14.0935	20.7245	15.8889	0.766674	0.310388
Birc2	18.5515	21.7645	17.0697	16.9128	23.3774	14.5201	13.3225	17.3502	10.5937	12.3949	18.468	17.4933	15.3698	15.0495	11.562	15.5317	17.8586	14.5579	0.815175	0.0522782
Birc3	11.7354	12.4589	12.6983	11.2783	46.2699	10.9666	6.90176	13.6301	8.57468	9.50451	14.3776	15.5241	13.2205	9.95076	7.66069	13.8367	15.7424	11.5812	0.735669	0.387162
Birc5	7.99267	14.05	6.7215	4.23763	9.23634	3.60449	4.66456	13.4409	3.77043	3.88197	4.29451	4.98034	7.71533	4.02051	3.04912	3.89319	7.99351	4.45067	0.556786	0.0447666
Birc6	8.18539	6.62481	6.6538	7.61641	7.40671	9.10823	8.66914	10.635	5.30292	7.04663	5.82943	6.66276	8.45543	6.98106	6.48649	8.94714	8.11244	6.96398	0.858433	0.0968031
Bivm	5.31492	6.43195	4.56481	4.82279	3.61518	4.97276	4.89946	6.58908	4.37856	5.13729	4.32716	5.02814	5.90055	2.79608	3.13435	5.45457	5.15137	4.51959	0.877356	0.242744
Blcap	40.9776	23.6449	22.8531	23.878	17.7783	16.8482	22.9313	22.1843	14.7047	18.6504	21.0888	29.3754	30.0807	12.5093	15.0184	20.4932	23.887	20.2401	0.847328	0.315057
Blmh	21.7567	21.4077	20.8415	17.8377	16.092	19.1048	17.5508	21.6694	19.886	17.1946	20.256	21.881	21.7368	18.3847	16.969	21.9416	19.5326	19.7812	1.01273	0.818416
Blnk	4.58463	6.43195	3.7621	2.57656	14.8465	3.53301	0.581672	4.00389	1.56898	1.05488	7.4215	6.12744	4.11619	5.66526	4.40324	2.90705	5.04004	4.15807	0.825008	0.616949
Bloc1s1	198.955	240.104	241.548	168.835	161.382	187.903	184.278	183.99	173.379	197.917	165.967	182.562	181.113	178.52	200.201	199.005	195.874	184.833	0.943629	0.362691
Bloc1s2	35.6019	41.0314	37.2148	31.8153	30.4314	25.9258	31.0411	32.42	27.3295	24.5366	26.0446	29.9968	32.6761	23.3189	25.1411	31.1969	33.1852	27.5301	0.829588	0.0157738
Bloc1s3	7.89124	5.60264	5.04838	6.20072	6.62415	6.42273	4.58626	5.83244	4.30558	4.43051	6.67853	8.33562	6.39734	3.53622	3.12488	6.67697	6.02607	5.43571	0.902032	0.443849
Bloc1s4	14.3016	11.8417	10.2902	11.854	8.55298	10.9973	12.6625	13.9558	10.9829	10.0636	11.6017	11.6335	10.0877	10.1335	10.4068	9.49157	11.807	10.5502	0.89355	0.115516
Bloc1s5	22.5478	23.2495	27.0601	25.388	14.3615	22.8012	22.9313	27.0394	23.5956	20.1061	22.5666	25.5231	28.5092	18.403	21.8457	25.1568	23.1724	23.2132	1.00176	0.982415
Bloc1s6	10.8327	12.401	8.79114	9.0793	8.88364	10.7828	11.8795	11.3601	9.08551	10.3273	7.48681	8.60328	10.5642	8.0867	8.12468	10.8372	10.5013	9.13947	0.870319	0.0632781
Blvra	21.4828	23.0084	17.9595	18.7909	57.5783	16.7563	13.1435	19.1893	16.1034	12.9645	18.2557	22.2538	23.511	18.4852	18.8534	16.3432	23.4886	18.3463	0.78107	0.345636
Blvrb	375.25	359.08	452.265	423.207	297.238	594.077	624.727	501.979	325.595	501.313	417.196	535.172	412.532	476.403	469.186	548.169	453.478	460.696	1.01592	0.883173
Blzf1	7.04937	8.08092	5.54161	6.01197	5.36766	6.09598	5.64893	7.73455	4.07449	3.99801	5.33956	5.86935	6.7826	5.29976	5.36911	5.54702	6.44137	5.28499	0.820475	0.0334247
Bmi1	10.6501	11.8224	6.86656	8.77728	11.7273	11.1913	7.4275	11.1079	6.72595	6.23437	8.09098	8.35474	11.4463	10.0604	10.5204	10.7448	9.9463	9.02224	0.907095	0.361815
Bmp1	39.1418	38.3506	39.8357	36.6475	38.6868	33.1041	49.5763	37.9582	44.114	34.9272	33.4825	34.3271	36.0015	32.1732	37.5554	37.2472	39.1626	36.2285	0.925078	0.186699
Bmp2	11.208	10.2795	2.81432	2.57656	3.80255	8.31177	5.43639	10.8032	1.59331	4.75753	1.66555	1.97875	2.87931	4.25808	3.00178	8.06373	6.90404	3.52475	0.510535	0.0458442
Bmp5	8.67225	9.26702	4.59383	5.14368	5.18029	6.15724	2.96429	7.48234	1.44736	3.32289	5.38038	6.52893	2.34197	4.38601	2.39574	5.63947	6.18262	3.93034	0.635709	0.0409649
Bmpr1a	9.89955	11.6103	7.95941	8.39976	7.90269	8.6181	7.94205	12.1483	8.76928	6.95169	9.45445	9.043	11.8417	8.60754	7.40501	10.5188	9.31002	9.07393	0.974641	0.779125
Bms1	15.4883	17.0779	9.96135	11.2783	11.7052	11.7427	12.0361	15.8264	8.89091	10.032	10.4423	13.3255	11.132	10.4168	11.5336	11.1454	13.1396	10.8648	0.826879	0.0498242
Bmyc	27.0209	26.6053	23.2013	14.223	8.78444	15.7556	16.3315	22.2158	8.70847	5.80186	19.3824	20.4471	7.60381	11.6595	6.58118	14.0833	19.2672	11.7835	0.61158	0.0282619
Bnip1	30.2159	35.5734	31.3638	30.7582	22.7492	30.97	31.5445	30.8541	19.9224	17.8275	30.2493	33.7726	25.9138	22.8438	21.5333	24.9	30.5036	24.6203	0.807128	0.0228694
Bnip2	40.9574	57.8682	30.0968	27.6532	51.2628	34.2171	30.7839	42.1512	27.5363	32.4799	28.6899	31.9373	34.9471	30.629	30.8605	34.3094	39.3738	31.4237	0.798085	0.0784492
Bnip3	122.223	206.362	210.687	238.1	153.336	253.06	238.888	198.166	387.831	297.414	179.39	145.118	222.396	302.095	244.176	228.137	202.603	250.82	1.23799	0.152554
Bnip3l	38.4926	44.9658	35.6481	41.5552	64.1033	41.8447	41.9251	48.3935	41.0612	46.9318	38.4709	41.7832	47.6505	46.6013	38.8432	45.9889	44.616	43.4164	0.973111	0.729805
Bod1	27.6903	21.3016	26.3251	22.5661	17.6791	23.9959	22.6293	26.8818	27.4268	24.4522	23.9219	24.2612	27.7083	20.5411	20.4159	26.5435	23.6336	24.4089	1.0328	0.623149
Bok	26.7065	25.5928	24.3521	22.047	22.0989	11.0483	9.5864	24.181	5.48536	7.98547	29.2941	33.6006	15.1062	9.46647	8.52239	19.0653	20.7016	16.0657	0.776062	0.311398
Bola1	33.5226	21.803	46.4315	41.2438	20.159	33.1041	35.1464	32.1678	28.0714	29.7899	39.1486	35.1396	27.2318	25.9597	30.4249	26.6257	32.9473	30.299	0.91962	0.467972
Bola2	89.9784	72.7861	68.5206	66.8961	83.1271	67.0353	73.3466	73.6044	84.9562	51.0986	77.1297	70.2123	54.129	57.2283	64.1168	49.1322	74.4118	63.5004	0.853364	0.0676336
Bola3	114.382	123.422	120.339	105.941	94.193	109.697	134.433	111.815	139.457	116.786	82.1345	89.1491	100.603	110.71	125.469	109.626	114.278	109.242	0.955932	0.534668
Bop1	22.913	15.8918	18.6074	15.4122	25.196	24.5575	21.6673	25.337	17.6602	20.4015	19.3743	22.3781	20.8648	19.271	21.8173	22.7325	21.1978	20.5625	0.97003	0.693742
Borcs5	10.1328	7.29018	6.91492	8.03168	9.52291	5.48332	11.0182	9.95193	7.06651	5.45375	6.92346	6.72011	6.64066	6.01249	6.11719	6.39962	8.54325	6.41672	0.751087	0.0159002
Borcs6	9.51412	11.3692	9.04259	7.21058	9.68824	6.96391	9.53047	11.9907	9.09767	8.53401	7.20106	9.37757	8.34391	6.68866	6.77057	7.86855	9.41372	7.98525	0.848256	0.0717422
Borcs7	4.9802	9.33452	5.91879	4.74728	7.81452	6.44315	6.29771	6.0216	12.3086	8.62895	4.65374	5.52521	5.93097	9.28372	9.1379	5.00259	6.44472	7.55896	1.17289	0.329181
Borcs8	25.6922	26.9235	24.5455	16.3088	19.1671	16.4193	17.4278	19.3784	20.5063	26.2772	20.1825	23.7164	22.5884	14.6109	17.6792	18.5517	20.7328	20.5141	0.989449	0.914771
Bpgm	28.0555	33.7508	22.0891	22.5755	269.661	14.7447	14.497	34.774	17.3075	25.5493	20.207	31.5836	44.903	15.351	15.757	19.9179	55.0185	23.822	0.432982	0.346754
Bphl	164.539	141.725	215.098	194.591	74.9709	215.075	272.099	178.862	203.165	226.146	145.883	204.662	216.354	177.907	187.549	220.802	182.12	197.809	1.08615	0.505191
Bpnt1	46.7794	23.8281	29.0233	34.5145	17.646	44.4894	45.4711	36.6656	35.0528	31.3301	23.7912	26.2591	33.5987	34.75	38.9379	43.236	34.8022	33.3695	0.958833	0.750448
Bptf	5.14249	5.58335	4.28435	5.03986	5.69832	5.61606	4.50796	7.53489	3.91638	4.82082	3.77198	4.3112	6.63052	4.40428	3.61728	5.46484	5.42591	4.61716	0.850948	0.129528
Brap	40.7342	52.4102	52.8339	53.1356	40.9573	80.3505	67.9773	78.0286	69.2664	88.3993	40.0385	50.5299	54.1898	61.4132	40.8886	68.0332	58.3035	59.0949	1.01357	0.921784
Brat1	8.21582	9.49845	6.16057	7.37103	7.50591	5.12593	4.72049	7.65048	4.51235	5.92845	6.4091	8.15399	6.45817	4.90685	5.82364	8.48489	7.03108	6.33468	0.900953	0.370473
Brcc3	19.5455	20.3952	17.4662	17.3186	12.1682	20.1157	18.2108	19.5991	18.317	17.5849	15.8717	18.3632	19.5874	17.9735	19.1849	25.2903	18.1024	19.0216	1.05078	0.510058
Brd1	10.9747	10.9256	7.8627	8.54133	10.4267	9.37371	10.6155	14.6389	8.02736	9.05091	7.30719	8.79446	8.09045	11.3853	8.02999	11.0016	10.4199	8.96091	0.859981	0.127637
Brd2	49.4572	45.2068	38.8396	39.998	37.3091	37.2294	39.7326	40.764	31.4283	33.0284	33.1232	46.8018	39.1241	42.1971	35.5289	33.9807	41.0671	36.9016	0.898568	0.106973
Brd3	15.9752	14.1561	15.2999	16.4692	10.2724	8.55683	13.7588	15.0067	7.48004	14.6523	11.4711	14.5013	14.3256	8.17808	9.25153	12.3062	13.6869	11.5208	0.841738	0.153495
Brd4	18.9572	19.2476	16.325	16.6391	18.0759	18.5126	16.779	27.0394	13.306	17.7537	13.2183	15.4477	19.6584	13.3956	12.7173	18.6852	18.947	15.5228	0.819274	0.0475939
Brd7	25.8342	28.9004	25.1452	24.9822	23.3774	19.9217	26.7569	29.8138	20.4941	20.6335	20.8357	23.812	27.0898	20.9341	19.592	26.3073	25.5915	22.4623	0.877727	0.0560832
Brd8	15.3666	19.238	13.5107	14.6571	15.5188	12.1511	10.7162	16.2573	8.83009	11.3717	11.4058	13.0579	14.1431	10.828	7.31032	11.0427	14.677	10.9987	0.749383	0.00869591
Brd9	15.6608	14.7636	11.6925	9.30581	11.6722	9.79236	11.7789	15.6793	5.55834	8.87158	9.879	14.5491	9.78357	10.4168	9.12843	10.5085	12.5432	9.83691	0.784245	0.0479765
Bre	30.8042	32.1212	32.2729	31.6171	33.3412	36.1878	34.3969	37.0859	36.1474	37.7754	30.8208	34.8815	34.3591	30.0807	34.6861	30.7962	33.4784	33.6934	1.00642	0.868119
Brf1	11.2993	13.4618	9.92267	8.49414	13.7994	7.43362	9.67588	11.3917	8.90307	11.8253	8.1563	12.1593	10.1283	8.85425	6.75163	8.72115	10.6848	9.4374	0.883255	0.244521
Brf2	8.39839	12.4878	7.56289	6.89913	6.63518	6.88222	8.69152	8.13389	4.90155	6.60358	6.92346	7.52309	8.01948	4.98908	7.1304	7.18031	8.21138	6.65887	0.810932	0.070615
Bri3	52.8145	78.0512	108.995	90.4249	51.1746	76.2763	106.86	105.436	90.5632	111.702	83.0489	80.737	92.5535	92.1336	85.1103	88.8551	83.754	90.5879	1.0816	0.461432
Bri3bp	10.1937	8.15806	11.383	9.33412	6.50291	7.43362	10.8728	11.9696	6.40972	8.48127	9.13603	8.8327	8.71903	6.6247	7.20616	9.1834	9.48098	8.07413	0.851613	0.107488
Brix1	18.2168	14.0789	12.2341	14.6194	11.5069	13.6011	15.3472	17.4027	10.0099	10.6016	15.8391	12.9145	12.1255	13.0758	14.0146	12.2959	14.6259	12.6096	0.862143	0.076561
Brk1	93.3459	93.4513	87.5052	84.4129	117.273	74.0197	87.7206	83.5038	94.6742	81.8696	80.3383	95.525	85.3755	68.3212	79.9495	77.494	90.154	82.9434	0.920019	0.209981
Brms1	25.8747	22.0345	31.5669	25.1332	30.5968	20.9938	26.5108	28.2584	23.778	23.8404	22.9748	28.2283	22.8114	24.9271	23.1525	23.5132	26.3711	24.1532	0.915896	0.160657
Brox	18.5819	21.6488	15.7931	15.5254	27.0587	16.358	15.5485	19.1052	12.6857	14.5996	14.5409	16.3367	18.7358	16.2556	14.4502	18.449	18.7025	15.7567	0.842492	0.0938669
Brpf1	10.2444	13.5582	9.62286	7.97506	13.7774	5.54458	7.83019	10.4774	4.71911	6.98333	7.1684	7.47529	8.10059	7.9405	6.174	6.72833	9.87876	6.9112	0.699602	0.0216101
Brpf3	19.4035	19.4212	14.178	17.2148	15.7393	9.46561	16.5776	20.1035	10.3139	14.9266	10.9077	13.5549	15.9579	12.5549	12.9446	12.4192	16.5129	12.9475	0.78408	0.0281878
Brwd1	11.7151	14.05	8.6364	9.49456	7.58306	8.85295	11.8572	12.6527	8.93956	10.7176	7.19289	8.21135	9.49969	10.4442	10.2553	11.1146	10.6052	9.5469	0.900205	0.281107
Bscl2	53.0174	50.202	56.7314	48.8602	46.2368	59.2545	59.1627	60.5943	52.5427	56.2042	44.929	51.83	55.5889	49.4614	55.2062	53.7137	54.2574	52.4345	0.966403	0.449903
Bsdc1	34.5267	24.8985	39.2071	43.6033	38.9073	43.5602	41.4329	50.7895	42.8247	39.4949	35.2623	38.3419	43.5141	41.2193	33.7108	45.0542	39.6157	39.9278	1.00788	0.919957
Bsg	417.992	652.192	502.014	407.917	656.816	543.206	418.446	540.599	1171.26	712.416	616.621	668.733	800.204	506.136	544.808	391.928	517.398	676.514	1.30753	0.112509
Bst2	511.825	313.767	334.518	340.889	228.23	299.652	269.582	357.03	230.677	391.056	451.144	518.061	407.219	317.538	408.573	393.674	331.937	389.743	1.17415	0.193985
Btaf1	6.42051	8.47628	4.64218	5.00211	9.60006	5.87133	6.7116	8.78545	4.02584	4.96851	4.49045	5.12373	6.42775	5.82974	5.39752	5.86546	6.93869	5.26612	0.758951	0.0398055
Btbd1	23.8259	24.3295	18.8782	19.1307	19.5198	16.695	20.8731	23.9708	15.0452	17.7537	16.0023	20.428	19.7091	17.7268	19.2417	21.3458	20.9029	18.4066	0.880576	0.0699723
Btbd2	16.5229	19.7876	21.1219	17.4036	12.5539	14.7856	14.9557	18.4957	13.7316	17.701	16.7698	19.8067	18.3302	12.8473	13.9483	19.3427	16.9534	16.5597	0.97678	0.780574
Btbd6	10.5893	9.5756	10.0387	9.78714	6.13919	11.2321	10.1569	13.3463	11.5059	11.6143	10.2301	15.6197	13.6564	8.12325	5.40699	11.2892	10.1082	10.9307	1.08138	0.544505
Btbd9	4.37163	4.65762	4.61317	4.73784	5.8416	6.31041	4.35135	6.14771	4.48802	4.24064	5.08646	5.86935	6.79273	4.76978	5.39752	6.25581	5.12892	5.36254	1.04555	0.59479
Btd	72.8875	76.2673	62.1956	58.6285	56.9391	69.0571	56.4669	65.1762	101.437	80.0024	57.1349	61.1215	69.1237	60.1797	63.2267	49.5842	64.7023	67.7262	1.04674	0.643185
Btf3	240.216	262.128	226.181	227.568	253.999	246.065	247.904	246.245	230.227	229.1	221.894	243.262	241.507	216.815	207.359	245.548	243.788	229.464	0.941243	0.0445713
Btf3l4	22.5783	30.8386	26.5088	25.7844	20.1811	26.2117	28.1663	29.6141	20.4941	23.1442	21.595	22.0435	24.4234	25.2013	22.84	29.0191	26.2354	23.5951	0.89936	0.114118
Btg1	28.2888	19.1512	11.8182	13.0055	19.641	20.759	11.3985	18.0438	22.8172	20.9184	13.4387	19.8067	22.7709	13.1032	9.74394	17.0828	17.7632	17.4602	0.98294	0.91058
Btg2	15.0928	36.6148	15.8415	14.6854	61.6785	58.9788	9.28437	137.698	175.823	133.38	14.0837	13.3733	18.5533	51.1335	13.6169	93.5084	43.7343	64.184	1.46759	0.464349
Bub3	26.1385	29.9033	23.5204	20.1217	25.7471	21.0245	20.3697	24.202	16.5412	18.9141	20.901	23.0281	21.3414	18.3664	20.6337	20.5753	23.8784	20.0376	0.839154	0.0178154
Bud13	6.39008	6.3548	4.20698	5.07761	5.24642	4.59496	4.75405	6.69417	3.4542	6.28711	4.1802	5.40095	4.33924	4.23981	4.03393	4.86905	5.41488	4.60056	0.849614	0.0972063
Bud31	76.5592	77.0291	69.6811	77.2212	66.8698	65.81	79.5548	71.408	75.1288	66.3522	72.3208	72.0668	62.6959	61.3858	84.6747	66.4821	73.0167	70.1384	0.960581	0.394716
Bysl	9.31126	4.37797	5.48358	5.65332	7.90269	7.87269	8.92642	8.85901	5.80159	6.00229	7.61744	6.12744	6.24526	7.77603	9.6019	7.38576	7.29837	7.06971	0.968671	0.780159
Bzw1	68.242	68.196	51.5766	56.0802	71.8186	70.793	60.4491	80.6348	57.8456	62.4913	54.5141	58.6935	75.5312	70.7792	68.9272	82.5068	65.9738	66.4111	1.00663	0.92829
Bzw2	14.0277	17.4058	13.8589	13.8077	11.8926	13.5092	18.6247	13.7351	9.59634	11.5299	11.3078	13.8608	13.991	15.8445	11.4768	9.87165	14.6077	12.1848	0.834138	0.0452975
C030006K11Rik	21.6756	22.102	28.1239	22.9153	11.2864	23.5977	31.7682	32.1152	22.4401	30.6338	22.5666	22.7126	25.9138	26.1516	25.9838	27.7146	24.198	25.5146	1.05441	0.621473
C130074G19Rik	124.069	105.592	128.656	126.61	107.089	116.732	110.484	135.166	119.34	145.142	119.969	122.731	136.24	78.7197	72.8097	124.798	119.3	114.968	0.963695	0.671687
C1d	30.2362	26.8657	29.12	30.1448	21.5257	37.7195	35.4708	36.0771	33.7514	28.1443	24.1015	26.2687	31.865	32.9499	31.0594	36.6925	30.895	30.6041	0.990585	0.905559
C1galt1	10.8428	9.7106	6.96328	8.47527	9.85357	10.0681	9.03828	11.6964	5.92322	8.2281	7.72358	7.24587	11.1523	8.90908	8.38035	13.8778	9.58104	8.93003	0.932053	0.536257
C1galt1c1	25.4995	21.0027	16.0349	21.4902	16.1912	19.8706	18.647	19.7252	20.1535	16.6144	19.856	17.4742	20.0436	13.2037	16.202	21.7464	19.8077	18.1617	0.916905	0.279615
C1qa	206.785	233.045	98.3369	78.9861	454.862	95.1667	33.2336	119.539	99.0527	107.398	158.57	195.256	257.952	77.5501	94.8921	70.4164	164.994	132.636	0.803882	0.554439
C1qb	252.357	344.77	132.06	98.8529	972.869	121.766	36.8578	154.061	134.312	164.425	206.006	256.951	355.351	103.994	128.129	99.6615	264.199	181.104	0.685482	0.475771
C1qbp	115.559	98.4271	98.8108	108.867	71.1573	129.568	142.409	114.095	112.432	105.14	87.1066	96.5096	94.0236	104.46	118.139	105.219	109.862	102.879	0.93644	0.425607
C1qc	252.925	381.954	127.805	97.9847	820.084	128.863	41.5224	153.398	118.793	165.501	176.703	217.386	353.364	96.8028	129.342	93.8782	250.567	168.971	0.674355	0.410998
C1qtnf1	16.9794	27.8782	7.01163	6.37061	10.052	10.8339	6.77871	20.7025	5.98403	11.551	7.89503	8.50768	6.37706	10.2614	7.27244	12.5938	13.3259	8.80531	0.660768	0.155273
C1qtnf5	10.2546	17.3865	11.1993	6.81419	7.57204	4.82981	3.66901	13.1571	2.40821	3.76594	9.66672	13.2968	4.9881	9.71318	4.00553	7.1495	9.36032	6.87425	0.734404	0.254353
C1ra	244.111	222.958	221.51	224.132	156.445	235.997	239.548	263.584	284.959	254.733	212.929	226.735	286.38	189.777	202.473	259.436	226.036	239.678	1.06035	0.440381
C1rb	0	2.97007	0.106383	0.0849414	0	8.53641	0	5.11784	6.02052	9.24079	5.0538	5.42006	9.78357	0.0913752	4.0434	4.93069	2.10196	5.57303	2.65135	0.0435873
C1rl	73.8409	60.5972	76.0061	81.6098	38.4774	64.1456	93.6603	75.9163	71.7719	73.9896	62.899	90.3535	80.651	63.7433	67.9424	83.041	70.5317	74.299	1.05341	0.588015
C1s1	406.723	433.573	376.007	375.705	293.535	331.929	306.239	461.194	297.195	317.489	378.447	388.075	464.968	318.26	309.59	402.426	373.113	359.556	0.963665	0.653892
C1s2	0	14.6575	0	0.132131	0	18.5534	0	12.4005	11.1653	20.5808	14.5327	15.9734	28.1341	0	10.8803	10.7037	5.71795	13.9963	2.44778	0.060818
C2	103.347	140.172	107.002	98.5981	76.029	98.0564	103.202	125.592	110.218	120.742	109.608	112.77	129.772	88.3324	82.7146	122.147	106.5	109.538	1.02853	0.738584
C2cd2	41.9919	28.0903	31.4701	40.2717	32.0296	56.3648	45.4487	51.2204	41.7788	45.5288	32.8456	38.5714	47.4478	42.3524	44.9036	52.4194	40.861	43.231	1.058	0.574736
C2cd2l	25.54	23.1724	21.6925	23.4155	11.9036	23.8019	34.0278	47.3952	25.5538	29.1254	16.3942	19.4147	22.9939	22.789	25.4914	27.242	26.3686	23.6256	0.895972	0.505999
C3	3393.84	5492.76	3252.42	3248.36	5432.13	4571.17	2600.78	3949.28	8657.14	5644.42	2868.02	3559.4	5624.43	3474.57	4184.78	3183.19	3992.59	4649.49	1.16453	0.418347
C330006A16Rik	38.6042	34.3969	36.6539	33.146	29.2852	34.5643	43.5471	44.8625	35.3447	40.6658	31.6455	32.6447	42.0744	31.3965	34.4399	36.7953	36.8825	35.6258	0.965928	0.600363
C330007P06Rik	15.042	13.0471	15.0968	15.1668	12.565	15.97	16.3427	19.1367	10.3504	14.8633	12.2304	14.702	15.9376	14.7023	13.7305	18.5106	15.2959	14.3784	0.940017	0.426497
C330013J21Rik	10.8936	68.0031	18.9556	23.7553	80.4928	67.6378	39.5872	45.6402	161.423	139.751	17.0311	15.9447	37.0255	63.8895	60.7931	19.5789	44.3707	64.4296	1.45208	0.383608
C330018D20Rik	7.43481	13.8186	8.26889	9.81545	5.11416	6.484	9.47454	8.10237	8.38008	9.08255	7.96035	7.54221	10.4933	5.43682	7.88795	10.0874	8.5641	8.35882	0.976031	0.852715
C4a	44.2944	4.83119	27.6017	40.8663	5.81956	18.4513	115.965	67.5512	32.973	29.3469	19.3661	10.257	5.43419	7.76689	5.12291	37.5451	40.6726	18.4765	0.454274	0.145227
C4b	531.584	337.364	546.462	553.884	492.359	459.986	393.456	421.586	1018.42	696.561	504.507	459.281	1026.78	432.771	533.701	373.952	467.085	630.746	1.35039	0.12486
C4bp	379.266	280.518	446.162	435.061	412.803	327.406	359.149	375.714	468.773	284.945	409.627	369.539	536.961	382.981	374.01	418.718	377.01	405.694	1.07608	0.398097
C6	176.062	29.8068	172.447	179.425	79.1372	40.6705	78.7046	125.939	17.198	24.2412	215.436	127.042	59.6138	26.4714	35.1123	162.261	110.274	83.4218	0.756496	0.447928
C77080	28.4916	37.7913	36.5185	38.6861	25.3834	35.1565	30.7055	51.8825	38.2516	42.8283	30.9188	37.864	45.7952	21.1442	22.1298	44.2016	35.5769	35.3917	0.994793	0.967468
C78339	28.7858	32.0826	34.3135	38.1576	21.8895	30.8066	33.86	35.0892	27.1471	28.7878	25.122	25.9628	28.9756	26.3252	26.088	29.7279	31.8731	27.267	0.855488	0.0349273
C87436	8.61139	7.4059	8.55903	8.6829	7.77043	6.63716	6.93532	9.61565	6.99353	11.9096	8.3849	7.93413	9.21581	5.8206	6.95049	9.99491	8.02722	8.4005	1.0465	0.639888
C8a	390.647	122.062	262.883	301.136	149.732	100.711	199.211	256.932	158.516	61.1622	226.327	171.291	219.547	79.268	94.5228	245.415	222.914	157.006	0.704334	0.150367
C8b	159.103	52.5452	108.946	115.926	51.0975	91.1537	121.771	103.366	99.8311	44.1364	88.3885	58.8177	74.4058	41.2376	52.1855	99.0144	100.489	69.7521	0.69413	0.0667375
C8g	457.824	264.539	443.899	407.945	107.452	380.534	495.014	356.147	446.771	365.676	281.356	444.483	413.86	303.064	380.639	355.595	364.169	373.93	1.0268	0.847048
C9	316.532	309.196	179.972	201.377	142.535	173.005	341.385	250.995	391.54	363.323	148.079	159.151	346.835	173.768	295.879	310.582	239.375	273.645	1.14316	0.449294
C920025E04Rik	13.1859	10.2603	9.97103	6.42723	7.67123	0.90878	3.87035	5.4331	0.705435	5.0107	3.90261	10.8592	10.4324	4.16671	5.71	4.92041	7.21598	5.71344	0.791776	0.426327
Cab39	29.3132	29.4886	22.8241	26.0015	39.6678	28.2845	29.4192	35.9825	28.862	32.1212	22.9748	26.1157	29.3	29.2766	26.3437	34.3402	30.1227	28.6668	0.951668	0.53406
Cab39l	26.9702	31.099	24.5262	28.6064	21.5588	26.9979	29.8107	28.9205	31.2337	33.9356	26.2487	30.6755	32.0272	27.3943	25.8891	30.3443	27.3112	29.7186	1.08815	0.129134
Cabin1	12.841	18.8426	14.5552	12.543	14.3505	10.9768	10.7945	16.6146	13.3668	12.1628	10.1566	11.71	11.1016	11.5407	8.84435	10.0668	13.9398	11.1187	0.797624	0.0270836
Cables2	22.558	19.8744	21.0349	20.1689	15.7833	17.6753	20.2131	20.7236	17.5872	21.1504	16.9086	19.2427	23.8557	15.6891	16.8554	22.2703	19.7539	19.1949	0.971701	0.669256
Cabyr	4.2702	7.00089	5.45457	5.08705	1.99496	6.61674	7.51699	4.94969	2.88255	5.29552	2.63712	3.89059	3.04152	4.61445	3.03965	4.78688	5.36139	3.77354	0.703836	0.048817
Cacfd1	57.7136	57.0871	39.9325	40.1584	35.766	33.6351	39.8445	51.357	37.5461	36.0876	41.5734	43.2649	37.2891	33.3337	34.8566	39.3839	44.4368	37.9169	0.853278	0.102314
Cactin	13.8756	12.5842	11.2283	9.36243	10.7133	9.61878	10.828	14.0714	5.59483	8.01712	9.88716	10.7923	9.56052	7.33743	9.1379	9.01905	11.5353	8.66829	0.751461	0.00498727
Cacul1	20.8641	12.131	15.2322	16.8845	17.5138	15.6229	16.6112	21.27	8.74496	11.2451	16.6065	16.3653	23.3183	14.0809	17.6414	19.5276	17.0162	15.9413	0.936828	0.589386
Cacybp	28.5829	20.5591	13.356	17.0449	17.3485	19.064	16.7231	18.296	13.5249	13.9878	18.0026	19.6537	21.534	17.1146	26.4668	17.4526	18.8718	18.4671	0.978556	0.853894
Cadm1	13.4395	19.4405	10.532	9.68332	8.92773	12.825	9.38505	18.1699	8.9274	11.2978	10.3199	16.4609	16.2316	12.1986	9.94279	14.1244	12.8004	12.4379	0.971685	0.839763
Calcoco1	23.9577	41.8318	42.3212	38.0915	27.8633	34.1661	28.1775	42.8658	29.5674	38.2079	29.6207	31.3828	34.8254	29.9528	17.4804	39.3222	34.9094	31.295	0.896463	0.32904
Cald1	87.6354	81.137	65.068	77.325	93.3333	100.425	62.4067	96.6714	58.6849	52.491	70.9818	83.2988	113.216	81.2965	79.4287	105.866	83.0003	80.6579	0.971779	0.797627
Calm1	81.6916	80.3945	60.7062	53.9189	132.208	64.9523	66.0868	62.8117	54.6347	52.8075	60.8497	78.5288	83.7433	60.6548	60.206	65.609	75.3462	64.6292	0.857763	0.291795
Calm2	149.944	215.311	132.476	120.787	211.488	161.702	120.193	192.292	113.855	130.806	134.142	131.535	155.939	144.455	141.51	168.362	163.024	140.075	0.859231	0.158958
Calm3	50.2686	56.2482	44.5843	42.5273	72.7445	41.0177	33.7705	49.0976	35.5758	39.6847	43.092	50.7976	51.2598	39.7939	39.4019	39.3941	48.7823	42.375	0.868654	0.1966
Calml4	3.31676	48.5337	5.97681	3.04845	11.0109	8.55683	2.18127	13.7141	5.88673	11.4877	10.4423	11.5953	5.51529	10.6818	9.68712	2.66052	12.0424	8.4946	0.705393	0.540378
Calr	915.85	419.957	413.619	425.104	596.791	537.692	535.272	428.753	551.175	413.525	456.189	536.395	526.386	328.32	353.026	426.463	534.13	448.935	0.840498	0.230247
Calr3	4.40205	2.33363	7.43717	7.3144	4.13321	6.3002	6.66685	6.31585	4.97453	11.4877	5.38038	6.08921	5.98166	5.50992	3.02072	6.27635	5.61292	6.09006	1.08501	0.661241
Calu	72.2079	85.3993	50.8996	52.5693	95.4165	53.2607	41.7797	66.9312	61.8471	54.1261	56.4654	66.6372	64.4093	54.688	50.9829	54.4225	64.808	57.9473	0.894138	0.346724
Camk1	32.8024	56.3928	33.3754	24.1234	43.2389	23.1382	11.4545	32.5146	11.8099	26.0873	37.1891	44.2782	40.3103	23.0722	20.9556	27.0058	32.13	28.8386	0.897559	0.601681
Camk1d	5.32507	4.73476	6.85689	8.26763	18.1971	6.91286	4.25068	5.05478	8.63549	9.06146	6.34379	6.57673	7.81671	5.64699	4.03393	4.50952	7.44998	6.57808	0.882966	0.626771
Camk2b	7.65795	8.09056	13.5204	11.7125	6.98788	9.78215	15.1458	10.5615	7.32192	11.7936	7.73175	8.87093	12.0242	13.8707	7.24404	8.8136	10.4323	9.70884	0.930649	0.602402
Camk2d	4.39191	6.85624	3.75243	3.57698	16.2683	3.34921	2.30431	5.80092	3.0285	4.26173	3.79647	5.11417	5.79917	4.10274	2.95443	3.57475	5.78754	4.079	0.70479	0.323407
Camk2g	8.0941	6.44159	8.54936	7.59754	7.48386	5.55479	6.55499	8.93257	5.41239	6.03394	6.55606	7.41794	6.74204	4.34946	3.9203	7.35494	7.4011	5.97338	0.807094	0.036724
Camk2n1	33.34	36.8945	32.6597	35.4395	19.8725	24.6494	29.4639	29.3198	37.8259	35.0116	29.4084	30.7902	34.1766	23.6113	28.9004	29.5122	30.2049	31.1546	1.03144	0.715202
Caml	26.3718	19.3633	19.0039	22.9531	16.0699	17.1137	19.8216	21.4697	18.3656	14.9266	19.807	21.4126	17.4279	14.748	15.3592	19.4968	20.2709	17.693	0.872827	0.101555
Camp	5.4975	0	6.30563	8.8056	192.376	1.06195	0	4.13	30.9905	5.14784	18.1169	0.305894	39.8642	0.959439	0.927994	0	27.2721	12.0391	0.441444	0.548119
Camsap3	11.7253	14.7154	12.4855	12.6185	7.36262	8.08712	13.3896	12.5581	7.03002	10.3379	9.38097	13.316	11.4868	9.05528	7.57546	10.6421	11.6178	9.85305	0.848101	0.151825
Camta2	22.5377	18.9583	17.6113	19.5648	26.1219	15.1838	20.0677	23.1301	11.664	15.0743	15.1941	18.6691	21.2704	11.495	10.0943	14.4223	20.3969	14.7354	0.722433	0.00738494
Cand1	11.6441	10.347	9.53582	10.3534	10.6802	11.6508	12.0249	14.4813	9.87608	10.8653	10.1892	10.7732	11.3043	9.39337	10.0754	12.0802	11.3397	10.5696	0.932091	0.238357
Cant1	22.2841	29.45	27.4372	24.1517	22.9806	23.0054	22.5174	28.8049	25.1524	25.8763	19.5457	23.0855	21.8787	17.6263	19.5731	22.1675	25.0789	21.8632	0.871775	0.0450711
Canx	129.222	100.327	76.5283	89.9813	124.151	114.782	101.312	109.082	94.7228	90.5829	98.9778	104.874	113.763	95.8891	98.3484	114.947	105.673	101.513	0.960633	0.561143
Cap1	78.1821	89.3626	65.0196	59.7516	192.751	64.2171	54.5093	74.0878	62.212	62.2804	70.8267	80.3164	92.219	62.6559	63.454	67.7867	84.7351	70.2189	0.828687	0.401817
Capg	19.5151	33.828	12.9401	8.06	41.6738	8.12797	3.19919	14.4497	7.74762	2.50008	20.9582	27.8364	26.4815	8.5984	5.11344	11.207	17.7242	13.8053	0.778896	0.518237
Capn1	19.7788	20.8966	23.7428	21.9432	24.16	16.9094	15.9848	24.3912	12.26	18.9352	20.6234	21.5177	23.3792	16.1277	15.8517	23.5029	20.9759	19.0247	0.906982	0.302362
Capn10	16.9895	17.7144	18.501	15.9501	8.32152	20.5548	16.958	19.9774	16.0304	24.294	10.8669	11.8343	12.7034	9.6949	12.4048	10.5804	16.8708	13.5511	0.803229	0.145317
Capn15	11.7253	9.55631	4.87429	6.45555	5.97386	5.68754	6.51025	6.91486	3.23527	7.19431	6.30296	7.06425	6.71163	5.10787	5.99408	5.8141	7.21224	5.92806	0.821944	0.192454
Capn2	40.0445	38.3024	33.1142	32.9856	36.2289	27.2124	24.4078	41.9305	15.1425	18.4816	42.8634	37.8927	33.0918	25.0916	19.9235	33.3849	34.2783	28.234	0.823669	0.171952
Capn7	17.5575	16.6151	17.9885	16.7051	16.9296	14.8877	17.6403	18.9791	14.1209	16.3191	14.3531	17.044	17.6611	14.9307	15.5676	17.6067	17.1629	15.9504	0.929355	0.0869121
Capns1	222.06	241.511	245.117	203.199	307.07	187.505	207.59	240.475	205.257	237.043	216.579	230.271	232.606	191.997	185.173	229.821	231.816	216.093	0.932177	0.310658
Caprin1	94.3602	56.9039	44.1104	48.7753	71.2345	53.6487	47.574	68.2028	38.5313	45.5921	52.0729	70.6711	81.3912	43.7322	46.7406	56.4872	60.6012	54.4023	0.89771	0.443631
Capza1	28.0859	26.9235	18.0562	17.1487	51.2408	20.0749	19.5196	23.561	14.5222	20.5386	18.8028	22.8752	28.1239	18.5583	21.2776	20.6678	25.5763	20.6708	0.808201	0.270206
Capza2	48.5342	58.5818	34.091	37.7234	100.2	50.2382	39.8445	58.4505	42.5693	52.7653	40.6835	45.6547	61.9761	51.3528	43.7483	55.2545	53.458	49.2506	0.921295	0.605621
Capzb	108.002	134.685	89.4491	82.9689	215.853	98.955	88.8727	105.699	95.1728	97.5135	98.7573	107.512	118.457	90.6807	96.625	97.7817	115.561	100.313	0.868052	0.362116
Car1	4.06734	1.65861	7.75632	12.2504	4.90474	12.0898	33.1553	10.4353	4.13531	1.55068	2.35136	2.54275	5.3328	6.1861	5.69107	9.37858	10.7897	4.64608	0.430602	0.125804
Car14	23.5926	38.9292	15.0001	13.2131	1.98394	35.7488	26.343	27.7435	21.163	21.2348	8.4992	16.7477	24.981	18.0375	16.221	23.3899	22.8193	18.7843	0.823176	0.412409
Car2	12.0701	12.4975	10.0484	11.9201	24.0387	14.8468	12.6737	26.1882	15.3614	8.21755	7.69909	8.30694	14.5283	15.479	13.7684	11.3714	15.5354	11.8415	0.762225	0.161262
Car3	775.898	34.0884	1293.24	1628.33	26.0227	1350.23	3500.58	742.044	149.941	98.8638	322.929	238.511	503.24	1024.23	734.574	1764.32	1168.8	604.577	0.517261	0.227795
Car5a	58.0381	42.6321	75.9191	80.2413	22.0107	80.6977	133.046	44.7364	130.189	133.548	42.7083	47.5761	78.816	90.9092	118.992	73.3748	67.1652	89.5142	1.33275	0.217723
Car8	26.0573	17.5119	20.8995	25.086	9.13714	29.3465	27.8084	25.3685	16.079	18.6926	15.9207	20.2655	21.463	16.1551	16.4009	25.4958	22.6519	18.8091	0.830353	0.175091
Card10	16.8272	22.3334	16.973	15.6859	8.53094	13.5092	9.53047	22.1633	6.10566	10.7915	14.6552	19.9214	17.3265	8.03188	10.2269	14.4428	15.6942	12.6877	0.808436	0.241625
Card19	20.4787	23.8185	17.4275	16.2899	34.3993	14.8468	16.298	19.5255	20.8468	24.7792	16.5412	17.4455	19.851	13.0301	17.4993	13.5388	20.3855	17.9415	0.88011	0.371262
Card6	6.25822	4.92762	6.13155	5.78546	3.64824	4.51327	6.83464	7.35623	3.83124	5.0107	5.36405	6.27083	6.84343	3.95654	5.52062	5.57784	5.6819	5.29691	0.932241	0.511357
Carhsp1	63.5661	48.4276	60.3774	63.0077	47.0524	56.6813	63.7042	71.1138	42.3869	54.8012	55.0203	58.2251	60.9014	52.2849	58.3689	64.8693	59.2413	55.8573	0.942877	0.380965
Carkd	64.5601	79.9027	73.6366	58.468	50.4031	63.6657	68.5142	70.851	58.6362	72.3123	59.968	72.3249	62.3816	58.8547	58.4447	66.7286	66.2502	63.7064	0.961603	0.523323
Carm1	17.1924	23.0663	18.2012	16.4881	17.5579	16.0823	15.1458	23.7291	12.9654	13.1122	16.3453	15.6962	18.2998	15.0404	14.4218	17.4628	18.4329	15.418	0.836439	0.0426074
Carnmt1	3.42833	5.69907	5.80273	4.38864	3.84664	6.62695	5.14556	7.9027	5.38806	2.27855	4.44963	3.28836	6.6508	5.3089	4.94299	4.08836	5.35508	4.54946	0.84956	0.275584
Cars	32.1634	26.9621	29.826	23.7742	20.4897	19.7175	18.9043	26.9238	17.5264	9.66274	20.5908	26.3929	20.8344	18.4669	19.0712	26.9852	24.8451	19.9413	0.802626	0.0794122
Cars2	19.4238	15.3036	15.4836	13.2131	13.7222	15.5514	15.4255	15.963	15.3371	13.2177	14.5899	17.9426	14.285	10.8462	12.4332	12.789	15.5108	13.9301	0.898091	0.137537
Casc3	19.6774	18.5437	14.3231	15.1668	17.0509	12.192	13.3225	15.9	8.25845	11.7303	11.4956	13.966	14.1025	10.9011	11.4958	11.8336	15.772	11.7229	0.743273	0.00311998
Casd1	11.066	8.00377	8.42363	10.3723	8.14517	8.23008	9.76537	12.2008	7.43139	7.85889	8.03383	7.1694	10.4628	6.38712	6.72322	10.2209	9.52589	8.03595	0.84359	0.0752949
Caskin2	10.4676	12.9507	7.78533	7.1162	6.76744	5.60585	7.87494	11.7805	5.55834	7.45803	5.61715	6.66276	9.01305	5.06218	7.73644	6.06064	8.79356	6.64607	0.755789	0.0645595
Casp1	8.46939	14.8311	3.66539	3.86955	19.3103	3.28795	2.14771	5.41209	1.78791	3.61825	5.37222	6.41422	6.92453	3.65501	3.65516	3.54393	7.62419	4.3714	0.57336	0.192781
Casp12	7.03923	8.70772	8.10448	8.9566	12.587	3.78829	1.46537	10.3092	2.68795	2.03593	18.0516	11.6718	5.73834	6.81659	4.45058	6.64615	7.61974	7.26237	0.953099	0.876261
Casp3	12.6483	16.6536	11.6925	10.5516	11.1101	17.5629	11.79	14.0819	6.99353	11.0763	10.0341	12.6659	15.6436	12.2534	10.8992	13.2409	13.2614	11.6009	0.874786	0.217765
Casp4	7.8811	12.2467	10.7834	5.38906	25.6149	3.40027	1.90162	8.75392	4.74344	2.27855	14.149	14.2719	6.09318	6.75262	3.97712	7.79665	9.49637	7.50781	0.790597	0.528354
Casp6	19.4745	34.8502	31.9344	29.9371	20.2362	31.2355	25.8396	33.5549	27.9741	30.4229	25.0731	25.762	41.8514	23.392	22.5749	29.6663	28.3828	28.3396	0.998477	0.98875
Casp7	15.6811	14.2139	16.5958	19.4893	12.0249	18.7168	19.8999	18.6848	18.767	13.3126	14.6879	15.1035	18.9994	18.7593	18.683	15.809	16.9133	16.7652	0.991244	0.909381
Casp8	26.3616	30.5204	26.3734	26.3602	25.7251	22.0354	25.8508	31.9155	21.1022	19.8318	24.1913	22.856	27.6272	21.2265	19.7151	27.4064	26.8928	22.9946	0.855045	0.0250105
Casp9	14.758	14.2332	11.354	12.779	9.567	10.0476	11.7117	13.2202	6.3854	9.18804	10.2382	12.4174	11.7707	8.58013	6.62853	13.8984	12.2089	9.88835	0.809933	0.0684673
Cast	24.688	26.6439	21.3831	22.6605	30.8392	26.6099	19.8551	33.2292	15.2885	19.6947	22.1828	25.4083	22.2944	25.3932	20.1886	30.221	25.7386	22.5839	0.877434	0.18708
Cat	1682.3	1105.02	1667.37	1863.94	451.302	2433.37	3378.65	2394.33	1384.26	1510.47	1074.73	1466.32	1826.81	1602.66	1612.86	2616.23	1872.03	1636.79	0.874339	0.519298
Cbfb	9.95027	12.7289	8.05612	8.77728	13.8545	6.73927	7.10311	11.2655	5.95971	7.20486	8.22978	7.61868	9.8444	6.38712	7.27244	9.71756	9.80937	7.77932	0.793049	0.0804007
Cblc	28.7959	32.449	49.3039	37.5536	21.8564	30.3982	38.8042	46.8802	16.5291	37.9969	40.3161	48.035	33.8319	23.9403	20.5579	36.898	35.7552	32.2631	0.902335	0.500426
Cbr1	227.041	482.56	188.415	168.156	197.104	557.236	407.517	416.899	566.646	555.745	184.876	406.294	352.431	352.589	468.486	277.793	330.616	395.608	1.19658	0.37825
Cbr3	11.9687	57.7814	21.7216	17.3847	18.6821	100.63	49.7217	61.8659	34.6028	27.3215	33.4335	38.9059	25.6502	24.1596	22.1109	31.5564	42.4695	29.7176	0.69974	0.283951
Cbr4	27.4672	29.0161	46.9924	34.7599	21.0187	34.8604	42.5403	37.5168	32.7662	37.1636	33.8499	33.9351	33.5683	36.1754	36.6463	42.3628	34.2715	35.8085	1.04485	0.638153
Cbs	341.474	237.51	265.978	270.548	216.745	406.715	273.207	344.913	259.43	277.15	201.303	238.339	304.031	261.909	302.583	318.605	294.636	270.419	0.917805	0.377573
Cbx1	20.2454	28.9775	14.4004	13.7039	15.9046	16.9094	14.3852	18.5587	17.0764	17.4372	13.3571	16.2411	20.0031	14.2363	13.2476	16.826	17.8856	16.0531	0.89754	0.370324
Cbx2	4.68606	7.53126	7.41782	6.6915	3.00898	5.02382	4.22831	4.92868	2.88255	5.25332	3.91894	6.07009	5.32267	3.11589	3.19116	4.86905	5.43955	4.32796	0.795646	0.142772
Cbx3	34.6586	43.8472	32.1375	33.2404	33.6388	32.1136	27.2491	41.1844	28.8498	32.079	29.2941	29.6526	36.6909	29.1304	28.2849	34.2477	34.7587	31.0287	0.892689	0.112298
Cbx4	7.0798	8.96808	7.90138	9.37187	6.30452	9.31245	9.91079	16.1207	7.93006	8.36523	7.24188	5.67816	7.37062	8.56185	6.24029	8.46435	9.37119	7.48155	0.798357	0.128126
Cbx5	10.7211	9.53702	8.90719	9.06986	7.27445	9.43498	6.65567	9.76277	7.07867	5.54869	7.26637	6.38554	7.13744	6.96279	5.81417	8.77251	8.92038	6.87077	0.770233	0.00409676
Cbx7	7.44495	14.725	15.8801	11.4765	6.82255	6.9537	5.78316	11.4652	4.51235	12.2683	12.2957	10.3526	7.19827	5.49165	3.52259	8.73142	10.0689	8.04661	0.799154	0.287054
Cbx8	6.70451	7.67591	9.72924	8.52246	5.43379	7.82164	8.17696	8.27051	6.51919	7.03608	7.03777	8.72755	7.99921	5.42768	6.27816	7.45766	7.79188	7.06041	0.906125	0.228485
Cby1	11.4109	11.2053	10.9091	10.6366	7.54999	9.16949	8.33356	11.2761	8.89091	11.551	10.4668	10.2188	9.93564	6.88055	7.20616	9.88192	10.0614	9.37897	0.932177	0.396783
Cc2d1a	13.1453	11.7164	9.89366	9.36243	12.3114	9.50646	7.79664	13.7141	7.37057	7.63736	10.6138	13.9851	10.0877	5.81146	7.36714	9.08068	10.9308	8.99423	0.822833	0.120778
Cc2d1b	11.9079	11.7357	9.52615	10.6177	14.8024	8.46493	10.0003	13.0731	8.55035	6.93059	9.53609	13.2873	8.29322	9.87766	9.27047	7.58093	11.266	9.16582	0.813583	0.053598
Ccar1	17.9835	17.3094	11.9826	13.8455	14.5379	14.2852	15.2241	18.7374	11.3599	12.9856	11.2751	12.513	14.4472	12.4636	13.882	13.9908	15.4882	12.8647	0.830611	0.0165084
Ccar2	15.042	15.969	14.7293	13.5151	14.1301	13.8053	13.8594	16.7092	9.88825	12.3	11.7895	13.6027	14.9744	10.6087	9.74394	13.2204	14.7199	12.016	0.816307	0.00468536
Ccbl1	188.568	121.966	98.0275	109.867	40.3732	140.687	168.483	136.7	128.985	123.01	53.6323	77.9648	101.455	81.5341	103.983	114.361	125.584	98.1156	0.781275	0.163798
Ccbl2	38.6245	120.529	24.7873	27.1813	41.7619	71.0687	38.4574	28.3005	143.969	90.1399	38.7322	65.557	28.053	70.8889	72.393	9.37858	48.8388	64.889	1.32864	0.404728
Ccdc107	114.342	79.1988	90.658	110.263	47.0745	84.5064	97.0832	85.9944	85.613	94.4965	70.2715	92.3705	74.2537	66.1465	89.5988	75.1622	88.6401	80.9891	0.913685	0.37779
Ccdc115	12.7396	13.4136	12.5629	12.3637	14.8024	13.1518	12.6961	16.7932	6.17863	7.96438	9.96881	11.3181	13.2306	12.1255	13.1055	10.0771	13.5654	10.4961	0.773739	0.0117617
Ccdc117	16.2186	14.2525	11.1606	12.9111	8.17824	8.59768	11.9355	11.1079	7.09083	11.8674	10.3607	11.6718	12.8454	7.34656	12.5469	12.9739	11.7953	10.8379	0.918837	0.464747
Ccdc12	54.7924	47.0198	47.6791	42.3763	69.3718	37.4642	29.8666	48.0993	41.8274	48.1977	50.8483	53.6271	47.0219	39.1543	33.493	34.6278	47.0837	43.5997	0.926004	0.493265
Ccdc120	6.91751	6.01729	5.9478	5.13424	9.41269	8.64873	2.34906	13.0416	5.30292	3.31234	7.82155	8.94741	5.39363	8.79943	3.3048	4.2219	7.18361	5.888	0.819643	0.372796
Ccdc122	3.36747	6.23909	4.66153	5.61557	5.83058	4.40095	4.18356	6.7257	4.58532	5.13729	5.91923	5.75464	4.82588	5.61957	4.10969	5.54702	5.12806	5.18733	1.01156	0.900794
Ccdc124	61.3346	45.9108	52.9402	44.4244	52.9932	52.6174	49.319	50.6319	45.3302	46.7947	46.0231	56.8294	51.199	53.4819	51.0491	45.8143	51.2714	49.5652	0.966722	0.483434
Ccdc127	11.5427	14.4839	7.56289	8.31482	8.16722	8.10755	8.71389	9.7943	7.73545	8.02767	9.21768	9.94156	8.76972	7.2095	8.14362	8.7417	9.58591	8.47336	0.883939	0.240651
Ccdc130	10.072	10.3856	7.26308	5.56838	5.49992	6.40231	7.77426	8.47018	5.13264	6.54028	5.46202	6.6532	7.35035	4.15757	7.24404	7.02623	7.67947	6.19579	0.8068	0.0818355
Ccdc137	12.5874	12.1985	10.1741	10.5422	7.77043	7.17834	10.3806	10.1831	3.9407	6.61412	7.47865	7.59	8.07017	6.99934	9.48827	6.83106	10.1268	7.12654	0.703727	0.00400561
Ccdc141	12.8106	8.74629	6.60544	6.60656	4.45284	5.9326	4.51914	6.71519	3.16229	6.17107	5.96822	6.57673	7.15772	6.57901	5.53009	6.71806	7.04858	5.9829	0.848809	0.334624
Ccdc152	22.8217	66.7302	40.358	26.0298	30.6078	46.0517	28.7144	42.8868	50.025	71.9009	14.2307	20.6001	40.2292	53.5093	49.3352	39.8975	38.0251	42.466	1.11679	0.599454
Ccdc157	11.1167	8.35092	9.7776	11.0141	5.72036	5.62627	8.09866	10.8032	2.76092	6.79346	11.5527	10.3908	8.33377	6.21351	6.68535	6.24554	8.81347	7.37201	0.836449	0.269315
Ccdc159	12.9526	20.2602	12.0987	16.6296	5.47788	11.13	16.4434	13.6406	5.93538	7.86944	8.67882	10.4673	11.5781	7.1364	5.65319	7.78638	13.5791	8.13812	0.599312	0.0102788
Ccdc163	9.99084	8.14842	7.06966	8.85278	5.52197	4.43158	4.37372	8.82748	4.74344	2.80599	6.36828	7.8003	7.80658	5.36372	4.99034	4.00618	7.15206	5.4856	0.766997	0.113398
Ccdc167	9.81841	6.54766	8.39462	6.39892	6.72335	4.84002	7.0248	5.99008	4.25693	6.32931	6.47442	6.82527	7.47201	3.70983	5.8047	6.51262	6.96723	5.92313	0.850142	0.161976
Ccdc171	2.47489	3.67402	7.91106	10.2874	2.07211	8.30156	11.79	10.4564	1.5325	3.86088	3.8373	5.86935	7.15772	5.19925	4.46952	9.13204	7.12092	5.13232	0.720738	0.235513
Ccdc174	10.7008	8.63057	6.24761	7.74855	8.057	6.53505	10.3023	8.10237	6.7746	7.78505	6.40094	9.38713	7.31993	6.61556	7.16828	6.56398	8.29054	7.25193	0.874724	0.141609
Ccdc181	6.54222	7.31911	7.07933	6.88969	5.59912	4.42137	4.16119	6.32636	6.1908	6.48754	5.73145	5.40095	5.92083	4.46825	4.34642	5.17722	6.0423	5.46543	0.904528	0.275998
Ccdc22	14.5856	14.455	10.7157	12.9017	13.094	12.1409	9.94435	13.3883	9.9369	12.2894	11.6425	15.6771	14.7311	9.10097	9.54508	10.0257	12.6532	11.6186	0.918234	0.343568
Ccdc25	32.8125	21.6198	23.0175	25.0105	18.9136	24.6392	25.1909	31.2114	21.9658	22.4057	23.7423	26.479	32.6558	17.0415	24.8949	30.9606	25.3019	25.0182	0.988786	0.908434
Ccdc28a	14.1292	19.4308	21.5281	23.189	11.595	18.1858	16.7902	21.785	16.9791	18.6504	12.3528	15.7631	16.8906	13.9073	8.90117	15.9836	18.3291	14.9285	0.814469	0.0800519
Ccdc28b	8.0231	10.077	6.97295	6.22904	10.7353	4.9115	2.9531	7.92371	4.6583	7.26815	6.13151	6.1848	6.71163	3.91086	5.83311	5.48539	7.22822	5.77297	0.798671	0.17265
Ccdc3	10.072	19.3151	10.2225	6.38005	6.06204	4.95234	0.570486	9.13224	3.1258	3.55496	9.46261	13.1439	6.45817	7.81258	2.90708	6.8516	8.33834	6.66459	0.79927	0.480584
Ccdc32	6.82623	8.80415	6.383	6.40836	7.73736	4.44179	4.69812	5.49616	6.64081	5.92845	6.27847	7.02601	5.64709	4.36773	4.27067	5.2594	6.3494	5.67733	0.894153	0.307493
Ccdc43	8.65196	8.69808	6.05418	7.10677	6.96583	7.12729	5.6713	7.38776	6.17863	6.02339	6.02537	7.1694	7.79644	4.38601	6.33498	7.05705	7.2079	6.37141	0.883948	0.133805
Ccdc47	52.5508	40.2407	35.4934	41.3287	32.8783	41.7222	43.3345	44.9256	37.1326	38.8092	37.2544	37.2044	40.4523	42.9463	44.6763	43.4517	41.5593	40.2409	0.968277	0.590776
Ccdc50	16.8272	19.7394	11.7215	12.9866	34.0576	14.8468	10.8057	18.3906	8.25845	10.2429	10.1321	12.0828	15.4205	10.298	8.7686	14.3401	17.4219	11.1929	0.642462	0.0527711
Ccdc51	8.18539	7.29983	9.10062	7.61641	4.45284	5.38121	7.19259	8.34407	4.17179	4.54655	6.50708	6.50981	6.37706	4.85202	5.14184	6.56398	7.19662	5.58377	0.775888	0.0299339
Ccdc53	28.4714	34.4162	30.2806	34.1087	26.5738	41.7426	36.5782	41.2895	34.7609	30.5705	27.9551	30.7997	36.2043	31.6798	29.0424	35.1928	34.1826	32.0257	0.9369	0.358661
Ccdc58	39.3142	36.6823	43.9073	39.762	19.7622	39.6085	48.7374	38.5467	40.1976	35.212	34.8867	37.5868	39.9149	26.7455	30.7753	29.3273	38.2901	34.3308	0.896597	0.27385
Ccdc59	18.8254	18.4762	20.1838	18.6022	15.8715	18.9823	17.1146	20.2612	14.8993	12.5637	15.8146	16.0499	15.6233	17.3339	16.988	16.8773	18.5396	15.7687	0.850542	0.00238015
Ccdc6	12.06	11.6585	11.1219	11.5615	9.85357	9.87405	9.12777	12.7788	9.96122	11.0341	9.61774	10.9835	13.4131	7.89481	6.82739	9.95382	11.0045	9.96071	0.905148	0.237895
Ccdc68	6.88708	16.5572	16.6925	13.9398	13.7774	10.7011	3.84798	12.2008	3.33257	1.48739	12.1977	11.7578	9.12457	13.0484	11.117	11.5563	11.8255	9.20271	0.77821	0.258191
Ccdc71	11.6543	12.3432	10.6674	9.96646	12.7854	9.40435	9.92198	12.5371	8.42873	12.1945	10.9975	13.8513	12.9467	7.73034	8.08681	9.26558	11.16	10.4377	0.935275	0.469542
Ccdc80	30.3681	32.7383	10.8511	9.87208	16.4447	9.18991	3.5124	19.8513	10.7396	14.1776	15.9942	18.9176	13.7477	10.5812	7.37661	12.3986	16.6035	12.9917	0.782466	0.380224
Ccdc82	28.4815	31.8319	26.1606	24.7463	29.4725	20.2995	23.8374	26.535	13.0384	17.0364	19.2436	24.4907	21.9294	17.9552	16.3819	20.75	26.4206	18.8532	0.71358	0.00083371
Ccdc84	19.7585	13.2014	17.2148	15.431	9.17021	18.002	23.1103	20.8287	11.1532	17.2263	10.8751	15.0175	13.991	10.4259	17.1679	12.9225	17.0896	13.5974	0.795654	0.0837037
Ccdc85c	6.14665	5.75693	4.07158	4.1055	1.84066	5.91218	6.61092	6.71519	5.04751	6.01284	3.92711	5.36271	7.40104	2.96969	4.0434	5.26967	5.14495	5.00425	0.972652	0.857123
Ccdc86	8.66211	8.95844	6.34432	6.15353	10.4157	8.26071	8.51254	10.9082	6.84758	5.24278	7.49498	6.71056	7.21855	6.68866	9.33676	8.66979	8.52695	7.27621	0.853319	0.11734
Ccdc9	21.7668	38.9967	28.4237	22.651	23.3113	20.0136	18.1213	33.4183	13.3668	18.4921	19.064	26.7466	19.7902	20.7604	11.9882	19.1167	25.8378	18.6656	0.722414	0.0350029
Ccdc90b	8.48968	10.5013	8.55903	9.43794	9.13714	9.01633	8.93761	8.12338	7.95438	6.99388	8.50737	8.71799	11.0103	7.97705	7.83113	9.52239	9.0253	8.56431	0.948922	0.381204
Ccdc91	17.4662	16.8465	17.3018	18.1963	15.4637	15.3369	17.8193	18.6113	19.0102	16.2241	14.8512	18.8316	19.7293	16.3836	17.6319	21.8491	17.1303	18.0639	1.0545	0.322308
Ccdc93	6.90737	6.21016	5.33851	5.86096	6.66824	3.84955	4.31779	6.94639	4.3664	4.70478	3.4699	4.9421	6.43789	3.57277	4.22332	5.04368	5.76237	4.59511	0.797433	0.046756
Ccdc94	7.92167	8.37021	6.7215	5.37962	8.20028	6.36146	5.62655	7.17758	4.08666	3.33343	5.96822	7.24587	6.28581	5.26321	5.13238	6.20445	6.96986	5.44	0.780504	0.0240231
Ccdc97	21.0873	20.5977	15.3192	15.2706	18.5498	15.2655	16.4322	19.1472	11.7491	13.7029	14.5899	14.8168	17.4583	11.8057	13.7589	15.6755	17.7087	14.1946	0.801564	0.00676193
Ccl2	9.38226	17.4926	8.80081	5.80433	34.5757	3.36964	1.47655	18.3485	1.98251	3.50222	13.6918	10.735	20.4897	5.19011	2.51884	13.7032	12.4063	8.97667	0.723558	0.461205
Ccl20	1.23744	0	7.77566	2.83138	2.83263	0.959835	0.72709	1.47125	0.145952	0	20.2397	7.6378	1.6627	2.22955	1.6666	12.7171	2.22941	5.78742	2.59594	0.224821
Ccl25	8.46939	3.95367	6.35399	10.108	3.74744	6.00408	8.88168	6.87282	6.68947	6.66687	6.53157	5.47742	4.93741	5.07132	5.30282	7.68365	6.79889	6.04507	0.889126	0.411267
Ccl27a	17.5068	11.7453	18.414	13.5529	5.9408	8.36282	11.8236	10.9713	12.5762	18.5238	10.9894	17.1396	13.6159	6.74349	10.0091	9.44021	12.2897	12.3797	1.00732	0.965516
Ccl6	26.8688	57.6368	9.75826	8.08831	47.4492	18.1041	4.631	22.4996	16.4196	34.3681	27.8653	34.2793	22.5275	13.3682	15.6149	13.5286	24.3795	22.2464	0.912506	0.780688
Ccl9	82.148	86.8747	60.4451	58.2321	67.8948	34.2477	57.8092	62.5175	68.7069	42.0793	39.5976	49.5931	62.1687	53.9662	31.5707	39.425	63.7711	48.3884	0.758783	0.0537141
Ccm2	22.6696	20.1734	22.6306	18.404	25.2732	16.9707	18.0989	23.7396	18.3291	24.9797	20.6561	22.6553	25.3764	18.54	21.1829	21.0992	20.995	21.6023	1.02893	0.673509
Ccm2l	9.44312	9.75882	2.95939	2.3878	4.4308	3.99251	5.112	7.03046	1.1068	4.32503	0.955242	1.63462	1.89588	3.42657	2.36733	3.80074	5.63936	2.43903	0.432501	0.015499
Ccnb2	2.08945	17.2033	3.35591	2.85969	6.01795	1.8584	1.51011	8.22847	1.49601	5.07399	2.12276	2.65746	3.03138	1.28839	1.77076	2.95841	5.39041	2.5499	0.473043	0.179335
Ccnc	9.92998	6.27766	5.8124	8.76784	7.31853	8.39346	8.68033	8.28102	5.50969	5.14784	6.87448	7.1216	7.84713	7.97705	9.19472	9.53266	7.93265	7.40064	0.932934	0.483009
Ccnd1	32.8531	60.0958	24.7293	11.9107	9.77641	16.8788	3.55715	30.9803	15.3979	16.8887	10.6791	15.2756	33.7102	20.3949	33.9381	17.6375	23.8477	20.4903	0.859213	0.643459
Ccnd3	42.2151	73.2586	61.625	57.562	77.4508	53.8733	58.0329	63.7155	65.9946	75.2027	38.8628	44.6414	52.3953	49.5893	48.6155	52.8816	60.9667	53.5229	0.877905	0.212002
Ccndbp1	20.0831	25.2456	22.3212	22.2641	41.0235	18.2879	19.6762	23.3403	16.9304	23.218	19.6682	20.2177	22.2842	18.4121	16.1925	19.5173	24.0302	19.5551	0.813769	0.132271
Ccnf	7.26238	2.89293	6.41202	5.83264	3.44985	2.27706	6.18585	8.18644	1.50817	2.45788	3.64951	3.81412	4.82588	2.7047	3.4563	5.51621	5.3124	3.4916	0.657255	0.0648407
Ccng1	25.2357	36.3352	18.9169	23.8497	24.3694	23.4955	28.9493	25.9045	19.8495	25.6337	19.113	18.3632	26.5018	19.9655	20.3117	28.9472	25.882	22.3357	0.862981	0.144916
Ccng2	12.3339	11.321	8.40429	8.42808	11.4297	6.32062	7.14785	8.22847	6.73812	8.85048	7.0296	12.513	10.8278	7.83085	3.11541	6.80024	9.20173	7.96319	0.865401	0.348526
Ccnh	13.5409	15.9208	10.3966	12.8733	8.51992	12.9884	12.7968	14.9542	11.1167	10.0636	11.5445	12.0541	12.3689	11.6412	11.6473	13.3848	12.7489	11.7276	0.919897	0.28573
Ccni	63.6574	58.6686	72.9403	82.1006	74.0891	70.3335	74.8902	90.5868	62.2242	64.7699	71.137	68.7019	84.676	69.0796	60.1302	74.9567	73.4083	69.4594	0.946207	0.393399
Ccnk	11.3094	16.7211	10.4643	8.90941	10.5149	13.0088	14.0384	10.9398	9.73013	12.6692	7.47048	10.0658	14.0518	10.6178	7.85954	11.4536	11.9883	10.4898	0.875005	0.226098
Ccnl1	27.2238	32.9505	25.3579	25.7844	27.9184	43.3968	21.6225	38.9355	34.7366	21.9205	19.309	20.992	23.2778	24.8358	19.6962	23.6673	30.3987	23.5544	0.774847	0.0505971
Ccnl2	101.379	92.4966	81.9249	91.7651	58.8018	52.4642	59.9569	87.4341	53.2968	48.1555	71.4309	75.2404	59.8673	46.8298	60.4427	48.6905	78.2778	57.9942	0.740877	0.0210928
Ccnt2	12.6382	18.9101	10.4836	10.8348	10.6582	10.9462	13.5127	13.7667	6.23945	8.96652	8.22978	10.1805	9.95592	10.965	10.7003	11.1146	12.7188	9.54402	0.750387	0.018901
Ccny	26.1385	22.9024	20.5804	23.7175	20.4456	24.6494	22.7635	29.7927	23.8145	24.5683	20.9337	23.2097	26.3497	25.3018	23.323	28.2898	23.8737	24.4738	1.02513	0.661278
Ccpg1	29.1408	31.8608	30.2999	31.4189	34.1017	29.3056	25.1014	35.951	36.7191	43.8304	30.3636	30.5225	33.3756	26.5353	26.2679	30.8784	30.8975	32.3116	1.04577	0.559048
Ccpg1os	14.9406	15.1493	16.296	18.3473	9.22532	15.4493	16.7678	15.942	18.2683	15.1798	14.9818	15.3234	17.0021	10.6635	11.7704	14.6893	15.2647	14.7348	0.965287	0.687994
Ccr2	11.2181	10.9835	11.4701	8.25819	31.0707	2.30769	0.961995	4.76053	0.705435	1.64562	12.0916	9.23418	8.20197	2.80522	2.03591	4.04727	10.1289	5.0959	0.503107	0.197989
Ccrn4l	3.95576	10.1445	6.17991	6.82363	6.83357	42.682	22.6964	37.5273	51.2656	41.6996	3.72299	1.1949	5.22128	42.5991	41.5988	24.5404	17.1054	26.4803	1.54807	0.319935
Ccs	240.592	200.249	323.28	299.636	123.037	266.017	285.903	284.213	296.21	295.811	277.714	258.203	252.69	258.446	318.652	276.262	252.866	279.248	1.10433	0.305278
Ccser2	12.3237	11.8996	8.75245	8.66403	8.32152	13.3356	8.66914	12.2954	7.56518	9.34628	8.95641	9.77906	11.2638	8.88167	8.13415	11.4536	10.5327	9.42251	0.894597	0.235807
Cct2	90.2421	92.9691	80.8514	81.2606	97.0367	109.85	87.6087	101.358	82.5237	82.5974	81.3425	91.7683	87.2613	87.044	88.5003	96.5079	92.6471	87.1932	0.941132	0.196921
Cct3	95.415	75.5923	72.302	70.5769	87.5689	98.4852	80.0246	79.5629	67.7947	72.1963	75.4641	91.0322	81.1073	73.6667	86.1709	76.6003	82.441	78.0041	0.946181	0.349161
Cct4	71.9137	82.7378	76.6347	70.0767	76.0841	75.9802	69.4203	80.9081	75.4085	75.9728	80.3383	98.4502	82.1718	71.3366	69.467	85.2803	75.4694	79.8032	1.05742	0.26494
Cct5	143.067	123.904	108.54	104.553	125.429	138.308	107.106	128.219	109.586	110.963	135.799	148.053	119.562	120.67	128.868	124.52	122.391	124.753	1.0193	0.734867
Cct6a	75.5652	73.1718	63.801	65.1973	61.2376	92.7875	86.5684	87.1083	47.483	50.8349	60.1721	71.1395	71.8002	76.6455	81.2184	87.1088	75.6796	68.3003	0.902492	0.281301
Cct7	72.8875	69.8835	59.2459	56.5238	60.94	63.0939	62.306	61.7503	58.1619	62.2171	60.1721	69.9829	55.9235	61.3036	66.1811	60.6783	63.3289	61.8275	0.976293	0.555242
Cct8	88.6699	87.7908	85.0874	81.808	95.1299	91.6847	86.6914	88.5901	73.353	84.7811	86.1677	86.5203	86.0345	89.0999	89.9113	88.8859	88.1815	85.5942	0.970659	0.289149
Ccz1	35.3077	33.7605	34.4779	37.8084	34.5757	37.0762	32.6631	40.8902	34.7731	32.1107	30.6657	33.3807	33.325	33.9002	33.4173	36.7131	35.8199	33.5357	0.93623	0.0650923
Cd14	8.95625	25.6699	6.18958	5.29468	194.481	12.3758	4.68693	13.7562	63.9513	32.3955	15.4145	16.8337	38.455	11.1386	5.88045	7.47821	33.9263	23.9434	0.705748	0.689338
Cd151	62.7343	77.7909	65.0389	54.0511	78.4979	58.1824	54.2968	79.006	60.9593	66.9113	57.3227	56.5235	61.2259	59.7319	57.3557	67.8175	66.1998	60.981	0.921166	0.235535
Cd164	182.797	130.838	103.675	142.89	122.1	174.762	128.505	169.078	101.583	104.117	138.486	142.155	162.296	139.804	136.794	147.499	144.331	134.092	0.929059	0.425137
Cd180	5.46707	5.74729	2.88202	2.30286	22.6059	2.26685	0.436254	3.63608	0.316229	1.45574	4.26185	4.33987	7.11716	1.54424	0.871178	2.30099	5.66804	2.77591	0.489748	0.30087
Cd1d1	201.551	161.281	230.804	248.001	115.763	256.899	238.821	218.575	199.577	183.392	163.697	185.104	212.653	211.936	264.687	189.246	208.962	201.286	0.96327	0.709851
Cd1d2	38.6853	27.7528	57.9403	53.1167	27.9625	57.8046	51.5898	45.3144	46.5708	32.4693	36.7482	37.3478	48.928	39.0629	55.6891	42.7223	45.0208	42.4423	0.942727	0.624443
Cd207	13.9263	10.7424	7.18571	6.11578	13.4136	13.0701	2.78531	7.14606	5.6678	1.98318	14.2633	19.0897	20.3985	13.2951	11.8745	13.9086	9.29817	12.5601	1.35081	0.237327
Cd209f	0.517292	4.17546	0.415862	0.792787	911.4	0.786248	0.178976	0.735623	0	0	0.563348	0	2.78806	0.10965	0.28408	0	114.875	0.468143	0.00407523	0.348177
Cd209g	0.111573	0	0.145068	0.179321	412.45	0	0	0	0	0	0.14696	0.258098	0.628581	0	0	0	51.6108	0.129205	0.00250347	0.351203
Cd24a	8.88525	7.13589	8.91686	9.44737	43.0515	7.52552	1.09623	19.7988	5.85024	3.12246	10.9894	8.5268	8.6582	5.33631	3.91083	6.75915	13.2322	6.64417	0.502122	0.202746
Cd274	2.01845	3.4908	1.21857	1.21749	36.8351	1.28659	0.548114	2.8269	1.13113	2.13087	2.14725	2.51407	6.48858	1.07823	1.26889	1.38676	6.18026	2.26822	0.367011	0.40615
Cd2ap	21.564	25.7278	19.8937	21.4807	83.8766	17.9918	12.2487	27.3757	10.7883	13.8928	23.7912	26.7275	29.4419	14.2819	11.9219	20.0925	28.7699	18.8673	0.6558	0.272439
Cd2bp2	23.4607	20.1541	22.9014	18.5361	21.3494	15.3574	19.2287	22.3419	15.4952	20.0744	19.5539	19.0706	19.8611	15.1957	16.0126	16.4664	20.4162	17.7163	0.867754	0.043274
Cd300a	10.6298	19.5562	5.02903	4.9266	30.6739	5.07487	1.7562	7.80812	4.6583	6.61412	7.38067	10.0467	14.4168	4.23981	4.09075	4.14999	10.6818	6.94965	0.650603	0.336747
Cd300e	2.77918	1.6779	1.04449	1.57614	73.2074	2.28727	0.436254	2.33298	1.26492	1.56123	0.906255	0.783854	11.6693	0.347226	1.35411	0.708786	10.6677	2.32446	0.217897	0.385395
Cd300ld	8.0231	13.1628	3.71375	3.2844	45.7188	4.75833	1.56604	4.66595	2.77309	3.36508	3.67401	4.04354	11.943	2.79608	2.54725	3.15359	10.6116	4.28696	0.403986	0.267645
Cd300lf	3.84419	8.13878	4.4681	3.06733	18.2192	4.08441	0.626416	4.51883	4.20828	2.99587	4.13938	6.06053	4.80561	3.55449	2.15901	1.61275	5.8709	3.69199	0.628862	0.302185
Cd300lg	17.7299	15.9111	3.04643	3.2089	5.49992	11.4159	13.2442	21.3226	3.00418	8.29139	1.22467	1.60594	3.43692	10.2157	7.90689	11.7823	11.4224	5.9335	0.519463	0.0785173
Cd300lh	31.1998	37.0584	12.3115	10.0137	154.141	11.0177	7.11429	16.2783	4.59749	4.76808	10.7526	10.974	15.2583	8.31514	5.61531	14.2271	34.8918	9.3135	0.266925	0.186955
Cd302	254.335	249.776	235.939	265.338	259.808	265.936	256.875	217.881	517.558	380.191	215.24	228.254	383.323	259.46	330.319	251.609	250.736	320.744	1.27921	0.0978275
Cd34	11.989	21.2727	8.24955	4.63403	8.04598	4.94213	1.35351	10.3197	2.56632	4.5149	7.00511	8.1062	4.04523	7.20036	3.70251	7.68365	8.85083	5.60304	0.633052	0.187149
Cd36	82.2799	102.111	84.3524	109.735	93.4766	143.148	123.773	138.728	159.854	174.066	80.5342	107.503	157.561	137.364	124.607	115.07	109.7	132.07	1.20391	0.129442
Cd37	6.01479	10.9835	3.48164	2.48218	32.4925	3.59428	1.28639	5.50667	2.56632	4.62039	5.20893	5.9267	8.07017	2.3392	2.91655	2.59888	8.23024	4.28089	0.520142	0.317703
Cd38	14.4132	17.4637	3.69441	4.83222	51.7588	6.55547	4.88828	10.8767	4.02584	8.13316	5.33139	6.10833	12.3486	7.10899	8.12468	6.82078	14.3103	7.25022	0.506642	0.253544
Cd3eap	4.38177	5.41942	4.89364	5.38906	6.547	5.24846	5.12318	6.10567	4.00152	3.50222	4.98849	5.59213	5.55585	4.11188	6.2971	4.7766	5.38853	4.85322	0.900659	0.215803
Cd44	5.64964	10.3953	4.7389	4.07719	42.1036	4.3601	0.760647	6.29483	2.87039	4.05076	10.3607	8.03928	12.0444	4.56876	3.21957	4.64306	9.79752	6.22462	0.635326	0.484145
Cd47	35.3077	42.4586	34.8454	33.3348	71.8958	39.4247	31.0523	45.5666	37.1813	31.7942	41.4836	39.8523	44.1629	33.0047	38.4265	36.9802	41.7357	37.8607	0.907153	0.447246
Cd48	12.6483	20.453	8.44297	5.7477	85.7944	5.89176	1.6779	8.58578	3.79475	3.91362	9.07888	11.299	23.5008	5.66526	6.35392	5.30049	18.6552	8.61334	0.461712	0.348308
Cd52	57.2166	59.2665	45.8029	29.4558	286.007	33.7372	10.4701	39.7132	20.2143	30.4862	53.6079	62.1443	95.3315	33.9733	30.4534	38.521	70.2086	45.5915	0.649371	0.470003
Cd53	10.9646	20.5687	5.47391	5.54951	54.3048	5.62627	1.47655	7.35623	2.18928	4.45161	7.89503	8.23047	14.7615	5.26321	4.92405	5.03341	13.9151	6.59357	0.473844	0.277136
Cd55	18.1864	20.7519	4.82594	4.5774	106.923	9.98637	9.87723	16.8458	4.29342	9.30408	3.5842	4.36855	21.4022	8.04101	8.8917	12.6965	23.9968	9.07271	0.37808	0.259157
Cd59a	24.0693	25.8146	35.4063	31.0602	16.4667	31.2661	33.0434	31.0748	26.9768	35.7184	24.9751	28.6871	37.2587	32.3559	36.4758	31.4331	28.5252	31.7351	1.11253	0.255517
Cd59b	12.5164	10.8003	15.9865	14.8176	9.37963	12.2839	16.4322	12.5581	13.6222	19.8635	13.4142	15.3138	17.2049	16.0272	17.3478	11.9775	13.0968	15.5964	1.19085	0.0669897
Cd5l	181.58	347.991	69.2943	77.476	1185.37	133.244	35.482	176.539	103.2	213.983	183.382	279.798	438.446	85.6825	142.618	92.2655	275.872	192.422	0.697504	0.56933
Cd63	64.4992	219.217	73.6366	35.1186	65.7896	69.6391	10.3023	65.4705	40.3922	38.4822	81.1792	129.097	62.3512	44.9749	19.7909	45.9273	75.4591	57.7744	0.765638	0.494027
Cd68	57.8049	93.7116	36.0156	24.6141	117.163	28.6827	9.29556	48.7403	13.6343	27.3532	47.3375	58.2537	60.4858	28.0796	25.5009	27.6118	52.0034	36.0321	0.692879	0.290281
Cd72	24.7083	16.8947	10.5706	8.70178	111.508	5.2791	1.07386	11.5493	2.90688	6.47699	9.24217	12.0541	41.0606	4.15757	4.83883	5.67029	23.7858	10.8009	0.454092	0.363407
Cd74	599.217	694.139	528.725	287.933	675.223	322.025	73.8164	368.989	182.878	320.02	668.947	546.757	664.776	370.901	202.094	331.589	443.758	410.995	0.926169	0.754444
Cd81	256.506	239.255	284.295	271.058	345.084	270.735	334.058	314.889	283.548	256.316	294.468	278.727	317.17	289.687	273.73	285.569	289.485	284.902	0.984168	0.762547
Cd82	96.5916	94.2613	118.298	98.2395	137.256	96.9638	84.3648	115.251	107.372	109.813	96.1855	92.4087	86.0751	82.53	72.4214	102.106	105.153	93.6141	0.890263	0.151118
Cd84	12.0803	20.6266	8.73311	6.24791	28.0948	8.59768	6.21941	10.0991	6.17863	9.89482	8.53186	10.6681	11.3854	11.5772	10.5962	5.2594	12.5874	9.26145	0.735774	0.279629
Cd9	64.0935	100.693	60.0969	58.0716	138.192	56.8856	14.3964	67.0153	65.4108	55.8245	81.5793	86.0614	63.4056	49.3974	39.5155	37.0726	69.9306	59.7834	0.854896	0.492822
Cd97	6.63351	2.22756	4.51646	3.45428	20.5999	6.33083	3.93747	0	2.33523	3.91362	5.40487	0.0669144	6.89412	2.75039	3.00178	2.96868	5.9625	3.41695	0.573074	0.306401
Cd99l2	13.906	18.1772	16.1896	14.9403	12.609	15.3267	13.5127	19.0316	13.0505	16.298	14.9736	16.6617	17.3671	13.1672	13.134	16.1583	15.4617	15.1013	0.976693	0.727123
Cda	39.8213	36.1713	41.6249	30.6355	27.7311	26.1708	23.0208	34.6058	50.6332	47.5014	37.8423	39.2118	34.1462	30.3548	19.4405	28.2076	32.4727	35.9172	1.10607	0.439856
Cdadc1	34.9324	31.4944	29.9614	33.8539	20.1039	30.8679	34.4305	34.217	27.1592	28.6507	27.9551	31.2012	31.3074	31.6889	30.6901	37.2986	31.2327	30.7439	0.984351	0.815349
Cdc123	54.9952	62.063	56.0834	60.4311	48.4081	62.4506	64.0957	63.5158	53.6617	57.7655	57.0369	53.455	57.9512	54.5784	56.4561	65.8247	59.0054	57.0912	0.967559	0.434795
Cdc14b	10.3966	11.9767	9.92267	10.0986	5.80853	12.4574	9.69826	13.7036	5.7651	9.68384	8.09098	11.71	12.2776	6.16782	4.23279	12.5116	10.5078	8.80497	0.837946	0.250341
Cdc16	18.8254	26.6728	17.3598	18.3757	18.8474	18.9006	18.8037	22.8779	14.1573	15.2958	15.3574	20.0265	18.9487	17.0597	15.0846	17.0006	20.0829	16.6163	0.827387	0.0216253
Cdc20	3.91519	14.2043	5.84142	4.03	6.40372	3.66575	1.21927	13.2307	2.59065	4.43051	2.35953	4.90387	6.88398	1.21529	1.82758	2.97896	6.56379	3.3988	0.51781	0.109258
Cdc23	10.4168	14.1175	9.72924	9.73051	8.06802	7.47446	8.99354	11.5283	5.02318	5.35881	7.1439	8.95697	8.87111	6.39626	6.48649	8.86496	10.0073	7.13771	0.713251	0.00873282
Cdc26	37.0219	45.7951	37.0504	33.5141	30.5637	36.8209	31.153	35.4991	34.7244	37.6805	32.0863	37.2331	38.0393	27.5587	30.2261	36.1276	35.9273	34.2095	0.952187	0.44142
Cdc27	7.9521	8.5245	8.04645	8.71122	9.23634	8.44451	8.97117	11.6859	6.08133	6.42425	6.81733	6.79659	7.60381	8.14153	8.71178	9.34776	8.94652	7.49055	0.837258	0.0264984
Cdc34	106.004	68.1285	76.1125	72.7382	60.929	85.844	99.656	90.24	62.285	75.2344	80.6159	93.4603	84.9295	76.5267	102.6	72.5222	82.4566	81.0218	0.982599	0.843318
Cdc37	76.9751	77.6173	74.1589	67.7078	77.8035	78.7269	72.5412	79.7206	77.2208	77.418	71.4717	84.4842	79.9414	63.9809	72.554	81.0173	75.6564	76.011	1.00469	0.897253
Cdc37l1	22.0103	24.4453	18.9362	21.981	12.9617	22.4642	27.7301	16.8878	12.9654	13.3759	15.7248	15.3807	17.3063	18.8781	17.6792	15.0181	20.9271	15.7911	0.754576	0.0165596
Cdc40	9.85898	10.0578	9.87431	9.43794	9.9197	13.4071	10.4589	13.6195	9.86392	11.129	7.75624	7.77163	11.2232	10.9742	8.56027	12.9328	10.8293	10.0264	0.925861	0.381533
Cdc42	134.405	140.037	108.859	105.393	233.278	121.899	97.1839	137.866	95.331	107.862	122.295	137.213	141.826	115.946	108.036	127.695	134.865	119.525	0.886258	0.367331
Cdc42bpa	6.88708	8.56307	7.05032	7.19171	6.59109	6.82096	5.86146	9.44751	5.25427	6.3926	6.51524	7.57088	8.38446	6.17696	4.77254	7.87883	7.30165	6.61822	0.906401	0.276596
Cdc42bpb	24.9416	26.6921	17.3018	14.3929	18.4727	19.8196	21.3205	25.2634	17.4413	19.5787	15.6431	22.6457	25.6299	16.7948	15.132	22.2292	21.0256	19.3868	0.922059	0.434116
Cdc42bpg	8.43896	12.2467	8.75245	8.3337	8.38766	8.39346	9.3403	11.9486	6.85974	9.46231	7.65826	8.48857	10.0979	6.70694	6.35392	9.52239	9.48024	8.14375	0.859024	0.10775
Cdc42ep1	36.8393	37.7913	34.2941	31.2207	27.4665	32.6242	34.7661	57.2105	20.4333	25.7181	32.5762	31.4975	30.9221	31.9539	27.8019	40.4419	36.5266	30.1681	0.825922	0.118338
Cdc42ep2	8.74325	11.051	4.38106	4.03	24.2812	2.27706	6.72278	8.3756	1.48385	6.28711	6.14784	6.16568	6.61024	4.55962	5.29335	5.29022	8.73274	5.22974	0.598865	0.201518
Cdc42ep4	33.9384	42.3621	35.4353	31.7492	21.8674	26.181	37.1039	35.0682	20.7009	30.8659	31.4332	32.2718	35.7784	26.6176	26.4478	37.0623	32.9632	30.1472	0.914572	0.357348
Cdc42ep5	12.3339	13.5871	13.6558	9.45681	22.4185	22.985	3.98221	15.5217	8.33143	16.9836	10.3934	24.4907	7.22869	3.70069	2.68929	7.48848	14.2426	10.1633	0.713582	0.250074
Cdc42se1	27.0209	37.9167	23.5881	21.7261	46.6116	16.0517	14.6201	26.577	16.2372	18.7875	27.3428	22.77	26.8161	16.8953	18.2474	20.2569	26.764	20.9191	0.781614	0.188069
Cdc42se2	13.5003	15.4	8.59771	8.16382	31.6769	10.2723	7.21497	13.8928	6.99353	8.96652	9.02173	11.9681	12.4196	8.63495	7.55652	11.1249	13.5898	9.58572	0.705359	0.202541
Cdc5l	13.551	16.9815	11.2283	11.3538	14.7363	13.2539	12.7408	15.5427	12.4911	12.8379	11.7813	12.8093	13.7274	10.2706	10.3405	12.6965	13.6735	12.1193	0.886334	0.0869128
Cdca3	5.6395	11.5621	8.6364	5.13424	7.81452	4.38053	3.84798	11.9276	3.86773	2.96423	3.31477	5.85023	4.93741	3.62759	3.82561	4.76633	7.36786	4.14424	0.562475	0.02355
Cdh1	44.7813	35.6698	14.826	13.2792	8.98284	25.9666	12.0585	39.1247	5.33941	14.0194	20.3622	27.1481	14.8325	11.897	8.80647	20.8424	24.3361	15.4059	0.633049	0.136913
Cdh2	26.5138	19.5658	23.1336	23.7742	18.9136	25.8849	22.4167	27.6174	19.7643	22.7644	23.4647	24.2421	30.4862	20.5229	18.2379	29.8409	23.4775	23.6654	1.008	0.924219
Cdh5	17.1721	17.0876	4.17797	4.05831	34.0356	9.97616	7.87494	17.3502	3.83124	7.72175	4.09856	4.65533	14.2141	10.0878	8.70231	10.4674	13.9666	7.97231	0.570813	0.141934
Cdhr5	71.1429	31.2244	61.0641	58.2981	53.2908	66.004	28.5243	57.8095	60.1322	58.3878	71.6023	57.0971	57.647	57.0729	56.4088	47.8893	53.4198	58.2797	1.09098	0.434244
Cdip1	46.962	49.6812	51.4605	47.6427	39.5906	73.6521	86.2664	58.1983	46.8627	91.8382	34.4377	38.6	44.3454	65.8175	57.8197	47.0264	56.6817	53.3435	0.941105	0.702645
Cdipt	44.3248	38.1288	36.5862	35.2224	46.9532	41.5384	38.8937	46.4178	40.2827	44.4001	39.663	42.7392	40.7159	36.2759	41.7124	42.8867	41.0082	41.0845	1.00186	0.967271
Cdk10	37.0726	41.8993	38.2593	33.5707	23.179	30.7964	31.153	44.5367	22.9631	28.6085	33.4743	41.9075	30.7092	26.0693	25.6145	33.4054	35.0584	30.344	0.865527	0.165028
Cdk11b	50.9888	42.8732	40.5514	37.0911	40.2519	31.7154	34.1844	46.071	27.2565	28.4291	36.7972	42.9495	33.3959	33.1875	29.4212	33.2821	40.4659	33.0899	0.817722	0.0221598
Cdk12	6.90737	6.74053	5.22246	6.48386	5.70934	6.03471	6.7116	8.19695	4.42721	6.04449	4.51495	5.09505	7.74575	5.29976	4.28961	6.6667	6.50085	5.51044	0.847649	0.088026
Cdk13	9.00697	9.1513	7.68862	8.26763	8.09007	8.19945	8.61321	12.6527	6.2881	8.25974	6.51524	8.29738	9.53011	8.0136	7.09253	8.9985	8.95875	7.8744	0.878962	0.139588
Cdk16	33.2284	29.0064	22.4372	19.6592	23.157	15.776	19.7768	25.8834	14.0479	19.7263	18.1659	22.9134	21.4833	15.5429	16.1736	16.8157	23.6156	18.1086	0.766809	0.0332319
Cdk17	8.78382	8.62093	6.22826	7.52204	10.9337	12.6004	7.00243	12.8734	5.69213	6.93059	6.00088	7.15028	9.23609	6.67952	4.93352	10.0155	9.32062	7.07981	0.759585	0.0607333
Cdk18	27.3455	27.7239	26.7603	24.3404	12.1792	27.5391	35.7169	39.3559	25.8578	34.0728	20.4683	22.9421	23.5921	45.9343	33.7013	31.8543	27.6201	29.8029	1.07903	0.602469
Cdk2	11.1674	14.455	14.3618	14.525	11.7052	9.56772	9.38505	13.0416	5.95971	8.91377	11.4629	11.8247	11.6592	8.76288	7.62281	9.60457	12.2761	9.47632	0.771933	0.0193103
Cdk20	17.2228	3.95367	4.29402	4.88885	4.84963	5.52416	5.46995	6.09517	2.32307	3.70264	7.05409	8.66063	5.07934	4.8703	2.92602	3.74938	6.53728	4.79568	0.73359	0.334991
Cdk2ap1	59.1437	51.8702	52.3503	47.0576	58.4601	43.4989	51.3549	57.9671	43.9802	53.3455	48.1132	54.9271	48.8469	40.6254	47.3277	48.8857	52.7129	48.2565	0.915459	0.105818
Cdk2ap2	172.786	122.062	105.165	91.3592	118.375	81.3205	89.6334	90.5657	81.4777	90.8783	95.3119	112.512	97.3794	70.4046	66.8156	89.4509	108.908	88.0288	0.808283	0.104106
Cdk4	56.3037	79.1698	53.0176	46.9632	59.8819	47.134	45.7172	65.6491	44.6978	51.3201	48.75	51.3807	55.3659	37.7014	44.9698	50.3136	56.7296	48.0624	0.84722	0.0817709
Cdk5	30.3174	28.5918	30.6094	27.0963	21.5588	25.7113	25.7837	29.1832	23.328	20.6863	24.5179	28.7732	24.5451	21.464	20.3875	24.2734	27.3565	23.4969	0.858915	0.0177448
Cdk5rap1	16.7663	23.3459	24.2071	26.2092	15.9928	19.6766	17.7969	27.2391	24.3983	24.1358	16.9413	18.3919	21.3312	18.0283	19.0144	20.3083	21.4042	20.3187	0.949283	0.566566
Cdk5rap2	5.80179	8.01342	5.33851	4.48302	5.01496	5.40163	4.53033	7.34573	4.12314	4.536	5.00481	5.52521	6.43789	4.67841	3.73092	3.12277	5.74117	4.64489	0.80905	0.0828062
Cdk5rap3	68.6781	66.4602	67.1666	53.2677	44.7709	54.1694	54.4534	66.122	43.2504	47.723	56.2042	73.0036	57.6673	52.1387	47.4413	57.9869	59.3861	54.4269	0.916493	0.29033
Cdk6	4.19919	6.32587	5.54161	5.87983	4.25445	5.25867	3.64663	6.12669	3.17446	2.14142	4.63741	5.52521	6.3872	2.7778	2.9639	4.62252	5.15412	4.02874	0.781654	0.100767
Cdk7	5.06135	6.23909	5.27081	4.42639	3.8797	4.04356	5.593	5.67481	2.57848	3.49167	3.61686	4.22516	4.58256	4.48652	3.82561	4.68415	5.02359	3.93638	0.783579	0.0144316
Cdk8	20.9453	29.3247	18.9556	22.7832	13.9868	25.4459	20.4256	26.5665	14.9966	19.6103	15.7982	18.0478	20.9966	16.0181	18.7019	18.8291	22.3042	17.8748	0.801411	0.0397056
Cdk9	43.6047	51.1663	42.3019	34.373	47.6697	31.4908	32.0255	44.7574	29.9931	36.4357	35.646	40.1008	39.9757	30.4005	29.0519	32.6761	40.9236	34.285	0.837779	0.0514376
Cdkal1	6.16693	6.62481	4.86462	5.14368	4.27649	5.55479	4.95539	6.64163	3.89205	4.38832	4.53944	6.8635	5.77889	4.01137	4.61156	6.05036	5.52854	5.01694	0.907461	0.315068
Cdkn1a	75.1798	22.2756	17.089	16.0445	91.0077	37.4132	45.7731	45.1357	41.9612	13.0278	43.1002	29.3467	28.7829	112.748	45.8315	27.1804	43.7398	42.7473	0.977309	0.946048
Cdkn1b	12.9627	14.8793	10.4546	11.0235	15.4196	10.0476	8.49017	15.5217	8.45305	9.66274	8.69515	8.64151	11.3753	7.26433	6.94102	10.0155	12.3499	8.88107	0.719121	0.00903916
Cdkn2aip	6.99866	8.33164	5.18377	6.4933	4.26547	5.37099	7.19259	6.67316	4.17179	4.94741	4.95583	6.24215	5.96138	5.36372	4.74413	5.31076	6.3137	5.21215	0.82553	0.05758
Cdkn2aipnl	12.6077	16.779	13.6461	11.4388	17.4807	12.3043	10.9175	19.0947	13.3789	10.6438	12.2385	14.8932	13.6666	10.5812	11.581	12.7068	14.2836	12.4613	0.872417	0.16263
Cdkn2c	5.10192	9.26702	11.5571	9.53232	6.58007	9.20013	3.72494	9.86786	8.31926	7.48968	9.47894	12.3218	10.0269	6.31402	7.31032	7.53984	8.10392	8.60009	1.06123	0.677537
Cdkn2d	6.07565	6.61517	5.2418	4.83222	16.0479	2.29748	2.66227	5.82193	5.48536	6.92004	5.23342	5.34359	6.90426	2.64074	3.04912	4.02673	6.1993	4.95041	0.798543	0.45902
Cdo1	1168.36	952.825	1513.2	1474.86	1100.97	1456.52	1529.94	1318.88	1803.93	1574.52	1412.55	1332.57	1685.09	1480.19	1249.08	1440.12	1314.44	1497.26	1.13908	0.0906252
Cdpf1	12.77	8.64022	5.62865	4.11494	8.88364	8.62831	4.75405	7.57692	8.52603	5.47485	7.51947	10.6394	10.4324	4.03878	3.66463	5.66002	7.62459	6.99445	0.917354	0.654403
Cdr2	3.51961	3.9151	1.76016	1.53838	29.2741	0.918991	0.659974	4.13	0.681109	2.64776	1.4696	1.98831	4.18716	1.23356	0.871178	1.76683	5.71454	1.85569	0.324731	0.295818
Cds2	31.5142	41.3978	27.3792	29.805	32.3162	36.9332	27.003	42.7818	33.1433	43.6195	24.7873	33.6388	39.5297	27.2207	24.8475	33.1691	33.6413	32.4945	0.96591	0.726942
Cdt1	3.4689	7.05875	6.04451	4.94548	6.69029	5.52416	3.29987	6.90435	3.86773	4.44106	4.67007	5.53477	6.41761	3.46312	2.99231	3.924	5.49204	4.41384	0.803679	0.124797
Cdv3	45.4101	42.7768	42.8145	45.8967	44.0986	45.0102	50.7732	53.5744	47.8966	43.2819	39.1649	45.2819	44.9233	49.1416	47.5928	51.8852	46.2943	46.146	0.996797	0.940219
Ceacam1	77.3808	50.8288	72.3504	82.3838	60.2236	85.1497	72.4069	76.4208	63.3796	63.2614	51.9668	57.9478	72.1652	61.6051	65.8308	64.6125	72.1431	62.5962	0.867667	0.0610152
Cebpa	150.694	137.433	255.833	271.322	74.9047	187.505	265.242	269.543	207.726	198.804	199.425	173.92	208.324	136.661	177.152	296.375	201.56	199.798	0.991262	0.955763
Cebpb	32.8024	37.4924	46.5379	55.6933	69.1734	118.917	101.949	120.59	160.292	140.827	53.6895	42.9303	51.3713	102.304	46.9016	88.1668	72.8945	85.8103	1.17718	0.539247
Cebpd	5.84236	7.73377	6.37333	5.323	24.4465	14.081	7.06955	10.3618	15.4831	12.4898	6.04987	4.41635	6.03235	13.9256	7.02624	8.6287	10.1539	9.2565	0.911619	0.746435
Cebpe	13.9263	3.14365	21.7409	21.1032	8.45379	12.774	16.1973	7.41929	4.11098	4.60984	17.1454	17.7514	14.4371	3.69156	8.3046	14.2476	13.0948	10.5373	0.804694	0.430294
Cebpg	41.2109	35.6505	25.7158	31.0036	29.6158	22.0966	24.6316	29.8558	27.889	26.024	28.2082	32.463	31.1655	24.0408	27.3285	32.8815	29.9726	28.7501	0.959212	0.629006
Cebpz	20.9047	15.834	20.0001	21.7261	16.7974	22.1375	21.9917	22.8464	18.4143	22.0471	16.631	22.5215	17.7017	17.6171	19.2133	19.3016	20.2797	19.1809	0.945819	0.369877
Cebpzos	11.5021	18.9101	15.0678	17.0638	11.9147	11.5691	17.2152	12.4636	13.3789	13.1333	11.267	13.3255	12.6325	12.4636	11.2685	10.8578	14.4633	12.2909	0.849798	0.0841657
Cecr5	23.2274	16.8658	25.9962	21.7639	11.3415	14.7651	27.8196	28.1744	20.1657	26.5303	20.0601	20.0743	20.9865	14.0261	27.3095	19.5173	21.2442	21.0837	0.992445	0.953134
Cela1	39.2838	23.4617	50.6772	40.8757	70.0331	40.8236	31.0747	42.6662	16.9426	25.8025	55.355	32.4439	25.3866	51.1427	35.7372	54.3197	42.362	37.1413	0.87676	0.476804
Celf1	29.1915	25.1781	23.2206	26.3885	25.5818	26.6916	24.6316	34.3011	22.2577	27.6274	22.5829	23.3722	30.3037	22.8164	25.0937	31.8646	26.8981	25.7398	0.956939	0.53132
Cenpa	8.12453	16.8947	8.52034	5.46457	8.22233	4.71749	5.52588	11.7595	4.70695	6.94114	5.47019	7.00689	6.07291	4.87943	6.08878	6.30717	8.65366	5.93418	0.685742	0.100443
Cenpb	53.981	54.5607	58.7817	58.8644	78.3436	54.9863	47.7194	62.7592	51.3143	44.7482	68.059	69.5431	61.0738	54.3591	55.0925	54.4122	58.7495	57.3253	0.975757	0.749541
Cenpt	7.32323	11.9767	6.80854	4.40752	9.84255	4.23757	3.9151	8.04982	3.52717	6.74071	4.14755	5.83111	5.30239	4.06619	3.97712	3.89319	7.07013	4.68568	0.662743	0.0567086
Cenpv	31.1592	15.0722	36.8473	33.835	14.4607	24.3941	28.3229	32.2834	33.1068	25.6864	29.6288	34.6234	28.8235	22.3595	18.1622	31.9878	27.0469	28.0473	1.03699	0.784904
Cep104	6.57265	7.49269	5.25147	4.8511	4.73941	4.3601	4.73167	6.7257	3.52717	4.56765	4.17204	4.5693	5.30239	5.19011	4.24226	5.30049	5.5906	4.60893	0.824406	0.0606842
Cep120	7.52609	8.60164	7.83369	8.05056	8.60809	8.23008	7.08073	10.8137	5.8624	8.51292	6.46625	6.6054	7.90796	7.1364	5.15131	8.89578	8.34307	7.0673	0.847087	0.0549061
Cep164	7.55652	7.46376	6.74084	6.9652	5.7424	5.68754	5.00014	7.50336	4.2691	5.90735	5.76411	5.9267	6.26554	3.74638	3.94871	5.88601	6.58247	5.21424	0.79214	0.0168818
Cep170b	12.0499	15.2843	11.0252	10.2496	7.89167	12.3451	12.4276	17.0875	12.1505	15.5068	10.7608	15.8778	18.3911	8.48875	8.72125	13.5594	12.2951	12.932	1.0518	0.69893
Cep19	6.11622	6.9816	5.50292	6.9652	5.12518	4.74812	3.09852	5.40158	5.42455	6.60358	5.6743	5.49654	7.22869	3.18899	3.60781	4.64306	5.49242	5.23344	0.952848	0.70153
Cep250	8.11439	9.83596	7.14703	7.5126	6.86664	4.87065	5.15674	7.77659	2.38388	4.00856	6.4336	6.84438	6.3872	3.71897	4.29907	5.56757	7.16007	4.9554	0.692088	0.0151456
Cep44	10.8936	14.3489	10.2225	8.24876	6.08408	7.53573	9.1837	10.2987	6.3854	6.90949	7.69092	7.6378	5.7282	5.35458	4.66838	8.28972	9.602	6.58306	0.685593	0.0118371
Cep57	9.00697	11.2439	8.85884	8.81503	6.66824	7.35193	6.62211	9.9099	6.51919	5.78077	6.07436	7.05469	7.1273	6.50591	5.57743	8.39244	8.55961	6.62901	0.774453	0.0130502
Cep63	9.78798	9.22845	8.37527	8.29595	8.5089	7.69911	7.3492	10.5404	9.01253	7.21541	8.4992	9.94156	8.88125	8.47048	8.25725	8.01237	8.72316	8.53626	0.978574	0.697713
Cep83	7.53624	7.03946	4.05224	5.38906	7.89167	7.48467	4.27305	8.38611	3.97719	4.44106	4.71089	5.98406	5.82959	3.27123	4.10969	5.31076	6.50656	4.70431	0.72301	0.0233965
Cep85	9.69669	7.91698	31.209	32.542	27.3784	22.3315	29.71	30.0029	20.9441	16.2347	27.5959	25.6951	26.8871	27.3486	22.8211	23.9344	23.8484	23.9326	1.00353	0.982458
Cep85l	4.61506	3.3558	3.33657	4.86054	6.00693	10.6092	10.1457	6.47349	3.57582	6.66687	2.81674	2.25597	5.02865	7.03589	4.66838	5.90655	6.17541	4.74436	0.768266	0.247349
Cept1	21.0974	21.7355	13.0271	23.1229	44.1757	23.2811	21.3093	29.9399	17.9278	31.5832	17.9047	22.9899	33.0005	14.748	15.5486	29.882	24.7111	22.9481	0.928654	0.679608
Cerk	9.21997	12.5264	3.97487	2.52937	13.3144	3.63512	2.78531	5.4226	2.17712	3.35453	4.15571	6.47158	5.56599	4.88857	3.44684	3.70829	6.67601	4.22108	0.632276	0.168336
Cers2	286.336	217.895	216.954	232.456	141.499	280.149	275.108	258.015	212.032	195.523	176.565	204.003	209.672	255.32	269.488	233.17	238.552	219.472	0.920017	0.363573
Cers5	6.66394	8.68843	4.35205	3.39766	11.7493	3.16541	2.06941	6.30534	2.12847	3.82923	4.74355	4.76048	4.75491	3.31692	2.0075	3.8521	5.79895	3.67414	0.633588	0.114884
Cers6	4.71649	10.4242	3.50098	3.59585	10.0079	6.15724	5.00014	5.68532	13.2573	8.77664	3.87812	5.00902	8.9218	6.78004	6.65694	6.13254	6.13601	7.42655	1.21032	0.371707
Ces1b	224.921	405.28	293.405	282.289	103.947	321.382	355.77	214.991	357.327	128.147	181.218	326.007	231.115	255.247	329.012	235.225	275.248	255.412	0.927935	0.653957
Ces1c	2213.01	2338.92	1470.64	1595.65	616.157	3597.83	2692.99	2218.15	3461.08	3135.51	1137.78	1733.62	2461.66	2753.62	3181.68	2462.62	2092.92	2540.94	1.21407	0.303045
Ces1d	627.79	453.168	426.491	414.561	146.723	727.167	1067.71	572.294	996.864	543.17	252.755	394.852	477.62	1038.16	1076.18	736.696	554.489	689.537	1.24356	0.37669
Ces1e	84.1158	30.7133	92.8824	97.0031	15.5519	72.3757	190.274	85.0276	102.775	58.4722	45.4352	82.926	83.4594	116.759	93.7842	135.162	83.4929	89.8467	1.0761	0.770164
Ces1f	335.063	145.669	377.593	431.276	105.777	307.525	389.921	319.881	370.463	142.462	281.013	291.049	331.871	343.15	369.853	426.34	301.588	319.525	1.05947	0.730568
Ces1g	247.397	312.147	174.014	172.846	66.1534	470.554	371.297	313.901	434.633	355.327	84.4124	208.324	304.487	318.863	278.124	308.435	266.039	286.576	1.07719	0.730106
Ces2a	191.54	228.406	148.327	146.382	16.1691	150.837	270.276	239.529	73.2071	140.331	70.7777	149.993	146.186	125.906	127.628	183.781	173.934	127.226	0.731465	0.163232
Ces2c	122.375	105.216	78.0757	94.1057	24.171	183.359	153.751	140.588	116.762	119.012	57.1104	86.3387	67.8767	128.528	145.875	114.073	112.705	104.447	0.926727	0.694977
Ces2e	221.35	257.046	257.661	254.098	114.98	247.27	374.854	329.633	232.915	224.775	199.621	219.078	265.636	264.65	287.574	295.297	257.111	248.693	0.967258	0.781999
Ces2g	49.2543	47.8683	48.6075	42.1781	25.9676	46.9503	46.1422	56.2752	36.7556	32.3639	37.8994	42.6053	47.8634	44.984	42.7635	48.0331	45.4054	41.6585	0.917479	0.328628
Ces3a	1635.72	30.5011	1750.35	1791.34	227.062	631.909	1878.69	1460.74	392.003	325.801	1805.58	1237.91	835.892	699.979	780.557	1972.35	1175.79	1006.26	0.855816	0.630521
Ces3b	275.636	61.764	240.707	277.221	5.01496	126.463	399.821	258.235	129.459	159.541	110.13	129.518	90.7185	125.513	193.667	230.53	205.608	146.135	0.710744	0.25568
Cetn2	18.5211	14.8793	16.2573	18.2247	18.3404	13.8768	14.1279	16.4675	12.4667	9.69439	14.6552	13.9086	10.9799	14.1814	13.2192	13.3539	16.3369	12.8074	0.783959	0.00159864
Cetn3	35.4497	40.0381	32.563	32.5326	39.4804	27.6208	28.5578	36.7917	27.1227	31.098	31.7516	31.1056	28.6309	29.3954	27.4989	34.8024	34.1293	30.1757	0.884159	0.0585321
Cfap20	41.4949	49.3341	46.6636	48.7375	19.0128	32.5834	34.5088	52.4184	24.2159	24.5999	46.415	46.4099	31.6318	26.5628	21.306	38.0074	40.5942	32.3936	0.797986	0.147166
Cfap36	16.5635	14.9468	19.1587	17.3281	12.069	15.7454	14.4076	19.0106	15.5196	14.4308	12.957	14.9028	12.5311	15.351	16.4198	15.357	16.1537	14.6836	0.908996	0.15708
Cfb	765.471	947.116	620.921	594.297	895.396	747.681	578.618	786.949	1067.64	990.463	669.535	704.083	1073.17	689.937	829.286	711.323	742.056	841.93	1.13459	0.226344
Cfdp1	62.9778	53.0756	57.1085	56.6087	57.9641	56.9162	50.7061	57.9776	57.0794	52.7126	58.5882	67.2489	64.7236	49.306	56.6834	57.5041	56.6668	57.9808	1.02319	0.598126
Cfh	320.346	478.192	265.369	265.027	356.393	269.795	215.823	363.86	368.188	368.091	227.013	237.651	611.529	276.209	279.345	365.456	316.85	341.685	1.07838	0.644692
Cfhr1	74.0133	76.6723	83.2498	96.635	29.7701	82.2497	116.256	99.6244	93.3363	94.6126	51.779	59.6494	84.6861	75.2657	80.3946	118.008	82.3088	82.2164	0.998877	0.993775
Cfhr2	360.37	330.942	253.357	316.992	195.165	402.089	387.572	383.197	411.001	345.633	218.571	274.234	348.427	283.546	334.002	354.742	328.71	321.27	0.977363	0.825454
Cfhr3	5.94379	11.6489	5.50292	8.23932	3.19635	8.39346	9.50809	11.4442	4.64614	5.78077	4.49862	4.70312	10.6656	7.41966	7.32926	9.76892	7.98462	6.85151	0.858088	0.413566
Cfi	497.655	683.397	477.246	512.782	501.331	498.635	493.179	532.823	977.988	641.538	416.322	443.776	684.758	453.175	602.041	483.824	524.631	587.928	1.12065	0.390151
Cfl1	401.723	389.234	327.825	305.742	831.337	346.654	312.302	387.316	297.462	296.992	326.031	372.598	368.095	281.353	307.857	316.16	412.767	320.819	0.77724	0.18067
Cfl2	22.5478	31.6776	21.944	20.2727	12.8405	26.5793	25.3698	25.0848	18.3778	25.5177	18.0435	25.2841	28.2355	20.9158	20.6526	22.3524	23.2896	22.4224	0.962767	0.71521
Cflar	35.683	32.4587	22.2728	24.7463	28.723	22.0456	28.5914	29.2988	13.6952	26.0767	21.8563	22.9516	31.0134	20.9066	19.6204	29.6149	27.9775	23.2169	0.829843	0.0899538
Cfp	34.0398	88.9479	17.6403	16.5825	259.246	33.0428	11.7789	27.5649	31.9392	45.0858	31.3434	43.5326	143.083	19.134	33.1995	19.2297	61.1054	45.8184	0.749826	0.651547
Cggbp1	18.3081	16.4415	12.002	14.1947	19.123	14.8877	14.8103	17.7601	10.6788	13.2493	13.1285	13.5932	17.2252	14.9398	14.1756	17.2266	15.9409	14.2771	0.895629	0.16965
Cgn	28.2989	15.8147	16.2476	16.6296	11.0329	12.0388	8.61321	18.5167	5.58266	6.42425	17.4638	19.5294	15.1164	6.99934	5.45433	12.9225	15.8991	11.1866	0.7036	0.131622
Cgnl1	25.9356	28.4857	21.6248	25.7656	19.2552	30.4799	26.4884	33.639	31.5743	34.4736	24.1831	25.7047	38.8605	23.1453	25.5767	33.3335	26.4593	29.6065	1.11894	0.246473
Cgrrf1	44.832	46.6533	36.1994	39.6299	25.5377	39.1592	45.9185	43.2336	40.4044	44.3684	36.0379	44.0966	37.4918	37.1623	52.8483	41.3767	40.1455	41.7233	1.0393	0.621835
Chac1	2.61689	5.56407	5.3095	5.17199	5.31255	12.8455	7.39394	7.91321	11.5424	27.4797	2.91471	4.87519	7.04619	12.427	3.90136	14.4736	6.51595	10.5825	1.6241	0.213905
Chac2	29.1712	26.1039	18.8589	23.7175	7.39569	20.9734	26.6786	22.0687	21.3576	18.7453	16.3942	16.1168	19.486	18.0649	26.1448	24.109	21.871	20.0523	0.916846	0.514425
Chchd1	68.9013	56.5568	62.0892	72.304	52.7397	55.5683	64.4537	57.6729	67.0041	51.2463	68.8999	65.0503	42.1454	53.491	56.2857	56.0044	61.2857	57.5159	0.938487	0.364899
Chchd10	731.197	431.722	874.336	805.396	388.488	860.145	951.033	754.256	945.003	1086.18	716.285	709.761	590.086	736.411	758.389	791.909	724.572	791.753	1.09272	0.474416
Chchd2	780.999	664.41	773.949	729.449	440.688	804.291	906.233	768.338	834.128	851.07	606.105	642.015	646.607	737.032	804.628	728.632	733.545	731.277	0.996909	0.969699
Chchd3	98.7216	82.8824	96.5091	101.92	69.1183	91.8277	110.182	103.113	104.83	110.541	94.7567	95.7162	101.039	104.752	105.431	101.264	94.2843	102.291	1.08493	0.139878
Chchd4	21.1887	19.8069	18.1819	20.7729	20.5668	21.5759	22.0923	25.7468	18.5846	23.334	19.1865	18.4397	18.2086	19.1979	20.4916	25.126	21.2415	20.3211	0.956668	0.451558
Chchd5	17.9125	16.6826	31.5862	23.425	16.4006	20.1055	19.1392	21.4907	17.0642	24.7054	19.1783	19.8927	21.392	15.3328	16.5808	16.0864	20.8428	18.7791	0.900987	0.340418
Chchd6	5.84236	6.44159	8.54936	6.53105	7.18627	6.1164	7.3492	7.61896	10.2896	5.21113	8.33592	6.69144	7.24896	10.2797	9.12843	5.56757	6.9544	7.8441	1.12793	0.275362
Chchd7	23.3796	30.5397	25.8995	20.4614	16.599	18.1143	37.2158	20.5344	41.2922	33.366	18.6395	22.5597	18.3809	20.1025	26.4762	20.9143	24.093	25.2164	1.04663	0.77124
Chd1	6.77551	7.80127	4.71955	5.88927	6.56904	12.049	6.45432	10.8137	7.6868	7.92218	4.64558	4.59797	6.74204	7.82171	5.88045	8.40271	7.63395	6.71243	0.879286	0.393041
Chd1l	8.12453	7.60841	7.17604	6.79531	7.49488	8.77126	13.0988	8.18644	10.7761	7.19431	7.99301	8.37386	7.61395	14.6292	12.206	6.95432	8.40696	9.46759	1.12616	0.397044
Chd2	9.11854	10.5206	7.94974	8.43752	8.28846	9.64941	7.68478	10.5404	6.75028	7.89053	5.93556	8.15399	8.11073	6.54246	5.26495	9.41967	9.02369	7.25852	0.804385	0.013921
Chd3	37.8333	28.775	24.0717	24.8878	21.3825	21.3717	28.8375	24.8746	12.6857	21.1399	22.9176	22.2347	25.123	26.9831	25.4251	22.373	26.5043	22.3603	0.843648	0.113992
Chd4	28.3801	27.531	24.0136	24.5858	38.0365	20.4118	24.1282	33.3448	23.1334	25.4016	23.4892	28.6107	31.865	20.3584	18.0769	22.6093	27.554	24.1931	0.878024	0.210058
Chd8	10.5487	11.8514	7.69829	8.65459	8.92773	7.82164	8.89286	11.2761	5.49752	6.57193	6.31113	7.82898	8.87111	6.31402	6.83685	8.03291	9.4589	7.03306	0.743538	0.00359833
Chdh	77.0055	64.4159	77.215	82.9595	51.7918	90.3879	86.1657	111.174	65.0703	63.7572	67.4793	63.9128	81.9792	86.7699	84.2391	99.6204	80.1394	76.6035	0.955879	0.659481
Cherp	17.3141	15.5447	15.7061	12.9772	17.0398	14.3158	13.9377	20.072	11.1775	11.4349	12.0752	14.0329	14.8528	11.8057	11.6757	13.9189	15.8634	12.6217	0.795648	0.00504754
Chfr	12.4962	10.9256	11.7215	9.83433	12.9728	8.24029	9.86605	12.0012	6.56784	9.96866	8.22978	9.99892	11.497	7.46535	7.18722	9.62511	11.0072	8.81748	0.801062	0.0192476
Chic2	6.90737	10.4242	5.77372	6.04972	7.57204	10.742	7.05836	9.07969	10.1558	10.4961	5.60082	5.52521	6.79273	9.6218	4.19491	7.15977	7.95088	7.4434	0.936172	0.645492
Chid1	35.2063	39.4692	22.4662	28.4837	31.8312	33.2675	26.9582	25.8204	34.2379	26.3088	20.9418	29.2607	30.3645	26.444	31.8075	26.4408	30.4378	28.2258	0.927324	0.380802
Chil1	0.831725	3.78974	0.580273	0.622904	100.409	0.520762	0.27965	0.231196	3.1258	2.268	0.947078	0.688262	9.49969	1.48942	0.880647	0.513613	13.4082	2.42656	0.180976	0.407699
Chil3	1.79531	3.69331	2.88202	3.04845	186.843	1.07216	0	2.1228	18.317	4.58875	8.32775	2.84864	21.1386	0.685314	1.0795	0.462252	25.1821	7.18097	0.285161	0.46392
Chka	130.976	32.6708	36.9924	27.3983	39.3041	18.196	11.2755	33.0925	17.3804	12.416	42.3164	95.4199	54.1594	20.6965	9.53561	18.4593	41.2382	33.7979	0.819577	0.665367
Chkb	31.1694	21.3016	39.2845	41.6307	25.5708	22.0456	26.7569	37.212	26.77	29.9271	41.7204	34.5756	20.0132	24.3058	24.2036	33.6108	30.6214	29.3908	0.959812	0.747393
Chmp1a	49.9846	62.2462	54.2652	53.683	57.4351	53.7406	55.2364	61.4981	61.239	63.6412	55.7959	60.8825	57.7889	54.3956	55.3103	55.8914	56.0111	58.1181	1.03762	0.286326
Chmp1b	20.7424	19.8359	15.1161	18.3662	22.8043	17.7978	19.0609	23.8237	16.8088	17.3634	19.2436	19.7302	20.1754	19.7736	15.4918	23.1845	19.6934	18.9714	0.963338	0.587194
Chmp2a	162.582	159.034	173.018	159.633	137.278	154.819	139.679	149.079	166.093	146.154	158.546	170.068	146.247	147.434	159.473	140.165	154.39	154.272	0.999236	0.983747
Chmp2b	34.2934	30.6168	27.2245	31.5888	40.1197	28.7134	22.6293	41.857	25.6875	28.1127	38.1525	39.3839	42.8044	28.0522	22.3476	33.7033	32.1303	32.2805	1.00467	0.965914
Chmp3	44.0611	51.6774	41.1704	40.753	50.2819	43.938	42.8647	43.097	38.1908	46.2461	39.8834	46.1614	49.2727	38.3684	42.7351	52.7481	44.7304	44.2007	0.988158	0.826051
Chmp4b	80.586	77.0387	71.7121	70.1333	125.054	72.7943	66.6126	84.933	84.4211	85.7621	79.677	83.7863	83.6013	65.2053	68.1792	75.3779	81.108	78.2513	0.964778	0.699566
Chmp5	61.9635	55.0814	58.037	59.0626	60.8518	66.4227	61.7802	62.6121	56.4956	58.198	62.6541	64.754	67.3697	65.781	62.0809	70.6218	60.7264	63.4944	1.04558	0.198171
Chmp6	20.7018	27.8686	23.1142	20.2727	26.9375	22.8931	19.5979	24.0234	18.1832	20.8129	25.416	27.1099	26.1672	22.0306	19.4405	23.9549	23.1761	22.8894	0.987628	0.858452
Chmp7	31.8692	44.0304	40.2709	32.4193	23.3995	32.5119	41.7909	51.357	35.442	33.5559	24.1586	37.2809	39.1951	23.4012	26.4384	46.9134	37.2061	33.2982	0.894965	0.373244
Chn2	17.7604	15.9015	21.151	18.4512	10.063	15.8679	16.0855	18.6533	23.2429	18.3444	17.1699	15.3712	21.605	21.7473	22.376	21.5615	16.7417	20.1773	1.20521	0.0408042
Chordc1	32.7213	16.8851	10.8318	16.8845	13.7994	14.806	19.7656	19.8303	11.0072	14.7051	16.729	17.6941	20.9662	13.158	25.6051	18.562	18.1905	17.3033	0.95123	0.760136
Chp1	86.7326	80.3174	80.6386	88.4052	95.174	101.344	89.2866	107.285	97.2527	109.877	82.9101	67.1916	84.9295	98.2557	95.0247	104.13	91.148	92.4464	1.01424	0.828427
Chpf2	19.1804	26.9621	22.1084	17.9226	23.7301	18.1858	18.2108	30.2131	17.2467	20.1588	18.9007	22.9707	17.8132	18.4121	12.2438	19.7433	22.0642	18.4362	0.835571	0.0879154
Chpt1	60.1073	33.4616	79.1009	88.3863	25.2181	104.683	184.759	110.322	66.0433	113.516	53.6568	57.7184	86.4198	95.7703	84.5516	138.265	85.7549	86.9926	1.01443	0.953085
Chrac1	30.6927	44.9754	42.8628	32.0795	48.2648	35.4526	25.4705	41.1529	35.6244	32.7225	36.9115	39.3648	33.1019	34.2657	27.3095	35.4393	37.6189	34.3425	0.912904	0.311189
Chrd	7.24209	6.19087	7.21473	5.81377	2.00598	3.05309	3.8368	6.57857	3.19878	4.34612	4.38432	4.99946	5.15031	3.21641	3.57941	3.96509	5.24199	4.10499	0.783097	0.167576
Chrna4	14.1089	3.70295	10.9285	5.72883	1.13525	5.10551	1.36469	1.2926	0.340555	0.474698	6.11518	10.4386	1.76408	4.36773	1.90333	1.04777	5.4209	3.3065	0.609954	0.33263
Chst13	8.72296	6.07515	6.21859	5.07761	1.70839	2.19537	5.8279	4.6029	3.95287	3.02752	4.79254	5.59213	7.06647	4.76978	6.36339	4.45816	5.05361	5.00286	0.989957	0.9572
Chst15	9.4634	14.8214	6.74084	5.62501	8.88364	7.09666	4.50796	10.2357	2.4447	6.14998	7.37251	7.53265	5.21114	5.82974	4.37483	6.94405	8.42183	5.73245	0.680666	0.0627395
Chtf8	31.565	36.8366	25.3676	25.6806	31.7871	25.5582	27.8643	33.5549	26.1132	29.0832	25.2853	29.4423	35.7886	21.1168	22.4423	30.7654	29.7768	27.5046	0.923694	0.333421
Chtop	38.9998	31.0411	37.1375	31.1735	29.4174	33.3594	30.5713	35.3625	26.7457	27.8595	29.588	30.3409	32.6964	26.8917	31.7601	30.3237	33.3828	29.5258	0.88446	0.0207938
Chuk	52.6928	28.3893	45.9576	55.8254	30.8062	52.9339	66.6573	69.4954	37.7772	48.6618	38.2913	37.9978	54.7474	57.7674	51.5984	70.9813	50.3447	49.7278	0.987746	0.928041
Churc1	41.0791	66.0359	51.9538	37.7706	35.6999	58.6623	51.9925	49.0135	66.4568	66.5527	32.8783	61.9531	59.8977	41.4752	39.667	45.9581	49.026	51.8549	1.0577	0.644807
Ciao1	17.2532	16.3161	18.0658	17.3186	13.6892	17.2158	22.3272	20.1246	16.0182	21.0133	16.035	17.7801	18.675	15.0221	15.5581	19.7638	17.7888	17.4832	0.98282	0.800926
Ciapin1	40.3894	36.7306	36.5282	34.8165	29.9575	34.2784	39.9787	48.3094	31.3675	35.5707	32.9926	40.053	34.7038	31.7894	35.2448	37.0623	37.6236	34.848	0.926228	0.229061
Ciart	1.61273	11.4464	8.60738	7.59754	1.14628	75.3165	71.4897	29.6456	34.4325	24.8847	2.27788	0.449282	1.87561	54.6058	29.7242	26.5538	25.8578	21.8505	0.845026	0.759336
Cib1	59.1437	64.6473	73.0951	55.5706	70.2535	58.5806	54.2633	52.1872	66.7852	58.7676	60.5395	62.7561	61.1752	53.8474	67.6299	59.1272	60.9677	61.3285	1.00592	0.910076
Cib2	9.44312	5.88229	6.87624	7.15396	36.9564	10.3948	5.71604	5.29649	6.66514	7.84834	11.8221	9.95112	7.30979	7.82171	11.0886	6.46125	10.9649	8.62101	0.786236	0.559301
Cib3	168.11	26.7114	205.707	91.3687	17.1721	40.4356	17.2376	174.017	6.08133	19.7369	159.338	82.5437	16.9311	51.892	46.9868	131.988	92.5949	64.4372	0.695905	0.425851
Cic	15.0928	15.9111	12.1664	10.8253	18.7152	11.2423	10.0786	16.7302	7.45571	9.61	10.5648	12.5703	14.285	9.80456	7.50918	12.8609	13.8452	10.5826	0.764347	0.0395528
Cidea	0.618722	0	7.91106	8.07887	0.892773	0.929202	10.8057	6.62061	1.76359	0.675126	15.8227	3.31704	0.709689	37.8385	11.0791	10.3236	4.48211	10.1912	2.27374	0.254573
Cideb	346.951	272.485	430.243	344.598	184.484	351.381	405.805	330.694	333.914	344.167	299.644	320.816	345.547	301.885	338.33	350.11	333.33	329.302	0.987913	0.889142
Cidec	6.53208	6.3548	35.7448	28.2383	10.4267	19.1763	53.3796	36.7286	14.2425	36.2669	33.858	18.4015	30.4355	68.1567	32.9059	55.8606	24.5726	36.266	1.47587	0.201381
Cinp	16.5939	12.5746	11.1219	10.1835	17.7232	10.5173	12.4053	10.8662	15.702	15.1376	9.42995	15.4955	13.5551	7.81258	9.10949	10.1798	12.7482	12.0527	0.945443	0.656867
Cipc	12.8207	10.8581	8.72344	9.504	5.61014	8.02586	20.0006	11.9381	8.74496	13.6818	7.46232	10.3144	13.3219	13.8707	16.9596	12.224	10.9351	12.0725	1.10401	0.555178
Cir1	16.6852	25.9978	22.1277	22.5944	15.2653	21.4329	18.9938	24.1915	16.4196	22.3846	16.9739	18.736	18.7155	15.351	10.1701	24.1295	20.9111	17.86	0.854094	0.150098
Cirbp	22.9333	51.3784	38.1916	34.0615	29.6158	48.533	30.4259	57.862	23.6929	28.9038	29.735	46.0371	23.5819	36.0658	10.9844	27.3037	39.1252	28.2881	0.723014	0.0748523
Cirh1a	14.332	11.6199	12.7177	10.6837	13.3144	14.3669	15.5262	16.5936	10.9342	11.8674	10.9485	11.8725	12.1053	13.9713	12.9351	12.563	13.6443	12.1497	0.890457	0.0837192
Cisd1	203.671	207.857	271.664	252.182	98.5687	211.797	293.039	231.826	307.91	306.423	201.548	205.159	207.787	231.554	216.09	236.663	221.326	239.142	1.0805	0.504979
Cisd2	8.07381	13.7125	11.7312	12.543	13.7884	12.7025	14.5306	13.9453	15.0817	15.1798	11.7242	14.138	15.7754	11.897	13.8631	14.7612	12.6284	14.0526	1.11277	0.137788
Cisd3	113.439	77.0773	112.641	123.184	74.9378	89.4689	93.4925	96.3246	133.181	89.085	99.386	97.695	98.4845	99.4619	110.848	86.4719	97.5706	101.827	1.04362	0.606748
Cish	5.20335	64.5413	22.9111	18.1775	20.9636	15.5412	14.0049	20.8181	39.7841	33.7141	5.15178	12.924	11.8924	4.01137	26.7414	26.5538	22.7701	20.0966	0.882587	0.739562
Cited2	32.4575	16.7886	20.6964	20.9428	27.1469	21.0857	27.182	27.6279	13.8898	11.8253	27.3183	26.7466	26.0963	40.9178	22.2813	23.9138	24.241	24.1236	0.995159	0.974945
Ciz1	25.6922	31.5811	24.1394	20.8295	22.3634	17.0422	16.3427	21.7955	14.656	15.5595	18.9905	24.2326	23.217	14.7845	15.4255	16.2507	22.4733	17.8895	0.796037	0.056808
Ckap4	5.94379	8.83308	2.26306	2.1896	15.1771	2.226	1.38706	5.13885	1.86089	2.13087	3.36376	3.03026	4.74478	2.73212	1.72342	2.04418	5.39482	2.70378	0.501181	0.153121
Ckb	33.7356	33.9148	17.089	11.939	56.7186	9.61878	4.41847	14.6915	2.90688	9.26188	22.0032	22.1104	15.674	9.84111	11.4105	8.4438	22.7657	12.7065	0.558141	0.161722
Cks1b	17.7705	15.1397	11.7312	12.1183	17.613	11.5895	17.7074	19.8618	6.76244	10.6016	13.3244	11.8343	10.1485	7.7212	10.2363	12.8917	15.4414	10.4401	0.676107	0.00380237
Cks2	67.8566	51.8124	36.3541	39.6016	33.3081	33.9312	34.8556	52.4815	41.1463	35.5707	32.7068	44.6892	43.4938	20.0294	23.6638	35.3469	43.7751	34.5809	0.789966	0.113569
Clasp1	5.23378	4.91798	4.04257	4.12438	6.75642	5.02382	3.89273	6.73621	4.48802	4.44106	4.16388	4.93254	5.39363	4.84288	4.3843	4.82796	5.09098	4.68429	0.920114	0.363675
Clca3a1	17.2634	25.8531	7.795	8.89997	18.7262	6.60653	7.51699	12.6422	4.91372	7.7112	12.6794	14.8072	9.5808	11.6412	11.0034	6.89269	13.1629	9.9037	0.752393	0.253786
Clcc1	37.2755	40.2407	42.4857	40.5171	29.4174	35.7283	40.7394	42.4034	42.5572	38.018	34.2418	37.2331	42.9666	34.6312	34.7714	42.0444	38.6009	38.3079	0.99241	0.887731
Clcf1	6.17708	11.6392	10.2418	7.08789	8.24437	8.02586	2.66227	12.2744	3.04067	2.25745	7.32352	9.10035	7.04619	5.65612	1.76129	4.61225	8.29411	5.09973	0.614862	0.0450179
Clcn2	24.1302	29.4597	33.1916	37.1666	9.09306	29.6222	39.1398	34.175	35.369	27.4692	18.1823	17.8279	25.8631	28.3537	34.3168	31.3715	29.4972	27.3442	0.927008	0.608316
Clcn3	14.2813	13.8378	9.71957	11.4671	12.6972	12.9067	12.0921	16.6671	9.04902	12.6375	10.9567	11.9586	15.1468	13.1672	12.7931	13.7135	12.9586	12.4278	0.959036	0.595326
Clcn4	8.29696	24.1849	8.78147	4.68122	6.66824	9.12865	9.70944	9.80481	9.4139	6.47699	7.42966	11.2799	10.5034	12.29	5.60584	7.7761	10.157	8.84696	0.871025	0.575876
Clcn4-2	16.8881	2.69042	9.24568	15.6764	11.595	8.67936	13.5015	17.8756	11.591	15.0005	8.08282	7.41794	11.5781	12.0889	16.041	13.7854	12.019	11.9482	0.994109	0.973566
Clcn7	22.3247	24.9081	26.7893	23.2928	21.0187	23.1892	25.381	28.269	18.2197	27.5219	19.7907	23.4583	25.1331	23.8124	23.0862	24.0371	24.3966	23.1324	0.948182	0.361455
Cldn1	74.4495	42.3332	35.0968	34.9959	19.8725	37.0354	16.6895	42.6662	11.5667	13.6186	33.76	52.6807	46.7888	14.684	9.3841	34.2066	37.8924	27.0862	0.714819	0.232498
Cldn12	27.3353	24.7828	21.5378	27.5682	13.094	26.2525	29.106	30.3602	20.5671	22.4585	22.7707	23.1428	26.7451	25.9049	23.8248	33.2513	25.0046	24.8331	0.993143	0.943999
Cldn14	13.9973	12.7482	17.4662	11.9107	10.4708	15.2246	10.403	12.411	20.9806	6.46644	12.2712	8.56504	11.8619	17.0597	13.9388	11.3611	13.079	12.8131	0.979673	0.887425
Cldn2	57.0036	23.6835	81.2382	83.3559	53.4562	69.4655	52.6748	60.0164	76.7586	60.4343	91.4256	105.973	132.347	50.8686	53.6721	79.1889	60.1117	81.3335	1.35304	0.100085
Cldn3	156.222	98.456	216.239	159.973	100.266	95.4832	88.7385	146.116	84.0197	85.2663	179.781	180.334	125.919	75.7135	92.8089	131.218	132.687	119.383	0.899733	0.551174
Cldn5	17.8111	12.5746	5.46424	2.84082	8.10109	6.72906	6.55499	14.1135	3.04067	6.45589	2.53098	2.22729	2.75765	6.4785	4.73466	8.52598	9.27367	4.59395	0.495376	0.0389279
Clec12a	24.759	30.5397	12.9788	9.27749	116.689	5.73859	2.81887	12.0537	6.99353	6.29766	14.1245	15.1131	15.6537	6.39626	4.51687	4.94096	26.8569	9.25457	0.344589	0.227848
Clec14a	10.5893	11.8996	2.4855	2.57656	7.42875	4.22736	2.58396	9.59463	1.38654	3.6077	1.47777	1.84492	2.42308	2.4123	2.47149	6.64615	6.4232	2.78375	0.433389	0.0383857
Clec16a	9.20983	7.91698	7.41782	7.97506	8.057	7.68889	8.84812	11.0659	6.84758	7.21541	6.94796	7.75251	9.63149	7.47449	8.07734	8.96769	8.52245	7.86431	0.922776	0.248607
Clec1b	23.2071	31.9187	8.38495	8.71122	19.2222	13.3254	11.3426	20.608	10.0342	20.5913	15.1859	17.8948	22.6087	12.226	14.4975	13.056	17.09	15.7618	0.922282	0.692192
Clec2d	234.567	173.855	180.436	223.151	59.3088	45.2552	300.322	81.0237	74.7761	112.83	136.265	142.174	128.758	111.514	195.456	100.216	162.24	125.249	0.771998	0.31669
Clec4a1	6.77551	8.29307	1.8472	3.12396	152.256	2.5017	1.21927	3.7727	2.88255	5.21113	2.58813	2.46627	24.1396	1.9006	3.40896	1.87982	22.4737	5.55963	0.247384	0.395901
Clec4a2	6.16693	12.4782	4.36172	3.59585	139.691	2.36896	1.06267	3.90931	3.15013	3.27014	5.64164	5.49654	13.0583	2.90573	2.40521	2.94814	21.7044	4.85948	0.223894	0.352954
Clec4a3	11.279	13.1532	5.89944	5.7477	91.3604	4.66643	2.43855	6.87282	4.01368	5.80186	7.31536	7.80986	25.6603	4.83375	5.69107	6.08118	17.6772	8.40088	0.475239	0.419751
Clec4b1	6.29879	6.33552	2.36945	1.69883	21.2612	1.18448	0.16779	2.08076	1.11897	0.432503	1.71454	1.97875	1.97699	0.995989	1.30677	2.77351	5.1746	1.53725	0.297076	0.179991
Clec4f	144.132	218.86	57.9016	63.3002	1.80759	96.6881	32.8085	111.941	76.3694	130.268	104.399	145.443	105.348	49.571	100.072	41.8081	90.9298	94.1598	1.03552	0.908406
Clec4g	141.241	117.289	23.2496	22.9153	22.7161	64.6868	55.7174	85.4794	24.7997	56.6789	15.8962	15.4668	29.2493	36.5318	47.5928	64.9618	66.6618	36.3972	0.545997	0.112856
Clec4n	19.2615	37.7142	7.87237	7.81461	258.54	8.72021	1.92399	15.9	8.16115	8.79774	15.6105	24.1274	27.1101	5.0165	7.12093	8.64925	44.7184	13.0742	0.292367	0.339761
Clec7a	16.0665	39.691	8.07547	5.89871	9.28043	7.93396	1.48774	13.6511	4.43937	7.02553	17.774	18.411	16.556	5.79319	5.71	16.0761	12.7606	11.4732	0.899107	0.789484
Clic1	54.4475	70.1921	39.623	34.9109	156.952	32.3179	19.0386	45.6717	22.9509	29.6423	44.5616	50.1284	54.0174	24.6256	26.0691	30.6216	56.6442	35.3271	0.623667	0.216925
Clic3	35.2063	3.51973	1.31529	0.764473	0.650291	0.888358	0.548114	0.704097	0.145952	0.358661	1.07771	0.965479	0.69955	0.794964	0.41665	0.195173	5.44958	0.581767	0.106755	0.291384
Clic4	47.1243	40.7517	20.6287	22.9719	29.8583	26.0585	24.7882	39.0511	20.64	22.8066	23.4565	26.4025	28.4687	23.4926	23.5029	27.8276	31.4041	24.5747	0.782531	0.0902685
Clint1	46.9823	27.1935	39.6617	35.43	33.3633	30.8271	26.9918	43.8432	21.6374	22.8699	36.8299	39.0111	35.7582	27.3943	24.7244	40.9761	35.5366	31.1501	0.876565	0.268921
Clip1	13.5105	16.4608	10.2805	10.7876	14.4277	12.5391	14.374	15.1433	11.214	16.1925	10.8832	10.6203	12.3587	18.7045	14.1377	14.3298	13.4404	13.5551	1.00853	0.928838
Clk1	41.9615	45.7565	34.2941	37.412	30.6739	9.46561	48.1893	22.7518	13.7073	32.1951	24.5097	26.7657	35.8291	38.6608	30.7658	34.8538	33.8131	29.6609	0.877203	0.452303
Clk2	18.2472	30.5011	17.737	13.6001	14.2623	9.68004	10.9846	16.0576	6.06917	8.83993	12.3283	16.0403	12.2573	10.8736	9.63031	10.714	16.3838	10.8441	0.661883	0.0518738
Clk3	47.1344	45.1779	37.534	32.0229	42.809	24.1593	36.3992	35.993	26.0038	31.0136	30.233	36.3919	30.9526	25.5211	28.9193	26.9133	37.6537	29.4936	0.783284	0.019121
Clk4	40.0445	46.5762	36.0736	37.2421	24.0718	34.503	36.3209	42.2773	21.5887	34.98	26.9346	31.6983	28.8742	34.22	29.9988	31.9467	37.1387	30.0302	0.808595	0.0252003
Clmn	10.9341	22.0538	13.9846	15.6198	5.86364	19.7277	19.8216	24.9797	19.9224	24.3889	10.3934	14.8168	20.6824	15.2505	11.2212	24.6226	16.6231	17.6623	1.06251	0.73105
Cln3	20.215	26.3739	20.2128	16.9033	19.5198	16.0619	14.6984	21.9216	15.7993	15.9288	19.1865	21.8714	22.9838	14.9673	11.9124	17.8635	19.4883	17.5641	0.901263	0.314954
Cln5	22.6391	29.7682	17.2825	18.9608	24.8874	22.9544	17.741	24.6329	27.7309	23.2286	17.5291	22.9707	25.8935	19.8101	19.6015	21.5307	22.3583	22.2869	0.996806	0.970859
Cln6	7.87095	23.7799	13.4236	11.5803	22.4295	10.6603	4.13882	12.0012	8.85442	15.4224	13.6591	19.4625	17.357	8.33341	4.85776	11.6282	13.2356	12.4469	0.940408	0.79396
Cln8	13.1757	11.9767	14.7099	14.1192	20.5779	32.4404	25.9515	19.6832	20.0441	24.5261	15.2594	14.9601	18.3505	22.8255	14.8668	19.0551	19.0793	18.7359	0.982003	0.905983
Clns1a	12.3237	11.3789	10.7447	10.9763	12.3004	10.7011	11.2419	12.8524	9.96122	10.686	10.475	11.4041	11.9329	9.30199	9.16631	11.5255	11.5649	10.5566	0.912813	0.0488526
Clock	9.65612	5.05298	4.55514	6.12522	6.30452	5.03403	5.55944	8.15491	3.08932	4.26173	4.60476	6.11789	8.68862	2.90573	3.70251	5.34158	6.3053	4.83902	0.767453	0.130693
Clp1	14.6363	11.5235	10.2418	11.3066	11.9477	8.89379	13.591	12.0537	10.1315	10.5594	11.0057	11.9777	11.6896	11.7143	12.4143	9.79974	11.7743	11.1615	0.947955	0.410637
Clpb	17.3648	15.294	15.8801	15.969	10.5039	22.0966	23.7479	21.4277	16.4318	23.8931	13.553	18.9176	22.5681	17.3978	20.4727	24.2528	17.7855	19.6859	1.10685	0.369823
Clpp	61.5476	47.0005	64.1202	53.1167	31.6879	58.3968	72.0714	54.4361	60.9958	64.9914	48.2846	53.0535	48.8874	49.0776	54.9126	51.8338	55.2971	54.0046	0.976626	0.793707
Clptm1	62.5923	58.659	54.4296	50.71	57.2146	59.8876	68.4583	73.6254	62.3337	69.8017	51.0197	54.6786	60.6784	60.0609	59.9977	64.7872	60.6971	60.4197	0.99543	0.934782
Clptm1l	76.1434	64.5702	54.0524	56.8258	76.8887	74.1116	66.7804	69.2011	61.1296	58.6938	59.323	64.1326	67.1974	65.187	61.4938	65.7836	67.3217	62.8676	0.933839	0.201025
Clpx	165.158	49.797	85.2615	95.0589	74.5961	73.8256	72.7425	93.6028	52.6157	49.1682	69.6592	105.457	118.528	57.2922	47.9243	74.9875	88.7553	71.954	0.810701	0.291582
Clstn1	6.20751	15.0336	4.09092	3.49204	9.57802	4.22736	1.71146	5.79041	1.54466	2.93258	5.47019	6.12744	4.65353	3.34433	2.07378	3.54393	6.26641	3.71131	0.592254	0.144873
Clstn3	4.81792	0.800377	5.31917	7.05958	1.42182	2.85908	6.82346	3.84626	3.27176	3.89252	7.07859	6.27083	6.45817	5.86629	4.9714	6.63588	4.11846	5.55568	1.34897	0.159615
Clta	140.359	169.265	137.941	128.545	198.504	142.515	123.684	146.872	158.175	149.234	152.161	159.916	167.507	130.767	130.658	140.679	148.461	148.637	1.00119	0.986048
Cltb	67.4305	43.8086	68.2208	60.2612	50.4802	61.8175	62.3172	69.5059	56.8605	68.135	65.3484	52.1072	54.5041	56.744	68.539	59.0142	60.4802	60.1565	0.994648	0.935253
Cltc	51.9625	62.0051	36.2187	42.4424	85.0339	59.132	45.4599	64.2094	40.1246	45.2756	45.7536	53.1396	59.4618	56.5064	56.03	59.0963	55.808	51.9235	0.930396	0.533135
Clu	1704.9	2052.51	1799.35	1415.47	2012.8	1580.22	1296.76	2001.87	2193.33	2117.99	1711.93	1892.46	2302.95	1341.08	1447.42	1799.04	1732.99	1850.77	1.06797	0.470865
Cluap1	10.995	9.45988	8.55903	9.13592	7.53897	7.53573	10.6938	9.34242	6.81109	7.87999	7.33985	9.3011	6.55955	7.73948	7.45236	8.65952	9.15759	7.71787	0.842783	0.0227347
Cluh	100.882	73.5576	87.4278	85.6493	66.5502	99.3021	98.5486	113.906	71.5773	92.4817	75.2845	86.2431	103.493	79.6517	73.7661	96.9291	90.728	84.9283	0.936076	0.415414
Clybl	43.6757	53.4806	54.8938	46.529	24.5017	53.5466	66.2323	53.7215	58.3686	58.7465	35.5481	45.9893	54.3824	50.3203	50.6704	54.4225	49.5726	51.056	1.02992	0.774119
Cmah	25.4792	8.13878	12.2824	19.1213	7.03196	6.99455	21.1863	17.098	4.51235	6.73016	14.5409	11.4424	16.191	12.1346	14.1851	21.7772	14.6666	12.6892	0.86518	0.54087
Cmas	53.5144	43.8568	47.0505	50.1249	47.2067	34.2784	51.2878	50.4848	44.0653	30.5178	43.5982	40.3876	35.6568	44.1159	37.9436	43.3079	47.2255	39.9491	0.845923	0.0198028
Cmbl	187.067	121.397	248.541	283.695	125.154	250.742	305.445	196.453	318.479	222	217.101	204.184	194.059	286.525	289.695	214.701	214.812	243.343	1.13282	0.352503
Cmc1	18.1052	24.6478	26.9827	22.1792	14.7693	19.6562	24.7658	22.7097	22.6834	20.4648	18.4027	20.6574	19.8307	21.0803	23.4366	21.3458	21.727	20.9877	0.965974	0.638692
Cmc2	11.0964	9.70096	9.16831	7.30496	4.87167	8.60789	8.88168	8.17593	8.12466	8.82938	6.80916	8.22091	8.61765	5.21752	6.87473	6.77969	8.47598	7.43421	0.877092	0.205409
Cmc4	15.0623	14.4936	9.78727	8.71122	4.72839	4.30905	7.79664	8.1444	4.97453	6.96224	7.69092	8.87093	7.42132	5.6744	5.51115	2.87623	9.12911	6.24771	0.684373	0.0927948
Cmip	16.5026	26.5282	15.6093	13.9776	27.9846	23.2096	18.9379	24.0444	21.0779	23.7033	16.484	14.616	26.0557	22.195	17.5845	22.3935	20.8493	20.5138	0.983907	0.887601
Cmpk1	74.0742	65.8045	55.7256	69.7369	83.2924	72.8148	82.5414	81.0342	54.4279	70.0443	59.1107	66.1114	76.0077	69.8563	72.8665	80.1853	73.128	68.5763	0.937757	0.328592
Cmss1	5.04106	3.9151	6.28629	6.58768	4.35365	7.07623	6.26416	6.12669	7.103	7.15212	4.90684	4.09134	5.36322	6.93537	7.50918	5.32103	5.70636	6.04776	1.05983	0.580171
Cmtm3	21.8378	31.4847	10.4643	9.71164	36.3061	9.85363	10.0674	20.7131	6.64081	10.0214	14.5899	16.4705	15.9984	14.1449	11.9976	16.6308	18.8048	13.3118	0.707892	0.200095
Cmtm4	12.9932	12.1117	12.3888	13.5529	9.89765	12.0796	13.3449	16.6041	9.58418	11.9307	11.5282	12.4843	14.7108	11.5498	10.1701	15.2851	12.8716	12.1554	0.944359	0.472632
Cmtm6	62.4098	45.1972	38.6559	47.2463	45.2118	37.2906	49.5763	53.1435	32.9122	36.3935	44.7331	40.531	47.5289	32.1092	35.4626	50.5806	47.3414	40.0314	0.845589	0.0722027
Cmtm7	11.5224	26.0653	9.99037	5.31356	49.9402	6.07555	2.24838	6.93588	5.19346	6.33985	8.98091	11.2129	13.2306	3.14331	3.60781	4.23217	14.7615	6.99263	0.473709	0.217781
Cmtm8	57.1253	56.2868	67.4277	67.6794	38.8632	63.3594	68.6484	59.3438	68.4393	77.534	53.8283	58.0148	60.9623	56.0495	58.975	61.6233	59.8417	61.9283	1.03487	0.642501
Cmtr1	16.7258	13.2882	13.8975	14.0436	24.5017	12.6923	14.6872	16.562	11.1532	12.5215	12.0834	14.052	14.8122	10.0787	12.2628	14.3812	15.7998	12.6681	0.80179	0.0594323
Cnbd2	28.3091	58.524	111.548	118.012	200.753	136.317	261.014	124.079	179.363	99.2119	144.478	86.7879	131.363	299.802	201.933	92.4093	129.819	154.419	1.18949	0.51045
Cnbp	256.496	220.364	216.142	243.555	164.656	216.668	282.592	270.783	206.315	185.29	193.808	209.251	192.255	225.496	205.399	232.112	233.907	206.241	0.881721	0.0868911
Cndp2	49.944	49.093	41.9634	35.3168	82.7303	37.4949	35.5603	44.5683	35.0285	32.079	38.3566	47.7864	40.8882	41.2833	44.2407	40.4214	47.0839	40.0105	0.849771	0.251748
Cnep1r1	17.2025	15.3807	15.648	15.8463	12.7413	15.0817	14.374	16.1942	11.4451	15.433	11.3486	13.9469	18.1478	11.961	12.7741	16.0145	15.3086	13.8839	0.906932	0.178021
Cnih1	62.9372	67.9453	51.2768	59.4118	55.9691	70.5377	68.022	61.414	59.7917	50.1492	51.3871	54.7551	59.4212	56.1866	69.1734	70.3136	62.1892	58.8972	0.947065	0.367149
Cnih4	8.07381	6.32587	8.07547	7.06901	7.57204	5.54458	5.33572	7.28267	6.51919	7.48968	7.24188	6.87306	6.83329	5.65612	6.02249	6.82078	6.9099	6.68206	0.967028	0.610127
Cnksr3	7.34352	7.39626	2.91104	3.5581	49.334	5.05445	3.40054	7.05148	3.63664	4.62039	4.54761	4.23472	6.97523	2.82349	2.42415	6.80024	10.7562	4.50781	0.419091	0.299052
Cnn2	16.9185	23.8088	9.94201	6.4178	86.8415	6.83117	5.51469	11.5913	4.07449	5.51705	10.3444	12.2836	13.7173	9.56698	7.43342	9.6662	20.9832	9.07542	0.432508	0.259407
Cnn3	152.703	151.715	114.159	113.142	75.7755	126.126	103.515	143.846	111.398	119.455	104.383	111.957	110.732	99.9187	97.8371	137.176	122.623	111.607	0.910166	0.313491
Cnnm3	8.07381	5.63157	8.27856	8.10719	6.76744	6.10619	5.85027	7.70303	5.40022	6.12888	6.89897	8.12532	7.85727	4.54135	4.12863	6.63588	7.06476	6.21456	0.879657	0.210506
Cnot1	17.5778	22.8927	14.913	16.6768	17.4807	23.3015	18.6582	24.8746	16.4682	18.26	13.8224	16.0117	26.0456	16.2556	14.9994	22.7633	19.5469	18.0783	0.924866	0.466767
Cnot10	19.1094	20.0673	20.1838	16.7712	15.3314	15.9905	15.2801	21.1124	14.5952	16.4245	16.3126	17.044	13.7477	14.6109	13.9578	15.1721	17.9808	15.2331	0.84719	0.0153825
Cnot11	9.99084	8.92951	9.01357	9.54175	9.25839	9.22055	10.0003	11.4442	7.80843	8.23865	9.09521	9.98936	9.3172	7.82171	7.24404	9.26558	9.67489	8.59752	0.888643	0.0297995
Cnot2	19.0992	23.4713	16.3057	18.2058	19.0899	20.2893	18.6023	21.7745	14.7898	18.26	16.2391	19.6728	19.9321	15.9815	12.6984	20.6678	19.6047	17.2802	0.881429	0.0886351
Cnot3	20.4584	19.8744	13.5881	14.9591	16.5879	10.1702	13.4679	16.6776	10.3018	12.5215	12.508	15.419	15.086	9.77714	11.3348	13.395	15.723	12.5429	0.797743	0.0450751
Cnot4	7.36381	7.65662	5.39654	5.68164	5.85262	4.62559	5.91739	7.98677	4.34207	5.9179	5.64981	5.85023	6.41761	4.9434	6.02249	7.21113	6.31012	5.79433	0.91826	0.344908
Cnot6	11.492	14.3007	8.4333	11.4293	11.1101	11.661	11.6558	14.103	7.26111	8.76609	9.33198	10.3335	13.3523	10.8919	9.03374	12.8301	11.7731	10.2251	0.868509	0.136847
Cnot6l	6.5828	7.63733	5.87043	6.78588	5.80853	5.92239	6.33127	8.35458	4.52451	5.63308	4.87418	5.72596	6.93467	5.5282	4.45058	8.34108	6.66165	5.75153	0.86338	0.133304
Cnot7	18.0748	22.4106	15.0387	17.5923	15.4196	18.145	16.2644	20.3768	11.7248	11.6776	12.7529	14.5395	16.5662	16.7034	12.7552	16.7643	17.9153	14.1855	0.791809	0.00728855
Cnot8	43.8177	38.8135	36.4411	35.1563	28.1719	29.2443	31.9025	36.3923	35.3812	30.2752	31.2862	36.1624	38.4955	27.2481	29.7337	37.4424	34.9925	33.2531	0.950293	0.46891
Cnp	15.8636	15.6122	11.6055	9.06986	12.2674	11.13	11.3762	10.8977	8.00303	7.70066	13.6428	17.6463	15.0758	6.51505	6.54331	9.70729	12.2278	10.6043	0.867227	0.367227
Cnppd1	54.2142	64.8595	72.9113	63.4041	48.4081	50.565	44.4308	68.8964	46.9114	58.9575	51.2483	59.9362	56.8562	41.265	32.5177	52.7892	58.4612	50.0602	0.856298	0.113882
Cnpy2	112.394	133.952	142.708	132.414	84.1521	134.734	119.478	119.444	123.427	114.613	133.53	149.315	147.342	108.663	111.321	123.062	122.41	126.409	1.03267	0.64735
Cnpy3	60.6652	48.7362	42.3793	45.1511	56.6966	45.439	45.3592	51.3991	60.5093	43.3346	40.7652	48.8762	45.6228	39.2274	40.917	37.504	49.4782	44.5946	0.901297	0.178887
Cnpy4	8.83454	6.63445	7.03098	5.51176	7.74839	3.83934	3.75849	5.83244	4.97453	6.55083	6.00904	6.62452	5.79917	4.44997	4.60209	5.68056	6.1488	5.58634	0.908526	0.438684
Cnst	5.31492	8.34128	3.26887	3.86955	4.70635	6.91286	6.07399	7.01995	8.80577	11.5193	3.78831	3.41263	6.21485	8.15066	6.42967	8.58761	5.68847	7.11361	1.25053	0.233873
Cntrl	6.94794	9.44059	9.71957	10.6366	12.7523	8.50578	10.6491	10.8242	5.07183	6.89894	6.89897	7.23631	6.49872	17.4161	8.34248	7.21113	9.9345	8.19681	0.825085	0.270536
Cntrob	6.71465	7.82055	5.69635	6.4933	2.93182	3.74744	5.10081	5.55921	3.53934	4.40942	4.55577	5.17152	5.91069	2.69557	3.65516	4.16027	5.50802	4.26222	0.77382	0.0857769
Coa3	104.442	128.523	103.202	92.4352	89.2332	93.2368	81.4788	111.163	80.8696	87.5449	103.321	104.291	100.705	86.4226	96.1705	94.3199	100.464	94.2055	0.937702	0.321805
Coa4	15.8636	15.9304	13.4527	13.7322	10.5039	9.23076	13.3896	10.3828	12.2356	15.0954	13.5367	18.5448	15.5219	10.4168	16.9217	10.7242	12.8107	14.1246	1.10256	0.352024
Coa5	36.8393	38.6978	31.0736	33.5424	35.9424	37.0456	45.7955	41.4681	35.7947	45.6027	27.6612	32.9123	42.7638	36.8973	37.5648	44.4584	37.5506	37.9569	1.01082	0.882554
Coa6	40.2169	51.9377	39.6423	37.6479	18.1751	43.1518	56.8808	37.5168	69.8988	45.2229	31.8169	30.1115	29.9691	47.6704	54.5433	38.2745	40.6462	43.4384	1.0687	0.669108
Coa7	7.44495	8.96808	9.52615	9.01323	7.2524	12.1205	12.0138	10.9713	9.87608	9.5678	10.0994	10.41	10.6757	10.9285	10.8708	11.433	9.66379	10.4827	1.08474	0.27506
Coasy	109.301	75.3705	149.159	134.207	57.1816	100.333	123.292	104.122	102.41	110.678	125.447	124.681	113.783	129.278	123.035	125.301	106.621	119.327	1.11917	0.285106
Cobl	3.96591	5.08191	5.70602	4.06775	4.67328	5.0034	3.15445	5.99008	3.3569	4.89466	7.13574	7.10248	8.3946	5.21752	4.21385	6.8516	4.70535	5.89592	1.25302	0.115602
Cobll1	12.1614	15.4772	12.679	14.3551	7.12014	19.6562	21.4659	18.9896	14.6074	22.9332	10.9649	10.3048	16.2417	19.3624	12.67	20.8527	15.2381	15.9921	1.04949	0.752917
Cog1	15.8738	18.3412	15.3676	13.7039	13.5459	12.7433	18.1772	17.2977	12.3694	17.701	12.1895	13.8417	13.6767	12.4727	12.2438	14.6277	15.6313	13.6403	0.872628	0.0704251
Cog2	13.693	12.4685	11.8859	12.0239	16.1581	12.2226	14.5753	16.1627	11.4086	14.2831	11.5854	14.377	14.5993	10.5173	10.4731	15.5008	13.6488	12.8431	0.94097	0.416892
Cog3	13.6525	11.3114	7.84336	9.9004	9.76539	9.49624	9.61995	12.947	7.2003	8.55511	8.84211	9.09079	9.50983	9.1832	9.21366	10.1387	10.567	8.96672	0.848557	0.0593347
Cog4	29.7798	29.2089	35.7448	36.4021	23.0247	36.1266	47.149	42.2143	32.3892	40.7607	29.8248	33.4572	36.6301	35.015	41.5325	40.1748	34.9563	36.223	1.03624	0.690294
Cog6	14.261	13.7414	9.90333	10.4667	10.7574	15.3063	16.1749	16.6987	11.214	12.1206	9.72387	12.3218	12.6122	12.3082	11.723	15.131	13.4137	12.1443	0.905368	0.27031
Cog7	15.6709	16.0075	16.209	15.6103	14.0309	17.8591	15.7722	20.8917	14.4857	15.2747	15.3002	15.5146	17.1339	16.813	15.7191	17.6888	16.5065	15.9913	0.968788	0.544753
Cog8	20.357	14.9082	16.6538	16.6202	15.5298	14.7039	21.6337	21.1965	17.9764	17.9752	17.2515	17.8375	17.7524	15.3602	20.0371	16.2507	17.7004	17.5551	0.991793	0.900417
Col14a1	64.9557	82.6896	29.5649	27.1907	53.4672	22.9237	17.4054	49.4129	11.9437	21.5091	24.5015	35.9713	30.6687	26.0511	21.2302	36.2508	43.4513	26.0158	0.598735	0.07479
Col15a1	6.39008	1.90933	5.07739	4.41695	3.44985	3.00204	2.55041	6.43145	1.64196	1.66672	8.20528	7.57088	6.08305	6.89882	5.01874	4.5198	4.15344	5.20066	1.25213	0.347869
Col16a1	7.21166	12.0732	3.78145	3.78461	4.25445	2.8693	1.48774	5.48565	1.54466	1.88824	4.37615	5.35315	4.15675	3.51794	2.04537	3.44121	5.1185	3.29043	0.642851	0.178225
Col18a1	300.658	293.324	327.448	326.298	192.409	331.102	355.782	367.097	364.697	319.124	271.101	303.285	355.24	255.147	228.959	318.44	311.765	301.999	0.968676	0.707365
Col1a1	24.191	21.0412	13.0271	8.39976	29.8583	6.27977	1.65553	19.0632	4.79209	3.6288	17.4393	18.0956	13.8491	13.688	3.97712	13.395	15.4395	11.1081	0.719462	0.305067
Col1a2	27.6396	35.6891	13.2883	9.88152	26.2431	9.46561	2.90836	21.9951	5.55834	7.23651	18.7211	18.9559	14.3965	15.8536	5.70054	17.1958	18.3888	12.9523	0.704356	0.249663
Col27a1	19.0891	4.21403	9.02325	8.11663	1.2565	5.34036	13.9266	10.6035	1.47168	3.47057	9.23401	10.6585	5.58626	6.89882	4.7536	8.32053	8.94624	6.29925	0.704123	0.271335
Col3a1	52.0031	54.7053	21.2477	17.0732	33.5837	14.1933	4.31779	34.0489	7.45571	8.57621	32.1761	30.9336	29.1175	21.7564	9.04321	27.7351	28.8966	20.8492	0.721511	0.300403
Col4a1	28.3699	35.8627	15.1838	13.3264	86.9627	13.5602	6.74515	32.7983	6.20296	8.02767	21.0398	20.1603	14.9846	21.6194	12.7741	21.4793	29.1011	15.786	0.542454	0.191825
Col4a2	21.4524	26.1328	11.4701	10.6649	53.357	11.1096	5.01132	24.4542	4.3664	6.8462	14.1245	15.0079	9.02318	14.5743	8.32354	15.2543	20.4565	10.9401	0.534795	0.127872
Col4a3bp	13.7843	13.4232	10.532	13.3264	9.22532	10.4969	10.4589	17.5919	7.28544	12.8696	11.814	11.71	16.1606	10.1792	11.0981	15.8193	12.3549	12.117	0.980749	0.868122
Col5a1	10.1531	12.1696	5.85109	4.51133	10.3496	5.10551	2.52803	8.7329	1.69061	1.97263	5.15178	6.51937	5.63696	3.70069	2.33892	5.03341	7.42514	4.00555	0.539457	0.0295512
Col5a3	8.28682	8.63057	12.0213	11.8824	1.81861	2.3179	13.6245	9.9099	1.6298	1.31861	8.30326	21.642	14.2749	2.6316	1.74236	8.28972	8.5615	7.47903	0.873565	0.726776
Col6a1	24.0186	39.0353	22.3792	16.2521	14.8575	9.89447	2.68464	19.3889	8.34359	9.96866	25.1955	29.5188	18.0971	11.7326	5.30282	10.8681	18.5638	14.8784	0.801471	0.462005
Col6a2	14.5552	18.6208	11.7215	10.9291	7.89167	6.19809	3.34461	13.8192	5.83808	6.76181	16.8106	20.3228	12.8454	9.89593	3.07753	7.27276	10.885	10.3531	0.951134	0.847731
Col6a3	9.78798	12.0924	6.03484	4.86054	5.16927	4.18652	0.939623	8.26	2.2136	2.60556	7.11941	8.7849	4.52173	5.15356	2.21582	5.48539	6.4164	4.7625	0.742238	0.291529
Colec10	31.9504	28.2736	9.68089	10.7121	12.5319	12.7229	10.6938	14.807	4.14747	10.5172	11.1363	11.9299	10.4628	8.3791	11.742	10.9605	16.4216	9.90941	0.603439	0.0745938
Colec11	159.549	217.49	84.7682	66.5846	58.1294	66.1265	52.3952	126.969	36.9258	60.139	75.5049	102.054	56.1364	64.52	62.0904	82.1268	104.002	67.4372	0.648425	0.132844
Colec12	21.4118	21.9381	25.9382	25.2465	18.0318	24.3022	22.6293	23.3928	15.4223	15.8655	26.9264	25.6951	27.1202	27.0836	18.8913	27.5502	22.8613	23.0693	1.0091	0.92294
Colgalt1	37.742	58.3215	43.3174	34.6184	67.6634	33.9516	26.9694	48.7193	35.442	31.4883	36.9524	47.9107	47.316	37.8933	34.9134	39.7228	43.9129	38.9549	0.887094	0.368791
Commd1	67.0654	74.2326	68.7237	71.4641	55.7046	66.6881	61.7131	59.4594	73.9125	56.6684	62.8908	70.3652	65.6158	63.9992	62.6491	64.0065	65.6314	65.0134	0.990585	0.832985
Commd10	10.0618	17.319	15.3095	12.3637	17.5248	11.6099	10.5036	10.2987	7.91789	7.04663	11.5037	11.385	12.9772	11.1935	11.5242	11.9569	13.1239	10.6881	0.814401	0.0912466
Commd2	6.04522	3.63545	6.48939	7.08789	6.4478	6.49421	6.83464	6.57857	6.49486	6.21327	6.18866	7.18851	6.63052	5.85715	5.99408	7.06732	6.20165	6.4543	1.04074	0.55995
Commd3	99.0462	119.14	110.233	108.668	103.198	113.158	95.2599	112.971	120.848	101.301	102.48	99.5017	125.595	105.913	116.719	113.961	107.709	110.79	1.0286	0.502972
Commd4	44.3147	49.3823	58.5495	45.1417	46.2699	43.0292	38.7483	39.0196	49.2101	41.6468	43.8432	45.4253	43.22	47.8806	41.6461	37.8533	45.5569	43.8407	0.962328	0.520445
Commd5	22.1016	21.5909	20.8415	20.5747	18.3404	17.3587	19.7768	23.5399	19.7278	15.1059	24.3464	22.6744	20.9054	16.8679	21.3723	20.3288	20.5156	20.1661	0.982967	0.788146
Commd6	49.8325	31.4365	42.8918	43.7543	30.3653	42.5187	48.4913	37.706	47.3736	45.9297	35.3521	39.2596	45.9169	35.7368	38.8716	42.5374	40.8745	41.3722	1.01218	0.873008
Commd7	18.9167	16.9622	14.4778	12.3731	17.5248	9.05717	10.884	12.0747	6.66514	9.27243	13.8388	15.1418	14.1025	7.31915	9.0148	10.3544	14.0338	10.7136	0.763415	0.0697531
Commd8	8.58096	12.0057	7.43717	8.89054	10.2063	8.04628	7.36038	8.69086	6.89623	7.28925	7.94402	9.16727	10.1992	7.85826	6.52437	8.15618	8.90227	8.00435	0.899137	0.217189
Commd9	31.4027	34.5416	29.8744	25.9449	24.656	27.1307	31.9919	27.5228	27.3417	27.3953	26.4529	30.4843	30.7701	24.7444	26.4573	27.8687	29.1331	27.6893	0.950441	0.322389
Comt	569.102	251.704	560.312	556.546	228.285	315.939	437.686	565.495	337.04	373.366	528.853	522.286	552.391	215.234	237.358	445.231	435.634	401.47	0.921577	0.63541
Comtd1	5.58878	4.62869	5.22246	4.80391	4.76146	5.565	4.5527	5.72735	3.73394	5.43265	5.73145	7.56132	6.03235	4.22153	5.00927	5.46484	5.10629	5.39842	1.05721	0.5275
Copa	102.414	105.38	91.2286	86.1117	105.259	103.009	88.3022	107.958	80.1763	68.1139	86.7311	100.314	109.86	90.1781	85.4039	103.195	98.7077	90.4966	0.916813	0.174211
Copb1	53.2405	52.4006	46.9731	48.9546	48.7829	55.1599	51.8471	64.9766	46.206	50.2863	44.9209	52.719	59.5834	50.8229	46.6933	60.6372	52.7919	51.4836	0.975218	0.657357
Copb2	73.8105	78.5527	65.6095	62.8472	66.6824	77.3382	72.1273	78.0917	69.4245	68.0506	61.0212	75.6515	83.4797	72.2229	68.8609	80.1031	71.8824	72.3518	1.00653	0.890499
Cope	191.591	197.211	184.798	143.966	149.876	158.475	163.26	164.286	164.403	153.887	145.556	170.049	160.461	144.894	151.945	151.423	169.183	155.327	0.918102	0.100712
Copg1	62.6025	47.4151	36.6152	34.1559	44.9473	45.0612	42.7752	48.8664	33.5325	35.2331	36.1196	44.2878	45.4809	43.6408	43.7672	46.7593	45.3049	41.1026	0.907246	0.263055
Copg2	13.4699	18.129	14.8453	13.9304	14.3174	15.6841	15.7163	17.5709	13.0019	12.5953	11.5772	12.8571	16.7081	13.423	14.5449	16.0658	15.4579	13.8467	0.895765	0.0835847
Coprs	10.6197	13.2014	5.14509	8.07887	9.71028	7.4132	6.16348	6.17924	9.14632	10.2113	5.58449	10.9262	7.19827	2.94228	4.79148	5.19777	8.31391	6.99976	0.841933	0.360543
Cops2	25.9559	30.6747	23.4527	27.0491	24.5898	28.5704	28.144	29.2988	20.7738	22.8171	22.7135	24.5098	29.1479	27.2389	26.6656	31.7824	27.2169	25.7061	0.944491	0.352536
Cops3	40.3589	37.7238	36.8377	40.0074	36.7139	42.5493	41.5336	48.982	38.3124	37.9125	33.4498	37.2617	38.5462	42.2245	50.7272	42.4142	40.5883	40.1061	0.988118	0.837684
Cops4	29.7291	29.5079	32.9595	32.3249	35.9093	35.2995	31.5892	35.9405	29.1782	32.0368	27.9714	34.069	31.9867	34.5398	33.3888	33.4362	32.9075	32.0759	0.974729	0.514512
Cops5	53.0174	53.1624	64.8358	57.8168	47.5264	58.2538	57.0821	60.6364	48.2858	48.1977	52.4812	55.0801	53.8045	61.4407	63.293	62.7738	56.5414	55.6696	0.984581	0.765998
Cops6	118.389	107.154	137.186	131.055	121.428	142.74	135.507	138.875	137.706	132.166	129.848	141.275	132.357	127.103	132.012	130.653	129.042	132.89	1.02982	0.425719
Cops7a	51.4553	65.1391	58.2111	44.7547	49.4001	60.3471	47.9655	63.768	53.6738	61.0145	52.1464	52.0785	60.8305	54.2951	57.9523	55.1929	55.1301	55.898	1.01393	0.804008
Cops7b	13.4395	15.7568	17.7177	13.4396	10.7463	6.32062	14.3181	9.68921	5.6678	8.67115	11.5119	18.2294	14.2445	8.19635	8.4277	8.06373	12.6785	10.3766	0.818439	0.25321
Cops8	24.5359	28.5821	22.8434	19.3761	23.6309	23.2913	20.5039	24.8641	28.3998	26.7308	20.1907	21.2023	23.6225	23.986	24.071	24.6843	23.4535	24.1109	1.02803	0.638395
Copz1	243.097	177.809	201.335	200.877	175.524	189.384	177.757	196.411	168.27	157.811	190.616	189.836	170.67	175.449	177.578	169.595	195.274	174.978	0.896064	0.0413442
Copz2	36.3322	38.5531	39.8357	39.4317	28.0287	39.7413	42.0929	39.482	53.09	41.035	33.7356	39.2979	39.7122	36.1206	37.3754	32.8199	37.9372	39.1483	1.03192	0.662122
Coq10a	25.6617	23.2206	30.9479	30.9753	17.4036	26.0381	26.9023	27.5333	26.8917	33.8196	30.1105	35.9904	35.6061	26.9648	29.1182	23.9344	26.0854	30.3045	1.16174	0.0760921
Coq10b	16.0766	45.2551	16.1316	19.9424	16.0479	74.8774	55.5049	39.8918	95.3553	93.2412	15.7084	11.7483	15.4509	83.4529	78.2829	48.7111	35.4659	55.2439	1.55766	0.218011
Coq2	45.0551	35.7373	43.0369	39.2241	33.2971	34.646	39.5089	43.118	38.5313	38.018	36.3972	39.6133	39.6209	37.8293	44.9604	39.7948	39.2029	39.3456	1.00364	0.937482
Coq3	12.2832	10.6846	13.7331	13.0244	7.24138	11.2117	17.6739	14.3236	13.5979	11.9096	10.1974	11.3563	11.0813	12.8199	12.9067	12.7273	12.522	12.0746	0.96427	0.705471
Coq4	13.0642	8.14842	9.92267	9.21143	6.76744	7.40299	6.49906	6.22127	5.78943	6.26601	7.12757	6.10833	8.79	8.07756	5.83311	5.40321	8.40468	6.6744	0.794129	0.0867116
Coq5	19.9817	19.9805	22.1181	20.2821	14.0419	17.0013	24.5197	19.3469	20.64	19.9268	16.9168	16.5565	18.1072	16.9866	20.7189	21.4485	19.659	18.9127	0.962035	0.580442
Coq6	13.3887	11.7646	12.4952	11.6747	7.00992	13.5194	17.3047	14.8281	13.8046	15.8338	9.42995	13.0961	14.1025	12.2077	12.0545	12.6862	12.7482	12.9019	1.01206	0.903007
Coq7	23.2781	15.8629	25.4837	18.5644	17.117	28.7746	29.7659	27.1865	23.4861	20.4753	18.0843	20.2368	23.5312	29.1213	25.2736	25.4958	23.2542	23.2131	0.998233	0.986002
Coq9	73.3642	74.5701	89.4781	81.5249	48.0334	92.4505	101.602	91.459	90.0767	111.617	66.4587	74.036	98.1094	92.9925	90.2522	95.6656	81.5603	89.901	1.10226	0.296372
Coro1a	21.5437	28.9197	21.151	14.072	204.776	8.04628	3.5907	15.6373	5.8624	9.76823	23.2442	21.2214	38.8402	7.88568	5.51115	10.1901	39.717	15.3154	0.385614	0.3432
Coro1b	73.7395	116.093	98.5013	80.8926	256.986	69.7004	79.2416	94.6012	74.2166	102.82	84.0123	95.1713	111.725	68.7324	60.2723	87.2321	108.72	85.5227	0.786636	0.336395
Coro1c	24.1606	33.3555	17.1277	15.2517	36.3171	15.0102	11.9243	26.1356	13.0262	13.724	18.2394	22.1391	19.9727	14.9673	13.1813	18.9112	22.4103	16.7702	0.748322	0.134493
Coro7	15.7825	23.2688	15.9188	15.4499	31.4785	15.9394	11.2979	19.2418	11.737	15.8866	14.892	17.5411	18.6952	12.1712	12.7457	13.5388	18.5472	14.6509	0.789928	0.136154
Cotl1	60.6145	68.7264	30.4933	28.5026	230.864	30.0204	24.5756	48.3725	24.751	27.9122	52.2689	64.6584	64.5817	37.9024	37.2145	31.1455	65.2712	42.5543	0.651962	0.390782
Cox10	7.82024	6.26801	7.27276	5.84208	6.06204	7.0456	8.91524	9.17427	7.35841	9.82097	6.38461	7.11204	7.57339	8.43393	8.77807	8.05346	7.30003	7.93936	1.08758	0.294469
Cox11	8.82439	7.92663	7.0213	7.94674	5.00394	8.3424	9.93316	10.4564	8.79361	10.2007	6.70302	7.44661	7.9181	9.15579	9.261	7.60148	8.18187	8.38504	1.02483	0.784565
Cox14	69.3577	60.2694	67.0796	56.6465	61.2927	62.2464	58.5922	68.8228	52.3968	50.6028	62.0989	56.9059	57.4442	51.0604	47.697	53.4569	63.0384	53.9579	0.855952	0.00174767
Cox15	12.3744	10.7328	10.4159	10.8253	9.17021	13.7134	12.8191	14.9647	11.9681	11.4455	10.3852	10.3048	10.5845	11.1021	12.1397	12.2754	11.877	11.2756	0.94937	0.434806
Cox16	37.0726	33.5483	29.0137	33.1555	19.3103	35.5854	48.055	34.1434	47.483	30.56	25.6038	33.8109	34.6734	28.4908	32.3378	36.2611	33.7355	33.6526	0.997541	0.982277
Cox17	152.662	160.828	142.689	143.523	132.637	144.21	155.34	162.573	156.497	131.006	128.296	115.217	115.041	129.369	148.337	119.703	149.308	130.433	0.873587	0.0123232
Cox18	8.94611	12.4589	6.98262	6.01197	6.24941	7.49489	9.3403	10.7821	13.7316	16.7621	8.14813	6.49069	9.25637	7.78516	9.37463	6.51262	8.53329	9.75767	1.14348	0.436351
Cox19	87.3818	53.9339	111.838	86.3099	52.7618	69.5983	76.982	86.0574	50.5237	50.4973	88.6334	91.2616	66.7716	61.8975	61.7495	81.5823	78.1079	69.1146	0.884861	0.332589
Cox20	101.328	77.3859	72.4954	74.1067	53.5994	70.6602	69.4538	55.7603	84.5305	73.6309	74.7212	74.2941	66.0112	57.676	63.6055	59.0142	71.8488	69.1854	0.962931	0.671012
Cox4i1	735.498	622.356	758.784	738.037	533.647	751.347	894.689	701.322	818.669	804.993	648.315	762.48	639.146	703.507	719.887	718.113	716.96	726.889	1.01385	0.82538
Cox5a	395.556	337.566	331.984	356.933	364.593	413.025	476.825	393.527	574.224	628.025	302.314	382.779	399.139	405.587	439.15	383.967	383.751	439.398	1.14501	0.212587
Cox5b	100.973	164.135	213.25	102.543	109.91	118.029	133.113	115.419	184.629	219.279	77.0562	68.4056	123.374	117.527	171.366	104.469	132.172	133.263	1.00826	0.963393
Cox6a1	876.425	775.402	987.847	829.425	639.523	937.218	1108.33	903.367	865.398	1114.21	760.805	780.738	795.814	825.328	904.359	905.459	882.192	869.014	0.985062	0.839618
Cox6b1	771.851	612.568	669.316	624.565	449.098	739.186	859.006	633.54	777.754	796.817	494.211	605.307	622.772	625.902	697.151	604.687	669.891	653.075	0.974898	0.768833
Cox6b2	38.2086	42.2368	46.799	41.4325	34.4324	4.84002	3.00903	14.6389	4.35423	8.11206	32.3803	41.3435	3.92356	4.24895	5.39752	40.144	28.1997	17.488	0.62015	0.241304
Cox6c	778.088	671.275	734.326	764.067	411.844	693.849	791.487	701.753	705.666	703.998	623.022	644.777	540.347	729.85	700.001	660.034	693.336	663.462	0.956912	0.548057
Cox7a1	4.14848	19.2958	6.18958	4.12438	2.59014	4.66643	3.69138	2.93198	8.48954	8.74499	4.27818	7.14072	6.23512	5.42768	6.44861	2.21881	5.95478	6.12296	1.02824	0.937609
Cox7a2	244.446	189.227	227.554	212.089	129.518	192.467	220.968	274.167	174.619	247.845	194.82	192.924	145.202	240.161	235.976	176.919	211.305	201.058	0.95151	0.616484
Cox7a2l	152.662	160.201	164.769	143.155	157.525	152.226	171.023	169.74	179.034	153.032	147.393	171.32	155.31	151.902	144.795	162.045	158.912	158.104	0.994913	0.882993
Cox7b	205.395	246.593	227.796	198.867	128.813	245.064	257.412	195.707	245.99	258.784	147.377	179.302	196.604	212.009	217.832	210.53	213.206	208.553	0.978178	0.812643
Cox7c	371.01	196.179	125.677	217.743	96.8383	263.097	402.058	284.518	176.882	241.147	301.71	277.322	152.066	232.577	273.919	249.061	244.64	238.085	0.973207	0.879786
Cox8a	879.315	663.474	864.539	841.581	611.318	864.608	1055.41	857.579	950.026	913.15	695	739.633	755.484	759.593	791.522	784.041	829.728	798.556	0.962431	0.598554
Cp	719.989	1398.11	707.43	630.096	1417.54	607.198	518.426	754.687	1186.21	926.336	641.416	837.825	1463.49	588.374	515.529	661.893	844.185	852.635	1.01001	0.961325
Cpb2	375.402	452.888	333.56	341.427	322.015	411.3	386.912	361.738	682.082	558.646	295.554	319.774	483.693	422.966	469.385	421.029	373.155	456.641	1.22373	0.10918
Cpd	5.9235	7.36733	5.52227	4.44527	19.3214	4.44179	3.45647	8.34407	5.21778	3.96637	4.87418	5.05681	5.60654	4.63272	3.551	5.98873	7.35276	4.86177	0.661217	0.212339
Cpeb1	5.30478	10.0481	6.49906	6.40836	4.24343	5.48332	3.98221	8.0288	1.87305	3.38618	6.13151	7.0738	5.73834	7.53845	5.53956	5.66002	6.24976	5.36761	0.858851	0.37962
Cpeb2	8.58096	5.61228	5.77372	8.211	7.59408	11.2934	11.8236	11.0554	3.66096	6.01284	6.01721	8.84226	9.53011	5.63785	3.82561	9.15259	8.74305	6.58493	0.753161	0.0919395
Cpeb4	12.5976	11.4464	7.57256	12.1089	10.3936	13.162	8.10984	17.9282	4.76776	8.2492	6.45809	7.05469	13.8085	6.35057	5.04715	12.8814	11.6649	8.07717	0.692435	0.0498298
Cped1	17.9328	18.7076	14.9227	16.6296	9.20328	12.8557	16.4546	19.0421	11.9802	15.665	13.7979	13.7652	15.6233	14.0444	12.4995	20.5445	15.7186	14.74	0.937746	0.52813
Cpn1	289.897	251.752	345.746	326.156	210.397	312.59	295.612	312.304	318.297	258.911	349.447	349.819	290.516	269.584	276.485	291.229	293.057	300.536	1.02552	0.710388
Cpn2	113.165	78.8806	99.6426	113.727	89.3434	89.2851	107.386	114.61	152.191	145.827	99.6146	98.4597	139.951	94.2261	107.704	105.845	100.755	117.977	1.17093	0.10294
Cpne1	8.43896	16.1425	12.6403	14.9214	19.4316	13.8563	11.7005	14.765	8.10033	15.665	11.218	13.0865	16.698	9.85938	10.5394	14.1038	13.9871	12.4088	0.887161	0.328327
Cpne2	12.5672	14.3586	12.6016	9.86264	15.4086	9.11844	5.61537	14.4182	5.40022	9.28298	8.83395	9.10991	12.156	7.62069	7.86901	11.7309	11.7438	9.00046	0.766399	0.0742479
Cpne3	11.563	12.806	9.70023	11.8635	12.5319	12.2839	10.7274	13.9243	9.87608	13.0173	10.3444	11.0122	16.9616	10.8005	10.2932	16.1994	11.925	12.3131	1.03254	0.729984
Cpne8	14.9508	30.2118	18.2206	14.0153	18.8695	12.4166	9.53047	17.2241	27.7187	13.1122	14.6797	16.222	18.5837	13.4413	12.4522	10.2825	16.9299	15.8115	0.933942	0.706891
Cpox	65.2904	31.0604	38.269	53.8529	25.9786	45.3573	78.067	63.9887	52.0684	54.8223	46.464	35.6558	56.3898	48.6024	47.6591	55.1621	50.233	49.603	0.987457	0.929001
Cpped1	35.186	34.4934	29.681	30.0221	21.2833	35.5752	36.7012	36.0771	39.1151	39.3788	28.0613	27.4827	31.8853	37.4912	38.4171	37.6992	32.3774	34.9413	1.07919	0.33326
Cpq	71.7616	94.3288	66.8475	66.8489	61.2266	67.5765	57.496	83.9346	78.06	78.8526	73.9292	73.1374	79.6778	80.666	82.6104	83.7806	71.2526	78.8392	1.10648	0.128995
Cps1	584.388	788.208	435.969	555.064	421.885	1297.58	885.942	747.835	955.572	1176.11	254.364	450.926	716.339	997.625	1292.03	763.856	714.608	825.853	1.15567	0.501212
Cpsf1	34.7093	25.7567	27.0697	25.1521	23.2341	27.7025	25.6942	34.5533	19.8738	22.7222	24.0933	25.6282	27.5359	22.4417	24.0237	27.7557	27.984	24.2593	0.8669	0.0604581
Cpsf2	7.69852	6.10408	4.45843	4.27539	6.45883	4.92171	6.82346	6.18975	5.01102	6.68797	4.98849	6.29951	6.95495	4.51393	5.31229	5.9271	5.86627	5.71191	0.973686	0.775224
Cpsf3	14.8798	15.3422	12.089	10.1175	13.7222	24.874	17.2376	19.9879	16.5655	20.2116	11.1771	19.1566	17.3063	17.6902	15.757	15.0386	16.0313	16.6129	1.03628	0.767605
Cpsf3l	18.1559	17.7529	17.5823	17.5829	15.6952	18.1348	20.5263	20.4819	16.8696	14.3992	17.6761	21.6229	17.7321	15.6434	18.9008	19.24	18.239	17.7605	0.973764	0.630705
Cpsf4	24.5967	21.128	28.0175	26.5017	20.5668	18.0837	21.1639	23.9708	16.9304	24.948	19.0803	20.2655	17.0224	15.4333	16.6281	15.922	23.0037	18.2788	0.794602	0.011252
Cpsf4l	2.89075	2.71935	7.63059	7.06901	1.78555	5.66711	6.67804	4.92868	2.99202	11.9307	6.26214	2.8582	5.55585	7.40139	5.18919	6.51262	4.92114	6.08777	1.23707	0.378004
Cpsf6	12.4252	12.1503	6.54741	9.06042	9.65517	5.83049	7.2709	9.47903	4.52451	6.29766	7.11941	7.22675	8.72917	5.36372	6.73269	6.59479	9.05236	6.57359	0.726174	0.0273455
Cpsf7	25.7733	30.9447	21.0833	19.9518	24.16	18.2981	19.7321	28.1744	12.3816	16.9942	16.8514	21.2788	19.4556	17.4983	13.437	17.3396	23.5147	16.9046	0.718893	0.00452698
Cpt1a	73.4555	148.803	185.136	171.261	129.673	189.312	199.39	212.038	236.333	269.512	141.866	130.76	207.949	228.849	157.958	216.231	163.634	198.682	1.21419	0.162076
Cpt1b	10.5081	2.90257	20.619	18.4512	9.52291	4.96255	7.04718	14.6389	2.80958	8.30194	18.0598	10.8975	10.8684	10.6543	3.56994	10.7037	11.0816	9.48314	0.855759	0.579288
Cpt2	93.1633	61.3301	98.7625	99.9478	49.6756	117.11	155.933	114.736	125.057	130.014	86.5433	83.165	109.241	135.592	132.751	129.8	98.8323	116.52	1.17897	0.227672
Cptp	13.5612	12.671	11.0252	12.7035	8.4097	13.5602	13.5574	15.5006	12.26	13.1861	12.5733	13.1726	14.7818	10.8645	13.5885	16.1891	12.6236	13.327	1.05572	0.467251
Cr1l	42.7425	51.7738	43.182	41.1305	43.0625	44.9285	39.2069	45.0307	42.5937	39.9696	39.6303	43.7333	47.6607	36.6871	37.0061	41.8492	43.8822	41.1412	0.937539	0.157914
Cracr2b	6.73494	10.1831	3.40427	2.5388	6.18328	3.92103	3.23275	5.29649	2.42037	4.20899	2.98819	3.0685	2.11893	4.15757	2.35786	3.04059	5.18683	3.04513	0.587088	0.048625
Cradd	8.42882	9.95168	13.6654	12.5241	7.6051	16.9911	14.6201	11.192	12.8438	13.165	11.6752	12.9049	15.6841	12.1346	12.8404	14.3812	11.8723	13.2036	1.11214	0.301993
Cramp1l	6.15679	6.6441	5.56095	6.16297	4.24343	2.96119	5.42521	5.93753	1.64196	3.06971	2.55548	3.75676	3.94384	4.10274	2.87868	3.99591	5.38652	3.24314	0.602084	0.00140508
Crat	34.1514	23.2977	43.7816	37.5536	33.6057	36.1878	44.7663	41.7204	44.7829	50.4551	44.5453	47.6335	52.9833	69.1436	41.8828	52.6248	36.8831	50.5064	1.36937	0.00369571
Crb3	26.7978	35.1298	27.0891	25.2654	14.7583	18.3696	19.6202	25.5261	21.5279	19.1989	26.0201	28.7923	22.8824	18.2293	17.8592	22.3935	24.0695	22.113	0.918711	0.469945
Crbn	13.409	14.3007	12.147	15.8463	12.3776	15.3369	15.0899	17.9492	12.2721	15.7283	12.7039	13.3829	17.3468	13.8707	12.2533	17.1444	14.5571	14.3378	0.984937	0.831508
Crcp	25.4589	31.4365	24.7003	18.0642	26.1549	37.648	43.3793	25.6102	34.5055	44.0414	16.2391	16.6999	20.9358	40.2051	33.4173	29.2965	29.0565	29.4176	1.01243	0.939933
Creb3	41.4747	41.7835	36.2477	35.3168	40.6708	28.4479	32.4953	40.68	40.1125	40.2227	36.2584	35.6749	29.7055	32.1458	30.406	30.0977	37.1396	34.3279	0.924296	0.244606
Creb3l2	13.4699	15.9111	7.70796	8.17325	11.0109	7.36214	7.77426	13.1361	6.32459	6.83565	8.34408	9.47316	9.51997	6.02162	5.86151	9.50184	10.5682	7.7353	0.731941	0.0536369
Creb3l3	217.993	204.289	225.117	216.402	119.125	260.105	332.224	312.724	236.515	278.5	180.01	195.524	242.217	261.306	220.077	259.56	235.997	234.213	0.992441	0.947563
Crebl2	31.281	30.7711	24.1587	26.3507	20.126	28.1007	31.9919	34.5007	30.5526	37.3007	21.595	22.8752	31.9056	28.8106	31.9022	39.3325	28.4101	30.5343	1.07477	0.453495
Crebrf	6.23793	10.2506	6.16057	6.82363	5.72036	7.24982	5.77197	7.96575	5.93538	8.90322	4.63741	7.38926	7.92824	6.06731	2.07378	8.14591	7.02258	6.38506	0.909219	0.515602
Crebzf	15.4579	17.5697	10.3289	11.9956	10.2834	7.20898	12.6066	13.5565	3.6488	6.60358	10.0831	10.7637	10.331	7.46535	6.3918	8.08427	12.376	7.92145	0.640068	0.00821132
Creg1	493.771	521.508	506.056	617.317	442.165	754.533	684.773	703.508	657.538	688.291	515.39	720.304	666.803	570.345	535.708	649.074	590.454	625.432	1.05924	0.484963
Creld1	43.3815	30.5879	36.7119	32.3438	24.7662	27.5697	35.1576	33.5549	35.3934	27.6802	28.6164	33.6675	33.7001	20.6508	20.984	26.5435	33.0092	28.4045	0.860502	0.12808
Creld2	74.2162	27.2514	19.5842	17.7528	30.4645	24.6188	32.9763	26.7452	24.678	17.4583	28.5838	23.095	22.8621	27.2024	27.925	21.2533	31.7012	24.1323	0.761242	0.277527
Crem	18.0748	11.051	12.9884	12.5525	16.9406	17.7774	16.3092	17.718	18.3535	14.6101	9.04622	12.5225	11.9532	12.0158	13.115	11.7207	15.4265	12.9171	0.837335	0.0882187
Crim1	5.35549	8.88129	5.20311	5.25693	6.56904	5.63648	3.55715	8.78545	3.4542	5.54869	5.80493	6.28995	7.18813	5.69267	4.37483	8.64925	6.15562	5.87533	0.954466	0.750346
Crip1	62.5112	118.253	32.8725	27.8325	51.1856	28.2437	11.7789	42.7923	39.8327	42.2376	64.8993	67.9563	66.508	40.3147	25.4441	33.9807	46.9337	47.6467	1.01519	0.957172
Crip2	154.772	123.846	85.9675	61.1012	74.6843	59.6119	55.0351	102.084	50.2926	58.3246	82.061	113.649	96.4061	47.4328	50.9829	63.6469	89.6377	70.3495	0.784821	0.227015
Cript	42.9048	48.6687	41.5185	41.3665	46.6777	44.3158	49.9007	48.4776	45.16	46.9635	37.9892	42.1465	43.1389	49.5893	44.2691	47.4784	45.4788	44.5919	0.980498	0.620477
Crk	23.2579	25.2071	17.9111	18.8759	23.5979	18.87	20.9402	26.8713	16.6629	24.5999	17.2842	19.9022	24.7174	17.2882	19.4973	23.6776	21.9414	20.4537	0.932197	0.389221
Crkl	12.8714	11.2728	9.11996	10.0042	9.77641	8.41388	9.94435	11.8751	9.35309	14.5996	9.59324	9.88421	11.5375	9.52129	9.68712	10.94	10.4098	10.6395	1.02207	0.782964
Crlf2	23.2781	32.0054	20.2709	15.3178	39.1497	12.2532	15.4479	24.1915	7.94222	15.7178	18.6313	16.9198	15.7855	15.4241	12.1491	14.5866	22.7393	14.6446	0.644019	0.0430536
Crlf3	8.84468	9.87453	8.78147	8.19213	22.4516	6.06534	5.60418	9.63667	4.07449	5.939	6.78467	6.89218	9.48955	5.72922	8.61709	7.12895	9.93132	6.83189	0.687914	0.151346
Crls1	44.3451	40.771	33.0175	35.5621	31.8092	46.3784	40.3926	44.5157	53.1752	47.7335	34.2499	43.2936	45.4708	48.2735	52.479	40.1235	39.599	45.5999	1.15154	0.0636028
Crnkl1	8.81425	4.41654	5.0387	6.24791	7.16423	5.76922	6.39839	7.73455	4.76776	6.12888	6.64587	6.84438	7.51256	5.28148	5.51115	7.35494	6.44798	6.25588	0.970208	0.761128
Crot	364.417	183.817	524.847	593.071	228.021	441.831	431.332	701.701	194.809	304.144	298.093	332.727	516.075	215.792	177.427	515.668	433.629	319.342	0.736439	0.16588
Crp	298.873	232.534	191.132	240.092	221.121	265.384	269.75	206.101	527.166	295.114	215.64	263.537	444.204	204.086	279.393	224.12	240.623	306.658	1.27443	0.164153
Crtap	31.8895	49.527	23.3657	19.8008	32.3162	17.6753	11.5216	28.0167	19.74	24.7265	29.2778	31.1152	23.6225	19.4538	19.3553	19.6611	26.7641	23.369	0.873148	0.464181
Crtc2	27.4266	30.2697	29.7777	28.9556	25.8353	27.4574	27.5399	35.5832	27.3538	32.8913	22.9585	25.3223	24.8391	21.5828	16.4388	28.9781	29.1057	25.0456	0.860505	0.0721387
Crtc3	8.81425	8.9488	6.26695	6.55937	6.62415	5.79986	4.74286	10.1726	4.02584	6.16052	6.25398	8.66063	7.63422	3.59104	3.35214	6.99541	7.24111	5.83422	0.805709	0.164242
Cry1	30.6724	4.29118	2.01161	2.00084	5.42277	3.64533	3.9151	4.46628	4.60965	5.94955	1.98396	3.81412	2.41294	4.98908	7.67016	3.47203	7.05319	4.36269	0.618541	0.460958
Cry2	20.5395	22.7481	22.1084	23.3211	9.29145	43.795	27.7301	28.9731	31.55	26.1189	15.9615	16.4131	17.6712	30.1081	19.7909	22.7531	24.8133	22.5459	0.908618	0.586812
Cryab	13.9263	12.6517	9.82596	6.5688	7.72634	6.78011	5.1903	6.93588	5.5705	4.73643	8.1318	8.97608	6.96509	5.94852	7.23457	9.75865	8.70068	7.16521	0.823522	0.250722
Crygn	15.4782	8.69808	23.5397	28.3327	10.0409	16.1028	19.6202	13.2097	4.77993	9.46231	22.4849	20.6957	11.5578	23.5748	16.7702	8.49516	16.8778	14.7276	0.872602	0.543196
Cryl1	31.5041	98.215	21.7216	16.6296	11.4517	52.0251	71.87	73.1315	28.1687	66.194	6.13151	12.0541	37.0762	29.5416	31.2298	33.5698	47.0686	30.4957	0.6479	0.224208
Cryz	65.7468	74.7822	93.1242	94.9362	42.0485	83.5567	97.8327	93.0353	93.8228	111.122	94.422	108.162	123.243	99.1695	86.5591	104.582	80.6328	102.635	1.27287	0.0172112
Cryzl1	11.9484	14.7539	11.944	11.7125	14.1962	10.1191	8.41187	15.3745	8.17331	11.2451	13.4387	12.3314	13.109	7.93136	8.04893	9.07041	12.3076	10.4185	0.846513	0.133825
Cs	100.75	61.118	90.2808	90.8873	68.6002	85.0884	77.8657	82.4108	51.6548	60.3183	99.786	110.141	91.8641	84.7413	72.1752	78.0898	82.1252	81.0963	0.987472	0.90331
Csad	46.2216	26.7307	162.215	125.279	102.922	180.02	218.407	131.078	30.7715	47.628	228.36	111.632	111.137	247.782	145.761	321.388	124.109	155.558	1.25339	0.47558
Csde1	59.6712	65.9202	55.861	59.7705	71.0912	62.3587	61.5341	70.0839	55.5226	61.236	52.2934	57.3456	64.754	56.7257	55.1115	66.1842	63.2863	58.6466	0.926687	0.0917147
Cse1l	14.474	10.2313	11.1412	12.9394	13.7994	15.3982	14.1615	14.723	7.85708	13.7135	10.9975	8.81358	15.3901	14.5469	13.7495	15.2954	13.3585	12.5454	0.939135	0.519122
Csf1	16.4012	24.7153	11.296	10.2968	20.0157	6.71885	4.83235	13.4829	6.82325	8.57621	12.2304	12.2549	13.0785	9.42992	10.1511	9.8511	13.4699	10.2994	0.764626	0.235198
Csf1r	64.6412	103.393	34.3425	30.2675	295.508	39.8025	9.22844	49.1922	27.4146	29.6633	49.8032	47.1268	80.6004	24.4977	29.6579	21.5512	78.2969	38.7894	0.495414	0.270927
Csf2ra	36.0583	29.8454	22.5436	15.6198	59.9701	10.1293	5.55944	19.6096	4.68263	9.19859	24.1995	24.8061	29.7664	10.1152	9.30835	12.0596	24.9169	15.517	0.622751	0.203085
Csf2rb	9.08811	14.6575	7.84336	5.89871	43.7238	5.58543	2.58396	7.86066	9.85176	6.51919	12.0997	11.949	13.2002	6.92624	5.13238	5.06423	12.1552	8.84284	0.727495	0.51159
Csf3r	6.69437	7.23232	5.42555	4.45471	91.5478	2.15452	1.23046	4.2456	4.6583	2.75325	5.33139	5.58257	13.6767	2.38489	2.77451	1.8901	15.3732	4.88147	0.317532	0.370617
Csk	57.6629	44.204	57.5921	55.2119	74.519	41.8447	48.3906	61.5507	46.2668	47.5753	49.0684	59.9553	65.484	35.4262	32.584	57.2268	55.122	49.1983	0.892536	0.299722
Csnk1a1	52.1958	73.0754	40.3096	42.3575	56.2116	50.7079	41.8804	67.0678	46.7168	42.6279	40.9284	44.4503	51.3409	48.9862	39.8564	51.9982	52.9758	45.8631	0.865738	0.153364
Csnk1d	45.7854	41.88	36.3928	32.5137	45.1126	36.3104	39.9452	43.8221	35.6609	42.976	33.0987	38.514	40.2292	33.2423	31.3245	41.315	40.2203	37.0451	0.921055	0.185189
Csnk1e	13.8452	18.698	9.42944	8.15438	13.2593	8.51599	5.06725	14.8176	7.12732	6.71961	9.28299	11.5475	9.00291	7.99533	5.06609	8.78279	11.4734	8.19057	0.713875	0.0850064
Csnk1g2	52.1856	62.1401	62.7855	53.5603	51.3951	53.6078	58.4021	61.2564	50.5967	55.2232	49.2235	55.7779	51.9391	45.9252	45.5664	51.5976	56.9166	50.7312	0.891325	0.0125494
Csnk1g3	11.7354	15.0239	8.18185	9.79658	10.1512	11.5384	14.8438	13.9558	12.1748	13.2177	8.85844	9.10991	11.0509	14.5195	14.0525	13.1999	11.9034	12.023	1.01004	0.92013
Csnk2a1	37.5696	39.9224	29.6713	35.0808	30.8503	40.3029	41.377	44.7154	36.4515	36.288	29.6697	32.3579	37.6439	35.618	35.2259	40.9452	37.4362	35.525	0.948948	0.402802
Csnk2a2	20.073	21.4655	24.71	21.7544	19.4977	17.757	17.9871	24.4227	21.905	22.237	20.3622	22.1295	21.4529	14.9398	15.1225	22.8558	20.9584	20.1256	0.960262	0.581535
Csnk2b	128.004	109.179	132.302	118.408	114.176	131.937	134.914	152.421	125.725	131.977	123.063	136.515	121.276	111.24	127.448	122.733	127.668	124.997	0.979081	0.638883
Cspp1	9.29097	9.2188	6.29596	7.39934	5.09211	6.03471	6.80108	9.9099	4.50019	7.13102	5.62531	7.08336	6.47844	3.93827	5.53956	6.77969	7.50536	5.88448	0.784037	0.0523147
Csrnp1	3.80362	9.12237	8.01744	8.61684	7.27445	21.29	8.5461	24.5488	20.3481	12.743	4.81703	2.95379	4.33924	9.19234	4.77254	19.7844	11.4024	9.86881	0.865499	0.676364
Csrp1	40.0546	67.8392	34.9905	25.1521	108.533	29.9081	9.98909	53.112	33.046	26.3932	42.2919	42.8252	43.8081	32.5478	26.6751	29.2965	46.1973	34.6105	0.749189	0.329834
Csrp2	68.9621	68.9964	72.2053	59.0532	45.1236	71.1606	67.5634	69.9473	62.9418	67.6181	53.4201	64.1135	53.4497	52.8788	57.7156	66.4615	65.3765	59.8249	0.915083	0.178822
Csrp2bp	12.7599	12.1503	11.9923	10.8631	10.1181	9.56772	11.0182	11.9066	9.73013	9.51506	11.1771	12.3983	14.1938	8.46134	10.1795	10.9297	11.297	10.8231	0.958051	0.538199
Csrp3	11.5934	8.19663	54.2942	45.3021	13.8986	18.0327	35.6498	13.9453	42.022	32.7647	36.0379	46.9261	49.8201	37.2354	26.4668	19.7022	25.1141	36.3719	1.44827	0.142587
Cst3	474.834	498.355	487.652	361.85	455.998	337.311	292.29	383.922	427.104	388.883	463.276	462.789	418.635	374.364	345.791	370.017	411.526	406.358	0.98744	0.872669
Cstb	149.934	188.928	191.596	164.654	335.231	149.275	103.426	179.786	124.935	130.31	298.248	241.972	150.089	174.49	133.612	174.916	182.854	178.571	0.976581	0.896591
Cstf1	22.487	23.0084	19.5939	17.6584	16.4116	19.9319	25.3586	24.0234	15.252	15.9815	16.0677	21.6229	20.3174	19.0791	19.6299	19.6406	21.0591	18.4489	0.876051	0.083423
Cstf2	6.97837	5.39049	4.70021	4.53021	5.70934	5.86112	5.64893	6.87282	4.34207	3.75539	4.40881	4.07222	6.56969	6.04904	6.53384	5.90655	5.71144	5.2047	0.911277	0.346843
Cstf2t	10.0618	13.0375	7.80467	8.67346	8.63014	8.44451	9.00472	9.7943	6.65298	9.21969	8.31959	9.54964	10.7873	7.21864	7.54705	9.70729	9.43139	8.62527	0.914528	0.309845
Cstf3	16.2491	19.3923	11.1412	10.5894	9.15919	9.4554	14.6648	12.2534	4.88939	6.96224	10.1892	9.71214	11.2435	8.17808	10.4447	8.75197	12.8631	8.7964	0.683848	0.0183009
Ctage5	88.5279	116.093	86.0642	86.2911	47.1627	128.128	153.953	120.758	123.561	121.829	67.8712	91.9786	131.86	100.65	88.292	132.029	103.372	107.259	1.0376	0.79052
Ctbp1	44.0003	42.4007	35.2419	32.2022	49.4662	31.0619	28.4684	41.9621	31.027	31.5199	33.1477	37.1757	37.7149	28.3354	28.6921	35.7372	38.1005	32.9187	0.863999	0.105276
Ctbs	6.40022	8.62093	8.09481	8.35257	8.80649	5.0953	4.40728	5.91651	7.55301	6.71961	6.73568	7.34146	9.49969	5.36372	3.551	6.34826	6.96176	6.63905	0.953645	0.71359
Ctc1	5.45692	9.61417	7.05999	6.52161	5.96284	5.02382	4.64219	8.3756	3.40555	5.17948	6.49075	7.59956	7.35035	3.73724	3.16276	5.39294	6.58214	5.28983	0.803663	0.157905
Ctcf	15.0826	14.9661	11.1606	12.6468	13.9647	13.6521	14.0384	17.2871	10.8613	11.9307	11.4792	12.7615	15.1873	10.499	12.7362	14.5661	14.0998	12.5027	0.886726	0.0882783
Ctdnep1	54.265	55.6118	43.8977	46.1704	50.5464	37.5867	44.6209	52.1347	43.6032	43.8093	43.4104	50.9696	47.1335	38.5329	37.6311	40.9555	48.1042	43.2557	0.899209	0.0914905
Ctdp1	6.76537	6.76946	5.75437	5.27581	8.26642	5.46289	6.14111	7.82913	5.09616	6.79346	5.6743	6.22304	5.9918	6.2592	4.42218	6.84133	6.53307	5.91268	0.905039	0.221636
Ctdsp1	110.548	85.4571	104.797	99.7779	86.9737	99.0571	88.347	113.391	84.6278	90.5724	95.614	106.681	111.837	76.3896	76.0576	111.074	98.5437	94.1066	0.954973	0.502769
Ctdsp2	35.4802	48.9002	33.5881	27.8985	32.1839	26.7222	28.4907	31.9891	23.2429	34.653	25.318	32.0615	30.2327	25.0733	17.7076	29.0191	33.1566	27.1635	0.819249	0.0783773
Ctdspl	11.8571	15.8147	7.76599	7.75798	7.7043	6.87201	4.98895	11.0238	5.03534	5.8968	8.07465	11.1747	8.51626	9.09183	7.83113	8.80333	9.22311	8.05301	0.873133	0.419805
Ctf1	6.8668	4.85048	6.10254	5.89871	3.61518	3.90061	6.49906	6.30534	5.20562	6.71961	8.71148	7.24587	7.68491	6.4785	5.99408	6.01955	5.50484	6.75745	1.22755	0.0502125
Ctgf	6.88708	27.0778	8.45264	6.1441	27.8413	10.9871	4.19475	18.2224	6.17863	19.8213	7.82972	5.87891	7.95865	17.6902	6.65694	17.5964	13.7259	11.2013	0.816074	0.536674
Cth	226.168	157.645	166.683	231.494	129.221	343.682	329.014	268.807	311.34	210.471	83.8	99.8745	117.17	237.977	262.887	214.187	231.589	192.213	0.829975	0.346916
Ctif	6.97837	7.68555	8.03678	8.16382	9.58904	9.90469	8.781	11.5178	10.1923	12.3738	8.80129	7.92457	11.6288	11.5041	10.3121	10.5188	8.83213	10.407	1.17831	0.0498411
Ctla2a	16.0056	16.0172	8.9362	6.06859	40.9132	6.66779	7.43869	12.5897	8.34359	9.01926	6.12335	6.55761	9.7126	10.8005	7.07359	8.01237	14.3296	8.20536	0.572615	0.176403
Ctla2b	10.072	20.2312	7.76599	5.54951	86.8304	9.47582	5.22386	11.3811	8.46521	15.5595	8.21345	9.65479	31.4392	7.25519	7.11146	7.1495	19.5662	11.856	0.605944	0.470348
Ctnna1	82.1886	100.471	80.3968	72.8514	83.601	76.7052	69.9684	96.2406	69.3393	80.667	74.7048	81.3201	84.2907	69.6736	68.236	78.2644	82.8029	75.812	0.915571	0.137542
Ctnnb1	124.84	133.277	91.7412	94.0019	112.71	107.338	100.763	122.156	77.464	96.1105	100.162	107.12	134.192	102.002	103.452	127.171	110.853	105.959	0.95585	0.562452
Ctnnbip1	10.9848	14.7925	4.43909	5.40794	6.86664	6.52484	6.51025	8.40712	9.2193	12.8801	3.2168	4.49282	6.87384	7.60241	7.18722	6.92351	7.99165	7.2995	0.913391	0.668487
Ctnnbl1	11.3703	10.2024	8.39462	8.99435	10.1071	9.32266	11.6782	11.8015	10.9464	8.35468	9.64223	10.496	8.06004	8.84512	7.76485	10.1387	10.2339	9.281	0.90689	0.146984
Ctnnd1	43.9597	50.7613	37.5147	38.7522	62.428	45.4594	38.6588	54.4361	34.7852	35.3281	36.4053	37.3478	53.1354	34.3296	30.6333	47.1805	46.4963	38.6432	0.831102	0.0768081
Ctns	16.8982	14.1946	14.5262	15.6103	10.3055	14.6018	14.8326	17.4343	12.1627	12.4054	13.2754	15.505	17.1441	14.2363	11.6094	15.6447	14.8004	13.9979	0.945774	0.450214
Ctps	5.98436	7.05875	5.04838	4.40752	9.57802	5.46289	6.52143	8.47018	4.98669	5.20058	5.60082	4.3112	4.42035	7.01761	5.60584	5.53675	6.56644	5.33498	0.812462	0.103357
Ctps2	6.66394	12.7964	13.0465	11.7691	13.4798	10.4459	7.69596	12.9365	9.19497	9.84207	11.2996	13.4689	11.0103	8.86339	9.261	9.72783	11.1042	10.3335	0.930591	0.486521
Ctr9	15.6303	17.2997	11.2089	11.7314	13.8325	13.6828	11.9355	16.2468	10.0464	12.9434	12.4345	14.5873	14.1228	10.3802	10.975	13.3334	13.946	12.3529	0.885766	0.136523
Ctsa	155.735	229.159	175.378	155.084	212.337	151.092	127.666	174.69	171.117	137.219	159.289	201.192	196.29	132.412	123.916	134.371	172.643	156.976	0.909253	0.341531
Ctsb	323.51	465.521	224.701	215.6	444.358	292.893	218.06	307.07	299.092	327.099	268.276	361.213	388.737	249.792	286.977	253.437	311.464	304.328	0.977088	0.858496
Ctsc	40.1966	50.7613	15.6867	15.1101	87.1611	24.0674	22.8306	31.6738	22.0509	55.3287	19.5376	20.6096	61.9355	19.0974	30.3871	17.3088	35.936	30.7819	0.856578	0.633413
Ctsd	564.285	854.427	403.328	365.022	676.105	394.605	355.39	497.176	532.311	502.515	464.419	590.309	500.827	434.946	432.426	414.003	513.792	483.97	0.941956	0.662295
Ctse	51.5466	21.6584	126.432	102.137	53.3129	56.0381	64.6886	95.5365	46.96	89.2538	147.132	135.521	131.272	164.841	88.3299	160.073	71.4188	120.423	1.68615	0.0218838
Ctsf	20.4787	31.4944	20.4546	19.2062	19.7622	24.0061	22.3272	27.7645	28.8742	26.8996	19.1865	22.12	20.6621	16.9958	15.3782	21.4793	23.1867	21.4494	0.925073	0.451311
Ctsh	164.499	184.424	211.722	181.208	212.855	237.682	178.562	199.301	232.891	265.219	182.19	214.136	229.158	194.181	199.187	217.864	196.282	216.853	1.10481	0.121545
Ctsk	7.70867	9.54667	4.65186	3.18058	3.81357	2.62423	1.61078	7.4298	1.59331	3.80813	4.14755	5.68772	2.95028	3.76466	2.10219	4.50952	5.07077	3.57042	0.704118	0.203696
Ctsl	464.975	647.737	566.124	527.647	527.541	750.939	521.838	667.925	804.816	911.009	476.919	646.278	613.921	628.488	473.675	568.775	584.34	640.485	1.09608	0.392926
Ctso	26.605	33.3748	28.7912	29.2482	25.0748	28.407	28.7816	29.8978	37.7043	34.5686	28.0286	29.9968	39.1951	34.156	33.6066	29.882	28.7726	33.3922	1.16056	0.0152057
Ctss	167.958	203.026	83.3175	73.9934	314.554	65.2994	20.8954	92.636	44.6248	76.2892	138.633	144.325	157.328	75.3388	61.9294	72.9742	127.71	96.4302	0.755072	0.4181
Ctsz	271.954	296.872	289.334	247.236	369.608	221.64	211.975	256.901	365.865	269.723	303.326	345.842	343.327	266.313	256.221	238.43	270.69	298.631	1.10322	0.272383
Cttn	37.8435	50.9541	41.4702	36.034	44.7158	40.6398	31.7794	47.7314	32.9608	35.3703	36.1196	42.9208	43.0578	36.7511	34.8945	41.6129	41.396	37.961	0.917019	0.216117
Cuedc2	25.0937	34.098	25.2225	22.3302	32.25	21.5044	20.4033	22.468	30.2729	20.2749	23.4075	23.1715	19.6178	21.8478	17.13	20.9862	25.4213	22.0886	0.868901	0.163954
Cul1	39.4765	45.149	38.5785	37.8461	42.8531	33.4411	32.775	41.5417	33.5568	34.2732	31.8659	38.0074	44.609	31.095	28.8152	38.7264	38.9576	35.1186	0.901457	0.126493
Cul2	18.0849	12.7192	13.2109	13.3641	13.2373	14.4894	14.1615	17.4448	11.4086	14.2198	13.6755	15.3903	15.7044	12.1712	15.7759	15.3365	14.589	14.2103	0.974039	0.691698
Cul3	24.3533	27.9939	22.5533	25.1521	26.0337	29.0401	27.3945	31.7894	24.9091	28.0916	19.709	24.1656	27.0087	26.3343	24.0521	32.3165	26.7888	25.8234	0.963962	0.567792
Cul4a	42.2455	49.4787	41.799	46.6706	34.0687	49.6766	55.6503	61.5086	57.5416	52.7759	34.6581	37.8257	46.3934	50.2107	50.32	52.7789	47.6373	47.813	1.00369	0.966446
Cul4b	9.33154	9.20916	9.04259	10.4572	8.07904	11.6508	10.1569	12.5266	9.3166	10.7387	8.72781	9.56875	10.9191	9.43905	8.21938	12.5527	10.0567	9.93526	0.987922	0.86753
Cul5	5.46707	6.95267	5.06772	5.38906	5.25744	6.47378	5.81672	7.20911	4.81642	5.20058	4.73539	5.04726	5.62682	6.07645	5.79523	6.07091	5.9542	5.42113	0.910472	0.150213
Cul7	4.75706	6.09444	4.6035	3.92618	5.21335	5.81007	5.02251	7.36674	3.00418	3.14356	4.98032	5.68772	5.73834	5.18097	3.64569	4.87933	5.34923	4.53251	0.84732	0.154411
Cuta	84.2172	89.0733	85.0293	69.4349	62.3178	70.5173	65.9079	67.9296	74.1436	78.7682	68.2222	74.5044	59.7254	67.1607	61.5222	60.7194	74.3034	68.0958	0.916456	0.182588
Cutal	48.4733	39.7681	38.4334	38.9126	19.9496	25.5071	29.2402	26.0411	21.5279	23.6505	36.0216	51.7344	38.7389	22.3047	28.5406	26.8825	33.2907	31.1751	0.936452	0.678167
Cutc	11.776	10.4049	14.6712	15.3838	8.55298	10.7828	14.5642	13.2727	10.3018	4.73643	10.7444	10.2475	13.6666	12.3082	11.5905	11.8131	12.4261	10.6761	0.859165	0.190713
Cux1	13.5307	14.3586	12.1954	10.6932	13.2152	12.8455	15.4255	13.7667	9.58418	10.1058	11.3404	12.8476	14.1329	13.9987	11.2969	15.9528	13.2538	12.4074	0.936137	0.378804
Cux2	0.263718	41.9571	0.280465	0.235948	6.547	4.98298	0.413882	0.588499	21.7225	27.8384	0.187783	0.688262	6.24526	13.3134	19.2322	0.184901	6.9087	11.1766	1.61775	0.515338
Cwc15	71.5892	64.4352	69.4297	75.4563	66.5942	69.4758	69.6775	72.8898	65.1797	60.5609	68.4182	72.9749	68.779	68.4948	61.0393	67.9716	69.9435	66.6773	0.953303	0.112588
Cwc22	9.19968	9.48881	6.7215	7.80517	8.90568	6.41252	7.74071	7.93422	5.7651	6.61412	7.37251	7.52309	7.99921	6.59729	5.60584	6.95432	8.02604	6.80394	0.847733	0.0277547
Cwc25	7.50581	7.69519	4.99035	5.53063	7.4508	5.55479	6.27534	7.6715	4.77993	5.70692	4.6864	5.44874	6.94481	5.12615	5.53956	6.00927	6.5843	5.53022	0.83991	0.0457369
Cwc27	8.26653	2.88329	6.67314	6.30454	6.88868	7.53573	6.45432	8.04982	4.77993	6.03394	5.69063	6.88262	6.40747	5.99421	4.05287	6.28663	6.63201	5.76604	0.869426	0.22796
Cwf19l1	11.5326	7.82055	8.98456	9.45681	5.1362	8.42409	12.3941	12.1378	5.48536	6.57193	6.95612	8.35474	9.02318	7.41053	7.5944	9.25531	9.48583	7.58145	0.799239	0.0800409
Cwf19l2	5.48735	6.86589	5.0387	5.93646	4.22138	5.86112	5.15674	6.71519	3.77043	4.88411	4.52311	5.04726	6.26554	5.07132	3.49418	6.2969	5.66036	4.91911	0.869045	0.142092
Cx3cr1	8.48968	6.8466	6.46037	3.81293	20.7432	1.41933	0.480998	4.58188	0.510832	1.56123	5.39671	6.43334	5.2517	2.56764	1.67607	4.65334	6.60437	3.50636	0.530915	0.223974
Cxadr	35.8656	25.9882	23.1239	24.6047	32.9885	31.3376	13.0429	41.0163	16.3101	14.2831	31.8741	31.1152	27.8502	21.528	15.0089	27.4167	28.4959	23.1733	0.813213	0.206737
Cxcl1	28.6032	48.5144	36.1994	30.2297	62.946	19.0538	11.5439	23.1406	204.831	59.8963	16.4432	15.9256	53.5409	13.4139	13.3328	19.4454	32.5289	49.6037	1.52491	0.495036
Cxcl10	16.4925	17.0779	9.38108	9.82489	20.0709	9.39413	2.52803	20.6605	6.04484	5.88625	17.1699	17.436	23.5718	7.31001	6.21188	13.1999	13.1787	12.1038	0.918435	0.74809
Cxcl12	338.279	428.269	217.303	219.715	94.2041	200.83	182.332	231.921	165.254	189.194	182.451	213.399	196.087	192.116	174.974	216.046	239.107	191.19	0.799603	0.227719
Cxcl13	0.344861	3.38473	0.261123	0.839976	356.073	3.42069	1.12979	0.115598	2.35956	1.35025	0.514361	0.200743	73.0675	0.310676	0.814362	0.256807	45.6962	9.85928	0.215757	0.452471
Cxcl14	14.616	33.1433	16.6345	13.2981	23.8624	11.9673	2.3155	15.1749	4.70695	3.41783	20.256	18.9272	8.79	6.70694	5.41646	7.21113	16.3765	9.42907	0.575768	0.100736
Cxcl16	22.5986	24.6574	13.9749	9.34356	45.5094	10.0272	4.30661	21.2385	11.068	10.3273	21.3011	22.6075	24.464	13.3499	7.20616	16.2096	18.957	15.8167	0.834345	0.550871
Cxx1a	23.1767	29.479	24.855	14.8176	24.4576	15.8067	19.2175	28.9415	15.9574	17.8275	18.6966	21.4986	18.5229	18.6314	18.5788	17.9354	22.5939	18.4561	0.81686	0.0756565
Cxx1b	11.6543	13.2014	12.8724	8.8811	15.0228	8.85295	7.37157	12.2639	8.29494	8.47072	10.1974	11.2129	10.5642	8.65323	12.348	7.30358	11.2651	9.63063	0.854912	0.166094
Cxx1c	10.0314	9.45988	5.58996	3.65248	18.3184	4.29884	3.4341	6.14771	1.6298	4.02966	5.18443	4.27296	2.7982	5.26321	2.39574	5.50593	7.61659	3.88499	0.510069	0.0759765
Cxxc1	37.5087	34.4644	35.6384	29.4652	24.5457	26.6916	34.9898	36.2242	19.1684	23.334	25.6038	28.5724	28.1848	25.5028	23.1241	27.8378	32.441	25.166	0.775747	0.00402606
Cxxc5	33.8471	30.125	32.1375	31.8719	20.2362	22.7706	23.0655	32.5881	24.8605	26.6358	28.0204	33.7918	37.9785	17.343	17.7929	28.7623	28.3302	26.8981	0.94945	0.657066
Cyb561	2.56617	11.9864	6.85689	6.19129	13.4357	6.90265	3.65782	6.12669	8.42873	4.40942	3.68217	2.62878	11.4158	5.53733	2.50937	1.72574	7.21545	5.04217	0.698803	0.240742
Cyb561a3	20.073	20.1541	21.6345	17.1676	16.6761	15.1429	13.0764	22.2474	11.4937	9.50451	18.37	16.6426	18.898	10.1975	10.0091	17.1033	18.2715	14.0273	0.767717	0.0383208
Cyb561d2	7.38409	5.41942	8.71377	7.29553	8.3105	6.92307	6.47669	8.85901	8.70847	7.31035	7.47048	6.79659	6.87384	6.4054	6.34445	6.97487	7.42276	7.11056	0.95794	0.539433
Cyb5a	2786.67	2429.93	3171.6	3487.07	1229.66	3633.01	3837.67	2851.38	3290.48	2646.16	2358.63	2397.16	2520.79	2656.07	2853.35	2803.71	2928.37	2690.79	0.91887	0.467555
Cyb5b	173.009	82.7378	123.569	139.313	63.431	166.552	175.676	132.833	86.963	89.3382	131.676	153.98	135.875	130.749	139.654	171.064	132.14	129.912	0.983141	0.902906
Cyb5d1	25.0126	19.0933	20.3192	22.9059	14.1741	14.1218	21.7568	19.515	13.0749	20.6968	17.4801	19.5199	23.0243	14.3916	18.6072	19.9898	19.6124	18.3481	0.935537	0.493557
Cyb5d2	7.31309	5.57371	7.31144	8.49414	4.79452	6.83117	8.89286	7.50336	9.37741	9.62055	6.98061	8.18267	10.2398	6.08559	7.88795	9.03959	7.08929	8.42677	1.18866	0.074844
Cyb5r1	11.2283	12.5842	9.88398	9.353	18.0649	7.64805	6.26416	9.66819	4.17179	7.85889	9.5116	9.89377	8.77986	6.96279	5.56796	11.8953	10.5868	8.08024	0.763234	0.129886
Cyb5r3	453.148	328.27	575.447	424.462	281.257	381.841	488.817	440.544	280.629	326.729	447.666	472.043	370.488	469.056	414.709	455.76	421.723	404.635	0.95948	0.685533
Cyb5r4	22.061	21.8995	19.207	23.038	26.6068	22.4234	20.5263	21.9216	21.5644	22.0471	19.9621	21.0016	23.4806	20.066	20.1791	25.9169	22.2105	21.7772	0.980494	0.685949
Cyb5rl	7.8101	7.21304	8.07547	8.73009	4.62919	8.81211	9.67588	9.9099	7.18813	6.20272	6.5234	6.01273	7.28952	6.76176	7.46183	8.52598	8.10697	6.99576	0.862931	0.121128
Cyba	64.8745	87.27	37.0408	25.2842	297.26	29.469	9.03828	45.5456	23.1456	37.037	61.4947	67.574	92.3001	25.9505	26.8455	33.0151	74.4728	45.9203	0.616605	0.427136
Cybb	15.8839	22.9988	10.5706	9.51344	80.3716	7.63784	2.61752	17.098	5.42455	8.44962	18.1006	15.7631	30.6281	12.6555	9.23259	12.2651	20.8365	14.0649	0.675014	0.482523
Cyc1	342.904	225.899	327.052	283.308	169.45	350.034	369.417	351.891	309.844	371.467	248.722	261.817	269.905	359.324	382.428	328.661	302.494	316.521	1.04637	0.660464
Cycs	90.9825	61.5326	51.6153	62.8472	44.6607	71.2218	87.508	70.189	55.0969	66.4999	50.2768	54.736	57.5963	72.3234	79.9211	68.3414	67.5696	63.099	0.933836	0.519447
Cyfip1	19.7991	24.7345	17.0987	18.3945	44.1867	20.9122	16.8125	24.9166	14.3155	17.1208	18.3537	19.4052	24.9506	18.2933	18.2285	22.0032	23.3569	19.0838	0.817054	0.237175
Cygb	44.4668	74.3483	46.8184	30.3241	14.7252	23.3628	6.96887	39.9864	10.5085	17.701	47.4682	50.6159	20.4289	27.7049	14.7911	27.92	35.1251	27.1423	0.772733	0.399258
Cyhr1	68.9418	73.2876	78.2305	65.9712	46.314	58.4785	62.6304	70.2205	63.8175	62.4597	63.2746	66.4938	60.4249	54.0027	52.8294	56.518	65.5093	59.9776	0.915558	0.186493
Cyld	5.17292	6.47052	4.76791	4.95492	5.43379	5.28931	4.74286	6.31585	4.15963	4.9896	3.92711	4.9421	5.22128	4.99822	3.58888	5.7422	5.39351	4.69613	0.8707	0.0651711
Cyp17a1	6.63351	14.1368	4.8066	5.37962	31.3683	18.2777	15.8282	9.50005	202.581	126.259	6.80916	5.39139	16.3533	167.728	212.956	4.18081	13.2413	92.7824	7.00702	0.0482144
Cyp1a2	392.27	197.037	257.37	326.232	46.0384	1526.56	903.638	444.842	320.462	357.975	128.411	176.577	190.734	136.304	236.241	304.429	511.748	231.392	0.452159	0.145939
Cyp20a1	15.6506	17.6951	13.2109	12.9017	14.6701	11.6099	11.2531	14.4497	9.58418	8.10151	12.7366	14.1094	9.86467	12.3265	9.69659	12.6143	13.9301	11.1292	0.79893	0.018903
Cyp21a1	11.0254	2.22756	7.795	7.03126	4.04503	0.612661	7.86375	4.67646	0.170277	4.5782	1.28998	2.73393	6.26554	5.46423	3.35214	2.94814	5.65964	3.35031	0.591964	0.126909
Cyp26a1	18.0849	9.7781	16.6828	14.8931	3.24043	18.5228	5.68248	18.8109	29.1174	17.2896	17.325	16.2124	13.2408	10.6452	11.7041	10.7242	13.2119	15.7823	1.19455	0.414793
Cyp27a1	381.66	178.957	426.162	388.616	142.326	389.183	538.214	296.057	343.376	464.972	347.333	430.365	380.16	490.529	400.079	367.069	342.647	402.985	1.1761	0.258507
Cyp2a12	601.205	564.227	427.652	501.702	216.657	637.698	669.873	638.773	863.415	843.095	241.937	421.283	665.982	694.351	830.962	532.227	532.223	636.657	1.19622	0.293795
Cyp2a22	7.37395	30.2022	13.4333	17.0827	4.8827	32.2668	21.1975	19.8303	54.1725	132.631	7.16023	22.1773	54.6258	88.9537	104.825	13.8573	18.2837	59.8004	3.2707	0.0371403
Cyp2a4	319.707	859.239	91.5091	206.729	87.1721	1753.53	694.438	479.08	3549.59	3570	111.576	169.685	515.822	2086.68	2746.25	465.395	561.425	1651.87	2.94229	0.0878104
Cyp2a5	1670.89	2462.32	1689.22	2392.94	178.94	8923.12	6743.97	3534.49	6806.99	7085.44	765.279	1373.55	1849.6	4324.27	4808	4603.71	3449.49	3952.11	1.14571	0.71316
Cyp2b10	18.2675	17.4637	6.94393	10.5327	3.93481	100.293	123.426	51.1994	7.55301	14.0827	0.0408223	0.229421	5.1199	39.2639	34.1937	2.89678	41.5076	12.9225	0.311329	0.133138
Cyp2b13	5.50764	4.04046	1.38298	1.65164	0.495985	4.90129	4.75405	4.70799	9.3166	21.7517	1.19201	16.547	120.769	100.622	80.7165	8.91633	3.43025	44.9789	13.1124	0.0433874
Cyp2b9	51.0395	236.555	53.8687	66.5375	43.2609	263.454	122.05	114.463	303.738	448.779	31.0005	115.8	242.774	300.103	365.923	96.8264	118.904	238.118	2.00261	0.0697497
Cyp2c29	1040.15	670.253	795.748	1098.59	156.941	2276.6	2515.52	1368.34	905.474	1047.84	65.8219	349.331	798.227	574.677	752.13	527.019	1240.27	627.565	0.505991	0.0741906
Cyp2c37	75.9202	71.3204	95.4162	90.9911	46.8871	439.84	108.09	124.51	381.579	425.92	41.451	104.243	197.081	235.839	345.356	106.76	131.622	229.779	1.74575	0.167991
Cyp2c38	84.8866	52.8635	128.821	159.916	101.038	189.179	60.2813	104.438	69.6191	275.979	74.664	186.146	211.558	131.114	149.596	82.137	110.178	147.602	1.33967	0.24992
Cyp2c39	229.749	179.535	320.582	378.933	268.24	655.997	168.148	275.544	607.525	964.249	200.617	459.061	622.833	570.802	625.601	194.331	309.591	530.627	1.71396	0.0564921
Cyp2c40	2.3836	11.0896	3.51065	3.39766	21.7131	6.70864	2.72938	1.92313	180.007	13.5131	2.97186	4.36855	4.82588	37.9024	147.759	1.72574	6.68197	49.1343	7.35327	0.141487
Cyp2c44	220.874	79.6906	278.695	299.749	79.2143	104.112	378.299	274.829	11.7248	13.6608	87.2046	130.464	238.607	121.721	183.999	329.771	214.433	139.644	0.651225	0.200916
Cyp2c50	194.198	26.0074	224.353	260.27	54.404	306.953	362.695	231.08	169.134	185.544	108.563	210.599	225.529	144.007	255.445	202.929	207.495	187.719	0.904689	0.664966
Cyp2c54	139.851	10.6942	185.736	243.414	46.843	211.194	413.524	167.218	163.88	49.3791	59.6822	94.3588	56.694	41.3381	104.788	122.877	177.309	86.6246	0.488551	0.0835767
Cyp2c67	167.897	65.0716	252.457	293.718	53.401	133.019	469.152	194.667	130.627	93.3362	300.885	369.807	236.884	86.1576	72.8002	213.016	203.673	187.939	0.92275	0.802873
Cyp2c68	49.1935	137.376	55.7062	63.7627	93.6971	136.378	63.7378	58.5556	177.234	136.555	50.636	70.4417	93.902	109.12	144.142	52.9535	82.3008	104.373	1.26819	0.304227
Cyp2c69	0.172431	1.1186	0.0967122	0.386955	24.5678	2.67529	0.928437	0.441374	75.8707	4.02966	0.38373	0.783854	1.09495	20.0112	122.173	0.801237	3.79845	28.1436	7.40923	0.18116
Cyp2c70	809.177	968.196	320.62	357.283	242.382	469.39	317.335	358.165	581.886	760.867	320.512	481.401	615.006	492.512	568.472	441.07	480.318	532.716	1.10909	0.624888
Cyp2d10	920.151	633.687	1065.1	891.054	334.955	1105.66	1342.46	1116.59	733.737	955.103	643.384	701.76	707.205	816.547	867.504	1069.98	926.208	811.902	0.876587	0.374429
Cyp2d22	176.092	152.862	209.653	186.89	74.1993	192.682	277.055	236.818	127.611	178.244	142.592	168.557	151.326	185.583	176.272	204.192	188.281	166.797	0.885892	0.372551
Cyp2d26	1189.54	1259.77	1002.4	951.353	482.395	1502.08	1059.51	1210.26	1337.39	1262.7	648.609	710.086	766.079	1149.01	1260.25	921.73	1082.16	1006.98	0.930525	0.609655
Cyp2d40	111.958	40.1732	82.215	81.9307	22.5508	69.8638	77.3511	60.6784	155.877	82.07	73.9864	68.8262	78.3091	78.6375	127.997	62.9895	68.3402	91.0865	1.33284	0.156057
Cyp2d9	1030.17	330.845	1509.15	1428.07	147.561	991.878	2561.46	1965.54	283.183	482.652	716.105	550.954	357.947	377.663	245.994	2061.04	1245.59	634.442	0.509352	0.107553
Cyp2e1	3121.07	1254.16	8024.03	9152.21	1096.95	6760.31	7745.82	4767.73	8428.26	8471.06	7806.28	5231.87	5698.26	5795.51	5665.59	8452.03	5240.28	6943.61	1.32504	0.195774
Cyp2f2	1092.07	444.142	351.878	470.519	56.0573	785.962	1963.14	1209.28	797.469	1180.7	76.5663	169.58	669.165	749.468	856.861	880.087	796.632	672.487	0.844163	0.631672
Cyp2j5	229.992	110.037	243.163	296.88	100.046	289.564	383.68	265.623	278.343	211.515	199.899	205.121	314.199	245.315	267.205	310.839	239.873	254.054	1.05912	0.712525
Cyp2j6	34.6586	48.0323	34.2458	43.9713	26.7611	43.6419	46.3324	34.5007	44.4667	41.035	35.4909	33.0844	35.7784	37.9664	39.222	39.9283	39.018	38.3715	0.983431	0.830274
Cyp2j9	15.6608	5.44835	23.1142	22.3868	4.39773	13.1416	20.9066	30.2131	2.38388	8.6395	11.6099	12.8954	7.19827	9.63094	7.91636	14.864	16.9086	9.39227	0.555471	0.0561566
Cyp2r1	9.6054	2.999	7.64993	13.921	6.56904	11.13	11.8124	11.812	6.85974	7.22596	10.5158	13.9564	9.07388	8.16894	10.8708	13.3026	9.43735	9.99677	1.05928	0.725859
Cyp39a1	16.6649	27.8686	7.089	9.51344	14.9457	18.4411	5.2686	13.8718	39.2368	42.3853	6.17233	10.4291	9.98633	12.427	18.1527	9.78947	14.2079	18.5724	1.30719	0.454453
Cyp3a11	1414.79	1730.92	1762.91	1887.48	310.597	2592.32	2222.03	2783.27	1508.81	3825.56	1106.46	2547.39	3120.61	1633.47	1573.1	2355.63	1838.04	2208.88	1.20176	0.399212
Cyp3a13	112.648	124.984	56.6637	65.9806	54.0513	94.7991	112.061	99.5719	39.5287	45.9297	58.8005	64.9547	116.075	115.562	127.23	97.8433	90.095	83.2404	0.923919	0.669644
Cyp3a16	0	0.761805	0	0.103817	0.473941	0.39823	0	0	154.709	3.46002	0.0734802	0.12427	0.395398	16.7308	90.5646	0	0.217224	33.2572	153.1	0.151411
Cyp3a25	219.971	148.764	109.527	211.891	34.5095	306.453	235.432	231.154	148.774	254.238	106.456	164.877	218.848	200.623	214.045	227.192	187.213	191.882	1.02494	0.895285
Cyp3a41a	0.0912868	1.49468	0	2.13297	128.118	3.05309	0.984367	0.105089	1723.33	14.9899	0.244934	1.44344	4.44062	216.979	1128.18	0.0719059	16.9975	386.209	22.7215	0.160828
Cyp3a41b	0.0710009	0	0.0773697	0	0.330657	0	0	0.0420356	182.853	0	0	0	0	5.34545	51.0681	0	0.0651329	29.9084	459.183	0.230483
Cyp3a44	0.304289	6.9141	0.0773697	1.0948	2.24847	1.2968	0.33558	0	225.544	2.91148	0.253098	1.12799	1.07467	12.29	123.092	0	1.53393	45.7867	29.8493	0.179982
Cyp3a59	26.2906	83.6346	20.6964	20.4614	4.47489	37.4234	32.4058	53.3222	27.4268	68.0822	14.9736	47.5761	51.5335	36.3399	26.5615	25.5677	34.8387	37.2577	1.06943	0.822441
Cyp46a1	2.16046	6.34516	18.7815	14.4589	0.749488	58.4274	5.91739	38.6307	96.827	110.995	1.91048	53.1874	93.8411	4.71496	3.44684	67.9613	18.1839	54.1105	2.97574	0.070225
Cyp4a10	129.668	124.01	327.351	419.573	113.547	756.585	802.651	435.941	2011.32	2010.45	301.252	491.591	483.551	739.709	603.84	429.545	388.666	883.907	2.27421	0.097595
Cyp4a12a	775.035	5.19763	524.267	712.498	13.4687	228.349	958.315	551.896	29.4945	72.9558	510.761	346.368	144.482	119.19	35.2732	599.109	471.128	232.204	0.492868	0.133863
Cyp4a12b	198.6	4.61904	137.099	218.545	2.47992	69.6596	262.625	237.932	14.6682	23.0387	107.493	50.7402	4.92727	7.76689	8.41823	164.88	141.445	47.7416	0.337528	0.0489534
Cyp4a14	197.22	97.5592	420.495	615.287	262.486	853.804	689.941	625.175	1653.62	2166.18	446.955	427.784	639.724	907.803	620.061	597.26	470.246	932.424	1.98284	0.0891125
Cyp4a31	4.6252	13.24	7.10834	6.94632	14.1741	11.7937	17.864	13.7036	52.8833	56.6789	9.83818	15.6388	13.3928	15.5612	10.814	13.6929	11.1819	23.5625	2.1072	0.11798
Cyp4a32	26.6963	37.6177	65.4645	68.1702	20.5007	28.693	80.3266	56.2226	29.0444	56.6367	32.7966	38.925	40.8375	63.8712	26.1164	50.0465	47.9615	42.2843	0.881631	0.551183
Cyp4b1	34.5166	40.3564	7.28243	6.26679	13.2373	16.7767	13.8706	24.8536	5.12048	19.0196	3.09433	3.50822	7.41118	8.18721	9.02427	19.0551	19.645	9.30254	0.473531	0.0623984
Cyp4f13	74.3582	69.1121	93.5787	94.4643	45.3992	97.5356	106.032	100.15	95.854	89.0217	79.9709	83.1937	75.1864	67.5354	72.7055	95.6964	85.0787	82.3955	0.968462	0.747871
Cyp4f14	181.59	67.4631	145.726	164.381	72.2154	108.921	150.217	123.532	151.194	73.2195	155.182	132.71	119.958	117.865	183.392	152.214	126.756	135.717	1.0707	0.641366
Cyp4f15	93.8023	118.842	158.366	160.332	51.1305	120.122	216.427	153.934	179.886	238.077	132.526	148.521	153.861	156.051	154.454	163.719	134.119	165.887	1.23686	0.155467
Cyp4f16	7.23195	5.74729	8.95555	5.70995	14.7914	2.48128	2.93073	5.906	2.12847	4.89466	4.23736	6.69144	7.43145	5.382	4.68732	3.65693	6.71926	4.8887	0.727565	0.249814
Cyp4f17	19.2311	16.2872	22.1761	24.5669	13.8325	17.471	16.3539	29.2148	13.4033	16.2769	23.0238	23.5634	21.1386	15.2779	10.9087	17.1136	19.8917	17.5883	0.884201	0.358799
Cyp4v3	153.068	86.6625	111.915	145.306	66.2526	154.973	205.095	172.588	123.39	144.909	109.812	116.488	144.594	118.112	127.107	174.022	136.983	132.304	0.965848	0.798629
Cyp51	19.4948	10.2603	42.0311	34.8449	21.5257	38.7406	22.6069	16.2888	9.88825	5.11619	20.3458	10.4864	5.05907	8.97304	6.32551	7.73502	25.7241	9.24117	0.359241	0.00413531
Cyp7a1	1.84602	0.848593	20.7448	18.5267	3.10817	23.8734	61.4558	3.73066	118.477	110.225	21.497	12.5895	40.7159	109.138	222.51	52.3475	16.7668	85.9375	5.12547	0.0260043
Cyp7b1	77.0055	8.18699	50.3484	87.3387	21.1951	68.5568	265.522	51.3045	29.008	42.4274	83.4653	52.0498	40.0366	27.9243	32.0726	136.333	78.6822	55.4147	0.704285	0.473749
Cyp8b1	3.77319	0.318222	71.0254	71.851	8.8616	52.3723	414.475	46.3758	31.4283	47.8601	26.1018	26.8613	56.5216	48.2552	20.1318	151.67	83.6315	51.1038	0.611059	0.538094
Cyr61	11.3804	18.7848	22.9208	22.4057	11.8926	21.9435	5.81672	70.8721	15.7385	46.7103	18.7048	15.7822	24.0179	8.16894	6.24029	40.9863	23.2521	22.0437	0.94803	0.8933
Cys1	10.3357	11.7839	10.3192	8.50358	3.26248	3.95166	6.87939	8.24949	5.24211	6.45589	8.62984	10.1423	10.9799	13.158	9.69659	7.7042	7.91067	9.00111	1.13784	0.451726
Cystm1	8.2361	25.9399	12.4275	9.24918	12.102	17.3383	4.57507	13.01	8.39224	6.76181	17.0066	9.043	8.99277	13.9895	6.56224	6.80024	12.8598	9.69355	0.753789	0.258365
Cyth1	23.3491	39.3246	27.5533	26.6055	27.8413	37.1477	41.5224	33.5024	26.5511	31.3617	20.0764	21.1927	23.9266	48.575	30.4534	26.9236	32.1058	28.6326	0.89182	0.39703
Cyth2	15.0319	21.0509	14.4681	14.1569	15.5188	12.6923	10.884	16.0156	12.0045	16.0448	15.1451	14.9028	13.768	12.3356	10.7098	14.2579	14.9773	13.6461	0.911116	0.299581
Cyth3	5.7105	8.67879	3.72342	3.77517	11.066	4.79918	2.98666	6.53654	2.14063	3.02752	3.54338	4.67445	4.83602	4.88857	1.92227	4.69442	5.90953	3.71591	0.628799	0.0691335
Cyth4	22.4667	29.9129	13.0078	10.0231	140.364	4.78897	2.21483	11.6228	3.44203	5.84406	15.1941	19.7589	24.5755	5.63785	4.88617	8.24863	29.3001	10.9484	0.373664	0.298668
D030056L22Rik	6.7958	8.84272	7.38881	7.6636	5.11416	3.54322	4.19475	6.0216	4.3664	4.65204	5.69063	7.61868	6.45817	3.05193	3.77826	6.82078	6.19558	5.30461	0.856192	0.315851
D10Jhu81e	128.065	113.422	148.492	131.31	72.0831	139.779	139.165	130.563	159.513	141.924	105.615	104.291	128.362	125.412	137.627	135.501	125.36	129.781	1.03527	0.685044
D10Wsu102e	9.01711	7.55055	9.04259	10.3534	11.4407	8.5262	5.95095	11.1499	8.64765	6.8251	8.68699	8.59372	10.5845	7.18209	6.54331	9.46076	9.12893	8.31551	0.910896	0.337356
D15Ertd621e	20.6815	27.7818	22.0214	22.2169	17.646	31.3274	21.589	24.5278	20.6157	16.5933	15.6594	16.7955	22.0815	23.6844	21.8173	24.4274	23.474	20.2093	0.860925	0.116635
D17H6S53E	8.00281	13.5003	8.82015	7.62585	7.67123	5.16677	9.13896	9.47903	5.5705	7.61626	6.69486	9.77906	8.24253	5.83887	7.23457	7.2214	8.67564	7.27476	0.838526	0.17242
D17H6S56E-5	18.9674	27.6853	12.4662	10.4855	29.9575	7.4132	10.4477	17.5289	58.9646	16.7199	5.02114	11.06	12.0546	18.275	13.0298	10.6523	16.869	18.2222	1.08022	0.843305
D17Wsu92e	125.073	109.999	135.02	139.049	117.493	141.749	132.89	146.242	151.206	164.362	104.187	122.128	143.246	131.233	135.336	152.266	130.939	137.995	1.05389	0.398529
D19Bwg1357e	9.80826	11.8128	10.3192	10.4855	9.17021	11.273	12.9534	10.2462	8.33143	6.11833	9.20951	9.23418	9.27664	10.6543	11.7609	7.78638	10.7586	9.04646	0.840862	0.0389799
D1Ertd622e	9.00697	10.1735	7.66928	8.4092	14.7693	8.72021	8.00917	11.9591	6.12998	6.17107	7.33169	7.8481	7.01578	9.19234	12.6321	8.97796	9.83959	8.16238	0.829544	0.163909
D230025D16Rik	21.4626	38.206	31.3154	32.1551	23.5097	46.0823	46.8134	40.3647	34.1649	59.1052	20.1336	29.2798	30.2632	31.296	32.4135	34.7922	34.9886	33.931	0.969773	0.841488
D2hgdh	20.4178	16.239	23.2109	21.8866	13.0499	20.4425	24.2512	23.8342	19.0102	20.9395	18.2149	20.514	23.146	18.0009	19.2417	26.2148	20.4165	20.6603	1.01194	0.888643
D2Wsu81e	22.8116	20.7037	15.4256	15.0629	12.4327	14.2444	29.5981	19.7988	16.0426	16.0975	13.2101	13.8991	11.4868	15.4881	21.8741	16.826	18.7597	15.6155	0.832397	0.195457
D430042O09Rik	7.27252	6.61517	5.88977	6.9652	6.15021	5.41184	4.94421	7.82913	5.12048	5.21113	5.56	6.1848	7.28952	4.07533	3.90136	5.58811	6.38476	5.36634	0.840493	0.0690097
D5Ertd579e	13.267	12.6903	10.7544	12.1372	9.83152	11.8141	15.0004	18.3275	9.87608	10.4856	10.4423	10.2379	11.5983	17.0506	21.7321	13.015	12.9778	13.0547	1.00593	0.965984
D630039A03Rik	14.0176	16.9719	18.0078	17.8188	2.57912	7.72974	11.6558	13.6406	7.21246	13.9561	12.3365	15.9256	18.1072	4.8703	6.99783	12.45	12.8027	11.482	0.896845	0.609203
D6Wsu163e	7.10009	7.20339	5.69635	6.2196	8.98284	4.40095	6.66685	6.18975	4.58532	5.65418	5.35589	6.54805	8.45543	4.87943	4.81989	6.53316	6.55748	5.85392	0.892709	0.299478
D8Ertd738e	161.811	135.9	177.825	148.638	125.881	142.954	140.272	153.966	178.28	175.617	125.031	132.672	137.041	140.434	149.502	137.083	148.406	146.958	0.990241	0.874972
D930015E06Rik	10.5588	11.9864	11.4507	10.7498	10.074	13.162	10.0674	13.3253	7.75978	8.34414	8.95641	11.2607	11.6997	11.3671	7.78379	15.7679	11.4218	10.3674	0.907689	0.347659
Daam1	13.9162	18.8715	8.55903	9.4285	7.04299	16.1947	9.65351	15.5847	13.3181	9.88427	7.91953	12.9527	16.3127	6.67039	5.88045	15.7268	12.4064	11.0831	0.89334	0.536318
Dab2	16.6041	27.9939	5.20311	5.34187	6.48087	7.47446	4.12763	12.4005	3.0285	4.60984	7.13574	6.58629	5.0692	5.64699	6.41073	8.4438	10.7033	5.86639	0.548091	0.141521
Dab2ip	7.45509	9.25738	7.26308	6.1441	6.1943	6.36146	3.90391	9.6787	4.47586	6.3504	6.33562	7.90545	7.87754	4.27636	3.91083	7.7042	7.03225	6.10453	0.868077	0.312002
Dact2	8.58096	12.7192	12.708	9.44737	7.26342	8.07691	2.68464	9.33191	6.49486	12.6059	8.65433	13.966	9.17526	7.16381	7.38608	8.21781	8.85156	9.208	1.04027	0.81276
Dad1	271.619	224	224.024	197.961	219.787	223.968	241.875	220.193	301.695	284.355	195.857	236.408	222.558	165.837	212.842	192.328	227.928	226.485	0.993667	0.937901
Dag1	34.3137	30.6458	31.3734	31.9757	35.5346	32.3893	26.041	43.097	30.5648	29.8005	35.8175	33.1035	37.0964	34.1195	28.6163	35.1928	33.1713	33.0389	0.996008	0.949446
Daglb	14.829	11.051	14.0716	15.2423	13.601	11.13	12.9534	16.4359	9.73013	10.4645	16.2065	16.4323	12.9265	10.5264	9.89545	12.4705	13.6643	12.3315	0.902464	0.277264
Dak	281.417	298.492	191.519	233.787	108.907	229.748	350.401	389.439	291.722	261.77	172.654	291.919	263.061	352.05	393.422	290.859	260.464	289.682	1.11218	0.468951
Dalrd3	58.7177	45.8626	44.2458	46.7839	30.3873	37.3519	44.0169	46.4704	38.9692	39.5054	39.516	39.4126	38.3942	29.6421	34.2127	36.3946	44.2296	37.0058	0.836677	0.0450323
Dap	369.154	293.382	306.703	296.861	336.664	295.435	255.085	310.517	563.229	393.24	291.945	315.807	362.61	336.096	364.143	296.478	307.975	365.443	1.1866	0.116203
Dap3	47.0837	62.0437	56.3929	48.9735	39.2269	51.0653	53.5362	48.7298	64.973	51.1935	41.2958	48.3026	49.5059	46.4734	45.6422	45.6602	50.8815	49.1308	0.965593	0.620475
Dapk1	29.3031	28.3025	16.2283	18.0548	16.7974	23.6589	14.9109	24.0759	24.4348	23.0492	16.133	23.1524	25.6198	20.1482	16.0126	18.7263	21.4165	20.9095	0.97633	0.83558
Dapk2	25.6617	23.3942	13.9459	13.8738	12.3996	12.5391	10.0115	18.3485	11.7613	10.5805	16.778	22.5215	14.285	14.483	15.9558	15.5728	16.2718	15.2422	0.936727	0.671381
Dapk3	23.2274	21.7163	18.2689	18.2907	19.3324	19.4111	22.5062	22.4891	21.1995	19.3888	18.8354	20.342	18.1579	14.3642	20.1886	16.8773	20.6553	18.6692	0.903847	0.0826858
Dars	39.8518	36.8559	36.18	39.4411	34.6197	43.2743	41.4665	44.3581	35.442	32.8913	35.7767	36.8411	40.3509	43.5951	43.6441	48.0126	39.5059	39.5692	1.0016	0.977549
Dars2	8.90554	8.90058	7.69829	10.0042	6.2935	9.86384	10.0226	9.93092	9.9369	9.5678	7.82155	9.41581	11.2131	9.06442	9.74394	10.3647	8.95244	9.64103	1.07692	0.264251
Daxx	10.5893	8.83308	10.2902	8.63571	9.61109	5.72838	10.0674	12.0222	5.31508	7.7323	6.90713	9.48272	9.449	7.40139	5.67213	9.92301	9.47216	7.73535	0.81664	0.074895
Dazap1	35.8352	40.8964	36.8957	33.0139	32.3272	33.4819	32.6407	43.8642	29.8229	33.6508	29.6533	35.4264	29.523	29.2492	28.1334	30.8168	36.1194	30.7845	0.852298	0.0104636
Dazap2	135.49	126.797	121.596	131.508	176.427	132.804	135.641	154.712	101.376	107.092	131.015	119.815	124.135	110.911	93.7085	132.204	139.372	115.032	0.825359	0.00931647
Dbi	1779.17	1232.66	2692.3	2343.73	1005.78	1860.03	2040.84	1543.74	2118.42	1535.76	2110.07	2347.49	2065.22	2085.14	2235.32	1793.59	1812.28	2036.38	1.12365	0.326036
Dbnl	28.2279	28.5821	21.9537	19.461	50.9873	22.4949	20.1683	29.2463	18.3778	19.0196	27.4652	32.1189	33.9637	21.4914	23.162	22.373	27.6402	24.7464	0.895307	0.500959
Dbp	5.10192	188.687	197.148	179.679	8.057	128.577	183.014	135.628	128.012	150.184	101.631	33.677	83.5709	111.021	87.0989	190.006	128.236	110.65	0.86286	0.598889
Dbr1	7.62752	8.44735	7.9981	7.18227	5.65423	7.42341	7.74071	8.45967	5.81375	5.69638	7.397	7.59	6.63052	7.14554	5.75735	8.28972	7.56666	6.79003	0.897362	0.1191
Dbt	48.8892	42.2271	30.8705	40.602	18.2522	45.2859	50.639	41.9621	47.6047	47.0478	20.7704	23.2288	32.6964	37.6831	42.2711	49.3274	39.841	37.5787	0.943217	0.682993
Dcaf10	6.80594	6.58624	6.17991	6.28567	5.31255	6.75969	8.18815	8.89053	5.12048	6.26601	5.0783	6.05097	6.42775	5.51906	6.2971	7.3344	6.87608	6.01176	0.8743	0.0993957
Dcaf11	199.523	150.673	216.935	215.666	120.128	222.784	233.709	229.819	195.211	183.001	163.052	208.916	194.962	203.566	191.044	220.843	198.655	195.074	0.981978	0.825644
Dcaf12	21.2293	21.5523	16.7699	18.7815	27.6429	21.1062	24.8888	23.9078	15.3371	18.1335	15.2839	18.8125	21.9294	13.3499	14.6206	21.8388	21.9848	17.4132	0.792056	0.0167741
Dcaf13	21.9393	32.7287	22.6113	20.6219	29.6599	33.4104	30.7279	31.0118	25.8821	30.4018	23.2606	23.1428	24.4741	33.5712	26.2679	27.9303	27.8389	26.8664	0.965065	0.67288
Dcaf15	10.5487	12.9989	9.49714	8.73953	14.086	8.09734	6.44313	12.3164	6.94488	6.36095	9.03806	12.0637	8.09045	6.70694	4.66838	7.47821	10.3409	7.66895	0.741614	0.0451409
Dcaf17	6.49151	6.65374	6.20892	4.61515	3.09715	4.04356	4.26186	5.49616	3.68529	5.4854	3.86995	3.67073	6.39734	2.98797	2.89761	5.00259	5.10851	4.24961	0.831869	0.199014
Dcaf5	11.4616	13.6836	9.56483	9.09817	8.56401	11.3138	13.3337	14.807	10.8126	12.1839	7.22555	10.9166	15.7145	7.56586	7.60387	12.2343	11.4783	10.5322	0.917568	0.487434
Dcaf6	16.5533	33.3941	26.3831	25.2087	18.7923	26.8141	25.5376	29.6351	23.8753	38.7037	22.4768	23.9171	27.6576	23.3372	20.8609	25.3725	25.2898	25.7751	1.01919	0.862773
Dcaf7	14.5755	18.0905	13.7331	14.9969	17.5799	16.3683	13.8035	17.6339	9.2193	14.2726	10.4423	12.2358	19.922	8.72633	7.85007	14.3504	15.8477	12.1273	0.765243	0.0376477
Dcaf8	56.2834	59.2761	64.3716	62.2432	46.325	60.2348	66.9146	72.7006	49.1858	50.5501	55.1673	61.3318	66.802	50.768	49.3731	70.2828	61.0437	56.6826	0.928558	0.300099
Dcakd	38.1275	25.2167	26.9827	23.9063	29.6048	22.6276	22.372	34.2906	22.4036	27.0683	26.0528	32.5299	29.665	22.1311	23.6165	27.9919	27.891	26.4324	0.947703	0.55565
Dclk3	8.60125	11.0221	8.02711	8.41864	1.59817	6.01429	6.40957	7.74506	7.85708	9.00871	6.08252	7.8481	7.18813	4.10274	8.23831	9.78947	7.22952	7.51438	1.0394	0.80898
Dclre1a	6.94794	2.33363	8.7041	9.4285	5.27948	10.2927	11.7789	9.63667	11.737	9.66274	7.48681	8.32606	8.83055	7.84913	8.39929	8.72115	8.05023	8.87659	1.10265	0.499676
Dclre1c	8.25639	14.3296	10.3579	9.57951	13.7553	9.42477	9.81012	13.0416	3.81908	8.23865	5.96822	9.26286	9.26651	5.51906	4.48846	9.49157	11.0694	7.0068	0.632989	0.00335877
Dcn	538.511	659.125	297.767	287.687	281.091	272.481	124.769	322.003	86.8536	167.674	312.421	314.564	222.031	237.667	169.87	265.086	347.929	222.021	0.638121	0.0852611
Dcps	29.6987	25.7085	34.3232	32.1928	25.4606	21.9639	25.4481	25.2739	31.3067	26.889	24.4281	34.6903	31.2871	15.8901	18.6262	23.1537	27.5087	25.7839	0.9373	0.540676
Dctn1	24.333	26.6632	20.9188	19.3006	29.23	17.808	19.2623	26.6716	20.1049	18.9985	18.566	22.1295	21.9598	19.4629	16.4009	22.3422	23.0234	19.9956	0.868488	0.099823
Dctn2	113.794	112.207	137.728	118.097	118.662	109.462	113.012	136.994	106.715	112.841	123.104	132.165	113.307	106.671	101.066	116.416	119.994	114.036	0.950341	0.278425
Dctn3	41.9514	49.093	47.6017	36.4116	42.4894	42.825	42.7305	47.7104	39.8084	43.7566	39.6303	46.5724	42.4394	45.7972	44.2786	41.1712	43.8516	42.9318	0.979023	0.604669
Dctn4	15.8433	18.3122	12.6306	13.7322	16.0589	11.4568	10.526	16.3624	7.6868	8.62895	12.7855	12.4078	13.1597	8.87253	9.63978	12.0699	14.3653	10.6564	0.741814	0.00951171
Dctn5	39.4359	42.4779	33.6075	26.9264	33.2971	29.3669	30.6608	33.2292	28.4606	31.636	30.3473	35.8661	36.5287	27.9791	31.4098	31.5975	33.6252	31.7281	0.943582	0.388712
Dctn6	26.3616	31.3401	27.9788	21.896	27.2792	23.1688	22.4279	31.0433	19.3508	20.3382	20.7296	26.3356	23.7137	20.2579	21.2776	21.5307	26.437	21.6917	0.820508	0.00964411
Dctpp1	55.9081	53.2106	60.3097	56.1557	39.6347	62.1545	80.3266	58.398	74.9342	75.5508	47.0763	51.6292	47.4173	48.1456	51.5321	58.1821	58.2622	56.8084	0.975047	0.805692
Dcun1d1	14.0886	12.4107	10.9091	14.1097	10.1842	13.0293	14.3069	16.3413	14.583	13.4709	10.7771	13.0101	16.8602	12.1712	12.1776	14.5763	13.1725	13.4533	1.02132	0.776013
Dcun1d2	10.0517	6.45123	8.05612	7.24834	7.51693	6.22872	6.57736	8.81697	5.08399	8.91377	7.38067	7.78119	8.75959	5.49165	9.36516	7.19059	7.61842	7.49583	0.983908	0.867681
Dcun1d4	9.76769	12.8446	13.7621	17.8943	7.54999	17.1443	18.3115	24.4437	12.1262	15.1798	12.5733	13.077	18.1782	11.5772	11.2496	20.9554	15.2148	14.3646	0.94412	0.714157
Dcun1d5	33.7863	30.3372	28.385	28.5498	31.6438	23.5977	25.6495	28.6473	27.8768	27.3215	27.0407	33.6675	27.2926	25.2195	23.1241	22.7428	28.8246	26.7857	0.929266	0.239103
Dcxr	153.555	187.819	205.639	188.221	76.5029	242.164	291.764	208.928	217.554	229.933	107.469	138.819	154.976	211.195	261.817	198.265	194.324	190.003	0.977766	0.882952
Dda1	15.8028	20.2216	14.9227	11.7691	21.7352	14.1014	14.497	18.0123	16.0061	13.4181	14.1898	16.2698	10.6453	14.2728	10.3973	14.3504	16.3828	13.6937	0.835861	0.0812144
Ddah1	88.7105	104.184	95.0294	100.788	34.3773	102.641	97.128	115.44	74.5085	101.606	79.081	96.9398	118.477	87.3912	77.5917	114.392	92.2873	93.7485	1.01583	0.892223
Ddah2	8.66211	9.20916	3.23019	3.07677	10.052	4.77876	2.80768	8.60679	2.15279	5.36936	4.74355	5.5061	2.85903	3.81034	4.54528	6.13254	6.30293	4.38987	0.696482	0.143671
Ddb1	87.6962	99.6325	89.952	86.9895	100.949	107.798	94.421	135.943	76.6248	87.7242	90.4786	107.436	105.754	94.7012	92.8278	115.635	100.423	96.3976	0.959919	0.585382
Ddb2	6.47122	6.49945	9.58418	7.3144	4.48591	4.76854	4.13882	7.79761	5.58266	3.85033	7.1439	5.68772	5.92083	5.33631	4.85776	4.21163	6.38252	5.32389	0.834137	0.188315
Ddc	76.2144	21.9381	31.4024	37.327	34.3993	49.0537	47.5293	53.711	46.96	25.602	32.5191	54.6404	50.6718	41.4752	42.4983	42.445	43.9469	42.1015	0.958008	0.790383
Ddhd2	7.63767	10.0674	9.94201	10.5422	7.62715	7.65826	17.4613	13.5039	10.3383	13.5975	7.81339	7.99149	7.73561	13.0849	11.259	11.2584	10.555	10.3848	0.983878	0.909688
Ddi2	43.5844	29.0161	27.65	31.938	23.9175	45.3063	54.4646	49.9173	34.2501	43.9781	23.334	23.3531	49.0699	31.8808	30.4534	49.8924	38.2243	35.7765	0.935962	0.665357
Ddit3	44.8117	34.1559	21.0349	21.9243	20.0378	24.2512	29.4415	28.5737	15.1425	21.2981	22.885	33.5145	23.1967	30.3183	23.8911	23.5954	28.0289	24.2302	0.864473	0.30458
Ddit4	13.906	8.53414	6.95361	7.69192	49.7638	216.892	17.7857	82.8627	170.958	66.848	7.57662	6.72967	5.90055	50.8868	11.2874	25.239	50.5488	43.1783	0.854191	0.823705
Ddo	21.0061	42.6996	23.8299	20.5653	8.18926	14.9796	20.0341	17.098	18.4994	20.8551	19.1457	18.2772	20.3072	20.9797	18.6356	17.5039	21.0502	19.2755	0.91569	0.632318
Ddost	104.351	100.365	75.2324	66.1788	99.0757	82.1272	75.0692	79.71	101.315	78.6627	77.8073	87.9733	84.0677	70.3406	66.7019	67.9716	85.2637	79.355	0.930701	0.377201
Ddr1	7.84053	12.7	6.60544	4.69065	11.2313	5.565	1.66671	10.3092	6.22728	5.39046	8.03383	7.11204	5.24156	4.76065	3.06806	5.95791	7.5761	5.72397	0.75553	0.220476
Ddrgk1	211.623	180.442	198.415	194.506	120.513	205.231	231.83	206.868	243.059	225.017	180.688	227.241	185.979	179.991	179.614	196.611	193.679	202.275	1.04439	0.570337
Ddt	1136.68	804.292	862.876	987.954	291	1064.26	1192.11	965.232	1219.9	1235.26	697.98	877.591	782.726	1014.75	1129.42	874.139	913.052	978.97	1.0722	0.601193
Ddx1	46.9417	47.6658	40.387	34.6089	36.7139	47.6548	46.9252	50.5689	38.7624	44.8537	35.5154	53.6558	55.9843	39.9675	36.3622	48.6803	43.9333	44.2227	1.00659	0.93482
Ddx10	6.16693	6.3548	5.7447	5.58726	6.16124	6.57589	5.71604	8.21796	3.9407	4.86302	5.60082	5.79287	5.5964	4.86116	5.03768	7.00568	6.3156	5.33729	0.845096	0.0409804
Ddx17	213.936	234.983	172.119	186.154	129.143	80.4832	113.873	155.658	53.613	92.8193	149.05	165.852	145.892	77.9887	82.8661	105.856	160.794	109.242	0.679393	0.0438748
Ddx18	17.4256	18.968	15.5513	14.5911	18.9797	14.806	15.8841	18.0648	16.0669	14.9055	14.6226	17.3977	15.1873	15.7896	15.9558	15.0694	16.7838	15.6244	0.930918	0.132664
Ddx19a	17.1416	22.507	14.4101	16.3088	17.3595	19.2682	17.3271	22.6992	17.7088	17.7643	14.9246	17.9426	21.4225	15.2779	17.0164	19.2091	18.3777	17.6583	0.960854	0.581242
Ddx19b	6.90737	6.78874	5.53194	6.32342	5.18029	5.14635	5.71604	7.59794	3.72178	4.36722	4.61292	5.01858	5.88028	4.69668	5.39752	5.69083	6.14901	4.92323	0.800653	0.00970154
Ddx20	8.17524	5.76657	6.86656	6.73869	5.7424	5.61606	7.81901	8.55425	5.16913	5.67528	5.47835	5.33403	5.96138	5.69267	4.61156	6.9646	6.90985	5.61088	0.812011	0.0194809
Ddx21	14.8595	10.3374	10.9865	12.4109	21.6029	15.8067	12.1368	18.4326	11.1897	12.5215	12.0671	12.6373	14.2141	14.1632	12.8215	14.3401	14.5717	12.9943	0.89175	0.305245
Ddx23	33.4211	37.5502	28.3947	28.0212	31.7981	29.326	28.5467	39.5345	25.0916	25.6442	28.6736	31.1534	31.0134	25.6764	24.6771	28.598	32.0741	27.566	0.859447	0.0303155
Ddx24	24.5764	26.9042	19.2167	17.2431	25.7141	22.9544	27.8196	25.5051	23.9118	24.1358	18.2884	25.7238	29.0668	19.801	21.0977	22.1573	23.7417	23.0228	0.96972	0.695134
Ddx26b	12.5773	19.4598	7.10834	5.42681	12.4658	4.00272	2.27076	6.51552	2.40821	4.28283	5.24975	8.32606	5.17059	4.13016	3.68357	4.04727	8.72837	4.6623	0.534155	0.0878006
Ddx27	19.2818	18.158	17.2148	13.7322	17.635	15.1021	17.2152	22.0267	10.9586	13.6291	15.488	17.8279	15.4814	13.8342	14.649	16.0555	17.5457	14.7405	0.840117	0.0282977
Ddx28	13.5206	12.2371	17.1954	16.7523	14.7032	16.5929	16.4658	18.6113	21.1509	14.5363	14.0102	16.9962	19.3542	14.483	12.5942	12.9225	15.7598	15.7559	0.999754	0.997714
Ddx39	26.889	20.9255	16.6442	15.4593	28.5357	17.7876	17.1593	20.2822	19.5576	15.2114	14.8838	20.8773	18.4519	19.3898	20.3306	16.4562	20.4604	18.1448	0.886829	0.250975
Ddx39b	101.998	113.133	86.8379	66.4714	95.9566	69.2205	73.7381	94.2859	61.3485	67.0168	69.7898	93.6706	78.9579	70.4685	63.0847	66.2972	87.7051	71.3292	0.813285	0.0371527
Ddx3x	61.9635	85.1196	41.2284	50.4175	60.8739	106.082	58.5251	93.813	69.9961	85.1925	42.1041	42.6722	85.6696	86.3313	76.408	77.6789	69.7529	70.7566	1.01439	0.923879
Ddx3y	15.255	0	9.04259	10.1741	13.1932	0	14.3516	22.1843	0.0243253	0	6.801	9.10035	0	0.210163	0.028408	16.3432	10.5251	4.06343	0.38607	0.0833485
Ddx41	28.6945	31.1569	32.3599	27.2473	24.9756	24.7107	28.4236	32.483	21.309	23.9986	26.7468	31.3159	29.8069	27.5496	24.4782	28.3206	28.7564	26.6907	0.928165	0.214542
Ddx42	19.6774	23.3459	18.1142	18.2152	19.4647	16.5929	20.0229	25.2949	13.2451	18.6398	16.2554	18.8221	19.2731	16.877	16.363	18.9934	20.091	17.3086	0.86151	0.0447177
Ddx46	15.2043	12.7385	11.8956	14.8836	13.4577	13.8666	15.2353	16.2993	10.8856	11.4877	11.9854	11.9586	15.7956	13.8525	13.3423	14.977	14.1976	13.0356	0.918152	0.172647
Ddx47	29.0901	30.694	28.2593	24.5953	25.2622	23.6691	28.6697	31.0748	26.5511	26.773	23.7667	26.6893	25.5589	23.0814	24.0805	28.1357	27.6643	25.5796	0.924642	0.101731
Ddx49	13.551	9.47917	13.9169	10.4289	14.9236	12.3451	14.0944	13.7246	9.10984	9.19859	9.93615	11.4615	8.90152	12.9753	12.9351	12.6452	12.808	10.8954	0.850673	0.0591785
Ddx5	307.201	338.386	238.454	254.711	260.546	212.205	251.193	282.185	213.163	222.676	188.289	215.273	225.417	255.119	221.099	235.903	268.11	222.117	0.828456	0.0148547
Ddx50	40.7951	37.8492	26.5281	28.2006	25.8022	33.6351	33.0882	40.4488	26.6849	26.8679	27.5959	32.4917	31.4493	29.7883	26.5046	34.8846	33.2934	29.5334	0.887065	0.148385
Ddx52	13.764	12.565	11.5958	11.8257	11.7934	9.35329	10.7721	11.9486	9.18281	8.53401	10.5566	11.6144	12.4094	7.82171	8.60762	11.166	11.7022	9.98657	0.85339	0.0382276
Ddx54	16.3708	16.1522	17.4275	14.0908	22.6169	16.5929	14.732	20.2717	18.0616	15.2431	14.4184	17.1301	17.1745	16.6486	12.6889	14.4325	17.2818	15.7247	0.909897	0.217011
Ddx56	28.1366	26.5667	29.9421	26.162	22.661	28.938	28.5131	31.7579	19.1562	19.0934	27.947	33.3616	23.9266	25.4571	24.3172	26.0299	27.8347	24.9111	0.894967	0.152215
Ddx58	17.5068	19.5369	13.8975	14.4589	13.3806	14.0401	9.86605	18.1384	9.35309	10.4434	17.9945	18.6882	15.8767	10.7457	12.8215	12.8403	15.1032	13.5954	0.900171	0.381499
Ddx59	5.62936	5.49657	6.82788	6.38005	4.66226	5.89176	4.74286	5.0758	5.89889	4.36722	5.64164	5.77375	5.77889	5.05305	5.30282	5.37239	5.58832	5.39858	0.966048	0.569199
Ddx6	23.9374	28.0807	18.1819	24.1989	27.3122	24.2307	23.6248	32.7142	17.6359	20.6652	19.611	20.9538	28.2355	22.3961	22.3287	28.3412	25.2851	22.5209	0.890678	0.19358
Deaf1	14.5958	14.2139	14.178	11.9484	10.9668	11.5793	11.5775	17.5394	11.0194	11.551	11.4711	14.8741	13.5652	7.41053	7.88795	11.659	13.3249	11.1798	0.839015	0.0934003
Deb1	48.1386	36.9041	41.9054	43.9336	22.4847	43.2437	62.4178	46.8172	57.128	48.0922	42.0796	39.2405	26.7046	51.0056	50.5283	43.5749	43.2306	44.7942	1.03617	0.765578
Decr1	71.4066	70.3368	102.147	113.755	45.322	84.5574	130.831	111.478	93.689	105.351	82.061	84.2452	114.523	119.409	114.049	121.737	91.2294	104.383	1.14418	0.274653
Decr2	124.891	152.178	230.63	215.6	78.8396	184.105	241.013	221.696	218.66	273.837	185.178	158.1	204.867	230.466	213.552	229.708	181.119	214.296	1.18318	0.188567
Dedd	26.4022	21.2727	22.8628	22.9719	19.4647	19.9625	21.6225	22.8148	21.5401	20.623	20.305	21.967	23.4501	18.5126	21.6942	21.6539	22.1718	21.2183	0.956994	0.319716
Dedd2	16.0158	25.0913	35.474	27.9457	14.108	28.4377	26.6898	30.3392	26.1254	43.3557	18.7783	20.514	21.8179	21.1168	13.0487	30.2826	25.5127	24.3799	0.9556	0.787411
Def8	27.9135	22.8252	20.474	21.4807	15.629	25.4969	31.0299	32.4515	25.3713	28.2498	24.4444	23.095	27.9313	28.3537	30.1977	27.0777	24.6626	26.8401	1.08829	0.341056
Defb1	9.99084	19.0355	5.65766	4.3037	3.24043	9.37371	7.86375	21.0388	3.69745	16.9836	5.99271	6.30907	8.75959	6.24092	2.81239	12.2856	10.0631	7.88517	0.783577	0.461426
Degs1	113.875	85.5921	71.2092	79.4486	98.8663	81.6269	71.5792	101.012	68.2204	71.3946	72.6147	74.8581	77.3155	66.8227	69.6753	89.2146	87.9011	73.7645	0.839175	0.039104
Dek	24.3939	23.4231	18.3947	21.1221	23.4436	22.6991	19.1616	30.0555	18.171	22.3003	18.5333	21.2788	23.9266	18.6223	17.3762	22.2703	22.8367	20.3098	0.889352	0.125833
Dennd1a	11.8876	12.6614	12.6886	11.6559	13.8876	12.4983	11.7005	15.7318	9.26795	10.1585	9.40546	11.9872	13.0481	10.3254	8.32354	11.7823	12.839	10.5373	0.82073	0.00825644
Dennd2d	6.46108	4.36832	5.58029	5.46457	4.03401	4.41116	4.97777	4.66595	4.48802	2.58447	5.47019	9.20551	9.77343	4.61445	4.78201	3.42066	4.99539	5.54234	1.10949	0.583896
[truncated: 7,220 more rows]
