# Supplementary material for: A human liver chimeric mouse model for non-alcoholic fatty liver disease
Source: JHEP Rep. 2021 Mar 21;3(3):100281. doi: 10.1016/j.jhepr.2021.100281 (PMC8138774; doi:10.1016/j.jhepr.2021.100281)
Supplement: Multimedia component 6 [file mmc6.xlsx]

## Sheet: Index
A human liver chimeric mouse model for non-alcoholic fatty liver disease
SUPPLEMENTARY TABLE 6
Section	Title
Section 1	Genes significantly differentially expressed (p < 0.05) in response to WD in both CHHs and CMHs and whose expression level was at least 1.2 fold higher in CHHs than in CMHs
Section 2	NAFLD transcriptomic consensome
Section 3	Publicly archived datasets used to generate the NAFLD transcriptomic consensome
Section 4	High confidence transcriptional target (HCT) intersection analysis of CPEGs and clinical NAFLD FC>1.2 CTs

## Sheet: Section 1
Section 1. Genes significantly differentially expressed (p < 0.05) in response to WD in both CHHs and CMHs and whose expression level was at least 1.2 fold higher in CHHs than in CMHs
Green = Cholesterol biosynthesis pathway enzyme genes (CPBEGs)
						WD v C (P<0.05)
	Category	Class	Family	Symbol	Alias	CHH	CMH	H:M
	Enzymes	Decarboxylases	Mevalonate diphosphate decarboxylases	MVD	MPD	0.5	0.407809	1.22606
		Dehydrogenases	NAD(P) dependent steroid dehydrogenase-like	NSDHL	XAP104, H105e3, SDR31E1	0.62	0.436095	1.42171
			Retinol (RDH)	RDH11	MDT1, SDR7C1, ARSDR1	0.78	0.600651	1.29859
		Glycosyltransferases	Asparagine-linked glycosylation protein 6 homolog (ALG)	ALG14	MGC19780	1.53	0.809593	1.88984
		Isomerases	Isopentenyl-diphosphate delta-isomerases (IDI)	IDI1		0.59	0.377413	1.56327
		Monooxygenases	Methylsterol monooxygenases	MSMO1	DESP4, ERG25	0.58	0.440565	1.31649
			Squalene epoxidases	SQLE		0.48	0.199681	2.40383
		Reductases	Dehydrocholesterol (DHCR)	DHCR7		0.75	0.624321	1.20131
		Sulfatases	Arylsulfatases (ARS)	ARSB		2.01	1.12999	1.77878
	Transcription factors	CXXC zinc finger	Methyl-CpG binding domain protein	MBD1	PCM1, CXXC3	0.83	0.670636	1.23763
	Co-nodes	Bromodomain	Bromodomain and PHD finger containing	BRPF3	KIAA1286	1.37	0.78408	1.74727
		Endosomal, lysosomal, ER & Golgi proteins	HPS biogenesis of lysosomal organelles complex subunit	HPS3	SUTAL, BLOC2S1	1.49	0.635186	2.34577

## Sheet: Section 2
Section 2. Clinical NAFLD transcriptomic consensome
Transcript classification
Category	Class	Family	Target symbol	Median FC	Mean FC	RANK	%ILE	P-VALUE	Q-VALUE	DISCRATE	NEXPTESTED	H:M>1.2	Govaere NAFLD signature
Enzymes	Acyltransferases	Diacylglycerol O- (DGAT)	DGAT2	1.62967	1.63946	1	100	4.88281e-15	9.18898e-10	1	11
Co-nodes	Growth factors & growth factor binding proteins	Insulin like growth factor binding protein	IGFBP2	0.343303	0.311321	2	99	1.02539e-12	1.20605e-08	0.909091	11
Co-nodes	Other co-nodes	Paternally expressed	PEG10	2.3454	3.56265	3	99	1.02539e-12	1.20605e-08	0.909091	11
Co-nodes	Membrane proteins	Transmembrane protein	TMEM154	2.50614	3.72939	4	99	1.02539e-12	1.20605e-08	0.909091	11
Enzymes	Kinases	Inositol hexakis kinases (IP6K)	IP6K3	1.87372	2.42531	5	99	1.02539e-12	1.20605e-08	0.909091	11
Enzymes	Lyases	Enolases (ENO)	ENO3	1.86467	2.16185	6	99	1.02539e-12	1.20605e-08	0.909091	11
Enzymes	Dehydrogenases	15-hydroxyprostaglandin dehydrogenases	HPGD	1.47207	1.51354	7	99	1.02539e-12	1.20605e-08	0.909091	11
Co-nodes	Membrane proteins	Transmembrane superfamily member	TM6SF2	1.39654	1.44894	8	99	1.02539e-12	1.20605e-08	0.909091	11
Enzymes	Acyltransferases	Diacylglycerol O- (DGAT)	DGAT1	1.26251	1.30086	9	99	1.02539e-12	1.20605e-08	0.909091	11
Co-nodes	Ribosomes & ribosome biogenesis	Mitochondrial ribosomal protein	MRPL1	1.00411	1.11381	10	99	1.02539e-12	1.20605e-08	0.909091	11
Enzymes	Regulatory factors	Elongation factors for RNA polymerase II	ELL2	0.850511	1.05478	11	99	1.02539e-12	1.20605e-08	0.909091	11
Transcription factors	C2H2 Zn finger factors	ZNF32-like	ZNF32	1.14912	1.19028	12	99	1.02539e-12	1.20605e-08	0.909091	11
Co-nodes	Opposite strand	Zinc finger and BTB domain containing	ZBTB8OS	1.25362	1.18617	13	99	1.02539e-12	1.20605e-08	0.909091	11
Co-nodes	UBX domain containing	UBX domain protein	UBXN8	1.10517	1.04086	14	99	1.02539e-12	1.20605e-08	0.909091	11
Co-nodes	RNA binding & RB motif proteins	Snurportin	SNUPN	0.877404	0.980022	15	99	1.02539e-12	1.20605e-08	0.909091	11
Co-nodes	Cell cycle, cell division & DNA repair	Non-SMC condensin complex subunits	NCAPD2	1.12195	1.08891	16	99	1.02539e-12	1.20605e-08	0.909091	11
Co-nodes	Transporters & transport proteins	ATPase transporter	ATP5MPL	0.916023	1.08483	17	99	1.86523e-11	2.06482e-07	0.9	10
Enzymes	Monooxygenases	Cytochrome P450 (CYP)	CYP7A1	3.59952	3.86577	18	99	9.79736e-11	2.07165e-07	0.818182	11
Co-nodes	Membrane proteins	Transmembrane protein	TMEM45B	1.92779	2.35991	19	99	9.79736e-11	2.07165e-07	0.818182	11
Co-nodes	Extracellular matrix	Fibronectin type III domain containing	FNDC5	1.92918	2.02682	20	99	9.79736e-11	2.07165e-07	0.818182	11
Enzymes	Peptidases	Thyrotropin releasing hormone degrading enzyme	TRHDE	2.09597	1.99018	21	99	9.79736e-11	2.07165e-07	0.818182	11
Co-nodes	Leucine rich proteins	Leucine rich repeat containing	LRRC19	1.94725	2.0297	22	99	9.79736e-11	2.07165e-07	0.818182	11
Enzymes	Monooxygenases	Squalene epoxidase	SQLE	1.73199	1.92774	23	99	9.79736e-11	2.07165e-07	0.818182	11	2.40383
Receptors	Catalytic receptors	Leptin receptor	LEPR	0.715037	0.626029	24	99	9.79736e-11	2.07165e-07	0.818182	11
Co-nodes	Proline rich proteins	Proline rich acidic protein	PRAP1	1.46205	2.03281	25	99	9.79736e-11	2.07165e-07	0.818182	11
Enzymes	Kinases	Protein kinase C (PKC)	PRKCE	1.36999	1.7715	26	99	9.79736e-11	2.07165e-07	0.818182	11
Enzymes	Glycosyltransferases	UDP-glucuronosyltransferases (UGT)	UGT2A3	1.59439	1.71333	27	99	9.79736e-11	2.07165e-07	0.818182	11
Co-nodes	Family with sequence similarity	Family with sequence similarity member	FAM9B	0.744244	0.67689	28	99	9.79736e-11	2.07165e-07	0.818182	11
Co-nodes	Transporters & transport proteins	ATP binding cassette	ABCB11	0.643548	0.580296	29	99	9.79736e-11	2.07165e-07	0.818182	11
Co-nodes	Lipid metabolism	Perilipin	PLIN1	1.64691	1.79831	30	99	9.79736e-11	2.07165e-07	0.818182	11
Receptors	Ligands	Olfactomedin	OLFM2	1.74862	1.878	31	99	9.79736e-11	2.07165e-07	0.818182	11
Co-nodes	Other co-nodes	MAM domain containing	MAMDC4	1.73118	1.69685	32	99	9.79736e-11	2.07165e-07	0.818182	11
Receptors	Ligands	Nicotinamide phosphoribosyltransferase	NAMPT	0.696175	1.05369	33	99	9.79736e-11	2.07165e-07	0.818182	11
Co-nodes	Lipid metabolism	Apolipoprotein	APOL3	1.43901	1.7962	34	99	9.79736e-11	2.07165e-07	0.818182	11
Enzymes	Reductases	Steroid 5-alpha-reductases (SRD5A)	SRD5A2	1.79523	1.72143	35	99	9.79736e-11	2.07165e-07	0.818182	11
Co-nodes	Transporters & transport proteins	Solute carrier superfamily member	SLC16A1	0.685879	0.655557	36	99	9.79736e-11	2.07165e-07	0.818182	11
Co-nodes	Leucine rich proteins	Leucine rich repeat containing	LRRC31	1.60071	1.70075	37	99	9.79736e-11	2.07165e-07	0.818182	11
Receptors	Catalytic receptors	M-CSF/CSF1 receptor	CSF1R	1.15432	1.12076	38	99	9.79736e-11	2.07165e-07	0.818182	11
Co-nodes	Histones & histone associated	MacroH2A.2 histone	H2AFY2	1.50377	1.73877	39	99	9.79736e-11	2.07165e-07	0.818182	11
Receptors	Catalytic receptors	G-CSF/CSF3 receptor	CSF3R	1.03609	1.30387	40	99	9.79736e-11	2.07165e-07	0.818182	11
Co-nodes	Cytoskeleton components & regulators	Sarcoglycan	SGCB	1.3726	1.54607	41	99	9.79736e-11	2.07165e-07	0.818182	11
Enzymes	Dehydratases	Carbonic anhydrases (CA)	CA14	0.706132	0.781774	42	99	9.79736e-11	2.07165e-07	0.818182	11
Enzymes	Other enzymes	Amidohydrolases domain-containing (AMDHD)	AMDHD1	0.731744	0.674537	43	99	9.79736e-11	2.07165e-07	0.818182	11
Enzymes	Esterases	Acyloxyacyl hydrolases	AOAH	1.3727	1.18062	44	99	9.79736e-11	2.07165e-07	0.818182	11
Co-nodes	Endosomal, lysosomal, ER & Golgi proteins	Lysosomal protein transmembrane	LAPTM5	1.41628	1.31361	45	99	9.79736e-11	2.07165e-07	0.818182	11
Co-nodes	Cell surface proteins	Cluster of differentiation	CD200R1	1.20575	1.14263	46	99	9.79736e-11	2.07165e-07	0.818182	11
Co-nodes	Globins	Myoglobin	MB	1.37424	1.52898	47	99	9.79736e-11	2.07165e-07	0.818182	11
Co-nodes	CNS proteins	Synaptotagmin	SYT7	1.22364	1.37052	48	99	9.79736e-11	2.07165e-07	0.818182	11
Co-nodes	Polarity regulators	RHO interacting cell polarization regulator	RIPOR2	1.29718	1.32502	49	99	9.79736e-11	2.07165e-07	0.818182	11
Enzymes	Dehydrogenases	Glycerol-3-phosphate (GPD)	GPD1	1.3418	1.33662	50	99	9.79736e-11	2.07165e-07	0.818182	11
Enzymes	Methyltransferases	Acidic residue methyltransferases	ARMT1	1.39291	1.21362	51	99	9.79736e-11	2.07165e-07	0.818182	11
Co-nodes	Cell surface proteins	Cluster of differentiation	CD151	1.32646	1.36452	52	99	9.79736e-11	2.07165e-07	0.818182	11
Enzymes	Peptidases	Bleomycin hydrolases	BLMH	0.732789	0.744695	53	99	9.79736e-11	2.07165e-07	0.818182	11
Enzymes	Phosphoric monoester hydrolases	5'-nucleotidase ecto	NT5E	0.786601	0.808452	54	99	9.79736e-11	2.07165e-07	0.818182	11
Transcription factors	BHLH factors	AP-4 family	TFAP4	0.832127	0.783816	55	99	9.79736e-11	2.07165e-07	0.818182	11
Co-nodes	Pleckstrin domain	Ras association (RalGDS/AF-6) and pleckstrin homology domains	RAPH1	1.07686	1.06111	56	99	9.79736e-11	2.07165e-07	0.818182	11
Co-nodes	Ribosomes & ribosome biogenesis	Mitochondrial ribosomal protein	MRPL13	1.03843	1.18683	57	99	9.79736e-11	2.07165e-07	0.818182	11
Receptors	G protein coupled receptors	Angiotensin receptors	AGTR1	0.767939	0.861257	58	99	9.79736e-11	2.07165e-07	0.818182	11
Co-nodes	Cell cycle, cell division & DNA repair	Cell division cycle	CDC37L1	0.933318	1.03872	59	99	9.79736e-11	2.07165e-07	0.818182	11
Co-nodes	Interacting proteins	TP53RK binding protein	TPRKB	1.27371	1.22197	60	99	9.79736e-11	2.07165e-07	0.818182	11
Co-nodes	Transporters & transport proteins	ATP binding cassette	ABCA6	0.81543	0.829649	61	99	9.79736e-11	2.07165e-07	0.818182	11
Receptors	Ligands	Growth arrest specific	GAS6	1.30462	1.29117	62	99	9.79736e-11	2.07165e-07	0.818182	11
Co-nodes	Transporters & transport proteins	Solute carrier superfamily member	SLC39A7	1.26101	1.26873	63	99	9.79736e-11	2.07165e-07	0.818182	11
Co-nodes	Translation factors	Eukaryotic translation initiation factor	EIF5	0.804261	0.899415	64	99	9.79736e-11	2.07165e-07	0.818182	11
Co-nodes	Ring finger proteins	Cell growth regulator with ring finger domain	CGRRF1	1.05912	1.08483	65	99	9.79736e-11	2.07165e-07	0.818182	11
Co-nodes	Other co-nodes	Small subunit processome component	UTP15	0.84028	0.934927	66	99	9.79736e-11	2.07165e-07	0.818182	11
Enzymes	Kinases	Phosphatidylinositol-4-phosphate 5 kinases (PIP5K)	PIP5K1C	1.03242	0.965998	67	99	9.79736e-11	2.07165e-07	0.818182	11
Receptors	Other receptors	Plasminogen receptor with a C-terminal lysine	PLGRKT	1.14806	1.14504	68	99	9.79736e-11	2.07165e-07	0.818182	11
Co-nodes	Ribosomes & ribosome biogenesis	G protein nucleolar	GNL2	0.943502	1.03552	69	99	9.79736e-11	2.07165e-07	0.818182	11
Enzymes	Transferases	Phosphatidylglycerophosphate synthases	PGS1	1.19321	1.10214	70	99	9.79736e-11	2.07165e-07	0.818182	11
Co-nodes	Ribosomes & ribosome biogenesis	Mitochondrial ribosomal protein	MRPL48	1.06278	1.11302	71	99	9.79736e-11	2.07165e-07	0.818182	11
Co-nodes	Membrane proteins	Transmembrane protein	TMEM126A	1.11265	1.06385	72	99	9.79736e-11	2.07165e-07	0.818182	11
Transcription factors	C2H2 Zn finger factors	Unclassified	ZNF480	0.878048	0.976294	73	99	9.79736e-11	2.07165e-07	0.818182	11
Co-nodes	Other co-nodes	Sad1 and UNC84 domain containing	SUN2	0.8087	0.874762	74	99	9.79736e-11	2.07165e-07	0.818182	11
Enzymes	Methyltransferases	Diphthamide biosynthesis (DPH)	DPH5	0.973919	1.03438	75	99	9.79736e-11	2.07165e-07	0.818182	11
Co-nodes	Ribosomes & ribosome biogenesis	Mitochondrial ribosomal protein	MRPS33	1.17117	1.08618	76	99	9.79736e-11	2.07165e-07	0.818182	11
Transcription factors	BZIP factors	ATF-6 factor	ATF6	1.07191	1.0846	77	99	9.79736e-11	2.07165e-07	0.818182	11
Enzymes	Kinases	6-phosphofructo kinases (PFK)	PFKL	1.17107	1.13566	78	99	9.79736e-11	2.07165e-07	0.818182	11
Co-nodes	General transcription factors	TATA-box binding protein like	TBPL1	0.939486	1.06285	79	99	9.79736e-11	2.07165e-07	0.818182	11
Enzymes	Regulatory factors	Rho GTPase activating proteins	ARHGAP17	0.929243	1.00241	80	99	9.79736e-11	2.07165e-07	0.818182	11
Co-nodes	Endosomal, lysosomal, ER & Golgi proteins	Neuronal ceroid-lipofuscinosis (CLN)	CLN5	1.01961	0.996933	81	99	9.79736e-11	2.07165e-07	0.818182	11
Co-nodes	Splicing factors	CWC15 spliceosome associated protein homolog	CWC15	1.09468	1.00842	82	99	9.79736e-11	2.07165e-07	0.818182	11
Enzymes	GTPases	GPN-loop GTPases	GPN1	1.04128	1.0327	83	99	9.79736e-11	2.07165e-07	0.818182	11
Co-nodes	Membrane proteins	TM2 domain containing	TM2D2	0.949358	1.01351	84	99	9.79736e-11	2.07165e-07	0.818182	11
Co-nodes	Ubiquitin & ubiquitin like	Ubiquitin-fold modifier conjugating enzyme	UFC1	1.0227	1.04762	85	99	9.79736e-11	2.07165e-07	0.818182	11
Enzymes	Regulatory factors	Matrix AAA peptidase interacting proteins	MAIP1	1.07017	1.05656	86	99	9.79736e-11	2.07165e-07	0.818182	11
Co-nodes	Armadillo repeat containing	Armadillo repeat containing X-linked	ARMCX5	0.951033	1.00522	87	99	9.79736e-11	2.07165e-07	0.818182	11
Co-nodes	Cell cycle, cell division & DNA repair	Cell cycle progression	CCPG1	1.08687	1.08146	88	99	9.79736e-11	2.07165e-07	0.818182	11
Co-nodes	RNA binding & RB motif proteins	Poly(A) binding protein cytoplasmic	PABPC4	0.880917	0.887943	89	99	9.79736e-11	2.07165e-07	0.818182	11
Co-nodes	Other co-nodes	COMM domain containing	COMMD3	1.30203	1.28413	90	99	7.8125e-10	1.61565e-06	1	7
Enzymes	Nucleotidyltransferases	Fucose-1-phosphate guanylyltransferases	FPGT	1.30797	1.18997	91	99	7.8125e-10	1.61565e-06	1	7
Co-nodes	Other co-nodes	Peroxiredoxin like 2	PRXL2C	0.782848	0.959995	92	99	1.60508e-09	3.14646e-06	0.8	10
Co-nodes	Membrane proteins	Gasdermin	GSDME	1.34117	1.38725	93	99	1.60508e-09	3.14646e-06	0.8	10
Co-nodes	Leucine rich proteins	Leucine rich melanocyte differentiation associated	LRMDA	1.27521	1.28497	94	99	1.60508e-09	3.14646e-06	0.8	10
Co-nodes	Other co-nodes	Ubiquinol-cytochrome c reductase hinge protein	UQCRH	0.946238	1.04908	95	99	1.60508e-09	3.14646e-06	0.8	10
Co-nodes	Other co-nodes	RNA transcription, translation and transport factor	RTRAF	0.931052	1.03038	96	99	1.60508e-09	3.14646e-06	0.8	10
Enzymes	Dioxygenases	Prolyl-hydroxylases	P4HA1	0.425878	0.486821	97	98	5.62402e-09	3.68776e-06	0.727273	11
Enzymes	Monooxygenases	Fetal hepatic flavin-containing monooxygenases (FMO)	FMO1	2.19615	3.45649	98	98	5.62402e-09	3.68776e-06	0.727273	11
Co-nodes	Lipid metabolism	Fatty acid binding protein	FABP4	1.45456	3.49432	99	98	5.62402e-09	3.68776e-06	0.727273	11
Receptors	Ligands	Matrix metalloproteinases (MMP)	MMP9	1.7172	2.84805	100	98	5.62402e-09	3.68776e-06	0.727273	11
Receptors	G protein coupled receptors	C-X-C motif chemokine receptor	CXCR2	1.10905	1.37449	101	98	5.62402e-09	3.68776e-06	0.727273	11
Receptors	Ligands	Inhibins	INHBE	1.63912	1.97152	102	98	5.62402e-09	3.68776e-06	0.727273	11
Co-nodes	Other co-nodes	Isthmin	ISM1	1.64068	1.84002	103	98	5.62402e-09	3.68776e-06	0.727273	11
Receptors	Catalytic receptors	Ephrin receptors	EPHA2	0.657497	0.810822	104	98	5.62402e-09	3.68776e-06	0.727273	11
Enzymes	Desaturases	Fatty acid desaturases	FADS2	1.80524	1.76714	105	98	5.62402e-09	3.68776e-06	0.727273	11
Enzymes	Peptidases	Meprin (MEP)	MEP1B	1.88273	1.73955	106	98	5.62402e-09	3.68776e-06	0.727273	11
Receptors	Ligands	Insulin like growth factor	IGF1	0.616875	0.646337	107	98	5.62402e-09	3.68776e-06	0.727273	11
Co-nodes	Membrane proteins	Tetraspanin	TSPAN13	0.707167	0.626348	108	98	5.62402e-09	3.68776e-06	0.727273	11
Enzymes	Oxidoreductases	Heme oxygenases (HMOX)	HMOX1	1.1181	1.25995	109	98	5.62402e-09	3.68776e-06	0.727273	11
Co-nodes	Lipid metabolism	Thyroid hormone responsive	THRSP	1.54148	1.74317	110	98	5.62402e-09	3.68776e-06	0.727273	11
Enzymes	Lyases	Histidine ammonia-lyases	HAL	0.698225	0.717209	111	98	5.62402e-09	3.68776e-06	0.727273	11
Receptors	Catalytic receptors	GM-CSF/CSF2 receptor	CSF2RB	1.09794	1.31821	112	98	5.62402e-09	3.68776e-06	0.727273	11
Enzymes	Kinases	Serum/glucocorticoid-regulated kinases (SGK)	SGK1	1.05512	1.2447	113	98	5.62402e-09	3.68776e-06	0.727273	11
Co-nodes	Other co-nodes	Cardiomyopathy associated	CMYA5	0.669035	0.695362	114	98	5.62402e-09	3.68776e-06	0.727273	11
Ion channels	Ligand gated ion channels	Glutamate ionotropic receptor AMPA type subunit	GRIA3	1.2113	1.45704	115	98	5.62402e-09	3.68776e-06	0.727273	11
Co-nodes	Cytoskeleton components & regulators	Sarcoglycan	SGCE	1.45525	1.64971	116	98	5.62402e-09	3.68776e-06	0.727273	11
Co-nodes	Lipid metabolism	Apolipoprotein	APOF	0.634153	0.657776	117	98	5.62402e-09	3.68776e-06	0.727273	11
Receptors	G protein coupled receptors	Metabotropic glutamate receptors	GRM8	1.3663	1.45945	118	98	5.62402e-09	3.68776e-06	0.727273	11
Enzymes	Phosphatases	Myotubularin (MTM)	MTMR4	1.06803	1.00123	119	98	5.62402e-09	3.68776e-06	0.727273	11
Co-nodes	Cell surface proteins	Ecotropic viral integration site	EVI2B	1.21891	1.27503	120	98	5.62402e-09	3.68776e-06	0.727273	11
Receptors	Ligands	C-C motif chemokine ligand	CCL22	1.16122	1.56796	121	98	5.62402e-09	3.68776e-06	0.727273	11
Enzymes	Regulatory factors	Rap guanine nucleotide exchange factors like	RAPGEFL1	1.46042	1.5548	122	98	5.62402e-09	3.68776e-06	0.727273	11
Enzymes	GTPases	RAB, member RAS oncogene	RAB26	1.38658	1.58038	123	98	5.62402e-09	3.68776e-06	0.727273	11
Enzymes	Lyases	Serine dehydratases	SDS	0.689931	0.722749	124	98	5.62402e-09	3.68776e-06	0.727273	11
Enzymes	Decarboxylases	Ornithine decarboxylases	ODC1	0.866148	1.03913	125	98	5.62402e-09	3.68776e-06	0.727273	11
Co-nodes	Other co-nodes	Docking protein	DOK3	1.13016	1.13258	126	98	5.62402e-09	3.68776e-06	0.727273	11
Receptors	Other receptors	Inhibitory leukocyte immunoglobulin like receptors	LILRB2	1.09826	1.09198	127	98	5.62402e-09	3.68776e-06	0.727273	11
Receptors	G protein coupled receptors	Calcitonin receptors	RAMP1	0.646337	0.701674	128	98	5.62402e-09	3.68776e-06	0.727273	11
Co-nodes	Transcriptional coregulators	Interferon regulatory factor binding protein like	IRF2BPL	0.796984	0.978795	129	98	5.62402e-09	3.68776e-06	0.727273	11
Receptors	Other receptors	Immunoglobulin like domain containing receptor	ILDR2	1.21432	1.38998	130	98	5.62402e-09	3.68776e-06	0.727273	11
Receptors	Catalytic receptors	Interleukin receptor accessory protein	IL1RAP	0.740772	0.822054	131	98	5.62402e-09	3.68776e-06	0.727273	11
Receptors	Catalytic receptors	Interleukin 2 (IL2) receptor family	IL2RB	1.31098	1.24869	132	98	5.62402e-09	3.68776e-06	0.727273	11
Co-nodes	Mitochondrial components	Mitochondrial transcription rescue factor	C6orf203	0.924663	1.1829	133	98	5.62402e-09	3.68776e-06	0.727273	11
Transcription factors	HMG domain	TCF-7-related	TCF7L1	0.761422	0.755472	134	98	5.62402e-09	3.68776e-06	0.727273	11
Co-nodes	Cell cycle, cell division & DNA repair	Dedicator of cytokinesis	DOCK2	1.20869	1.09281	135	98	5.62402e-09	3.68776e-06	0.727273	11
Co-nodes	Membrane proteins	Transmembrane protein	TMEM63A	1.28116	1.26947	136	98	5.62402e-09	3.68776e-06	0.727273	11
Enzymes	Esterases	Abhydrolases domain containing (ABHD)	ABHD1	1.31785	1.3866	137	98	5.62402e-09	3.68776e-06	0.727273	11
Co-nodes	Endosomal, lysosomal, ER & Golgi proteins	BLOC-1 related complex subunit	BORCS7	1.19754	1.30828	138	98	5.62402e-09	3.68776e-06	0.727273	11
Enzymes	Phosphatases	Inositol poly- (INPP)	INPP5D	1.07687	1.07886	139	98	5.62402e-09	3.68776e-06	0.727273	11
Co-nodes	Calcium associated	Lymphocyte cytosolic protein	LCP1	1.42647	1.21606	140	98	5.62402e-09	3.68776e-06	0.727273	11
Co-nodes	Interacting proteins	NCK associated protein like	NCKAP1L	1.16367	1.11657	141	98	5.62402e-09	3.68776e-06	0.727273	11
Enzymes	Phosphatases	Phospholipid phosphatase related	PLPPR1	0.908618	0.953659	142	98	5.62402e-09	3.68776e-06	0.727273	11
Co-nodes	Cytoskeleton components & regulators	Transgelin	TAGLN2	1.30282	1.3457	143	98	5.62402e-09	3.68776e-06	0.727273	11
Receptors	Ligands	Galectin binding protein	LGALS3BP	1.36575	1.40409	144	98	5.62402e-09	3.68776e-06	0.727273	11
Co-nodes	Transporters & transport proteins	Solute carrier superfamily member	SLC6A6	1.05865	1.10562	145	98	5.62402e-09	3.68776e-06	0.727273	11
Co-nodes	Membrane proteins	Transmembrane protein	TMEM19	1.28971	1.42519	146	98	5.62402e-09	3.68776e-06	0.727273	11
Enzymes	Glycosyltransferases	Protein O-glucosyltransferases	KDELC1	1.24622	1.33667	147	98	5.62402e-09	3.68776e-06	0.727273	11
Enzymes	Esterases	Acyl-CoA thioesterases (ACOT)	ACOT12	1.36611	1.39913	148	98	5.62402e-09	3.68776e-06	0.727273	11
Ion channels	Ligand gated ion channels	Cholinergic receptor nicotinic subunit	CHRNB1	1.33964	1.39976	149	98	5.62402e-09	3.68776e-06	0.727273	11
Co-nodes	Cytoskeleton components & regulators	Lamin	LMNB1	0.934357	1.06487	150	98	5.62402e-09	3.68776e-06	0.727273	11
Receptors	Ligands	Selectin	SELPLG	1.07465	1.08402	151	98	5.62402e-09	3.68776e-06	0.727273	11
Transcription factors	C2H2 Zn finger factors	ZNF763-like	ZNF57	1.03503	1.22207	152	98	5.62402e-09	3.68776e-06	0.727273	11
Co-nodes	Membrane proteins	Tetraspanin	TSPAN3	1.28835	1.34052	153	98	5.62402e-09	3.68776e-06	0.727273	11
Co-nodes	Endosomal, lysosomal, ER & Golgi proteins	Vesicle associated membrane protein	VAMP1	1.23113	1.28399	154	98	5.62402e-09	3.68776e-06	0.727273	11
Co-nodes	Transporters & transport proteins	ATP binding cassette	ABCC1	1.00314	0.98885	155	98	5.62402e-09	3.68776e-06	0.727273	11
Receptors	Ligands	C-X-C motif chemokine ligand	CXCL16	1.11043	1.07794	156	98	5.62402e-09	3.68776e-06	0.727273	11
Enzymes	Kinases	Ca2+/calmodulin-dependent protein kinases (CAMK)	CAMK1D	1.18575	1.25025	157	98	5.62402e-09	3.68776e-06	0.727273	11
Co-nodes	Calcium associated	EF-hand calcium binding domain	EFCAB11	1.16114	1.34703	158	98	5.62402e-09	3.68776e-06	0.727273	11
Transcription factors	C2H2 Zn finger factors	Unclassified	ZSCAN26	1.24753	1.32413	159	98	5.62402e-09	3.68776e-06	0.727273	11
Enzymes	Scramblases	Phospholipid scramblases	PLSCR4	0.804557	0.783444	160	98	5.62402e-09	3.68776e-06	0.727273	11
Co-nodes	Lectins	Galectin	LGALS1	1.30193	1.36901	161	98	5.62402e-09	3.68776e-06	0.727273	11
Co-nodes	CNS proteins	Myelin protein zero like	MPZL2	1.40923	1.39096	162	98	5.62402e-09	3.68776e-06	0.727273	11
Enzymes	Kinases	Ribosomal S6 kinase kinases (RPS6K)	RPS6KA1	1.34486	1.40659	163	98	5.62402e-09	3.68776e-06	0.727273	11
Co-nodes	Transporters & transport proteins	Solute carrier superfamily member	SLC19A1	1.23245	1.27231	164	98	5.62402e-09	3.68776e-06	0.727273	11
Co-nodes	Cytoskeleton components & regulators	Myosin	MYO1F	1.0839	1.14127	165	98	5.62402e-09	3.68776e-06	0.727273	11
Co-nodes	Transporters & transport proteins	Solute carrier superfamily member	SLC22A7	1.23683	1.28824	166	98	5.62402e-09	3.68776e-06	0.727273	11
Co-nodes	Vitamin & trace element proteins and metabolism	Selenoprotein	SELENOO	1.19598	1.16934	167	98	5.62402e-09	3.68776e-06	0.727273	11
Co-nodes	Transporters & transport proteins	Solute carrier superfamily member	SLC15A3	1.25598	1.24799	168	98	5.62402e-09	3.68776e-06	0.727273	11
Enzymes	Cyclases	Adenylate cyclases (ADCY)	ADCY7	1.13086	1.08559	169	98	5.62402e-09	3.68776e-06	0.727273	11
Co-nodes	Membrane proteins	Transmembrane protein	TMEM251	1.27442	1.28107	170	98	5.62402e-09	3.68776e-06	0.727273	11
Receptors	Other receptors	Lamin B receptor	LBR	0.805096	0.793554	171	98	5.62402e-09	3.68776e-06	0.727273	11
Enzymes	Peptidases	Membrane dipeptidases (DPEP)	DPEP2	1.16895	1.1926	172	98	5.62402e-09	3.68776e-06	0.727273	11
Co-nodes	Leucine rich proteins	Leucine rich repeat containing	LRRC20	1.04377	1.28672	173	98	5.62402e-09	3.68776e-06	0.727273	11
Receptors	G protein coupled receptors	G protein-coupled receptor	GPR182	1.18822	1.06294	174	98	5.62402e-09	3.68776e-06	0.727273	11
Co-nodes	Coiled coil domain	Short coiled-coil protein	SCOC	1.16016	1.14766	175	98	5.62402e-09	3.68776e-06	0.727273	11
Receptors	Ligands	Defensin superfamily	DEFB1	1.26399	1.36319	176	98	5.62402e-09	3.68776e-06	0.727273	11
Co-nodes	Zinc finger proteins	Zinc finger HIT-type containing	ZNHIT3	1.21988	1.31652	177	98	5.62402e-09	3.68776e-06	0.727273	11
Enzymes	Transferases	Hypoxanthine phosphoribosyltransferases	HPRT1	0.79304	0.790794	178	98	5.62402e-09	3.68776e-06	0.727273	11
Enzymes	Monooxygenases	Cytochrome P450 (CYP)	CYP7B1	0.801405	0.782936	179	98	5.62402e-09	3.68776e-06	0.727273	11
Co-nodes	Cell cycle, cell division & DNA repair	Growth arrest and DNA damage inducible	GADD45A	1.33273	1.31738	180	98	5.62402e-09	3.68776e-06	0.727273	11
Co-nodes	CNS Proteins	Optineurin	OPTN	1.33505	1.3165	181	98	5.62402e-09	3.68776e-06	0.727273	11
Enzymes	Aminoacyltransferases	Cation transport regulator-like (CHAC)	CHAC2	0.912047	1.15793	182	98	5.62402e-09	3.68776e-06	0.727273	11
Enzymes	Peptidases	Proteasome 20S subunit	PSMB9	1.22969	1.26762	183	98	5.62402e-09	3.68776e-06	0.727273	11
Enzymes	Deacetylases	Histone deacetylases (HDAC)	HDAC9	1.02547	1.08566	184	98	5.62402e-09	3.68776e-06	0.727273	11
Co-nodes	Adaptor proteins	GRB2 associated binding protein	GAB2	0.921161	1.00365	185	98	5.62402e-09	3.68776e-06	0.727273	11
Co-nodes	Membrane proteins	Transmembrane protein	TMEM268	1.3277	1.33353	186	98	5.62402e-09	3.68776e-06	0.727273	11
Enzymes	Methyltransferases	3-demethylubiquinol 3-O-methyltransferases (COQ)	COQ3	0.960845	1.15281	187	98	5.62402e-09	3.68776e-06	0.727273	11
Co-nodes	Autophagy factors	Autophagy related	ATG2A	0.835229	0.84807	188	98	5.62402e-09	3.68776e-06	0.727273	11
Enzymes	Methyltransferases	Leucine carboxyl methyltransferases (LCMT)	LCMT2	0.871326	0.946275	189	98	5.62402e-09	3.68776e-06	0.727273	11
Ion channels	Other ion channels	Anoctamin	ANO10	1.34394	1.3169	190	98	5.62402e-09	3.68776e-06	0.727273	11
Co-nodes	CNS proteins	Synaptophysin like	SYPL2	1.26513	1.30721	191	98	5.62402e-09	3.68776e-06	0.727273	11
Co-nodes	Other co-nodes	MORN repeat containing	MORN2	1.068	1.10257	192	98	5.62402e-09	3.68776e-06	0.727273	11
Co-nodes	Cytochromes	Cytochrome b561	CYB561	1.14816	1.22157	193	98	5.62402e-09	3.68776e-06	0.727273	11
Co-nodes	Cell cycle, cell division & DNA repair	SDE2 telomere maintenance homolog	SDE2	0.905879	0.973172	194	98	5.62402e-09	3.68776e-06	0.727273	11
Co-nodes	Mitochondrial components	Coiled-coil-helix-coiled-coil-helix domain containing	CHCHD1	0.977025	1.07084	195	98	5.62402e-09	3.68776e-06	0.727273	11
Co-nodes	Ribosomes & ribosome biogenesis	Biogenesis of ribosomes BRX	BRIX1	0.785094	0.936988	196	98	5.62402e-09	3.68776e-06	0.727273	11
Co-nodes	LIM domain proteins	ZNF zinc finger protein	ZNF185	1.20209	1.08688	197	98	5.62402e-09	3.68776e-06	0.727273	11
Co-nodes	RNA binding & RB motif proteins	MAK16 homolog	MAK16	0.83701	0.826947	198	98	5.62402e-09	3.68776e-06	0.727273	11
Enzymes	Regulatory factors	Protein phosphatase 1 (PP1)	PPP1R15B	0.775003	0.872663	199	98	5.62402e-09	3.68776e-06	0.727273	11
Enzymes	E3 ubiquitin ligases	Ligand of numb-protein X	LNX2	0.820827	0.885285	200	98	5.62402e-09	3.68776e-06	0.727273	11
Enzymes	Sulfotransferases	Carbohydrate sulfotransferases (CHST)	CHST11	1.19699	1.16985	201	98	5.62402e-09	3.68776e-06	0.727273	11
Co-nodes	Transporters & transport proteins	Solute carrier superfamily member	SLC22A9	1.22717	1.27972	202	98	5.62402e-09	3.68776e-06	0.727273	11
Co-nodes	Other co-nodes	GON7 subunit of KEOPS complex	GON7	0.95956	1.03712	203	98	5.62402e-09	3.68776e-06	0.727273	11
Enzymes	Regulatory factors	Rho guanine nucleotide exchange factors	ARHGEF6	1.162	1.07749	204	98	5.62402e-09	3.68776e-06	0.727273	11
Enzymes	Regulatory factors	Cytochrome c oxidase assembly factors homolog	COA6	0.953688	1.15342	205	98	5.62402e-09	3.68776e-06	0.727273	11
Receptors	Catalytic receptors	IL6 receptor family	IL6ST	0.877916	0.942229	206	98	5.62402e-09	3.68776e-06	0.727273	11
Enzymes	Kinases	Spleen associated tyrosine kinases	SYK	1.09075	1.11562	207	98	5.62402e-09	3.68776e-06	0.727273	11
Co-nodes	Ribosomes & ribosome biogenesis	Ribosomal L24 domain containing	RSL24D1	0.907489	0.994037	208	98	5.62402e-09	3.68776e-06	0.727273	11
Enzymes	Nucleotidyltransferases	DNA-directed RNA polymerases (POLR)	POLR2K	1.17738	1.12653	209	98	5.62402e-09	3.68776e-06	0.727273	11
Co-nodes	Cytoskeleton components & regulators	Moesin	MSN	1.26404	1.2523	210	98	5.62402e-09	3.68776e-06	0.727273	11
Co-nodes	Other co-nodes	YrdC N6-threonylcarbamoyltransferase domain containing	YRDC	0.866933	0.938905	211	98	5.62402e-09	3.68776e-06	0.727273	11
Receptors	Other receptors	Low density lipoprotein receptors	LRP11	1.16566	1.19438	212	98	5.62402e-09	3.68776e-06	0.727273	11
Ion channels	Other ion channels	Pannexin	PANX1	0.864126	0.928096	213	98	5.62402e-09	3.68776e-06	0.727273	11
Co-nodes	Ribosomes & ribosome biogenesis	Nucleolar protein interacting with the FHA domain of MKI67	NIFK	0.99605	1.05182	214	98	5.62402e-09	3.68776e-06	0.727273	11
Co-nodes	Other co-nodes	Butyrophilin subfamily member	BTN3A3	1.22153	1.2363	215	98	5.62402e-09	3.68776e-06	0.727273	11
Enzymes	Regulatory factors	Ras and Rab interactor	RIN3	1.00686	1.00734	216	98	5.62402e-09	3.68776e-06	0.727273	11
Enzymes	Peptidases	Peptidase D	PEPD	1.26976	1.25377	217	98	5.62402e-09	3.68776e-06	0.727273	11
Enzymes	GTPases	GTPase, IMAP	GIMAP4	1.17118	1.06301	218	98	5.62402e-09	3.68776e-06	0.727273	11
Receptors	Ligands	Interleukin	IL16	1.04614	1.03298	219	98	5.62402e-09	3.68776e-06	0.727273	11
Enzymes	Kinases	Sedoheptulokinases	SHPK	1.18901	1.22961	220	98	5.62402e-09	3.68776e-06	0.727273	11
Enzymes	Glycosidases	Chitinase domain containing	CHID1	1.26139	1.25919	221	98	5.62402e-09	3.68776e-06	0.727273	11
Enzymes	Oxidoreductases	Sulfide quinone oxidoreductases	SQOR	1.12592	1.10896	222	98	5.62402e-09	3.68776e-06	0.727273	11
Co-nodes	Mitochondrial components	FAST kinase domains	FASTKD1	0.93777	1.0246	223	98	5.62402e-09	3.68776e-06	0.727273	11
Enzymes	Nucleotidyltransferases	DNA-directed RNA polymerases (POLR)	TWISTNB	1.00294	1.01051	224	98	5.62402e-09	3.68776e-06	0.727273	11
Co-nodes	Cytoskeleton components & regulators	Myosin	MYO7A	1.03951	1.03187	225	98	5.62402e-09	3.68776e-06	0.727273	11
Co-nodes	Transporters & transport proteins	Solute carrier superfamily member	SLC45A3	1.22353	1.2366	226	98	5.62402e-09	3.68776e-06	0.727273	11
Enzymes	Esterases	Acyl-CoA thioesterases (ACOT)	ACOT4	0.868344	1.01539	227	98	5.62402e-09	3.68776e-06	0.727273	11
Enzymes	Kinases	Inositol hexakis kinases (IP6K)	IP6K2	1.23272	1.26442	228	98	5.62402e-09	3.68776e-06	0.727273	11
Co-nodes	PHD domain proteins	PHD finger protein	PHF5A	1.01369	1.11078	229	98	5.62402e-09	3.68776e-06	0.727273	11
Receptors	Ligands	Interleukin	IL15	1.24684	1.24431	230	98	5.62402e-09	3.68776e-06	0.727273	11
Co-nodes	Ribosomes & ribosome biogenesis	Ribosome production factor homolog	RPF2	0.813394	0.87835	231	98	5.62402e-09	3.68776e-06	0.727273	11
Co-nodes	General transcription factors	General transcription factor IIB	GTF2B	0.876661	1.01342	232	98	5.62402e-09	3.68776e-06	0.727273	11
Enzymes	Peptidases	Proteasome 20S subunit	PSMA1	1.04814	1.12381	233	98	5.62402e-09	3.68776e-06	0.727273	11
Co-nodes	LIM domain proteins	PDZ and LIM domain	PDLIM5	0.867698	0.846813	234	98	5.62402e-09	3.68776e-06	0.727273	11
Enzymes	Phosphatases	Inositol poly- (INPP)	INPP1	0.777271	0.831012	235	98	5.62402e-09	3.68776e-06	0.727273	11
Co-nodes	Endosomal, lysosomal, ER & Golgi proteins	Vacuolar protein sorting homolog	VPS45	1.1534	1.145	236	98	5.62402e-09	3.68776e-06	0.727273	11
Co-nodes	Ribosomes & ribosome biogenesis	Mitochondrial ribosomal protein	MRPS9	0.890711	0.968616	237	98	5.62402e-09	3.68776e-06	0.727273	11
Co-nodes	Other co-nodes	ATP synthase c subunit lysine N-methyltransferase	FAM173B	0.981169	1.04166	238	98	5.62402e-09	3.68776e-06	0.727273	11
Co-nodes	Peroxisome biogenesis	Peroxisomal biogenesis factor	PEX2	1.0164	1.08039	239	98	5.62402e-09	3.68776e-06	0.727273	11
Co-nodes	Proteasome	COPI coat complex subunit zeta	COPZ1	0.968105	1.05597	240	98	5.62402e-09	3.68776e-06	0.727273	11
Co-nodes	Endosomal, lysosomal, ER & Golgi proteins	Late endosomal/lysosomal adaptor, MAPK and MTOR activator	LAMTOR3	1.14661	1.09105	241	98	5.62402e-09	3.68776e-06	0.727273	11
Enzymes	Regulatory factors	Ras association domain	RASSF4	1.09836	1.16991	242	98	5.62402e-09	3.68776e-06	0.727273	11
Co-nodes	Zinc finger proteins	Zinc finger BED-type containing	ZBED9	0.849737	0.962327	243	98	5.62402e-09	3.68776e-06	0.727273	11
Transcription factors	BZIP factors	C/EBP	CEBPZ	0.883556	1.00909	244	98	5.62402e-09	3.68776e-06	0.727273	11
Enzymes	Other enzymes	Phospholysine phosphohistidine inorganic pyrophosphate phosphatases	LHPP	1.18843	1.19336	245	98	5.62402e-09	3.68776e-06	0.727273	11
Co-nodes	Ribosomes & ribosome biogenesis	LTV1 ribosome biogenesis factor	LTV1	0.942529	1.01862	246	98	5.62402e-09	3.68776e-06	0.727273	11
Co-nodes	Mitochondrial components	Metaxin	MTX2	1.07642	1.09214	247	98	5.62402e-09	3.68776e-06	0.727273	11
Enzymes	Dehydrogenases	Malate (MDH)	MDH1	1.09361	1.07667	248	98	5.62402e-09	3.68776e-06	0.727273	11
Enzymes	Glycosyltransferases	Phosphatidylinositol glycan subunits (PIG)	PIGZ	1.23165	1.21417	249	98	5.62402e-09	3.68776e-06	0.727273	11
Enzymes	Acyltransferases	Glyceronephosphate O-acyltransferases	GNPAT	0.965167	1.0594	250	98	5.62402e-09	3.68776e-06	0.727273	11
Enzymes	Deacetylases	Histone deacetylases (HDAC)	HDAC1	0.863737	0.860459	251	98	5.62402e-09	3.68776e-06	0.727273	11
Co-nodes	MAGE domain	MAGED	MAGED1	1.20875	1.20911	252	98	5.62402e-09	3.68776e-06	0.727273	11
Enzymes	Oxidoreductases	NADH:ubiquinone oxidoreductase subunits	NDUFB3	1.17365	1.08735	253	98	5.62402e-09	3.68776e-06	0.727273	11
Enzymes	Regulatory factors	Deoxynucleotidyltransferase terminal interacting proteins	DNTTIP2	0.849201	0.936023	254	98	5.62402e-09	3.68776e-06	0.727273	11
Enzymes	Other enzymes	Translocase of inner mitochondrial membrane	TIMM9	0.968182	0.995646	255	98	5.62402e-09	3.68776e-06	0.727273	11
Co-nodes	Endosomal, lysosomal, ER & Golgi proteins	Transmembrane p24 trafficking protein	TMED3	1.09936	1.12648	256	98	5.62402e-09	3.68776e-06	0.727273	11
Co-nodes	Proteasome	Proteasome 26S subunit, non-ATPase	PSMD12	0.999922	1.03377	257	98	5.62402e-09	3.68776e-06	0.727273	11
Enzymes	Methyltransferases	3-demethylubiquinol 3-O-methyltransferases (COQ)	COQ5	0.906456	1.02235	258	98	5.62402e-09	3.68776e-06	0.727273	11
Enzymes	Glycosyltransferases	Asparagine-linked glycosylation protein 6 homolog (ALG)	ALG14	1.06895	1.10014	259	98	5.62402e-09	3.68776e-06	0.727273	11	1.88984
Co-nodes	Other co-nodes	Tetratricopeptide repeat domain	TTC1	1.00064	1.10451	260	98	5.62402e-09	3.68776e-06	0.727273	11
Co-nodes	Zinc finger proteins	Zinc finger MIZ-type containing	ZMIZ1	1.01556	1.05094	261	98	5.62402e-09	3.68776e-06	0.727273	11
Co-nodes	Nuclear proteins	Thymocyte nuclear protein	THYN1	1.04279	1.11275	262	98	5.62402e-09	3.68776e-06	0.727273	11
Enzymes	Regulatory factors	Protein phosphatase 1 regulatory subunits	MPHOSPH10	0.883912	0.969909	263	98	5.62402e-09	3.68776e-06	0.727273	11
Co-nodes	Other co-nodes	BCDIN3 domain containing RNA methyltransferase	BCDIN3D	0.966025	1.01717	264	98	5.62402e-09	3.68776e-06	0.727273	11
Co-nodes	Mitochondrial components	Mitochondrial pyruvate carrier	MPC2	1.05855	1.05291	265	98	5.62402e-09	3.68776e-06	0.727273	11
Co-nodes	Other co-nodes	Ring-box	RBX1	1.08383	1.10799	266	98	5.62402e-09	3.68776e-06	0.727273	11
Co-nodes	RNA binding & RB motif proteins	LSM homolog, U6 small nuclear RNA and mRNA degradation associated	LSM1	1.00807	1.02375	267	98	5.62402e-09	3.68776e-06	0.727273	11
Co-nodes	Cytoskeleton components & regulators	FLII actin remodeling protein	FLII	1.14804	1.09601	268	98	5.62402e-09	3.68776e-06	0.727273	11
Co-nodes	Membrane proteins	Small integral membrane protein	SMIM19	0.925909	0.974227	269	98	5.62402e-09	3.68776e-06	0.727273	11
Ion channels	Other ion channels	Chloride voltage-gated channel	CLCN3	0.919037	0.947016	270	98	5.62402e-09	3.68776e-06	0.727273	11
Enzymes	E1 ubiquitin activating enzymes	Ubiquitin like modifier activating enzymes	UBA2	0.944772	1.01461	271	98	5.62402e-09	3.68776e-06	0.727273	11
Co-nodes	Ribosomes & ribosome biogenesis	Mitochondrial ribosomal protein	MRPL40	0.9326	1.00333	272	98	5.62402e-09	3.68776e-06	0.727273	11
Enzymes	Regulatory factors	Cytochrome c oxidase assembly factors homolog	COA4	1.01526	1.06312	273	98	5.62402e-09	3.68776e-06	0.727273	11
Co-nodes	Interacting proteins	Disco interacting protein 2 homolog	DIP2A	1.00244	1.0247	274	98	5.62402e-09	3.68776e-06	0.727273	11
Enzymes	E1 ubiquitin activating enzymes	Ubiquitin like modifier activating enzymes	UBA3	1.18287	1.13297	275	98	5.62402e-09	3.68776e-06	0.727273	11
Co-nodes	RNA binding & RB motif proteins	SRA stem-loop interacting RNA binding protein	SLIRP	1.06707	1.0622	276	98	5.62402e-09	3.68776e-06	0.727273	11
Co-nodes	Mitochondrial components	Mitochondrial translational initiation factor	MTIF3	0.962809	1.05252	277	98	5.62402e-09	3.68776e-06	0.727273	11
Enzymes	Oxidoreductases	NADH:ubiquinone oxidoreductase subunits	NDUFAB1	1.04498	1.0221	278	98	5.62402e-09	3.68776e-06	0.727273	11
Enzymes	Regulatory factors	IkappaB kinases (IKB)	IKBKB	1.06557	1.05228	279	98	5.62402e-09	3.68776e-06	0.727273	11
Enzymes	Oxidoreductases	NADH:ubiquinone oxidoreductase subunits	NDUFA12	1.07714	1.05703	280	98	5.62402e-09	3.68776e-06	0.727273	11
Enzymes	Methyltransferases	NOL1/NOP2/Sun domain (NSUN)	NSUN2	0.905999	0.910805	281	98	5.62402e-09	3.68776e-06	0.727273	11
Co-nodes	Lipid metabolism	Oxysterol binding protein like	OSBPL2	1.10986	1.14562	282	98	5.62402e-09	3.68776e-06	0.727273	11
Co-nodes	Flavoproteins	Electron transfer flavoprotein subunits	ETFA	1.02494	1.00947	283	98	5.62402e-09	3.68776e-06	0.727273	11
Co-nodes	General transcription factors	General transcription factor IIA subunit	GTF2A2	0.989019	0.986287	284	98	5.62402e-09	3.68776e-06	0.727273	11
Co-nodes	Transporters & transport proteins	Solute carrier superfamily member	SLC25A46	1.09409	1.06912	285	98	5.62402e-09	3.68776e-06	0.727273	11
Enzymes	Helicases (RNA)	Eukaryotic initiation factors 4A (EIF4A)	EIF4A3	0.902833	0.940728	286	98	5.62402e-09	3.68776e-06	0.727273	11
Co-nodes	Apoptosis & apoptosis regulators	Fas associated factor	FAF2	0.901069	0.940169	287	98	5.62402e-09	3.68776e-06	0.727273	11
Co-nodes	Globins	Hemoglobin subunit	HBA2	1.80392	1.89854	288	98	5.97656e-09	3.86506e-06	0.875	8
Co-nodes	Adhesion molecules	Protocadherin	PCDH20	0.607833	0.620084	289	98	5.97656e-09	3.86506e-06	0.875	8
Enzymes	Other enzymes	Guanylate binding proteins (GBP)	GBP7	1.32693	1.32919	290	98	5.97656e-09	3.86506e-06	0.875	8
Co-nodes	Other co-nodes	NBPF member	NBPF9	1.21945	1.19166	291	98	5.97656e-09	3.86506e-06	0.875	8
Co-nodes	Lectins	Charcot-Leyden crystal galectin	CLC	1.39035	1.64589	292	98	2.57188e-08	1.62417e-05	0.777778	9
Enzymes	Aminoacyltransferases	Cation transport regulator-like (CHAC)	CHAC1	0.696362	0.68746	293	98	2.57188e-08	1.62417e-05	0.777778	9
Co-nodes	Pseudogenes	Olfactory receptor superfamily	OR7E14P	1.11336	1.11655	294	98	2.57188e-08	1.62417e-05	0.777778	9
Receptors	Catalytic receptors	NOD-like receptors	NOD2	1.22419	1.10272	295	98	2.57188e-08	1.62417e-05	0.777778	9
Receptors	G protein coupled receptors	C-C motif chemokine receptor	CCR7	1.23651	1.15595	296	98	2.57188e-08	1.62417e-05	0.777778	9
Enzymes	Glycosyltransferases	Alpha-N-acetylgalactosaminide alpha-2,6-sialyltransferases (ST6GALNAC)	ST6GALNAC2	1.30497	1.26672	297	98	2.57188e-08	1.62417e-05	0.777778	9
Co-nodes	Membrane proteins	Small integral membrane protein	SMIM20	0.903293	0.964693	298	98	2.57188e-08	1.62417e-05	0.777778	9
Co-nodes	Ribosomes & ribosome biogenesis	Ribosomal protein L	RPL17	0.862614	1.19316	299	98	8.1984e-08	4.96096e-05	0.7	10
Enzymes	Monooxygenases	Cytochrome P450 (CYP)	CYP51A1	1.19321	1.15738	300	98	8.1984e-08	4.96096e-05	0.7	10
Co-nodes	Ribosomes & ribosome biogenesis	Ribosomal protein L	RPL21	0.801184	0.942529	301	98	8.1984e-08	4.96096e-05	0.7	10
Co-nodes	Other co-nodes	Peroxiredoxin like 2	PRXL2A	1.2439	1.33151	302	98	8.1984e-08	4.96096e-05	0.7	10
Co-nodes	Open reading frame genes	Uncharacterized	C18orf32	1.07524	1.1095	303	98	8.1984e-08	4.96096e-05	0.7	10
Co-nodes	Other co-nodes	FSHD region gene	FRG1	0.969578	1.11015	304	98	8.1984e-08	4.96096e-05	0.7	10
Enzymes	Oxidoreductases	NADH-ubiquinone reductases (NUDFS)	NDUFS5	0.951296	1.01371	305	98	8.1984e-08	4.96096e-05	0.7	10
Co-nodes	Vitamin & trace element proteins and metabolism	Cytosolic iron-sulfur assembly component	CIAO2A	1.01417	1.01664	306	98	8.1984e-08	4.96096e-05	0.7	10
Co-nodes	Other co-nodes	Small subunit processome component	UTP25	0.885309	0.986091	307	98	8.1984e-08	4.96096e-05	0.7	10
Co-nodes	Transporters & transport proteins	ATPase transporter	ATP5PO	0.978379	1.04824	308	98	8.1984e-08	4.96096e-05	0.7	10
Co-nodes	Transporters & transport proteins	ATPase transporter	ATP5F1E	0.987735	1.08922	309	98	8.1984e-08	4.96096e-05	0.7	10
Co-nodes	Ribosomes & ribosome biogenesis	Ribosomal protein S	RPS3A	0.84964	0.893487	310	98	8.1984e-08	4.96096e-05	0.7	10
Enzymes	E1 ubiquitin activating enzymes	Ubiquitin like modifier activating enzymes	UBA7	1.14854	1.16927	311	98	8.1984e-08	4.96096e-05	0.7	10
Transcription factors	C2H2 Zn finger factors	Early growth response (EGR)	EGR1	0.794418	0.853852	312	97	2.15614e-07	5.24244e-05	0.636364	11
Receptors	G protein coupled receptors	G protein-coupled receptor	GPR88	0.537588	0.492624	313	97	2.15614e-07	5.24244e-05	0.636364	11
Receptors	Other receptors	Fc fragment of IgA and IgM receptor	FCAMR	1.4836	2.48951	314	97	2.15614e-07	5.24244e-05	0.636364	11
Transcription factors	BHLH factors	Myc/Max factor	MYC	0.59339	0.597328	315	97	2.15614e-07	5.24244e-05	0.636364	11
Co-nodes	Interacting proteins	Muscular LMNA interacting protein	MLIP	1.80437	2.23197	316	97	2.15614e-07	5.24244e-05	0.636364	11
Co-nodes	Other co-nodes	Calmegin	CLGN	1.43589	2.50398	317	97	2.15614e-07	5.24244e-05	0.636364	11
Receptors	Other receptors	Triggering receptor expressed on myeloid cells	TREM2	1.34614	4.90463	318	97	2.15614e-07	5.24244e-05	0.636364	11
Receptors	Catalytic receptors	RET family	RET	1.29088	2.41801	319	97	2.15614e-07	5.24244e-05	0.636364	11
Enzymes	Regulatory factors	Suppressor of cytokine signaling	SOCS2	0.644377	0.614023	320	97	2.15614e-07	5.24244e-05	0.636364	11
Co-nodes	Other co-nodes	Villin	VIL1	0.720019	0.693241	321	97	2.15614e-07	5.24244e-05	0.636364	11
Ion channels	Ligand gated ion channels	Glutamate ionotropic receptor delta type subunit	GRID1	1.22652	1.71792	322	97	2.15614e-07	5.24244e-05	0.636364	11
Enzymes	Monooxygenases	Cytochrome P450 (CYP)	CYP1A1	0.518146	0.656013	323	97	2.15614e-07	5.24244e-05	0.636364	11
Receptors	Other receptors	Receptor transporter protein	RTP3	0.941281	1.47227	324	97	2.15614e-07	5.24244e-05	0.636364	11
Transcription factors	BZIP factors	C/EBP	CEBPD	0.968849	1.09853	325	97	2.15614e-07	5.24244e-05	0.636364	11
Enzymes	GTPases	Rho GTPases	RND1	0.655221	0.903462	326	97	2.15614e-07	5.24244e-05	0.636364	11
Receptors	Ligands	C-reactive protein	CRP	1.58781	1.8243	327	97	2.15614e-07	5.24244e-05	0.636364	11
Receptors	Ligands	Follistatin	FST	0.794387	0.910196	328	97	2.15614e-07	5.24244e-05	0.636364	11
Co-nodes	Cell cycle, cell division & DNA repair	GINS complex subunit	GINS2	1.00982	1.59555	329	97	2.15614e-07	5.24244e-05	0.636364	11
Co-nodes	Other co-nodes	Tumor protein p53 inducible protein	TP53I3	1.58687	2.7274	330	97	2.15614e-07	5.24244e-05	0.636364	11
Co-nodes	Globins	Hemoglobin subunit	HBB	1.39551	1.64168	331	97	2.15614e-07	5.24244e-05	0.636364	11
Co-nodes	Cell surface proteins	Cluster of differentiation	CD52	1.58718	1.96613	332	97	2.15614e-07	5.24244e-05	0.636364	11
Co-nodes	Lectins	Selectin	SELL	1.37392	1.77184	333	97	2.15614e-07	5.24244e-05	0.636364	11
Co-nodes	Kelch domain proteins	Kelch like	KLHL11	0.888801	0.798972	334	97	2.15614e-07	5.24244e-05	0.636364	11
Enzymes	Kinases	Alpha kinases	ALPK2	1.80778	1.73031	335	97	2.15614e-07	5.24244e-05	0.636364	11
Enzymes	Dehydrogenases	Malate, oxaloacetate-decarboxylating (ME)	ME1	1.62303	1.7534	336	97	2.15614e-07	5.24244e-05	0.636364	11
Co-nodes	Lectins	Sialic acid binding Ig like lectin	SIGLEC1	1.09409	1.03325	337	97	2.15614e-07	5.24244e-05	0.636364	11
Co-nodes	Cell surface proteins	Cluster of differentiation	CD83	1.20926	1.26066	338	97	2.15614e-07	5.24244e-05	0.636364	11
Enzymes	Transferases	Sphingomyelin synthases (SGMS)	SGMS2	0.941158	1.69453	339	97	2.15614e-07	5.24244e-05	0.636364	11
Enzymes	Dehydrogenases	Retinol (RDH)	RDH12	0.761828	0.712213	340	97	2.15614e-07	5.24244e-05	0.636364	11
Enzymes	Kinases	TRAF2 and NCK interacting kinases	TNIK	0.79197	0.758155	341	97	2.15614e-07	5.24244e-05	0.636364	11
Enzymes	Methyltransferases	Glycine N-methyltransferases	GNMT	0.708206	0.803224	342	97	2.15614e-07	5.24244e-05	0.636364	11
Receptors	Ligands	Arachidonate 5-lipoxygenase activating protein	ALOX5AP	1.28844	1.55475	343	97	2.15614e-07	5.24244e-05	0.636364	11
Co-nodes	F box domain	F-box protein	FBXO2	1.08869	1.50622	344	97	2.15614e-07	5.24244e-05	0.636364	11
Co-nodes	Kazusa DNA Research Institute	Kasuza DNA Research Institute genes	KIAA0040	0.824506	1.09046	345	97	2.15614e-07	5.24244e-05	0.636364	11
Enzymes	Peptidases	Carboxypeptidase vitellogenic like	CPVL	1.33642	1.19043	346	97	2.15614e-07	5.24244e-05	0.636364	11
Enzymes	E3 ubiquitin ligases	Denticleless E3 ubiquitin proteins ligase homolog	DTL	1.23981	1.52304	347	97	2.15614e-07	5.24244e-05	0.636364	11
Co-nodes	Cell cycle, cell division & DNA repair	ZW10 interacting kinetochore protein	ZWINT	1.35439	1.60526	348	97	2.15614e-07	5.24244e-05	0.636364	11
Enzymes	Desaturases	Stearoyl-CoA 9-desaturases (SCD)	SCD	2.0087	1.91404	349	97	2.15614e-07	5.24244e-05	0.636364	11
Co-nodes	Other co-nodes	SERTA domain containing	SERTAD1	0.849105	1.15571	350	97	2.15614e-07	5.24244e-05	0.636364	11
Co-nodes	Transporters & transport proteins	Solute carrier superfamily member	SLC16A4	0.719949	0.828312	351	97	2.15614e-07	5.24244e-05	0.636364	11
Enzymes	GTPases	Ras Type GTPases	RASL10B	0.820987	0.780097	352	97	2.15614e-07	5.24244e-05	0.636364	11
Co-nodes	Adhesion molecules	Cadherin related	CDHR2	1.50155	1.62893	353	97	2.15614e-07	5.24244e-05	0.636364	11
Co-nodes	Receptor associated factors	Arrestin domain containing	ARRDC4	1.37461	1.4707	354	97	2.15614e-07	5.24244e-05	0.636364	11
Co-nodes	Adhesion molecules	Cadherin	CDH23	0.90833	0.893455	355	97	2.15614e-07	5.24244e-05	0.636364	11
Co-nodes	Endosomal, lysosomal, ER & Golgi proteins	Syntaxin	STX11	1.17365	1.06172	356	97	2.15614e-07	5.24244e-05	0.636364	11
Enzymes	Dehydrogenases	Aldehyde dehydrogenases (ALDH)	ALDH6A1	0.790831	0.785799	357	97	2.15614e-07	5.24244e-05	0.636364	11
Co-nodes	Membrane proteins	Brain abundant membrane attached signal protein	BASP1	1.01229	1.10669	358	97	2.15614e-07	5.24244e-05	0.636364	11
Enzymes	Acyltransferases	Glycerol-3-phosphate (GPA)	GPAM	1.58637	1.60079	359	97	2.15614e-07	5.24244e-05	0.636364	11
Enzymes	Demethylases	Histone-H3-lysine-36 demethylases (KDM)	KDM8	1.25054	1.39923	360	97	2.15614e-07	5.24244e-05	0.636364	11
Co-nodes	Ribosomes & ribosome biogenesis	Ribosome biogenesis regulator homolog	RRS1	0.775175	0.87578	361	97	2.15614e-07	5.24244e-05	0.636364	11
Enzymes	Phosphatases	Dual specificity (DUSP)	DUSP10	0.740026	0.814674	362	97	2.15614e-07	5.24244e-05	0.636364	11
Co-nodes	Cytoskeleton components & regulators	Capping actin protein, gelsolin like	CAPG	1.30523	1.70448	363	97	2.15614e-07	5.24244e-05	0.636364	11
Receptors	G protein coupled receptors	C-X-C motif chemokine receptor	CXCR1	1.21594	1.08328	364	97	2.15614e-07	5.24244e-05	0.636364	11
Co-nodes	Transporters & transport proteins	Solute carrier superfamily member	SLC37A2	1.09726	1.07816	365	97	2.15614e-07	5.24244e-05	0.636364	11
Co-nodes	Immune system components	Thymocyte selection associated	THEMIS2	1.2383	1.24178	366	97	2.15614e-07	5.24244e-05	0.636364	11
Co-nodes	Ankyrin repeat domain containing	Ankyrin repeat domain	ANKRD29	1.39104	1.52403	367	97	2.15614e-07	5.24244e-05	0.636364	11		▪
Enzymes	Dehydrogenases	17 beta hydroxysteroid dehydrogenases	HSD17B11	0.658611	0.75622	368	97	2.15614e-07	5.24244e-05	0.636364	11
Enzymes	Kinases	Src kinases	HCK	1.2144	1.18168	369	97	2.15614e-07	5.24244e-05	0.636364	11
Enzymes	Regulatory factors	Protein phosphatase 1 regulatory subunits	ELFN1	1.18581	1.27914	370	97	2.15614e-07	5.24244e-05	0.636364	11
Co-nodes	Other co-nodes	Leukocyte cell derived chemotaxin	LECT2	1.26371	1.52436	371	97	2.15614e-07	5.24244e-05	0.636364	11
Enzymes	Acyltransferases	Zinc finger DHHC domain-containing (ZDHHC)	ZDHHC2	1.29839	1.37358	372	97	2.15614e-07	5.24244e-05	0.636364	11
Receptors	G protein coupled receptors	Lysophospholipid (LPA) receptors	LPAR5	0.970809	0.971704	373	97	2.15614e-07	5.24244e-05	0.636364	11
Co-nodes	Receptor associated factors	Arrestin domain containing	ARRDC3	1.27979	1.41038	374	97	2.15614e-07	5.24244e-05	0.636364	11
Co-nodes	Cytoskeleton components & regulators	Fascin actin-bundling protein	FSCN1	1.08805	1.02069	375	97	2.15614e-07	5.24244e-05	0.636364	11
Co-nodes	Lipid metabolism	SEC14 like lipid binding	SEC14L3	1.29718	1.37941	376	97	2.15614e-07	5.24244e-05	0.636364	11
Enzymes	Regulatory factors	Rho guanine nucleotide exchange factors	VAV1	1.17869	1.02089	377	97	2.15614e-07	5.24244e-05	0.636364	11
Co-nodes	Histones & histone associated	L3MBTL histone methyl-lysine binding protein	L3MBTL3	0.834577	0.847658	378	97	2.15614e-07	5.24244e-05	0.636364	11
Enzymes	Esterases	Carboxylesterases (CES)	CES5A	1.37653	1.44418	379	97	2.15614e-07	5.24244e-05	0.636364	11
Co-nodes	Cell surface proteins	Cluster of differentiation	CD93	1.14843	1.13297	380	97	2.15614e-07	5.24244e-05	0.636364	11
Receptors	G protein coupled receptors	?-adrenergic receptors	ADRB2	1.02871	1.07264	381	97	2.15614e-07	5.24244e-05	0.636364	11
Co-nodes	Transporters & transport proteins	Solute carrier superfamily member	SLC51A	0.668659	0.713469	382	97	2.15614e-07	5.24244e-05	0.636364	11
Co-nodes	SH2 domain containing	Lymphocyte cytosolic protein	LCP2	1.13218	1.14384	383	97	2.15614e-07	5.24244e-05	0.636364	11
Co-nodes	LIM domain proteins	Nebulette	NEBL	1.12716	1.3225	384	97	2.15614e-07	5.24244e-05	0.636364	11
Co-nodes	Transporters & transport proteins	Solute carrier superfamily member	SLC9A9	1.17207	1.06687	385	97	2.15614e-07	5.24244e-05	0.636364	11
Co-nodes	Calcium associated	S100 calcium binding protein	S100A14	1.37309	1.5235	386	97	2.15614e-07	5.24244e-05	0.636364	11
Enzymes	Demethylases	Histone-H3-lysine-36 demethylases (KDM)	KDM6B	1.01627	1.10092	387	97	2.15614e-07	5.24244e-05	0.636364	11
Enzymes	Oxidoreductases	Nitric-oxide synthases (NOS)	NOS3	0.956642	0.907228	388	97	2.15614e-07	5.24244e-05	0.636364	11
Enzymes	Regulatory factors	Rho guanine nucleotide exchange factors	PREX1	1.17523	1.18198	389	97	2.15614e-07	5.24244e-05	0.636364	11
Ion channels	Voltage gated ion channels	Polycystin, transient receptor potential cation channel	PKD2	0.982312	1.09359	390	97	2.15614e-07	5.24244e-05	0.636364	11
Co-nodes	Other co-nodes	Haloacid dehalogenase like hydrolase domain containing	HDHD3	1.55094	1.36228	391	97	2.15614e-07	5.24244e-05	0.636364	11
Enzymes	Helicases (RNA)	DEAD box (DDX)	DDX21	1.02235	1.23198	392	97	2.15614e-07	5.24244e-05	0.636364	11
Enzymes	Lipases	Patatin-like phospholipases domain-containing (PNPLA)	PNPLA3	1.33645	1.34531	393	97	2.15614e-07	5.24244e-05	0.636364	11
Co-nodes	F box domain	F-box protein	FBXO8	1.2967	1.39886	394	97	2.15614e-07	5.24244e-05	0.636364	11
Transcription factors	Tryptophan cluster	Interferon-regulatory	IRF8	0.775108	0.846822	395	97	2.15614e-07	5.24244e-05	0.636364	11
Transcription factors	C2H2 Zn finger factors	Unclassified	ZFP1	0.957845	1.03844	396	97	2.15614e-07	5.24244e-05	0.636364	11
Co-nodes	Membrane proteins	Transmembrane protein	TMEM256	0.987379	1.30609	397	97	2.15614e-07	5.24244e-05	0.636364	11
Enzymes	Reductases	Cytochrome-b5 (CYB5R)	CYB5R2	1.34255	1.43839	398	97	2.15614e-07	5.24244e-05	0.636364	11
Enzymes	Acetyltransferases	N-acetyltransferases (NAT)	NAT2	0.85276	1.03295	399	97	2.15614e-07	5.24244e-05	0.636364	11
Co-nodes	RNA binding & RB motif proteins	RNA binding motif single stranded interacting protein	RBMS1	0.811104	0.940386	400	97	2.15614e-07	5.24244e-05	0.636364	11
Co-nodes	Kelch domain proteins	Kelch like	KLHL15	0.816307	0.879375	401	97	2.15614e-07	5.24244e-05	0.636364	11
Co-nodes	Transcriptional coregulators	Groucho/TLE/Grg	TLE3	1.16289	1.39114	402	97	2.15614e-07	5.24244e-05	0.636364	11
Co-nodes	Junction proteins	Claudin	CLDN3	0.815441	0.914606	403	97	2.15614e-07	5.24244e-05	0.636364	11
Receptors	Catalytic receptors	Tumor necrosis factor receptors	TNFRSF1A	0.878759	0.887422	404	97	2.15614e-07	5.24244e-05	0.636364	11
Enzymes	Regulatory factors	Rho guanine nucleotide exchange factors	ARHGEF18	1.09864	0.978465	405	97	2.15614e-07	5.24244e-05	0.636364	11
Co-nodes	Transporters & transport proteins	Solute carrier superfamily member	SLC7A2	0.783269	0.763298	406	97	2.15614e-07	5.24244e-05	0.636364	11
Receptors	Ligands	Inhibins	INHBB	0.761429	0.775491	407	97	2.15614e-07	5.24244e-05	0.636364	11
Co-nodes	Pleckstrin domain	Pleckstrin	PLEK	1.27407	1.31815	408	97	2.15614e-07	5.24244e-05	0.636364	11
Receptors	G protein coupled receptors	Adhesion G protein-coupled receptor	ADGRE5	0.727141	0.973983	409	97	2.15614e-07	5.24244e-05	0.636364	11
Co-nodes	Immune system components	Major histocompatibility complex	HLA-DPA1	1.40352	1.40146	410	97	2.15614e-07	5.24244e-05	0.636364	11
Co-nodes	Ribosomes & ribosome biogenesis	Nucleolar protein	NOL4	1.35078	1.46855	411	97	2.15614e-07	5.24244e-05	0.636364	11
Co-nodes	Calcium associated	Annexin	ANXA5	1.37704	1.35294	412	97	2.15614e-07	5.24244e-05	0.636364	11
Co-nodes	Other co-nodes	Cortactin binding protein	CTTNBP2	1.25083	1.05687	413	97	2.15614e-07	5.24244e-05	0.636364	11
Co-nodes	Other co-nodes	Energy homeostasis associated	ENHO	1.40764	1.45602	414	97	2.15614e-07	5.24244e-05	0.636364	11
Co-nodes	Lectins	Sialic acid binding Ig like lectin	SIGLEC10	1.00036	0.936997	415	97	2.15614e-07	5.24244e-05	0.636364	11
Co-nodes	Family with sequence similarity	Family with sequence similarity member	FAM171A1	0.698326	0.747548	416	97	2.15614e-07	5.24244e-05	0.636364	11
Enzymes	Other enzymes	Adenylosuccinate synthases	ADSSL1	1.35041	1.45135	417	97	2.15614e-07	5.24244e-05	0.636364	11
Co-nodes	Cytoskeleton components & regulators	Microtubule associated protein	MAP1LC3B	0.965298	1.0501	418	97	2.15614e-07	5.24244e-05	0.636364	11
Enzymes	Dehydrogenases	Acyl-CoA (ACAD)	ACADSB	0.773722	0.764143	419	97	2.15614e-07	5.24244e-05	0.636364	11
Co-nodes	Other co-nodes	Oncoprotein induced transcript	OIT3	1.0998	1.09224	420	97	2.15614e-07	5.24244e-05	0.636364	11
Co-nodes	Cell surface proteins	Cluster of differentiation	CD33	1.13496	1.06017	421	97	2.15614e-07	5.24244e-05	0.636364	11
Receptors	Ligands	TIMP metallopeptidase inhibitor	TIMP2	1.0077	1.00038	422	97	2.15614e-07	5.24244e-05	0.636364	11
Co-nodes	Ribosomes & ribosome biogenesis	Ribosomal protein L	RPL9	0.857567	1.00373	423	97	2.15614e-07	5.24244e-05	0.636364	11
Enzymes	Acyltransferases	1-acyl-sn-glycerol-3-phosphate (AGPAT)	AGPAT5	0.815049	0.803675	424	97	2.15614e-07	5.24244e-05	0.636364	11
Enzymes	Peptidylprolyl isomerases	Peptidyl-prolyl cis-trans isomerases (PPI)	PPIF	1.30852	1.3639	425	97	2.15614e-07	5.24244e-05	0.636364	11
Co-nodes	Ribosomes & ribosome biogenesis	Ribosomal protein L	RPL39L	1.1809	1.33886	426	97	2.15614e-07	5.24244e-05	0.636364	11
Enzymes	Kinases	Src kinases	FGR	1.16438	1.20547	427	97	2.15614e-07	5.24244e-05	0.636364	11
Transcription factors	BZIP factors	ATF-4-related factor	ATF5	1.26553	1.38323	428	97	2.15614e-07	5.24244e-05	0.636364	11
Enzymes	Regulatory factors	Ral GEF with PH domain and SH3 binding motif	RALGPS1	1.03549	1.20093	429	97	2.15614e-07	5.24244e-05	0.636364	11
Co-nodes	Transporters & transport proteins	ATP binding cassette	ABCC6	1.45601	1.46912	430	97	2.15614e-07	5.24244e-05	0.636364	11
Receptors	Other receptors	Paired immunoglobin like type receptor alpha	PILRA	1.12118	1.13796	431	97	2.15614e-07	5.24244e-05	0.636364	11
Co-nodes	Cell surface proteins	Endoglin	ENG	0.976358	1.01422	432	97	2.15614e-07	5.24244e-05	0.636364	11
Receptors	Catalytic receptors	Integrins	ITGAX	0.983824	1.08242	433	97	2.15614e-07	5.24244e-05	0.636364	11
Co-nodes	Cytoskeleton components & regulators	Microtubule associated protein	MAP1LC3A	1.24112	1.33912	434	97	2.15614e-07	5.24244e-05	0.636364	11
Enzymes	Acyltransferases	Zinc finger DHHC domain-containing (ZDHHC)	ZDHHC19	0.87181	0.836597	435	97	2.15614e-07	5.24244e-05	0.636364	11
Co-nodes	Nuclear proteins	Spectrin repeat containing nuclear envelope	SYNE4	1.30789	1.36712	436	97	2.15614e-07	5.24244e-05	0.636364	11
Co-nodes	Zinc finger proteins	Zinc finger BED-type containing	ZBED8	1.0333	1.30106	437	97	2.15614e-07	5.24244e-05	0.636364	11
Co-nodes	Transporters & transport proteins	Solute carrier superfamily member	SLC23A1	1.41288	1.39986	438	97	2.15614e-07	5.24244e-05	0.636364	11
Co-nodes	Membrane proteins	Tetraspanin	TSPAN5	0.926179	0.882433	439	97	2.15614e-07	5.24244e-05	0.636364	11
Receptors	Other receptors	Taste 2 receptors	PAQR7	1.21147	1.32603	440	97	2.15614e-07	5.24244e-05	0.636364	11
Co-nodes	Junction proteins	Claudin	CLDN2	0.82808	0.859505	441	97	2.15614e-07	5.24244e-05	0.636364	11
Co-nodes	Other co-nodes	Activating transcription factor interacting protein	ATF7IP	0.914434	0.974052	442	97	2.15614e-07	5.24244e-05	0.636364	11
Co-nodes	Cell surface proteins	Cluster of differentiation	CD74	1.08674	1.12295	443	97	2.15614e-07	5.24244e-05	0.636364	11
Co-nodes	Cell cycle, cell division & DNA repair	M-phase specific PLK1 interacting protein	MPLKIP	1.03918	1.13939	444	97	2.15614e-07	5.24244e-05	0.636364	11
Co-nodes	Other co-nodes	Limb and CNS expressed like	LIX1L	0.901725	0.888348	445	97	2.15614e-07	5.24244e-05	0.636364	11
Enzymes	Reductases	Transmembrane superfamily member	TM7SF2	1.33959	1.35234	446	97	2.15614e-07	5.24244e-05	0.636364	11
Enzymes	Regulatory factors	ArfGAP with dual PH domains	ADAP2	1.07031	1.03833	447	97	2.15614e-07	5.24244e-05	0.636364	11
Ion channels	Voltage gated ion channels	Potassium inwardly rectifying channel subfamily J member	KCNJ3	1.20067	1.25464	448	97	2.15614e-07	5.24244e-05	0.636364	11
Co-nodes	Membrane proteins	Transmembrane and coiled-coil domains	TMCO6	0.816901	0.803294	449	97	2.15614e-07	5.24244e-05	0.636364	11
Co-nodes	Membrane proteins	Transmembrane protein	TMEM182	1.17877	1.25531	450	97	2.15614e-07	5.24244e-05	0.636364	11
Co-nodes	Transporters & transport proteins	Solute carrier superfamily member	SLC38A2	0.816895	0.851122	451	97	2.15614e-07	5.24244e-05	0.636364	11
Co-nodes	Other co-nodes	Elastin	ELN	0.888227	0.795647	452	97	2.15614e-07	5.24244e-05	0.636364	11
Receptors	G protein coupled receptors	Adhesion G protein-coupled receptor	ADGRA3	0.844329	0.841099	453	97	2.15614e-07	5.24244e-05	0.636364	11
Receptors	Ligands	Secretory leukocyte peptidase inhibitor	SLPI	0.821596	1.04507	454	97	2.15614e-07	5.24244e-05	0.636364	11
Enzymes	Other enzymes	Glutamate-cysteine ligase modifier subunit	GCLM	0.813099	1.04605	455	97	2.15614e-07	5.24244e-05	0.636364	11
Receptors	Other receptors	Leukocyte receptor cluster member	LENG8	0.93875	0.952903	456	97	2.15614e-07	5.24244e-05	0.636364	11
Co-nodes	Cytoskeleton components & regulators	Tubulin	TUBA4A	0.749342	0.84631	457	97	2.15614e-07	5.24244e-05	0.636364	11
Co-nodes	Lipid metabolism	Unc-119 lipid binding chaperone	UNC119	1.26966	1.38512	458	97	2.15614e-07	5.24244e-05	0.636364	11
Receptors	Other receptors	Plexin	PLXND1	1.0952	1.00051	459	97	2.15614e-07	5.24244e-05	0.636364	11
Enzymes	Lyases	Adenosylmethionine decarboxylases	AMD1	0.924543	1.09122	460	97	2.15614e-07	5.24244e-05	0.636364	11
Co-nodes	Ribosomes & ribosome biogenesis	Nucleolar pre-rRNA processing protein NIP7	NIP7	1.03797	1.05726	461	97	2.15614e-07	5.24244e-05	0.636364	11
Enzymes	Phosphatases	Phospholipid phosphatases	PLPP3	0.911897	1.09057	462	97	2.15614e-07	5.24244e-05	0.636364	11
Enzymes	Regulatory factors	TBC1 domain	TBC1D24	1.27152	1.32432	463	97	2.15614e-07	5.24244e-05	0.636364	11
Receptors	G protein coupled receptors	Apelin receptor	APLNR	1.16225	1.1466	464	97	2.15614e-07	5.24244e-05	0.636364	11
Co-nodes	Cell cycle, cell division & DNA repair	Dynein light chain LC8-type	DYNLL1	1.03812	1.16641	465	97	2.15614e-07	5.24244e-05	0.636364	11
Co-nodes	Cell cycle, cell division & DNA repair	Dedicator of cytokinesis	DOCK10	1.05917	1.09347	466	97	2.15614e-07	5.24244e-05	0.636364	11
Co-nodes	Substrate proteins	Protein kinase C and casein kinase substrate in neurons	PACSIN3	0.845949	0.844169	467	97	2.15614e-07	5.24244e-05	0.636364	11
Receptors	Ligands	Lymphocyte antigen	LY86	1.27364	1.19034	468	97	2.15614e-07	5.24244e-05	0.636364	11
Receptors	Catalytic receptors	Hepatocyte growth factor receptors	MET	0.775864	0.81408	469	97	2.15614e-07	5.24244e-05	0.636364	11
Co-nodes	Family with sequence similarity	Family with sequence similarity member	FAM50B	0.860142	0.978463	470	97	2.15614e-07	5.24244e-05	0.636364	11
Co-nodes	Motility	ELMO domain containing	ELMOD2	0.966106	1.08536	471	97	2.15614e-07	5.24244e-05	0.636364	11
Receptors	G protein coupled receptors	G protein-coupled receptor	GPR146	0.922793	1.06259	472	97	2.15614e-07	5.24244e-05	0.636364	11
Transcription factors	BHLH factors	Ahr-like family	HIF1A	0.846908	0.97539	473	97	2.15614e-07	5.24244e-05	0.636364	11
Enzymes	Isomerases	Alpha-methylacyl-CoA racemases	AMACR	1.03313	1.15815	474	97	2.15614e-07	5.24244e-05	0.636364	11
Co-nodes	Transporters & transport proteins	Solute carrier superfamily member	SLC17A4	1.24727	1.17766	475	97	2.15614e-07	5.24244e-05	0.636364	11
Co-nodes	Other co-nodes	Laccase domain containing	LACC1	1.1766	1.22117	476	97	2.15614e-07	5.24244e-05	0.636364	11
Co-nodes	Open reading frame genes	Uncharacterized	CXorf21	1.25045	1.24392	477	97	2.15614e-07	5.24244e-05	0.636364	11
Receptors	Other receptors	Fc fragment of IgM receptor	FCMR	1.11623	1.07479	478	97	2.15614e-07	5.24244e-05	0.636364	11
Co-nodes	Transporters & transport proteins	ATPase transporter	ATP6V0D1	1.22003	1.31761	479	97	2.15614e-07	5.24244e-05	0.636364	11
Receptors	Other receptors	Scavenger receptors	CD36	1.153	1.22592	480	97	2.15614e-07	5.24244e-05	0.636364	11
Enzymes	Nucleotidyltransferases	Galactose-1-phosphate uridylyltransferases	GALT	1.25376	1.25782	481	97	2.15614e-07	5.24244e-05	0.636364	11
Co-nodes	Other co-nodes	FGGY carbohydrate kinase domain containing	FGGY	0.894134	0.926111	482	97	2.15614e-07	5.24244e-05	0.636364	11
Receptors	Catalytic receptors	TRAIL receptors	TNFRSF21	1.12242	1.09717	483	97	2.15614e-07	5.24244e-05	0.636364	11
Enzymes	Transferases	Farnesyl-diphosphate farnesyltransferases	FDFT1	1.25975	1.31499	484	97	2.15614e-07	5.24244e-05	0.636364	11
Enzymes	Dioxygenases	Prolyl-hydroxylases	P4HA2	1.25267	1.26028	485	97	2.15614e-07	5.24244e-05	0.636364	11
Enzymes	Transferases	Metabolism of cobalamin associated	MMAB	1.1979	1.21882	486	97	2.15614e-07	5.24244e-05	0.636364	11
Enzymes	Integrases	Gypsy retrotransposon integrases	GIN1	1.02884	1.11313	487	97	2.15614e-07	5.24244e-05	0.636364	11
Enzymes	Peptidases	Carboxypeptidases (CP)	CPN1	0.799115	0.776805	488	97	2.15614e-07	5.24244e-05	0.636364	11
Enzymes	Lyases	Ethylmalonyl-CoA decarboxylases	ECHDC1	1.15418	1.11649	489	97	2.15614e-07	5.24244e-05	0.636364	11
Receptors	Ligands	Major histocompatibility complex	HLA-E	0.972179	1.04976	490	98	1.04688e-07	5.24244e-05	0.857143	7
Co-nodes	Cell cycle, cell division & DNA repair	FA complementation group	FANCG	1.1745	1.26341	491	97	2.15614e-07	5.24244e-05	0.636364	11
Co-nodes	WD repeat proteins	WD repeat domain, phosphoinositide interacting	WIPI1	1.27278	1.28294	492	97	2.15614e-07	5.24244e-05	0.636364	11
Enzymes	Kinases	Serine-threonine kinases (STK)	STK10	1.19256	1.09097	493	97	2.15614e-07	5.24244e-05	0.636364	11
Enzymes	Peptidases	Carboxypeptidases (CP)	CPD	0.81133	0.80726	494	97	2.15614e-07	5.24244e-05	0.636364	11
Co-nodes	Interacting proteins	Abl interactor	ABI3	1.1617	1.06428	495	97	2.15614e-07	5.24244e-05	0.636364	11
Co-nodes	Interacting proteins	Syntaxin binding protein	STXBP1	0.976139	0.985075	496	97	2.15614e-07	5.24244e-05	0.636364	11
Enzymes	Dehydrogenases	Quinone (NQO)	NQO2	1.24194	1.23311	497	97	2.15614e-07	5.24244e-05	0.636364	11
Enzymes	Peptidases	Caspases (CASP)	CASP1	1.31265	1.33104	498	97	2.15614e-07	5.24244e-05	0.636364	11
Co-nodes	Cytoskeleton components & regulators	Fermitin	FERMT3	1.13982	1.06308	499	97	2.15614e-07	5.24244e-05	0.636364	11
Enzymes	Regulatory factors	Rho GTPase activating proteins	ARHGAP25	1.12071	1.09613	500	97	2.15614e-07	5.24244e-05	0.636364	11
Co-nodes	Endosomal, lysosomal, ER & Golgi proteins	Golgi phosphoprotein like	GOLPH3L	0.919785	0.922301	501	97	2.15614e-07	5.24244e-05	0.636364	11
Co-nodes	Immune system components	Complement components & factors (C/CF)	CFHR5	0.761606	0.808156	502	97	2.15614e-07	5.24244e-05	0.636364	11
Ion channels	Other ion channels	Leucine rich repeat containing VRAC subunit	LRRC8C	1.0763	1.06812	503	97	2.15614e-07	5.24244e-05	0.636364	11
Co-nodes	Immune system components	TNF alpha induced proteins	TNFAIP2	1.13422	1.10103	504	97	2.15614e-07	5.24244e-05	0.636364	11
Enzymes	Regulatory factors	Rho GTPase activating proteins	ARHGAP9	1.13583	1.16459	505	97	2.15614e-07	5.24244e-05	0.636364	11
Co-nodes	Other co-nodes	WD repeat and FYVE domain containing	WDFY4	1.15027	1.08804	506	97	2.15614e-07	5.24244e-05	0.636364	11
Enzymes	Other enzymes	Dihydropyrimidinase like	DPYSL2	1.40569	1.28783	507	97	2.15614e-07	5.24244e-05	0.636364	11
Co-nodes	Other co-nodes	RCSD domain containing	RCSD1	1.14316	1.05675	508	97	2.15614e-07	5.24244e-05	0.636364	11
Co-nodes	Armadillo repeat containing	Armadillo repeat containing X-linked	ARMCX6	1.27187	1.28256	509	97	2.15614e-07	5.24244e-05	0.636364	11
Co-nodes	Other co-nodes	MOB kinase activator	MOB4	0.874937	0.944156	510	97	2.15614e-07	5.24244e-05	0.636364	11
Ion channels	Voltage gated ion channels	Transient receptor potential cation channel	TRPM4	1.17838	1.19447	511	97	2.15614e-07	5.24244e-05	0.636364	11
Enzymes	Regulatory factors	Rho guanine nucleotide exchange factors	PLEKHG1	1.01833	0.945226	512	97	2.15614e-07	5.24244e-05	0.636364	11
Co-nodes	Interacting proteins	WAS/WASL interacting protein	WIPF1	1.17613	1.13834	513	97	2.15614e-07	5.24244e-05	0.636364	11
Co-nodes	Ankyrin repeat domain containing	Sosondowah ankyrin repeat domain	SOWAHC	0.891017	1.0738	514	97	2.15614e-07	5.24244e-05	0.636364	11
Enzymes	Esterases	Sphingomyelin phosphodiesterases (SMPD)	SMPD3	1.27504	1.25493	515	97	2.15614e-07	5.24244e-05	0.636364	11
Enzymes	Demethylases	Histone-H3-lysine-36 demethylases (KDM)	KDM7A	0.823848	0.938314	516	97	2.15614e-07	5.24244e-05	0.636364	11
Receptors	G protein coupled receptors	G protein-coupled receptor	GPR89B	0.822043	0.986056	517	97	2.15614e-07	5.24244e-05	0.636364	11
Co-nodes	Other co-nodes	Tetratricopeptide repeat domain	TTC7B	1.28554	1.28799	518	97	2.15614e-07	5.24244e-05	0.636364	11
Co-nodes	General transcription factors	General transcription factor IIIC subunit	GTF3C6	0.997974	1.06402	519	97	2.15614e-07	5.24244e-05	0.636364	11
Enzymes	Lipases	Phosphoinositide phospholipases C (PLC)	PLCD1	1.17411	1.21022	520	97	2.15614e-07	5.24244e-05	0.636364	11
Co-nodes	SH2 domain containing	SH2B adaptor protein	SH2B3	1.25219	1.27351	521	97	2.15614e-07	5.24244e-05	0.636364	11
Co-nodes	SH3 domain	SAM and SH3 domain containing	SASH1	0.93792	0.945717	522	97	2.15614e-07	5.24244e-05	0.636364	11
Co-nodes	Chaperones	BAG cochaperone	BAG1	1.03043	1.01705	523	97	2.15614e-07	5.24244e-05	0.636364	11
Enzymes	CoA ligases	Acetoacetyl-CoA synthetases	AACS	1.24807	1.28467	524	97	2.15614e-07	5.24244e-05	0.636364	11
Enzymes	Regulatory factors	RAB GTPase activating proteins like	RABGAP1L	1.10541	1.16034	525	97	2.15614e-07	5.24244e-05	0.636364	11
Co-nodes	Other co-nodes	Polysaccharide biosynthesis domain containing	PBDC1	0.976688	1.09294	526	97	2.15614e-07	5.24244e-05	0.636364	11
Co-nodes	MAGE domain	MAGED	MAGED2	1.27004	1.29964	527	97	2.15614e-07	5.24244e-05	0.636364	11
Co-nodes	Transporters & transport proteins	Solute carrier superfamily member	SLC12A6	1.08836	1.07444	528	97	2.15614e-07	5.24244e-05	0.636364	11
Enzymes	Kinases	Inositol-trisphosphate kinases (ITPK)	ITPKB	1.00988	1.02134	529	97	2.15614e-07	5.24244e-05	0.636364	11
Co-nodes	Transporters & transport proteins	ATP binding cassette	ABCC5	1.10277	1.15659	530	97	2.15614e-07	5.24244e-05	0.636364	11
Co-nodes	Receptor associated factors	Inositol,4,5-triphosphate receptor associated	LRMP	1.17443	1.0843	531	97	2.15614e-07	5.24244e-05	0.636364	11
Co-nodes	Coiled coil domain	Lysine rich coiled-coil	KRCC1	1.00043	0.977975	532	97	2.15614e-07	5.24244e-05	0.636364	11
Receptors	Nuclear receptors	Peroxisome proliferator-activated receptors	PPARA	0.85002	0.900373	533	97	2.15614e-07	5.24244e-05	0.636364	11
Co-nodes	Other co-nodes	DSN1 component of MIS12 kinetochore complex	DSN1	1.24517	1.22909	534	97	2.15614e-07	5.24244e-05	0.636364	11
Enzymes	Dehydrogenases	Hexose-6-phosphate dehydrogenase/glucose-dehydrogenases	H6PD	0.855588	0.820854	535	97	2.15614e-07	5.24244e-05	0.636364	11
Enzymes	Glycosyltransferases	Mannoside acetylglucosaminyltransferases (MGAT)	MGAT2	1.08112	1.16234	536	97	2.15614e-07	5.24244e-05	0.636364	11
Co-nodes	Immune system components	TNF alpha induced proteins	TNFAIP8L1	1.23552	1.24048	537	97	2.15614e-07	5.24244e-05	0.636364	11
Co-nodes	Membrane proteins	Tetraspanin	TSPAN15	1.15989	1.02621	538	97	2.15614e-07	5.24244e-05	0.636364	11
Co-nodes	Kelch domain proteins	Kelch domain containing	KLHDC8B	1.21805	1.24467	539	97	2.15614e-07	5.24244e-05	0.636364	11
Enzymes	Decarboxylases	Cysteine sulfinic acid decarboxylases	CSAD	1.18601	1.2166	540	97	2.15614e-07	5.24244e-05	0.636364	11
Enzymes	Regulatory factors	Inter-alpha-trypsin inhibitor heavy chain	ITIH3	0.800866	0.853365	541	97	2.15614e-07	5.24244e-05	0.636364	11
Co-nodes	Cell cycle, cell division & DNA repair	HAUS augmin like complex subunit	HAUS1	0.986337	1.13881	542	97	2.15614e-07	5.24244e-05	0.636364	11
Co-nodes	Ribosomes & ribosome biogenesis	G protein nucleolar	GNL3	0.823906	0.884517	543	97	2.15614e-07	5.24244e-05	0.636364	11
Co-nodes	Other co-nodes	MARVEL domain containing	MARVELD2	0.888807	0.963598	544	97	2.15614e-07	5.24244e-05	0.636364	11
Enzymes	Lyases	N-acetylneuraminate pyruvate lyases	NPL	1.16298	1.1663	545	97	2.15614e-07	5.24244e-05	0.636364	11
Transcription factors	C2H2 Zn finger factors	ZNF442-like	ZNF823	1.16271	1.17937	546	97	2.15614e-07	5.24244e-05	0.636364	11
Co-nodes	Transcriptional coregulators	KAT8 regulatory NSL complex subunit like	KANSL1L	0.88241	0.940477	547	97	2.15614e-07	5.24244e-05	0.636364	11
Co-nodes	Other co-nodes	RNA terminal phosphate cyclase like	RCL1	0.952046	1.05393	548	97	2.15614e-07	5.24244e-05	0.636364	11
Co-nodes	Open reading frame genes	Uncharacterized	C6orf120	0.803357	0.889623	549	97	2.15614e-07	5.24244e-05	0.636364	11
Co-nodes	Apoptosis & apoptosis regulators	Niban apoptosis regulator	FAM129B	1.10697	1.16084	550	97	2.15614e-07	5.24244e-05	0.636364	11
Enzymes	Esterases	Glycerophosphodiester phosphodiesterase domain containing	GDPD5	1.23581	1.19943	551	97	2.15614e-07	5.24244e-05	0.636364	11
Enzymes	Regulatory factors	NEDD4 binding proteins	N4BP2	0.824354	0.872125	552	97	2.15614e-07	5.24244e-05	0.636364	11
Co-nodes	Other co-nodes	Butyrophilin subfamily member	BTN3A1	1.08749	1.20401	553	97	2.15614e-07	5.24244e-05	0.636364	11
Receptors	Ligands	Tissue factor pathway inhibitor	TFPI	0.884086	0.885754	554	97	2.15614e-07	5.24244e-05	0.636364	11
Enzymes	Oxidoreductases	NADH:ubiquinone oxidoreductase complex assembly factors	NDUFAF4	0.995052	1.05129	555	97	2.15614e-07	5.24244e-05	0.636364	11
Co-nodes	Other co-nodes	Piezo type mechanosensitive ion channel component	PIEZO2	1.07097	1.12072	556	97	2.15614e-07	5.24244e-05	0.636364	11
Enzymes	Regulatory factors	Rho GTPase activating proteins	ARHGAP45	1.07047	1.028	557	97	2.15614e-07	5.24244e-05	0.636364	11
Co-nodes	Cytoskeleton components & regulators	WASP actin nucleation promoting factor	WAS	1.03199	0.979571	558	97	2.15614e-07	5.24244e-05	0.636364	11
Enzymes	Other enzymes	Adenosylhomocysteinases (AHCY)	AHCY	0.758532	0.824786	559	97	2.15614e-07	5.24244e-05	0.636364	11
Enzymes	Peptidylprolyl isomerases	FK506-binding proteins (FKBP)	FKBP3	1.05711	1.14709	560	97	2.15614e-07	5.24244e-05	0.636364	11
Co-nodes	Cytoskeleton components & regulators	Actin binding LIM protein	ABLIM1	0.921509	0.989236	561	97	2.15614e-07	5.24244e-05	0.636364	11
Co-nodes	Membrane proteins	Transmembrane protein	TMEM140	1.26485	1.26055	562	97	2.15614e-07	5.24244e-05	0.636364	11
Co-nodes	Ribosomes & ribosome biogenesis	Mitochondrial ribosomal protein	MRPL47	1.06779	1.10263	563	97	2.15614e-07	5.24244e-05	0.636364	11
Co-nodes	Ribosomes & ribosome biogenesis	Ribosomal protein L	RPL7L1	0.877402	0.939382	564	97	2.15614e-07	5.24244e-05	0.636364	11
Co-nodes	Ribosomes & ribosome biogenesis	Mitochondrial ribosomal protein	MRPL51	0.974057	1.1405	565	97	2.15614e-07	5.24244e-05	0.636364	11
Co-nodes	Calcium associated	Calponin	CNN2	0.919508	0.880125	566	97	2.15614e-07	5.24244e-05	0.636364	11
Co-nodes	Receptor associated factors	Thyroid hormone receptor interactor	TRIP10	0.983052	0.959139	567	97	2.15614e-07	5.24244e-05	0.636364	11
Enzymes	Regulatory factors	Phosphoribosyl pyrophosphate synthetase associated proteins	PRPSAP2	1.06335	1.13007	568	97	2.15614e-07	5.24244e-05	0.636364	11
Co-nodes	Transporters & transport proteins	Solute carrier superfamily member	SLC46A1	1.00231	1.05765	569	97	2.15614e-07	5.24244e-05	0.636364	11
Co-nodes	Cytoskeleton components & regulators	Tubulin folding cofactor E like	TBCEL	0.851055	0.832329	570	97	2.15614e-07	5.24244e-05	0.636364	11
Co-nodes	F box domain	F-box protein	FBXO17	1.27169	1.24331	571	97	2.15614e-07	5.24244e-05	0.636364	11
Enzymes	Regulatory factors	ETAA1 activator of ATR kinases	ETAA1	0.881378	1.00112	572	97	2.15614e-07	5.24244e-05	0.636364	11
Enzymes	GTPases	Ras Type GTPases	RAP1B	0.843877	0.902126	573	97	2.15614e-07	5.24244e-05	0.636364	11
Receptors	G protein coupled receptors	G protein subunit	GNAI1	0.87669	1.02621	574	97	2.15614e-07	5.24244e-05	0.636364	11
Co-nodes	Transcriptional coregulators	Mediator complex subunit	MED4	0.916469	1.02457	575	97	2.15614e-07	5.24244e-05	0.636364	11
Receptors	Other receptors	Mannose receptor C type	MRC2	1.06775	1.10716	576	97	2.15614e-07	5.24244e-05	0.636364	11
Co-nodes	Interacting proteins	DEP domain containing MTOR interacting protein	DEPTOR	0.905888	0.937648	577	97	2.15614e-07	5.24244e-05	0.636364	11
Co-nodes	Ribosomes & ribosome biogenesis	MRT4 homolog, ribosome maturation factor	MRTO4	0.919716	1.00751	578	97	2.15614e-07	5.24244e-05	0.636364	11
Co-nodes	Cytoskeleton components & regulators	Myosin	MYO1B	0.883042	0.883121	579	97	2.15614e-07	5.24244e-05	0.636364	11
Co-nodes	Cell cycle, cell division & DNA repair	Centrosomal protein	CEP57	0.920491	1.04487	580	97	2.15614e-07	5.24244e-05	0.636364	11
Enzymes	Deacetylases	Sirtuins (SIRT)	SIRT1	0.860451	0.860196	581	97	2.15614e-07	5.24244e-05	0.636364	11
Transcription factors	C2H2 Zn finger factors	Unclassified	ZNF507	0.828642	0.844496	582	97	2.15614e-07	5.24244e-05	0.636364	11
Co-nodes	Calcium associated	C2 calcium dependent domain containing	C2CD2	1.07054	1.0428	583	97	2.15614e-07	5.24244e-05	0.636364	11
Co-nodes	Transporters & transport proteins	Solute carrier superfamily member	SLC12A4	1.08019	1.10533	584	97	2.15614e-07	5.24244e-05	0.636364	11
Co-nodes	Other co-nodes	RecQ mediated genome instability	RMI1	0.889484	0.965891	585	97	2.15614e-07	5.24244e-05	0.636364	11
Transcription factors	C2H2 Zn finger factors	Unclassified	ZNF329	0.969389	1.09529	586	97	2.15614e-07	5.24244e-05	0.636364	11
Enzymes	Glycosyltransferases	Phosphatidylinositol glycan subunits (PIG)	PIGV	0.863438	0.987945	587	97	2.15614e-07	5.24244e-05	0.636364	11
Co-nodes	Other co-nodes	Tubulin polyglutamylase complex subunit	TPGS2	1.0542	1.12816	588	97	2.15614e-07	5.24244e-05	0.636364	11
Enzymes	Dehydrogenases	Retinol (RDH)	RDH16	1.18558	1.15256	589	97	2.15614e-07	5.24244e-05	0.636364	11
Enzymes	Kinases	Serine-threonine kinases (STK)	STK40	0.859715	0.95012	590	97	2.15614e-07	5.24244e-05	0.636364	11
Co-nodes	Secreted proteins	Thrombospondin	THBS3	1.24866	1.2149	591	97	2.15614e-07	5.24244e-05	0.636364	11
Co-nodes	Coiled coil domain	Coiled-coil domain containing	CCDC51	0.944626	1.10267	592	97	2.15614e-07	5.24244e-05	0.636364	11
Receptors	Catalytic receptors	Growth hormone receptor	GHR	1.18361	1.23636	593	97	2.15614e-07	5.24244e-05	0.636364	11
Transcription factors	C2H2 Zn finger factors	2-3 adjacent zinc fingers & BTB/POZ domain	ZBTB33	1.19722	1.22686	594	97	2.15614e-07	5.24244e-05	0.636364	11
Enzymes	Reductases	Aldo-keto reductases (AKR)	AKR1A1	1.34043	1.28431	595	97	2.15614e-07	5.24244e-05	0.636364	11
Co-nodes	Chaperones	C1GALT1 specific chaperone	C1GALT1C1	0.990606	1.06135	596	97	2.15614e-07	5.24244e-05	0.636364	11
Co-nodes	Ribosomes & ribosome biogenesis	Mitochondrial ribosomal protein	MRPS6	1.06567	1.0582	597	98	1.04688e-07	5.24244e-05	0.857143	7
Transcription factors	Runt domain	Core-binding factor subunit	CBFB	0.836131	0.920771	598	97	2.15614e-07	5.24244e-05	0.636364	11
Enzymes	Glycosyltransferases	Phosphatidylinositol glycan subunits (PIG)	PIGH	1.02596	1.00465	599	97	2.15614e-07	5.24244e-05	0.636364	11
Co-nodes	Other co-nodes	COMM domain containing	COMMD6	0.98337	1.07407	600	97	2.15614e-07	5.24244e-05	0.636364	11
Enzymes	Regulatory factors	Cytochrome c oxidase assembly factors homolog	COA5	0.967489	1.06941	601	97	2.15614e-07	5.24244e-05	0.636364	11
Co-nodes	Interacting proteins	TAP binding protein	TAPBP	1.16869	1.1513	602	97	2.15614e-07	5.24244e-05	0.636364	11
Co-nodes	Adaptor proteins	Adaptor related protein complex subunits	AP1G2	1.11736	1.11751	603	97	2.15614e-07	5.24244e-05	0.636364	11
Co-nodes	Ribosomes & ribosome biogenesis	Mitochondrial ribosomal protein	MRPS28	1.15924	1.0995	604	97	2.15614e-07	5.24244e-05	0.636364	11
Co-nodes	RNA binding & RB motif proteins	LSM homolog, U6 small nuclear RNA and mRNA degradation associated	LSM6	0.942916	1.02896	605	97	2.15614e-07	5.24244e-05	0.636364	11
Co-nodes	Other co-nodes	Cofilin	CFL2	0.885642	0.913711	606	97	2.15614e-07	5.24244e-05	0.636364	11
Co-nodes	Ribosomes & ribosome biogenesis	Mitochondrial ribosomal protein	MRPL15	1.05638	1.06202	607	97	2.15614e-07	5.24244e-05	0.636364	11
Co-nodes	Other co-nodes	Granulin precursor	GRN	1.16294	1.13343	608	97	2.15614e-07	5.24244e-05	0.636364	11
Co-nodes	Ribosomes & ribosome biogenesis	Mitochondrial ribosomal protein	MRPS17	0.901096	0.967271	609	97	2.15614e-07	5.24244e-05	0.636364	11
Enzymes	Regulatory factors	DENN domain containing	DENND5A	0.991961	1.01653	610	97	2.15614e-07	5.24244e-05	0.636364	11
Co-nodes	Other co-nodes	Thrombospondin type domain containing	THSD4	1.01179	1.04228	611	97	2.15614e-07	5.24244e-05	0.636364	11
Co-nodes	Cell cycle, cell division & DNA repair	Cell cycle checkpoint proteins (RAD)	RAD51C	1.12523	1.19147	612	97	2.15614e-07	5.24244e-05	0.636364	11
Co-nodes	Ribosomes & ribosome biogenesis	Mitochondrial ribosomal protein	MRPL27	0.984866	1.13912	613	97	2.15614e-07	5.24244e-05	0.636364	11
Enzymes	E3 ubiquitin ligases	HECT domain (HECTD)	HECTD3	1.08123	1.08481	614	97	2.15614e-07	5.24244e-05	0.636364	11
Co-nodes	Stress response factors	DnaJ heat shock protein (Hsp40) member	DNAJC19	0.814569	0.849981	615	97	2.15614e-07	5.24244e-05	0.636364	11
Receptors	G protein coupled receptors	Transmembrane Protein Adipocyte Associated	TPRA1	1.13948	1.189	616	97	2.15614e-07	5.24244e-05	0.636364	11
Co-nodes	Chaperones	Chaperonin containing TCP1 subunit	CCT2	0.914915	1.00804	617	97	2.15614e-07	5.24244e-05	0.636364	11
Co-nodes	Other co-nodes	NudC domain containing	NUDCD2	1.06333	1.07813	618	97	2.15614e-07	5.24244e-05	0.636364	11
Enzymes	Regulatory factors	Cyclins (CCN)	CCNG1	0.946281	1.03167	619	97	2.15614e-07	5.24244e-05	0.636364	11
Co-nodes	Membrane proteins	Thymopoietin	TMPO	0.818714	0.826721	620	97	2.15614e-07	5.24244e-05	0.636364	11
Co-nodes	Ribonucleoproteins	Nucleolar protein	NOP10	1.12286	1.1547	621	97	2.15614e-07	5.24244e-05	0.636364	11
Co-nodes	RNA binding & RB motif proteins	TAR (HIV-1) RNA binding protein	TARBP1	1.21889	1.21712	622	97	2.15614e-07	5.24244e-05	0.636364	11
Enzymes	Peroxidases	Peroxiredoxins (PRDX)	PRDX4	1.0455	1.09044	623	97	2.15614e-07	5.24244e-05	0.636364	11
Co-nodes	SH2 domain containing	SH2 domain containing	SH2D4A	0.911822	0.983814	624	97	2.15614e-07	5.24244e-05	0.636364	11
Co-nodes	Coiled coil domain	Coiled-coil domain containing	CCDC115	1.17473	1.20644	625	97	2.15614e-07	5.24244e-05	0.636364	11
Receptors	Other receptors	Plexin	PLXNA1	0.959689	0.997887	626	97	2.15614e-07	5.24244e-05	0.636364	11
Enzymes	Glutathione transferases	Glutathione S-transferases (GST)	GSTO1	0.94777	0.965168	627	97	2.15614e-07	5.24244e-05	0.636364	11
Co-nodes	Vitamin & trace element proteins and metabolism	Iron-sulfur cluster assembly	ISCA2	0.935227	1.11821	628	97	2.15614e-07	5.24244e-05	0.636364	11
Co-nodes	Other co-nodes	Serine/arginine repetitive matrix	SRRM2	1.01666	1.02109	629	97	2.15614e-07	5.24244e-05	0.636364	11
Enzymes	Transferases	3-oxoacyl-ACP synthase, mitochondrial	OXSM	1.00325	1.0306	630	97	2.15614e-07	5.24244e-05	0.636364	11
Co-nodes	Inhibitory proteins	Inhibitor of growth	ING1	0.892639	0.954944	631	97	2.15614e-07	5.24244e-05	0.636364	11
Receptors	Catalytic receptors	RIG-I-like receptors	DHX58	1.15771	1.19032	632	97	2.15614e-07	5.24244e-05	0.636364	11
Enzymes	Oxidases	Cytochrome c oxidase subunit	COX6C	1.03368	1.08692	633	97	2.15614e-07	5.24244e-05	0.636364	11
Co-nodes	Cell cycle, cell division & DNA repair	Dedicator of cytokinesis	DOCK6	1.06338	1.07888	634	97	2.15614e-07	5.24244e-05	0.636364	11
Enzymes	Peptidases	Proteasome 20S subunit	PSMA4	1.09935	1.08909	635	97	2.15614e-07	5.24244e-05	0.636364	11
Co-nodes	Lipid metabolism	Sphingolipid transporter	SPNS2	1.19809	1.19801	636	97	2.15614e-07	5.24244e-05	0.636364	11
Enzymes	Other enzymes	Lipid droplet associated hydrolases	LDAH	0.949339	1.0266	637	97	2.15614e-07	5.24244e-05	0.636364	11
Enzymes	Peptidases	Ubiquitin-specific processing proteases (USP)	USP16	1.03888	1.05218	638	97	2.15614e-07	5.24244e-05	0.636364	11
Co-nodes	Zinc finger proteins	MORC CW-type zinc finger	MORC4	1.09938	1.09153	639	97	2.15614e-07	5.24244e-05	0.636364	11
Enzymes	Kinases	MNAT1 component of CDK activating kinases	MNAT1	1.03407	1.11314	640	97	2.15614e-07	5.24244e-05	0.636364	11
Enzymes	Kinases	Mitogen-activated protein kinase kinase kinase kinases (MAP4K)	MAP4K1	1.05404	1.05477	641	97	2.15614e-07	5.24244e-05	0.636364	11
Enzymes	Regulatory factors	Serpin F	SERPINF1	1.19923	1.2111	642	97	2.15614e-07	5.24244e-05	0.636364	11
Co-nodes	G patch domain containing	G-patch domain containing	GPATCH1	0.90998	0.997237	643	97	2.15614e-07	5.24244e-05	0.636364	11
Transcription factors	C2H2 Zn finger factors	LYAR-related protein	LYAR	0.841803	0.892454	644	97	2.15614e-07	5.24244e-05	0.636364	11
Co-nodes	GTP binding	Septin	SEPT6	1.11339	1.17758	645	97	2.15614e-07	5.24244e-05	0.636364	11
Co-nodes	Proteasome	COP9 signalosome subunit	COPS4	1.04373	1.08427	646	97	2.15614e-07	5.24244e-05	0.636364	11
Enzymes	Helicases (DNA)	RuvB-like (RUVBL)	RUVBL1	0.979161	1.09315	647	97	2.15614e-07	5.24244e-05	0.636364	11
Co-nodes	Membrane proteins	Transmembrane protein	TMEM203	0.893072	0.979311	648	97	2.15614e-07	5.24244e-05	0.636364	11
Co-nodes	Other co-nodes	YEATS domain containing	YEATS2	1.01818	1.04465	649	97	2.15614e-07	5.24244e-05	0.636364	11
Co-nodes	Cytoskeleton components & regulators	Myosin light chain	MYL12A	0.918957	0.924107	650	97	2.15614e-07	5.24244e-05	0.636364	11
Enzymes	Regulatory factors	DENN domain containing	DENND2D	1.2231	1.18475	651	97	2.15614e-07	5.24244e-05	0.636364	11
Co-nodes	Other co-nodes	MAP3K7 C-terminal like	MAP3K7CL	1.16757	1.20741	652	97	2.15614e-07	5.24244e-05	0.636364	11
Co-nodes	Transporters & transport proteins	Solute carrier superfamily member	SLC35A1	0.965354	1.06746	653	97	2.15614e-07	5.24244e-05	0.636364	11
Enzymes	Regulatory factors	Defective in cullin neddylation domain containing	DCUN1D4	0.863472	0.907	654	97	2.15614e-07	5.24244e-05	0.636364	11
Co-nodes	Open reading frame genes	Uncharacterized	C10orf88	0.957982	1.07671	655	97	2.15614e-07	5.24244e-05	0.636364	11
Co-nodes	Other co-nodes	Cap binding complex dependent translation initiation factor	CTIF	0.969404	1.04084	656	97	2.15614e-07	5.24244e-05	0.636364	11
Enzymes	Regulatory factors	RAN binding proteins	RANBP2	0.886856	0.930664	657	97	2.15614e-07	5.24244e-05	0.636364	11
Co-nodes	Other co-nodes	SUFU negative regulator of hedgehog signaling	SUFU	1.00433	1.00716	658	97	2.15614e-07	5.24244e-05	0.636364	11
Enzymes	Regulatory factors	TBC1 domain	TBC1D17	1.085	1.06691	659	97	2.15614e-07	5.24244e-05	0.636364	11
Co-nodes	Stress response factors	DnaJ heat shock protein (Hsp40) member	DNAJC22	1.15184	1.16194	660	97	2.15614e-07	5.24244e-05	0.636364	11
Co-nodes	Stress response factors	DnaJ heat shock protein (Hsp40) member	DNAJA2	0.907425	0.971749	661	97	2.15614e-07	5.24244e-05	0.636364	11
Co-nodes	Peroxisome biogenesis	Peroxisomal biogenesis factor	PEX11B	1.00585	1.04516	662	97	2.15614e-07	5.24244e-05	0.636364	11
Co-nodes	Transporters & transport proteins	Solute carrier superfamily member	SLC38A7	1.10734	1.10099	663	97	2.15614e-07	5.24244e-05	0.636364	11
Enzymes	Ribonucleases	Ribonucleases P (POP)	POP4	1.0569	1.07119	664	97	2.15614e-07	5.24244e-05	0.636364	11
Co-nodes	LIM domain proteins	LIM domain binding	LDB1	1.11738	1.04948	665	97	2.15614e-07	5.24244e-05	0.636364	11
Enzymes	Oxidases	Sulfite oxidases	SUOX	1.12034	1.07233	666	97	2.15614e-07	5.24244e-05	0.636364	11
Co-nodes	Vitamin & trace element proteins and metabolism	NFU1 iron-sulfur cluster scaffold	NFU1	1.08061	1.04766	667	97	2.15614e-07	5.24244e-05	0.636364	11
Co-nodes	Lipid metabolism	NPC1 like intracellular cholesterol transporter	NPC1L1	1.18087	1.18382	668	97	2.15614e-07	5.24244e-05	0.636364	11
Co-nodes	Other co-nodes	GTPase activating Rap/RanGAP domain like	GARNL3	1.10248	1.13964	669	97	2.15614e-07	5.24244e-05	0.636364	11
Enzymes	Regulatory factors	Rho guanine nucleotide exchange factors	VAV2	1.07784	1.13347	670	97	2.15614e-07	5.24244e-05	0.636364	11
Co-nodes	RNA binding & RB motif proteins	THO complex	THOC7	1.01355	0.995742	671	97	2.15614e-07	5.24244e-05	0.636364	11
Co-nodes	Ribosomes & ribosome biogenesis	Ribosomal RNA processing	RRP9	0.995463	1.02127	672	97	2.15614e-07	5.24244e-05	0.636364	11
Enzymes	Phosphatases	Nudix (NUDT)	NUDT15	0.903682	0.992533	673	97	2.15614e-07	5.24244e-05	0.636364	11
Enzymes	Kinases	Inositol-trisphosphate kinases (ITPK)	ITPK1	1.17627	1.13955	674	97	2.15614e-07	5.24244e-05	0.636364	11
Co-nodes	F box domain	F-box protein	FBXO45	0.935457	0.972099	675	97	2.15614e-07	5.24244e-05	0.636364	11
Co-nodes	Adaptor proteins	Phosphorylated adaptor for RNA export	PHAX	0.999774	1.02759	676	97	2.15614e-07	5.24244e-05	0.636364	11
Enzymes	Kinases	Serine-threonine kinases (STK)	STK38	1.02351	1.04893	677	97	2.15614e-07	5.24244e-05	0.636364	11
Enzymes	Reductases	5-methyltetrahydrofolate-homocysteine methyltransferase reductases	MTRR	0.91817	0.97664	678	97	2.15614e-07	5.24244e-05	0.636364	11
Enzymes	Regulatory factors	Inter-alpha-trypsin inhibitor heavy chain	ITIH4	0.931418	0.962902	679	97	2.15614e-07	5.24244e-05	0.636364	11
Co-nodes	Endosomal, lysosomal, ER & Golgi proteins	Charged multivesicular body protein	CHMP5	1.07945	1.07185	680	97	2.15614e-07	5.24244e-05	0.636364	11
Enzymes	Other enzymes	Translocase of inner mitochondrial membrane	TIMM10	1.13173	1.12692	681	97	2.15614e-07	5.24244e-05	0.636364	11
Enzymes	E2 ubiquitin conjugating enzymes	Ubiquitin conjugating enzymes E2 (UBE2)	UBE2N	1.15532	1.10042	682	97	2.15614e-07	5.24244e-05	0.636364	11
Enzymes	Isomerases	TRNA pseudouridine synthases (TRUB)	TRUB2	0.991169	1.04441	683	97	2.15614e-07	5.24244e-05	0.636364	11
Enzymes	Regulatory factors	Cytochrome c oxidase assembly factors homolog	COA7	0.970906	1.02211	684	97	2.15614e-07	5.24244e-05	0.636364	11
Co-nodes	Cell cycle, cell division & DNA repair	Cell cycle checkpoint proteins (RAD)	RAD51D	1.11137	1.14451	685	97	2.15614e-07	5.24244e-05	0.636364	11
Co-nodes	Ribosomes & ribosome biogenesis	Ribosomal protein S	RPS8	0.97302	0.993686	686	97	2.15614e-07	5.24244e-05	0.636364	11
Co-nodes	RNA binding & RB motif proteins	Meiosis regulator and mRNA stability factor	MARF1	1.02666	0.955166	687	97	2.15614e-07	5.24244e-05	0.636364	11
Enzymes	E2 ubiquitin conjugating enzymes	Ubiquitin conjugating enzymes E2 (UBE2)	UBE2F	1.06297	1.10535	688	97	2.15614e-07	5.24244e-05	0.636364	11
Co-nodes	Cytoskeleton components & regulators	BRICK1 subunit of SCAR/WAVE actin nucleating complex	BRK1	0.92816	0.979964	689	97	2.15614e-07	5.24244e-05	0.636364	11
Co-nodes	Cell cycle, cell division & DNA repair	Regulator of chromosome condensation	RCC2	1.12592	1.02357	690	97	2.15614e-07	5.24244e-05	0.636364	11
Co-nodes	Ribosomes & ribosome biogenesis	Mitochondrial ribosomal protein	MRPL24	1.08237	1.08061	691	97	2.15614e-07	5.24244e-05	0.636364	11
Co-nodes	Membrane proteins	Transmembrane protein	TMEM167A	1.019	1.03789	692	97	2.15614e-07	5.24244e-05	0.636364	11
Co-nodes	Cell cycle, cell division & DNA repair	FA complementation group	FANCF	0.931919	0.971558	693	97	2.15614e-07	5.24244e-05	0.636364	11
Enzymes	Kinases	Adenosine kinases	ADK	1.21351	1.22263	694	97	2.15614e-07	5.24244e-05	0.636364	11
Co-nodes	Interacting proteins	Intraflagellar transport associated protein	C11orf74	0.916441	1.05988	695	97	2.15614e-07	5.24244e-05	0.636364	11
Co-nodes	Vitamin & trace element proteins and metabolism	CDGSH iron sulfur domain	CISD1	1.14444	1.06637	696	97	2.15614e-07	5.24244e-05	0.636364	11
Co-nodes	Polarity regulators	Par-3 cell polarity regulator	PARD3B	1.02456	1.10045	697	97	2.15614e-07	5.24244e-05	0.636364	11
Co-nodes	Interacting proteins	TorsinA interacting protein	TOR1AIP1	0.910951	0.933479	698	97	2.15614e-07	5.24244e-05	0.636364	11
Enzymes	Peroxidases	Peroxiredoxins (PRDX)	PRDX1	1.17085	1.08213	699	97	2.15614e-07	5.24244e-05	0.636364	11
Co-nodes	Ribosomes & ribosome biogenesis	Mitochondrial ribosomal protein	MRPL18	1.10174	1.0552	700	97	2.15614e-07	5.24244e-05	0.636364	11
Co-nodes	Other co-nodes	Afamin	AFM	1.18396	1.17803	701	97	2.15614e-07	5.24244e-05	0.636364	11
Co-nodes	Other co-nodes	Tumor susceptibility 101	TSG101	1.03266	1.07822	702	97	2.15614e-07	5.24244e-05	0.636364	11
Receptors	G protein coupled receptors	G protein subunit	GNA12	1.1544	1.15676	703	97	2.15614e-07	5.24244e-05	0.636364	11
Co-nodes	Other co-nodes	SLAIN motif	SLAIN1	0.995985	1.03346	704	97	2.15614e-07	5.24244e-05	0.636364	11
Co-nodes	Zinc finger proteins	ZNF zinc finger protein	ZNF622	0.836872	0.879787	705	97	2.15614e-07	5.24244e-05	0.636364	11
Co-nodes	Membrane proteins	Glypican	GPC6	1.15988	1.17166	706	97	2.15614e-07	5.24244e-05	0.636364	11
Enzymes	Peptidases	Proteasome 20S subunit	PSMA5	1.10917	1.14693	707	97	2.15614e-07	5.24244e-05	0.636364	11
Co-nodes	Endosomal, lysosomal, ER & Golgi proteins	Microtubule interacting and trafficking domain containing	MITD1	0.970097	1.04263	708	97	2.15614e-07	5.24244e-05	0.636364	11
Enzymes	Regulatory factors	5'-AMP-activated protein kinase (AMPK)	PRKAG1	1.1986	1.14956	709	97	2.15614e-07	5.24244e-05	0.636364	11
Enzymes	Reductases	Ubiquinol-cytochrome c reductase, complex III subunits	UQCR10	1.17275	1.19109	710	97	2.15614e-07	5.24244e-05	0.636364	11
Enzymes	Kinases	Membrane palmitoylated proteins	MPP1	1.14551	1.12946	711	97	2.15614e-07	5.24244e-05	0.636364	11
Co-nodes	Membrane proteins	Transmembrane protein	TMEM14C	1.02472	1.06221	712	97	2.15614e-07	5.24244e-05	0.636364	11
Co-nodes	Membrane proteins	Transmembrane protein	TMEM126B	1.0861	1.0834	713	97	2.15614e-07	5.24244e-05	0.636364	11
Co-nodes	Interacting proteins	YY1 associated protein	YY1AP1	0.917607	0.940767	714	97	2.15614e-07	5.24244e-05	0.636364	11
Enzymes	Oxidoreductases	NADH:ubiquinone oxidoreductase subunits	NDUFB5	1.00396	1.02607	715	97	2.15614e-07	5.24244e-05	0.636364	11
Enzymes	Other enzymes	DNA ligases (LIG)	LIG1	1.14464	1.09137	716	97	2.15614e-07	5.24244e-05	0.636364	11
Co-nodes	Other co-nodes	SPRY domain containing	SPRYD7	0.945178	0.980977	717	97	2.15614e-07	5.24244e-05	0.636364	11
Enzymes	Kinases	Mitogen-activated protein kinase kinases (MAP2K)	MAP2K4	0.984526	1.06303	718	97	2.15614e-07	5.24244e-05	0.636364	11
Enzymes	Methyltransferases	tRNA methyltransferases (TRMT)	TRMT12	0.940714	1.04267	719	97	2.15614e-07	5.24244e-05	0.636364	11
Enzymes	Transferases	Methionine adenosyltransferases (MAT)	MAT1A	0.898871	0.914424	720	97	2.15614e-07	5.24244e-05	0.636364	11
Co-nodes	Calcium associated	Annexin	ANXA4	1.14377	1.09349	721	97	2.15614e-07	5.24244e-05	0.636364	11
Enzymes	Methyltransferases	Methyltransferase-like (METTL)	METTL14	0.947718	0.978101	722	97	2.15614e-07	5.24244e-05	0.636364	11
Co-nodes	Other co-nodes	SLAIN motif	SLAIN2	0.927504	0.939935	723	97	2.15614e-07	5.24244e-05	0.636364	11
Transcription factors	C2H2 Zn finger factors	ZBTB4	ZBTB4	1.10616	1.06415	724	97	2.15614e-07	5.24244e-05	0.636364	11
Co-nodes	Other co-nodes	Cold shock domain containing	CSDE1	0.947777	0.974948	725	97	2.15614e-07	5.24244e-05	0.636364	11
Co-nodes	Nucleotide binding	Histidine triad nucleotide binding protein	HINT2	0.960158	1.07275	726	97	2.15614e-07	5.24244e-05	0.636364	11
Co-nodes	Membrane proteins	Transmembrane and coiled-coil domains	TMCO1	1.04725	1.05775	727	97	2.15614e-07	5.24244e-05	0.636364	11
Enzymes	Methyltransferases	EEF1A lysine methyltransferases	EEF1AKMT1	1.02782	1.04843	728	97	2.15614e-07	5.24244e-05	0.636364	11
Co-nodes	General transcription factors	General transcription factor IIH subunit	GTF2H5	1.00183	1.0195	729	97	2.15614e-07	5.24244e-05	0.636364	11
Enzymes	E3 ubiquitin ligases	RING finger (RNF) E3 ubiquitin ligases	RNF2	0.896612	0.920356	730	97	2.15614e-07	5.24244e-05	0.636364	11
Co-nodes	Other co-nodes	Ataxin	ATXN10	1.1169	1.11539	731	97	2.15614e-07	5.24244e-05	0.636364	11
Co-nodes	Zinc finger proteins	Zinc finger C3HC-type containing	ZC3HC1	0.96784	1.00159	732	97	2.15614e-07	5.24244e-05	0.636364	11
Co-nodes	Endosomal, lysosomal, ER & Golgi proteins	Transmembrane p24 trafficking protein	TMED5	0.91151	0.979321	733	97	2.15614e-07	5.24244e-05	0.636364	11
Co-nodes	Endosomal, lysosomal, ER & Golgi proteins	Late endosomal/lysosomal adaptor, MAPK and MTOR activator	LAMTOR5	1.02625	1.03098	734	97	2.15614e-07	5.24244e-05	0.636364	11
Co-nodes	Family with sequence similarity	Family with sequence similarity member	FAM114A2	0.906829	0.97162	735	97	2.15614e-07	5.24244e-05	0.636364	11
Co-nodes	Membrane proteins	Single-pass membrane protein with aspartate rich tail	SMDT1	0.981647	1.01556	736	97	2.15614e-07	5.24244e-05	0.636364	11
Co-nodes	Ribosomes & ribosome biogenesis	Mitochondrial ribosomal protein	MRPL35	1.11272	1.08037	737	97	2.15614e-07	5.24244e-05	0.636364	11
Co-nodes	Junction proteins	PYM homolog, exon junction complex associated factor	PYM1	1.05665	1.06101	738	97	2.15614e-07	5.24244e-05	0.636364	11
Receptors	Catalytic receptors	Receptor-Like Tyrosine Kinase (RYK)	RYK	1.03901	1.0266	739	97	2.15614e-07	5.24244e-05	0.636364	11
Co-nodes	RNA binding & RB motif proteins	Small nuclear RNA activating complex polypeptide	SNAPC5	0.956177	1.0203	740	97	2.15614e-07	5.24244e-05	0.636364	11
Co-nodes	Other co-nodes	Jumping translocation breakpoint	JTB	0.959301	0.986958	741	97	2.15614e-07	5.24244e-05	0.636364	11
Co-nodes	Endosomal, lysosomal, ER & Golgi proteins	Rab interacting lysosomal protein like	RILPL1	1.11985	1.04752	742	97	2.15614e-07	5.24244e-05	0.636364	11
Co-nodes	Stress response factors	Heat shock factor binding protein	HSBP1	1.03209	1.06072	743	97	2.15614e-07	5.24244e-05	0.636364	11
Co-nodes	Motility	Intraflagellar transport	IFT172	1.06415	1.0114	744	97	2.15614e-07	5.24244e-05	0.636364	11
Co-nodes	Karyopherins	Exportin	XPO6	1.09352	1.08922	745	97	2.15614e-07	5.24244e-05	0.636364	11
Co-nodes	Zinc finger proteins	Zinc finger matrin-type	ZMAT2	1.08622	1.06949	746	97	2.15614e-07	5.24244e-05	0.636364	11
Enzymes	E2 ubiquitin conjugating enzymes	Ubiquitin conjugating enzymes E2 (UBE2)	UBE2D2	1.01912	1.03161	747	97	2.15614e-07	5.24244e-05	0.636364	11
Enzymes	Methyltransferases	Methyltransferase-like (METTL)	METTL5	1.02418	1.04139	748	97	2.15614e-07	5.24244e-05	0.636364	11
Enzymes	Regulatory factors	TBC1 domain	TBC1D9	1.0099	0.990404	749	97	2.15614e-07	5.24244e-05	0.636364	11
Ion channels	Other ion channels	Voltage dependent anion channel	VDAC3	0.998071	1.024	750	97	2.15614e-07	5.24244e-05	0.636364	11
Co-nodes	Other co-nodes	UFM1 specific peptidase	UFSP2	0.891291	0.957935	751	97	2.15614e-07	5.24244e-05	0.636364	11
Co-nodes	Interacting proteins	Morf4 associated protein like	MRFAP1L1	1.071	1.05943	752	97	2.15614e-07	5.24244e-05	0.636364	11
Co-nodes	Zinc finger proteins	Zinc finger FYVE-type containing	ZFYVE26	1.0359	0.967892	753	97	2.15614e-07	5.24244e-05	0.636364	11
Co-nodes	Cytoskeleton components & regulators	Thymosin beta X-linked	TMSB4X	1.11638	1.14415	754	97	2.15614e-07	5.24244e-05	0.636364	11
Co-nodes	Redox proteins	Thioredoxin domain containing	TXNDC15	0.912519	0.95075	755	97	2.15614e-07	5.24244e-05	0.636364	11
Enzymes	Ribonucleases	Angiogenin	ANG	1.04712	0.989296	756	97	2.15614e-07	5.24244e-05	0.636364	11
Enzymes	CoA ligases	Succinate-CoA ligases (SUCL)	SUCLG1	0.897474	0.940388	757	97	2.15614e-07	5.24244e-05	0.636364	11
Enzymes	E3 ubiquitin ligases	Cullins (CUL)	CUL7	1.01673	1.02631	758	97	2.15614e-07	5.24244e-05	0.636364	11
Co-nodes	Translation factors	Eukaryotic translation initiation factor	EIF2D	1.09116	1.04811	759	97	2.15614e-07	5.24244e-05	0.636364	11
Co-nodes	Zinc finger proteins	ZNF zinc finger protein	ZNF830	0.98443	0.998978	760	97	2.15614e-07	5.24244e-05	0.636364	11
Enzymes	Regulatory factors	Protein phosphatase 1 (PP1)	PPP1R8	0.900747	0.990259	761	97	2.15614e-07	5.24244e-05	0.636364	11
Co-nodes	Endosomal, lysosomal, ER & Golgi proteins	Synergin gamma	SYNRG	0.977156	0.989086	762	97	2.15614e-07	5.24244e-05	0.636364	11
Co-nodes	CNS Proteins	Neuroguidin	NGDN	0.901151	0.939652	763	97	2.15614e-07	5.24244e-05	0.636364	11
Enzymes	Other enzymes	Phosphopantothenoylcysteine synthetases	PPCS	1.09311	1.07222	764	97	2.15614e-07	5.24244e-05	0.636364	11
Co-nodes	GTP binding	Developmentally regulated GTP binding protein	DRG1	1.03599	1.01377	765	97	2.15614e-07	5.24244e-05	0.636364	11
Co-nodes	Exosome complex	Exosome component	EXOSC1	1.01277	1.01371	766	97	2.15614e-07	5.24244e-05	0.636364	11
Co-nodes	Nucleotide binding	Nucleotide binding protein	NUBP1	0.867727	0.91485	767	97	2.15614e-07	5.24244e-05	0.636364	11
Enzymes	Regulatory factors	Cytochrome c oxidase assembly factors	COX20	1.03318	0.994323	768	97	2.15614e-07	5.24244e-05	0.636364	11
Enzymes	Phosphatases	Protein tyrosine type 4 (PTP4)	PTP4A2	0.973401	0.982228	769	97	2.15614e-07	5.24244e-05	0.636364	11
Co-nodes	WD repeat proteins	WD repeat domain	WDR48	1.09554	1.07237	770	97	2.15614e-07	5.24244e-05	0.636364	11
Enzymes	Other enzymes	Dihydropyrimidinases	DPYS	1.11677	1.12768	771	97	2.15614e-07	5.24244e-05	0.636364	11
Enzymes	Lyases	Hydroxymethylglutaryl-CoA lyases (HMGCL)	HMGCL	1.03946	1.04421	772	97	2.15614e-07	5.24244e-05	0.636364	11
Co-nodes	Translation factors	Eukaryotic translation initiation factor	EIF3H	0.987305	1.02885	773	97	2.15614e-07	5.24244e-05	0.636364	11
Transcription factors	Grainyhead domain factors	CP2-related	UBP1	1.12515	1.0913	774	97	2.15614e-07	5.24244e-05	0.636364	11
Co-nodes	Adhesion molecules	Hepatic and glial cell adhesion molecule	HEPACAM	0.611069	0.699734	775	95	4.0082e-07	9.64585e-05	0.75	8
Co-nodes	Transporters & transport proteins	Solute carrier superfamily member	SLC16A13	1.42497	1.53188	776	95	4.0082e-07	9.64585e-05	0.75	8
Co-nodes	Pseudogenes	Neutrophil cytosolic factor	NCF1B	1.22127	1.22568	777	95	4.0082e-07	9.64585e-05	0.75	8
Co-nodes	Zinc finger proteins	ZNF zinc finger protein	ZNF69	1.13996	1.14227	778	95	4.0082e-07	9.64585e-05	0.75	8
Co-nodes	Ribosomes & ribosome biogenesis	Ribosomal protein L	RPL26	0.984541	1.15799	779	95	4.0082e-07	9.64585e-05	0.75	8
Co-nodes	Interacting proteins	Schwannomin interacting protein	SCHIP1	1.29426	1.29978	780	95	4.0082e-07	9.64585e-05	0.75	8
Co-nodes	Pseudogenes	Golgin	GOLGA8IP	1.10935	1.09222	781	95	4.0082e-07	9.64585e-05	0.75	8
Co-nodes	Other co-nodes	NODAL modulator	NOMO1	1.11182	1.10586	782	95	4.0082e-07	9.64585e-05	0.75	8
Co-nodes	Other co-nodes	Macrophage expressed	MPEG1	1.37516	1.28648	783	95	1.15102e-06	0.000267752	0.666667	9
Receptors	Other receptors	Signal regulatory protein	SIRPB2	1.01187	0.950203	784	95	1.15102e-06	0.000267752	0.666667	9
Receptors	Ligands	Opiorphin prepropeptide	OPRPN	1.45752	1.49777	785	95	1.15102e-06	0.000267752	0.666667	9
Co-nodes	Other co-nodes	TraB domain containing	TRABD2B	0.853049	0.830606	786	95	1.15102e-06	0.000267752	0.666667	9
Receptors	Ligands	Transforming growth factor	TGFB1	1.09648	1.13638	787	95	1.15102e-06	0.000267752	0.666667	9
Enzymes	Other enzymes	Arginases (ARG)	ARG2	0.834516	0.774273	788	95	1.15102e-06	0.000267752	0.666667	9
Co-nodes	HLA complex	HLA complex	HCP5	1.36183	1.34373	789	95	1.15102e-06	0.000267752	0.666667	9
Co-nodes	Other co-nodes	Androgen dependent TFPI regulating protein	ADTRP	0.808898	0.834772	790	95	1.15102e-06	0.000267752	0.666667	9
Co-nodes	RNA binding & RB motif proteins	Poly(A) binding protein interacting protein	PAIP2B	0.7948	0.765002	791	95	1.15102e-06	0.000267752	0.666667	9
Co-nodes	Cytoskeleton components & regulators	Dynein axonemal heavy chain	DNAH5	0.785664	0.801107	792	95	1.15102e-06	0.000267752	0.666667	9
Co-nodes	lncRNAs	Long intergenic non-protein coding RNA	LINC01000	1.10423	1.09646	793	95	1.15102e-06	0.000267752	0.666667	9
Co-nodes	WD repeat proteins	WD repeat domain	WDR43	0.846823	0.972119	794	95	1.15102e-06	0.000267752	0.666667	9
Co-nodes	Antisense RNAs	URB ribosome biogenesis homolog	URB1-AS1	0.980904	1.11037	795	95	1.15102e-06	0.000267752	0.666667	9
Co-nodes	Endosomal, lysosomal, ER & Golgi proteins	Endosome-lysosome associated apoptosis and autophagy regulator	KIAA1324	1.0526	1.06665	796	95	1.15102e-06	0.000267752	0.666667	9
Co-nodes	Other co-nodes	Ret finger protein like	RFPL1	1.27269	1.25569	797	95	1.15102e-06	0.000267752	0.666667	9
Co-nodes	Pseudogenes	ZNF zinc finger protein	ZNF767P	1.2911	1.22025	798	95	1.15102e-06	0.000267752	0.666667	9
Co-nodes	Pseudogenes	Nudix (NUDT)	NUDT16P1	0.914975	0.977851	799	95	1.15102e-06	0.000267752	0.666667	9
Co-nodes	Other co-nodes	Sushi, nidogen and EGF like domains	SNED1	1.01787	1.02632	800	95	1.15102e-06	0.000267752	0.666667	9
Enzymes	Glycosyltransferases	Glucoside xylosyltransferases (GXYLT)	GXYLT1	0.874427	0.867021	801	95	1.15102e-06	0.000267752	0.666667	9
Co-nodes	Membrane proteins	Sorting nexin	SNX29	1.06276	1.03552	802	95	1.15102e-06	0.000267752	0.666667	9
Enzymes	Kinases	Adenylate kinases (AK)	AK6	0.886425	0.947646	803	95	1.15102e-06	0.000267752	0.666667	9
Co-nodes	Cell cycle, cell division & DNA repair	X-ray repair cross complementing	XRCC2	1.09351	1.08936	804	95	1.15102e-06	0.000267752	0.666667	9
Co-nodes	Other co-nodes	CBY1 interacting BAR domain containing	FAM92A	0.920721	0.933024	805	95	1.15102e-06	0.000267752	0.666667	9
Co-nodes	Other co-nodes	DC-STAMP domain containing	DCST2	1.1088	1.0626	806	95	1.15102e-06	0.000267752	0.666667	9
Co-nodes	BTB domain containing	Zinc finger and BTB domain containing	ZBTB9	0.919099	1.02384	807	95	1.15102e-06	0.000267752	0.666667	9
Receptors	Ligands	C-C motif chemokine ligand	CCL25	0.888377	0.871909	808	95	1.15102e-06	0.000267752	0.666667	9
Co-nodes	Open reading frame genes	Uncharacterized	C1orf50	1.01612	1.00585	809	95	1.15102e-06	0.000267752	0.666667	9
Enzymes	Phosphatases	Dual specificity (DUSP)	DUSP8	1.22059	2.06755	810	95	2.75458e-06	0.000622312	0.6	10		▪
Co-nodes	Other co-nodes	Neutrophil cytosolic factor	NCF1	1.16841	1.13282	811	95	2.75458e-06	0.000622312	0.6	10
Co-nodes	Other co-nodes	TRPM8 channel associated factor	TCAF2	0.814005	0.822873	812	95	2.75458e-06	0.000622312	0.6	10
Co-nodes	Other co-nodes	NIPA like domain containing	NIPAL1	0.748488	0.837948	813	95	2.75458e-06	0.000622312	0.6	10
Co-nodes	Family with sequence similarity	Family with sequence similarity member	FAM177A1	0.89445	0.983235	814	95	2.75458e-06	0.000622312	0.6	10
Enzymes	Cyclases	Guanylate cyclases (GUCY)	GUCY1A1	0.922637	0.989517	815	95	2.75458e-06	0.000622312	0.6	10
Co-nodes	Divergent transcripts	Disco interacting protein 2 homolog	DIPK2A	0.778263	0.796826	816	95	2.75458e-06	0.000622312	0.6	10
Enzymes	Kinases	SMG1 nonsense mediated mRNA decay associated PI3K related kinases	SMG1	1.05376	0.985127	817	95	2.75458e-06	0.000622312	0.6	10
Enzymes	Peptidases	Proteasome 20S subunit	PSMA6	0.967199	1.20454	818	95	2.75458e-06	0.000622312	0.6	10
Enzymes	Nucleotidyltransferases	DNA-directed RNA polymerases (POLR)	POLR2J3	1.20259	1.11633	819	95	2.75458e-06	0.000622312	0.6	10
Enzymes	Nucleotidyltransferases	Terminal nucleotidyltransferases	TENT5C	0.901156	0.978674	820	95	2.75458e-06	0.000622312	0.6	10
Co-nodes	Other co-nodes	Collectrin, amino acid transport regulator	CLTRN	1.24212	1.24053	821	95	2.75458e-06	0.000622312	0.6	10
Enzymes	GTPases	RAB, member RAS oncogene	RAB4A	0.888934	0.935778	822	95	2.75458e-06	0.000622312	0.6	10
Co-nodes	Transporters & transport proteins	ATPase transporter	ATP5MG	1.01143	1.05227	823	95	2.75458e-06	0.000622312	0.6	10
Co-nodes	Transporters & transport proteins	ATPase transporter	ATP5PB	1.07946	1.1128	824	95	2.75458e-06	0.000622312	0.6	10
Co-nodes	Cytoskeleton components & regulators	Spartin	SPART	1.01416	1.05815	825	95	2.75458e-06	0.000622312	0.6	10
Enzymes	Phosphatases	Transmembrane protein 55 (TMEM55)	PIP4P1	1.18611	1.20188	826	95	2.75458e-06	0.000622312	0.6	10
Ion channels	Voltage gated ion channels	Potassium channel tetramerization domain containing	KCTD7	0.98308	1.07499	827	95	2.75458e-06	0.000622312	0.6	10
Co-nodes	Ribosomes & ribosome biogenesis	Ribosomal protein S	RPSA	1.00766	1.10794	828	95	2.75458e-06	0.000622312	0.6	10
Co-nodes	Endosomal, lysosomal, ER & Golgi proteins	Trafficking protein particle complex	TRAPPC4	1.03003	1.0428	829	95	2.75458e-06	0.000622312	0.6	10
Co-nodes	Ribonucleoproteins	Heterogeneous nuclear ribonucleoprotein	HNRNPH2	0.945183	1.01916	830	95	2.75458e-06	0.000622312	0.6	10
Enzymes	Nucleotidyltransferases	Terminal nucleotidyltransferases	TENT4A	0.985545	1.01234	831	95	2.75458e-06	0.000622312	0.6	10
Co-nodes	Histones & histone associated	H3.3 histone	H3F3B	1.08513	1.14063	832	95	2.75458e-06	0.000622312	0.6	10
Co-nodes	Other co-nodes	Drebrin like	DBNL	1.161	1.14611	833	95	2.75458e-06	0.000622312	0.6	10
Enzymes	Reductases	Aldo-keto reductases (AKR)	AKR1B10	1.61061	7.59703	834	93	5.80135e-06	0.00065063	0.545455	11		▪
Co-nodes	Membrane proteins	SLIT and NTRK like	SLITRK3	0.613645	0.694193	835	93	5.80135e-06	0.00065063	0.545455	11
Receptors	Ligands	Serpins	SERPINE1	1.33855	1.68186	836	93	5.80135e-06	0.00065063	0.545455	11
Receptors	Ligands	C-X-C motif chemokine ligand	CXCL10	1.57562	3.88071	837	93	5.80135e-06	0.00065063	0.545455	11
Receptors	Catalytic receptors	TWEAK receptor	TNFRSF12A	1.11494	2.02214	838	93	5.80135e-06	0.00065063	0.545455	11		▪
Enzymes	Monooxygenases	Cytochrome P450 (CYP)	CYP2C19	0.661154	0.794968	839	93	5.80135e-06	0.00065063	0.545455	11
Co-nodes	Lipid metabolism	Fatty acid binding protein	FABP5	1.5269	2.24097	840	93	5.80135e-06	0.00065063	0.545455	11
Receptors	Ligands	Lipoprotein lipase	LPL	1.37109	3.30137	841	93	5.80135e-06	0.00065063	0.545455	11
Co-nodes	Other co-nodes	BCL2 related protein	BCL2A1	1.01046	2.04162	842	93	5.80135e-06	0.00065063	0.545455	11
Co-nodes	Membrane proteins	Tetraspanin	TSPAN8	0.612696	0.671057	843	93	5.80135e-06	0.00065063	0.545455	11
Receptors	Ligands	S100 calcium binding protein	S100A8	1.51671	2.40235	844	93	5.80135e-06	0.00065063	0.545455	11
Receptors	Ligands	Cellular communication network factor	CYR61	1.0561	0.901693	845	93	5.80135e-06	0.00065063	0.545455	11
Receptors	Catalytic receptors	Interleukin 10 (IL10) receptor family	IL20RB	0.696402	0.791017	846	93	5.80135e-06	0.00065063	0.545455	11
Receptors	Ligands	Interleukin	IL32	1.41597	1.89146	847	93	5.80135e-06	0.00065063	0.545455	11		▪
Ion channels	Voltage gated ion channels	Potassium inwardly rectifying channel subfamily J member	KCNJ2	1.2543	1.07057	848	93	5.80135e-06	0.00065063	0.545455	11
Receptors	G protein coupled receptors	Complement peptide receptors	C5AR1	1.10409	1.30329	849	93	5.80135e-06	0.00065063	0.545455	11
Co-nodes	Extracellular matrix	FRAS1 related extracellular matrix	FREM2	1.72928	1.82045	850	93	5.80135e-06	0.00065063	0.545455	11
Enzymes	Kinases	5'-AMP-activated protein kinase (AMPK)	PRKAA2	1.07477	1.55983	851	93	5.80135e-06	0.00065063	0.545455	11
Enzymes	Regulatory factors	Cyclin-dependent kinase inhibitors (CDKN)	CDKN1A	0.831249	1.33279	852	93	5.80135e-06	0.00065063	0.545455	11
Co-nodes	Calcium associated	EF-hand domain	EFHD1	0.655854	0.693386	853	93	5.80135e-06	0.00065063	0.545455	11
Enzymes	Glycosyltransferases	Beta 1,3-galactosyl transferases (B3GALT)	B3GAT1	0.768993	0.72813	854	93	5.80135e-06	0.00065063	0.545455	11
Transcription factors	BZIP factors	Jun factor	JUN	1.12689	1.11241	855	93	5.80135e-06	0.00065063	0.545455	11
Receptors	Other receptors	Fc epsilon receptors	FCER1G	1.50124	1.53078	856	93	5.80135e-06	0.00065063	0.545455	11
Receptors	Ligands	Collagen chain	COL5A3	1.36759	1.92029	857	93	5.80135e-06	0.00065063	0.545455	11
Transcription factors	BZIP factors	PAR factor	NFIL3	1.02659	0.9858	858	93	5.80135e-06	0.00065063	0.545455	11
Enzymes	Methyltransferases	Thymidylate synthetases	TYMS	1.01839	1.48119	859	93	5.80135e-06	0.00065063	0.545455	11		▪
Co-nodes	Family with sequence similarity	Family with sequence similarity member	FAM160A1	0.918341	0.829307	860	93	5.80135e-06	0.00065063	0.545455	11
Transcription factors	BZIP factors	Fos factor	FOSL2	1.17397	1.45073	861	93	5.80135e-06	0.00065063	0.545455	11
Enzymes	Dehydrogenases	Aminoadipate-semialdehyde synthases	AASS	0.726722	0.723217	862	93	5.80135e-06	0.00065063	0.545455	11
Enzymes	Regulatory factors	A-kinase anchoring proteins	AKAP12	1.05883	1.18126	863	93	5.80135e-06	0.00065063	0.545455	11
Enzymes	Regulatory factors	Protein phosphatase 1 (PP1)	PPP1R15A	1.09211	1.12784	864	93	5.80135e-06	0.00065063	0.545455	11
Receptors	Ligands	Sex hormone binding globulin	SHBG	0.582769	0.634032	865	93	5.80135e-06	0.00065063	0.545455	11
Co-nodes	Ubiquitin & ubiquitin like	Small ubiquitin like modifier	SUMO4	1.28678	2.02067	866	93	5.80135e-06	0.00065063	0.545455	11
Receptors	Catalytic receptors	VEGF receptors	KDR	1.21503	1.1135	867	93	5.80135e-06	0.00065063	0.545455	11
Co-nodes	LIM domain proteins	Ajuba LIM protein	AJUBA	1.19755	1.61307	868	93	5.80135e-06	0.00065063	0.545455	11
Co-nodes	Other co-nodes	FAT atypical cadherin	FAT1	1.46805	1.5375	869	93	5.80135e-06	0.00065063	0.545455	11
Co-nodes	Cell surface proteins	Hyaluronan mediated motility receptor	HMMR	1.09187	1.56038	870	93	5.80135e-06	0.00065063	0.545455	11
Transcription factors	BZIP factors	C/EBP	CEBPA	1.20164	1.52893	871	93	5.80135e-06	0.00065063	0.545455	11
Receptors	Ligands	Intercellular adhesion molecule	ICAM1	0.970236	2.1814	872	93	5.80135e-06	0.00065063	0.545455	11
Transcription factors	BZIP factors	ATF-2-like factors	ATF3	0.924563	1.01359	873	93	5.80135e-06	0.00065063	0.545455	11
Receptors	Ligands	Oxytocin/neurophysin I prepropeptide	OXT	1.6094	1.53965	874	93	5.80135e-06	0.00065063	0.545455	11
Co-nodes	Cell surface proteins	Syndecan	SDC4	0.869019	1.05869	875	93	5.80135e-06	0.00065063	0.545455	11
Receptors	Catalytic receptors	Interleukin 10 (IL10) receptor family	IL10RA	1.22088	1.10018	876	93	5.80135e-06	0.00065063	0.545455	11
Receptors	Other receptors	Scavenger receptors	CD163L1	1.17099	1.08638	877	93	5.80135e-06	0.00065063	0.545455	11
Co-nodes	Coiled coil domain	Coiled-coil domain containing like	CCDC71L	1.03055	1.52824	878	93	5.80135e-06	0.00065063	0.545455	11
Enzymes	Esterases	Phosphodiesterases (PDE)	PDE11A	1.40712	1.61721	879	93	5.80135e-06	0.00065063	0.545455	11
Co-nodes	Membrane proteins	Erythrocyte membrane protein band like	EPB41L3	1.22716	1.09609	880	93	5.80135e-06	0.00065063	0.545455	11
Receptors	Ligands	Epstein-Barr virus induced	EBI3	0.989582	0.923584	881	93	5.80135e-06	0.00065063	0.545455	11
Receptors	Ligands	Collagen chain	COL1A2	1.06895	1.13339	882	93	5.80135e-06	0.00065063	0.545455	11		▪
Co-nodes	Immune system components	Interferon alpha inducible protein	IFI6	1.30763	1.57816	883	93	5.80135e-06	0.00065063	0.545455	11
Transcription factors	Other transcription factors	Single GATA-type zinc-finger	DNMT3L	1.65769	1.66687	884	93	5.80135e-06	0.00065063	0.545455	11
Enzymes	Acetyltransferases	N-acetylglutamate synthases	NAGS	0.898333	1.28916	885	93	5.80135e-06	0.00065063	0.545455	11
Co-nodes	Other co-nodes	Serglycin	SRGN	1.05684	1.26428	886	93	5.80135e-06	0.00065063	0.545455	11
Co-nodes	Cell cycle, cell division & DNA repair	Centromere protein	CENPU	1.14661	1.30276	887	93	5.80135e-06	0.00065063	0.545455	11
Enzymes	E3 ubiquitin ligases	Pellino homolog (PELI)	PELI1	0.950642	1.19407	888	93	5.80135e-06	0.00065063	0.545455	11
Co-nodes	Immune system components	Interferon alpha inducible protein	IFI27	1.55825	1.53291	889	93	5.80135e-06	0.00065063	0.545455	11
Enzymes	Glycosidases	Trehalases	TREH	1.40075	1.55759	890	93	5.80135e-06	0.00065063	0.545455	11
Enzymes	Phosphatases	Dual specificity (DUSP)	DUSP1	0.995618	1.01915	891	93	5.80135e-06	0.00065063	0.545455	11
Enzymes	Regulatory factors	Protein phosphatase 1 (PP1)	PPP1R3C	1.55945	1.51834	892	93	5.80135e-06	0.00065063	0.545455	11
Co-nodes	Endosomal, lysosomal, ER & Golgi proteins	Golgi membrane protein	GOLM1	1.30942	1.50475	893	93	5.80135e-06	0.00065063	0.545455	11
Receptors	Catalytic receptors	Interleukin 17 receptor family	IL17RB	0.729459	0.70727	894	93	5.80135e-06	0.00065063	0.545455	11
Co-nodes	Autophagy factors	Rubicon like autophagy enhancer	RUBCNL	1.03495	1.26825	895	93	5.80135e-06	0.00065063	0.545455	11
Co-nodes	Other co-nodes	Plasminogen like	PLGLB2	0.923351	1.16364	896	93	5.80135e-06	0.00065063	0.545455	11
Transcription factors	C2H2 Zn finger factors	BCL6 factor	BCL6	1.17722	1.18286	897	93	5.80135e-06	0.00065063	0.545455	11
Receptors	Other receptors	Inhibitory leukocyte immunoglobulin like receptors	LILRB5	1.09809	1.01531	898	93	5.80135e-06	0.00065063	0.545455	11
Co-nodes	Cell cycle, cell division & DNA repair	GINS complex subunit	GINS1	1.20237	1.64654	899	93	5.80135e-06	0.00065063	0.545455	11
Co-nodes	Testis, sperm & spermatogenesis	Spermatogenesis associated	SPATA18	1.18704	1.49045	900	93	5.80135e-06	0.00065063	0.545455	11
Enzymes	GTPases	MX dynamin like GTPases	MX2	1.17226	1.24395	901	93	5.80135e-06	0.00065063	0.545455	11
Co-nodes	Calcium associated	EH domain containing	EHD3	1.03054	1.05481	902	93	5.80135e-06	0.00065063	0.545455	11
Transcription factors	Tryptophan cluster	Interferon-regulatory	IRF1	1.16294	1.49959	903	93	5.80135e-06	0.00065063	0.545455	11
Receptors	G protein coupled receptors	Proteinase-activated receptors	F2RL2	1.08403	1.10518	904	93	5.80135e-06	0.00065063	0.545455	11
Transcription factors	C2H2 Zn finger factors	Snail-like	SNAI2	0.798155	0.859604	905	93	5.80135e-06	0.00065063	0.545455	11
Enzymes	Transferases	Hydroxymethylglutaryl-CoA synthases (HMGCS)	HMGCS1	1.56478	1.52461	906	93	5.80135e-06	0.00065063	0.545455	11
Co-nodes	Other co-nodes	Neutrophil cytosolic factor	NCF2	1.26727	1.42996	907	93	5.80135e-06	0.00065063	0.545455	11
Co-nodes	Leucine rich proteins	Leucine rich repeat containing	LRRC4	1.10626	0.956163	908	93	5.80135e-06	0.00065063	0.545455	11
Enzymes	E3 ubiquitin ligases	Neuralized-like (NEURL)	NEURL1	0.951635	0.850167	909	93	5.80135e-06	0.00065063	0.545455	11
Enzymes	Dehydrogenases	Aldehyde dehydrogenases (ALDH)	ALDH3A1	1.04762	1.57085	910	93	5.80135e-06	0.00065063	0.545455	11
Enzymes	Acyltransferases	Monoacylglycerol O- (MOGAT)	MOGAT2	1.13836	1.32279	911	93	5.80135e-06	0.00065063	0.545455	11
Co-nodes	Cell surface proteins	Syndecan	SDC3	1.15582	1.10385	912	93	5.80135e-06	0.00065063	0.545455	11
Co-nodes	Adhesion molecules	Cadherin	CDH5	1.12625	1.07871	913	93	5.80135e-06	0.00065063	0.545455	11
Enzymes	Regulatory factors	Ras association domain	RASSF2	0.893948	1.03323	914	93	5.80135e-06	0.00065063	0.545455	11
Co-nodes	Cytoskeleton components & regulators	Dematin actin binding protein	DMTN	1.2967	1.44252	915	93	5.80135e-06	0.00065063	0.545455	11
Co-nodes	Interacting proteins	Folliculin interacting protein	FNIP2	0.950882	0.952443	916	93	5.80135e-06	0.00065063	0.545455	11
Co-nodes	Ribosomes & ribosome biogenesis	Nucleolar and spindle associated protein	NUSAP1	1.35551	1.42743	917	93	5.80135e-06	0.00065063	0.545455	11
Enzymes	Glycosyltransferases	Beta-1,4-galactosyl transferases (B4GALT)	B4GALT5	0.834568	1.12865	918	93	5.80135e-06	0.00065063	0.545455	11
Co-nodes	Lipid metabolism	GRAM domain containing	GRAMD4	0.823859	0.879604	919	93	5.80135e-06	0.00065063	0.545455	11
Receptors	Catalytic receptors	Interleukin 2 (IL2) receptor family	IL4R	0.8021	0.792765	920	93	5.80135e-06	0.00065063	0.545455	11
Co-nodes	Other co-nodes	Derlin	DERL3	1.1135	1.3574	921	93	5.80135e-06	0.00065063	0.545455	11
Receptors	Catalytic receptors	Transforming growth factor-? receptor family	TGFBR3	0.764926	0.730885	922	93	5.80135e-06	0.00065063	0.545455	11
Enzymes	Dioxygenases	Gamma-butyrobetaine hydroxylases	BBOX1	1.25865	1.39744	923	93	5.80135e-06	0.00065063	0.545455	11
Transcription factors	BZIP factors	Large Maf factor	MAF	0.980219	1.01941	924	93	5.80135e-06	0.00065063	0.545455	11
Co-nodes	Ankyrin repeat domain containing	Ankyrin repeat domain	ANKRD55	1.08451	1.13901	925	93	5.80135e-06	0.00065063	0.545455	11
Co-nodes	LIM domain proteins	PDZ and LIM domain	PDLIM3	0.908948	0.891791	926	93	5.80135e-06	0.00065063	0.545455	11
Enzymes	Monooxygenases	Cytochrome P450 (CYP)	CYP4F22	1.30518	1.48539	927	93	5.80135e-06	0.00065063	0.545455	11
Receptors	Catalytic receptors	Tumor necrosis factor receptors	TNFRSF10D	0.822772	0.926084	928	93	5.80135e-06	0.00065063	0.545455	11
Co-nodes	Other co-nodes	Placenta associated	PLAC8	1.28087	1.19958	929	93	5.80135e-06	0.00065063	0.545455	11
Enzymes	Transferases	Fatty acid synthases	FASN	1.23189	1.53606	930	93	5.80135e-06	0.00065063	0.545455	11
Co-nodes	Transporters & transport proteins	Solute carrier superfamily member	SLC16A7	0.793523	0.796329	931	93	5.80135e-06	0.00065063	0.545455	11
Enzymes	Other enzymes	Argininosuccinate synthases	ASS1	0.890584	0.87521	932	93	5.80135e-06	0.00065063	0.545455	11
Co-nodes	Junction proteins	Claudin	CLDN7	0.870404	1.25177	933	93	5.80135e-06	0.00065063	0.545455	11
Transcription factors	Rel Homology Region	NF-kappaB p65 subunit-like factor	RELB	1.08894	1.26878	934	93	5.80135e-06	0.00065063	0.545455	11
Enzymes	GTPases	Rho GTPases	RND3	0.748096	0.880094	935	93	5.80135e-06	0.00065063	0.545455	11
Transcription factors	Tryptophan cluster	Ets-like	ETS2	0.770858	0.928051	936	93	5.80135e-06	0.00065063	0.545455	11
Enzymes	Sulfatases	Sulfatase	SULF2	1.33745	1.31909	937	93	5.80135e-06	0.00065063	0.545455	11
Enzymes	Glycosyltransferases	Alpha-N-acetylneuraminide alpha-2,8-sialyltransferases (ST8SIA)	ST8SIA4	1.10422	1.09824	938	93	5.80135e-06	0.00065063	0.545455	11
Enzymes	Nucleotidyltransferases	FIC domain protein adenylyltransferases	FICD	0.914743	1.10162	939	93	5.80135e-06	0.00065063	0.545455	11
Enzymes	Peptidases	Carnosine dipeptidases (CNDP)	CNDP1	1.25058	1.35814	940	93	5.80135e-06	0.00065063	0.545455	11
Co-nodes	Mitochondrial components	Uncoupling protein	UCP2	1.3183	1.28285	941	93	5.80135e-06	0.00065063	0.545455	11
Co-nodes	Cytoskeleton components & regulators	Tubulin	TUBB2A	0.927486	1.12015	942	93	5.80135e-06	0.00065063	0.545455	11
Ion channels	Voltage gated ion channels	Potassium two pore domain channel subfamily K member	KCNK5	0.861501	1.07458	943	93	5.80135e-06	0.00065063	0.545455	11
Enzymes	Esterases	Phosphodiesterases (PDE)	PDE2A	1.14313	1.02951	944	93	5.80135e-06	0.00065063	0.545455	11
Receptors	G protein coupled receptors	Adhesion G protein-coupled receptor	ADGRE2	1.16699	1.15111	945	93	5.80135e-06	0.00065063	0.545455	11
Co-nodes	Endosomal, lysosomal, ER & Golgi proteins	HPS biogenesis of lysosomal organelles complex subunit	HPS5	1.19315	1.28723	946	93	5.80135e-06	0.00065063	0.545455	11
Enzymes	Kinases	Thymidine kinases (TK)	TK1	1.23451	1.34327	947	93	5.80135e-06	0.00065063	0.545455	11
Receptors	Ligands	Ephrin	EFNB2	1.12409	1.04431	948	93	5.80135e-06	0.00065063	0.545455	11
Enzymes	Helicases (DNA)	Minichromosome maintenance (MCM)	MCM2	1.37488	1.34455	949	93	5.80135e-06	0.00065063	0.545455	11
Co-nodes	Calcium associated	Annexin	ANXA9	1.24804	1.39307	950	93	5.80135e-06	0.00065063	0.545455	11
Co-nodes	Histones & histone associated	H2A clustered histone	HIST1H2AC	1.14418	1.34901	951	93	5.80135e-06	0.00065063	0.545455	11
Enzymes	Oxidases	Cytochrome c oxidase subunit	COX7B	1.07959	1.1056	952	93	5.80135e-06	0.00065063	0.545455	11
Co-nodes	Other co-nodes	Neutrophil cytosolic factor	NCF4	0.982838	1.17749	953	93	5.80135e-06	0.00065063	0.545455	11
Co-nodes	Interacting proteins	GSK3B interacting protein	GSKIP	0.889571	1.11043	954	93	5.80135e-06	0.00065063	0.545455	11
Enzymes	Regulatory factors	Protein phosphatase 1 (PP1)	PPP1R16A	1.02526	0.991011	955	93	5.80135e-06	0.00065063	0.545455	11
Enzymes	Dioxygenases	Pirin	PIR	1.31213	1.22403	956	93	5.80135e-06	0.00065063	0.545455	11
Co-nodes	Cell surface proteins	Cluster of differentiation	CD244	1.03355	1.02667	957	93	5.80135e-06	0.00065063	0.545455	11
Receptors	Ligands	Bone morphogenetic protein	BMP2	1.22194	1.1964	958	93	5.80135e-06	0.00065063	0.545455	11
Co-nodes	Adhesion molecules	Junction adhesion molecule like	JAML	1.28945	1.39572	959	93	5.80135e-06	0.00065063	0.545455	11
Enzymes	GTPases	ADP-ribosylation factor like GTPases	ARL5B	0.828721	0.94022	960	93	5.80135e-06	0.00065063	0.545455	11
Enzymes	Kinases	Wee1-like kinases (WEE)	WEE1	0.766288	0.908186	961	93	5.80135e-06	0.00065063	0.545455	11
Transcription factors	C2H2 Zn finger factors	ZNF219-like	ZNF217	1.02152	1.06167	962	93	5.80135e-06	0.00065063	0.545455	11
Co-nodes	Cytochromes	Cytochrome b5 domain containing	CYB5D1	0.942365	0.960111	963	93	5.80135e-06	0.00065063	0.545455	11
Enzymes	Lipases	Phosphoinositide phospholipases C (PLC)	PLCB2	1.10339	1.03864	964	93	5.80135e-06	0.00065063	0.545455	11
Enzymes	Regulatory factors	Protein phosphatase 1 regulatory subunits	CSRNP3	1.03206	1.15588	965	93	5.80135e-06	0.00065063	0.545455	11
Receptors	Ligands	Semaphorin	SEMA6A	0.988826	1.0105	966	93	5.80135e-06	0.00065063	0.545455	11
Co-nodes	Lectins	C-type lectin domain containing	CLEC1B	1.19366	1.1302	967	93	5.80135e-06	0.00065063	0.545455	11
Transcription factors	E2F/FOX	E2F	E2F1	1.09087	1.40114	968	93	5.80135e-06	0.00065063	0.545455	11
Enzymes	Oxidoreductases	Arachidonate lipoxygenases (ALOX)	ALOX5	1.08168	1.14629	969	93	5.80135e-06	0.00065063	0.545455	11
Co-nodes	Cell cycle, cell division & DNA repair	Dynein heavy chain domain	DNHD1	1.12008	1.14233	970	93	5.80135e-06	0.00065063	0.545455	11
Co-nodes	Substrate proteins	Hematopoietic cell-specific Lyn substrate	HCLS1	1.1464	1.06196	971	93	5.80135e-06	0.00065063	0.545455	11
Enzymes	Kinases	Serine-threonine kinases (STK)	STK17A	1.07468	1.22217	972	93	5.80135e-06	0.00065063	0.545455	11
Co-nodes	Cell cycle, cell division & DNA repair	Cell cycle checkpoint proteins (RAD)	RAD51AP1	1.15985	1.43449	973	93	5.80135e-06	0.00065063	0.545455	11
Co-nodes	Cell surface proteins	Cluster of differentiation	CD44	1.03044	1.18864	974	93	5.80135e-06	0.00065063	0.545455	11
Enzymes	Monooxygenases	Cytochrome P450 (CYP)	CYP2S1	0.938866	0.89763	975	93	5.80135e-06	0.00065063	0.545455	11
Co-nodes	Cell cycle, cell division & DNA repair	Cell division cycle	CDC20	1.02691	1.44264	976	93	5.80135e-06	0.00065063	0.545455	11
Receptors	Ligands	Heparan sulfate proteoglycan	HSPG2	1.00921	0.960894	977	93	5.80135e-06	0.00065063	0.545455	11
Co-nodes	Membrane proteins	Translocation associated membrane protein	TRAM2	0.809016	0.878849	978	93	5.80135e-06	0.00065063	0.545455	11
Receptors	Catalytic receptors	Transforming growth factor-? receptor family	ACVRL1	1.08952	1.01161	979	93	5.80135e-06	0.00065063	0.545455	11
Enzymes	GTPases	GTPase, IMAP	GIMAP8	1.06638	1.0008	980	93	5.80135e-06	0.00065063	0.545455	11
Enzymes	GTPases	Rho GTPases	RAC2	1.26722	1.25255	981	93	5.80135e-06	0.00065063	0.545455	11
Enzymes	Regulatory factors	RAS guanyl releasing proteins	RASGRP4	0.903753	0.879186	982	93	5.80135e-06	0.00065063	0.545455	11
Receptors	Other receptors	Low density lipoprotein receptors	LRP4	0.875838	0.771858	983	93	5.80135e-06	0.00065063	0.545455	11
Transcription factors	Rel Homology Region	NF-kappaB p65 subunit-like factor	REL	1.00599	0.971599	984	93	5.80135e-06	0.00065063	0.545455	11
Co-nodes	Kelch domain proteins	Kelch like	KLHL3	0.974294	1.00664	985	93	5.80135e-06	0.00065063	0.545455	11
Transcription factors	SMAD/NF1 DBD	Repressor (I) Smads	SMAD6	1.03016	1.01627	986	93	5.80135e-06	0.00065063	0.545455	11
Co-nodes	Membrane proteins	Epithelial membrane protein	EMP3	1.21625	1.24531	987	93	5.80135e-06	0.00065063	0.545455	11
Co-nodes	Growth factors & growth factor binding proteins	Latent transforming growth factor beta binding protein	LTBP4	0.936065	0.908731	988	93	5.80135e-06	0.00065063	0.545455	11
Enzymes	Glycosyltransferases	Polypeptide GalNAc transferases (GALNT)	GALNT18	1.29174	1.36187	989	93	5.80135e-06	0.00065063	0.545455	11
Transcription factors	Tryptophan cluster	Elf-1-like	ELF4	1.10912	1.06548	990	93	5.80135e-06	0.00065063	0.545455	11
Enzymes	Kinases	Ribosomal S6 kinase kinases (RPS6K)	RPS6KL1	1.15679	1.47579	991	93	5.80135e-06	0.00065063	0.545455	11
Co-nodes	Cell surface proteins	Cluster of differentiation	CD84	1.05049	1.05397	992	93	5.80135e-06	0.00065063	0.545455	11
Enzymes	Peptidases	Calpains (CAPN)	CAPN12	1.38923	1.35255	993	93	5.80135e-06	0.00065063	0.545455	11
Co-nodes	Other co-nodes	GRB2 associated regulator of MAPK1 subtype	GAREM1	0.8574	1.06515	994	93	5.80135e-06	0.00065063	0.545455	11
Enzymes	Other enzymes	Pyruvate carboxylases	PC	0.805929	0.834269	995	93	5.80135e-06	0.00065063	0.545455	11
Co-nodes	Other co-nodes	Eva-1 homolog, regulator of programmed cell death	EVA1C	0.86659	0.918417	996	93	5.80135e-06	0.00065063	0.545455	11
Ion channels	Voltage gated ion channels	Calcium voltage-gated channel subunit	CACNA1H	1.31661	1.30198	997	93	5.80135e-06	0.00065063	0.545455	11
Co-nodes	Cell cycle, cell division & DNA repair	Proliferating cell nuclear antigen	PCNA	1.25302	1.27464	998	93	5.80135e-06	0.00065063	0.545455	11
Co-nodes	Other co-nodes	GLI pathogenesis related	GLIPR2	1.13431	1.29884	999	93	5.80135e-06	0.00065063	0.545455	11
Receptors	G protein coupled receptors	5-hydroxytryptamine receptors	HTR2B	1.05045	1.13267	1000	93	5.80135e-06	0.00065063	0.545455	11
Enzymes	GTPases	RAS and EF-hand domain containing	RASEF	1.07702	1.16196	1001	93	5.80135e-06	0.00065063	0.545455	11
Transcription factors	BZIP factors	PAR factor	TEF	1.01236	1.06642	1002	93	5.80135e-06	0.00065063	0.545455	11
Co-nodes	CNS proteins	Contactin associated protein	CNTNAP2	1.15493	1.32085	1003	93	5.80135e-06	0.00065063	0.545455	11
Enzymes	Isomerases	Isopentenyl-diphosphate delta-isomerases (IDI)	IDI1	1.24014	1.31203	1004	93	5.80135e-06	0.00065063	0.545455	11	1.56327
Enzymes	Phosphatases	Nudix (NUDT)	NUDT13	0.832082	0.800549	1005	93	5.80135e-06	0.00065063	0.545455	11
Enzymes	Regulatory factors	Protein phosphatase 6 (PP6)	PPP6R2	0.918213	0.951688	1006	93	5.80135e-06	0.00065063	0.545455	11
Co-nodes	Cytoskeleton components & regulators	Formin like	FMNL2	1.0232	1.00642	1007	93	5.80135e-06	0.00065063	0.545455	11
Co-nodes	Polarity regulators	Par-3 cell polarity regulator	PARD6B	0.962191	0.961257	1008	93	5.80135e-06	0.00065063	0.545455	11
Co-nodes	Other co-nodes	Ral guanine nucleotide dissociation stimulator like	RGL1	1.15379	1.00767	1009	93	5.80135e-06	0.00065063	0.545455	11
Receptors	Catalytic receptors	Receptor tyrosine phosphatase (RTP) family	PTPRB	0.98295	0.960762	1010	93	5.80135e-06	0.00065063	0.545455	11
Co-nodes	Adhesion molecules	Contactin	CNTN3	1.08325	1.097	1011	93	5.80135e-06	0.00065063	0.545455	11
Receptors	Nuclear receptors	Fushi tarazu F1-like receptors	NR5A2	0.87162	0.970308	1012	93	5.80135e-06	0.00065063	0.545455	11
Receptors	Ligands	Semaphorin	SEMA4B	0.960799	1.01105	1013	93	5.80135e-06	0.00065063	0.545455	11
Enzymes	Dehydrogenases	NAD(P) dependent steroid dehydrogenase-like	NSDHL	1.20201	1.39564	1014	93	5.80135e-06	0.00065063	0.545455	11	1.42171
Receptors	Other receptors	SplA/ryanodine receptor domain and SOCS box containing	SPSB2	1.13384	1.25838	1015	93	5.80135e-06	0.00065063	0.545455	11
Transcription factors	C2H2 Zn finger factors	ZNF525-like factor	ZNF468	0.974881	1.28251	1016	93	5.80135e-06	0.00065063	0.545455	11
Co-nodes	Transporters & transport proteins	ATP binding cassette	ABCA1	0.895525	0.944901	1017	93	5.80135e-06	0.00065063	0.545455	11
Co-nodes	Testis, sperm & spermatogenesis	Testis expressed	TEX30	0.965111	1.23425	1018	93	5.80135e-06	0.00065063	0.545455	11
Co-nodes	LIM domain proteins	LIM and calponin homology domains	LIMCH1	0.987111	1.00262	1019	93	5.80135e-06	0.00065063	0.545455	11
Co-nodes	Cytochromes	Cytochrome b-245 chain	CYBA	1.08135	1.08618	1020	93	5.80135e-06	0.00065063	0.545455	11
Co-nodes	Other co-nodes	Reticulophagy regulator	RETREG1	0.764023	0.782089	1021	93	5.80135e-06	0.00065063	0.545455	11
Enzymes	GTPases	RAB, member RAS oncogene	RAB31	1.25704	1.18274	1022	93	5.80135e-06	0.00065063	0.545455	11
Co-nodes	Transporters & transport proteins	Solute carrier superfamily member	SLC6A16	0.75895	0.784442	1023	93	5.80135e-06	0.00065063	0.545455	11
Receptors	Other receptors	Activating leukocyte immunoglobulin like receptors	LILRA6	1.13115	1.01407	1024	93	5.80135e-06	0.00065063	0.545455	11
Co-nodes	Family with sequence similarity	Family with sequence similarity member	FAM229B	1.0617	1.22549	1025	93	5.80135e-06	0.00065063	0.545455	11
Enzymes	Lipases	Lipases (LIP)	LIPA	1.14176	1.0776	1026	93	5.80135e-06	0.00065063	0.545455	11
Receptors	Other receptors	Notch receptors	NOTCH4	1.02902	0.983313	1027	93	5.80135e-06	0.00065063	0.545455	11
Co-nodes	Cell surface proteins	Cluster of differentiation	CD37	1.1825	1.15463	1028	93	5.80135e-06	0.00065063	0.545455	11
Receptors	Catalytic receptors	Interleukin 2 (IL2) receptor family	IL15RA	0.788662	0.838562	1029	93	5.80135e-06	0.00065063	0.545455	11
Enzymes	Phosphatases	Alkaline phosphatases (ALP)	ALPL	0.808676	0.840694	1030	93	5.80135e-06	0.00065063	0.545455	11
Enzymes	Regulatory factors	Phosphorylase kinase regulatory subunit	PHKA1	1.16562	1.07095	1031	93	5.80135e-06	0.00065063	0.545455	11
Co-nodes	Other co-nodes	Ficolin	FCN3	1.09318	1.16768	1032	93	5.80135e-06	0.00065063	0.545455	11
Enzymes	Lipases	Phosphoinositide phospholipases C (PLC)	PLCB3	1.08097	1.0522	1033	93	5.80135e-06	0.00065063	0.545455	11
Enzymes	Dehydrogenases	Glutaryl-CoA dehydrogenases	GCDH	0.911299	0.927277	1034	93	5.80135e-06	0.00065063	0.545455	11
Enzymes	Nucleases	Flap structure-specific endonucleases	FEN1	1.1359	1.1944	1035	93	5.80135e-06	0.00065063	0.545455	11
Co-nodes	Transporters & transport proteins	Solute carrier superfamily member	SLC44A2	1.07717	1.06983	1036	93	5.80135e-06	0.00065063	0.545455	11
Enzymes	Kinases	Src kinases	LYN	1.17337	1.25616	1037	93	5.80135e-06	0.00065063	0.545455	11
Co-nodes	Endosomal, lysosomal, ER & Golgi proteins	Golgi transport	GOLT1A	1.08998	1.19274	1038	93	5.80135e-06	0.00065063	0.545455	11
Co-nodes	Lectins	Sialic acid binding Ig like lectin	SIGLEC9	1.10748	1.02033	1039	93	5.80135e-06	0.00065063	0.545455	11
Enzymes	Regulatory factors	Rho guanine nucleotide exchange factors	ARHGEF26	0.833318	0.895839	1040	93	5.80135e-06	0.00065063	0.545455	11
Receptors	G protein coupled receptors	G protein subunit	GNA15	1.03089	0.971643	1041	93	5.80135e-06	0.00065063	0.545455	11
Co-nodes	BTB domain containing	Zinc finger and BTB domain containing	ZBTB3	0.910331	0.927861	1042	93	5.80135e-06	0.00065063	0.545455	11
Enzymes	Kinases	Phosphatidylinositol-4-phosphate 3 kinases (PIK3C)	PIK3CG	1.07089	1.07604	1043	93	5.80135e-06	0.00065063	0.545455	11
Receptors	Ligands	Semaphorin	SEMA4G	1.07088	1.03668	1044	93	5.80135e-06	0.00065063	0.545455	11
Enzymes	Lyases	Ethanolamine-phosphate phospho-lyases	ETNPPL	1.32704	1.33696	1045	93	5.80135e-06	0.00065063	0.545455	11
Co-nodes	Nuclear proteins	Nuclear transport factor like export factor	NXT1	0.958802	1.07996	1046	93	5.80135e-06	0.00065063	0.545455	11
Enzymes	Regulatory factors	Rho guanine nucleotide exchange factors	FGD5	1.05365	0.980875	1047	93	5.80135e-06	0.00065063	0.545455	11
Enzymes	Regulatory factors	Regulator of G protein signaling	RGS19	1.04915	1.04722	1048	93	5.80135e-06	0.00065063	0.545455	11
Co-nodes	Cell cycle, cell division & DNA repair	Dedicator of cytokinesis	DOCK8	1.10444	1.11127	1049	93	5.80135e-06	0.00065063	0.545455	11
Co-nodes	Endosomal, lysosomal, ER & Golgi proteins	Golgin, RAB6 interacting	GORAB	1.13748	1.29061	1050	93	5.80135e-06	0.00065063	0.545455	11
Transcription factors	Other transcription factors	Single GATA-type zinc-finger	TRPS1	0.975719	1.00846	1051	93	5.80135e-06	0.00065063	0.545455	11
Enzymes	Regulatory factors	Rho GTPase activating proteins	ARHGAP4	1.09751	0.980537	1052	93	5.80135e-06	0.00065063	0.545455	11
Enzymes	E3 ubiquitin ligases	HECT domain and RCC1-like domain (HERC)	HERC5	0.782419	0.816414	1053	93	5.80135e-06	0.00065063	0.545455	11
Transcription factors	HMG domain	TOX-related	TOX2	0.933729	0.913001	1054	93	5.80135e-06	0.00065063	0.545455	11
Co-nodes	Lipid metabolism	SEC14 like lipid binding	SEC14L4	1.18245	1.21232	1055	93	5.80135e-06	0.00065063	0.545455	11
Receptors	G protein coupled receptors	Adhesion G protein-coupled receptor	ADGRD1	1.08674	1.00698	1056	93	5.80135e-06	0.00065063	0.545455	11
Co-nodes	Interacting proteins	SET binding protein	SETBP1	0.923925	1.03533	1057	93	5.80135e-06	0.00065063	0.545455	11
Co-nodes	Cell cycle, cell division & DNA repair	DNA replication fork stabilization factor DONSON	DONSON	1.16492	1.26712	1058	93	5.80135e-06	0.00065063	0.545455	11
Co-nodes	Other co-nodes	Nucleic acid binding protein	NABP1	1.22421	1.32927	1059	93	5.80135e-06	0.00065063	0.545455	11
Co-nodes	Other co-nodes	MPN domain containing	MPND	1.32069	1.33074	1060	93	5.80135e-06	0.00065063	0.545455	11
Enzymes	Regulatory factors	Cyclase associated actin cytoskeleton regulatory proteins	CAP2	0.994345	1.03433	1061	93	5.80135e-06	0.00065063	0.545455	11
Co-nodes	Other co-nodes	Bridging integrator	BIN2	1.18348	1.12061	1062	93	5.80135e-06	0.00065063	0.545455	11
Transcription factors	Tryptophan cluster	Spi-like	SPI1	1.08235	0.995168	1063	93	5.80135e-06	0.00065063	0.545455	11
Co-nodes	RNA binding & RB motif proteins	LSM homolog, U6 small nuclear RNA and mRNA degradation associated	LSM5	1.18948	1.18985	1064	93	5.80135e-06	0.00065063	0.545455	11
Enzymes	Regulatory factors	Cystatin	CST7	1.17025	1.2062	1065	93	5.80135e-06	0.00065063	0.545455	11
Receptors	G protein coupled receptors	Atypical chemokine receptor	ACKR2	0.918672	0.880705	1066	93	5.80135e-06	0.00065063	0.545455	11
Co-nodes	Transporters & transport proteins	ATP binding cassette	ABCC4	0.991749	1.16793	1067	93	5.80135e-06	0.00065063	0.545455	11
Receptors	Other receptors	Activating leukocyte immunoglobulin like receptors	LILRA1	1.08907	1.03623	1068	93	5.80135e-06	0.00065063	0.545455	11
Receptors	Catalytic receptors	Integrins	ITGAE	1.10135	1.23473	1069	93	5.80135e-06	0.00065063	0.545455	11
Co-nodes	BTB domain containing	Kelch repeat and BTB domain containing	KBTBD11	0.910008	0.960877	1070	93	5.80135e-06	0.00065063	0.545455	11
Co-nodes	Membrane proteins	Sorting nexin	SNX7	1.46909	1.32714	1071	93	5.80135e-06	0.00065063	0.545455	11
Co-nodes	Developmental proteins	Neural precursor cell expressed, developmentally down-regulated	NEDD9	0.858804	0.890337	1072	93	5.80135e-06	0.00065063	0.545455	11
Co-nodes	Extracellular matrix	Fibronectin type III domain containing	FNDC4	0.851011	0.973116	1073	93	5.80135e-06	0.00065063	0.545455	11
Co-nodes	Cell cycle, cell division & DNA repair	Geminin DNA replication inhibitor	GMNN	0.999188	1.09887	1074	93	5.80135e-06	0.00065063	0.545455	11
Receptors	Ligands	Fibrinogen like	FGL1	0.931544	0.869899	1075	93	5.80135e-06	0.00065063	0.545455	11
Co-nodes	Phosphoproteins	Src kinase associated phosphoprotein	SKAP1	1.0288	1.22357	1076	93	5.80135e-06	0.00065063	0.545455	11
Transcription factors	C2H2 Zn finger factors	Sal-like	SALL1	1.01398	1.09479	1077	93	5.80135e-06	0.00065063	0.545455	11
Enzymes	GTPases	ADP-ribosylation factor like GTPases	ARL4D	0.934928	1.09195	1078	93	5.80135e-06	0.00065063	0.545455	11
Co-nodes	Transporters & transport proteins	Solute carrier superfamily member	SLC25A32	0.817929	0.866813	1079	93	5.80135e-06	0.00065063	0.545455	11
Co-nodes	Cell surface proteins	Cluster of differentiation	CD53	1.09908	1.13709	1080	93	5.80135e-06	0.00065063	0.545455	11
Receptors	Ligands	Laminin subunit	LAMA5	1.15229	1.09186	1081	93	5.80135e-06	0.00065063	0.545455	11
Enzymes	Dioxygenases	Beta-carotene oxygenases (BCO)	BCO1	1.25358	1.31607	1082	93	5.80135e-06	0.00065063	0.545455	11
Co-nodes	Membrane proteins	Transmembrane protein	TMEM26	1.1426	1.03662	1083	93	5.80135e-06	0.00065063	0.545455	11
Co-nodes	Other co-nodes	Thioredoxin domain containing	TXNDC9	0.996957	1.08639	1084	93	5.80135e-06	0.00065063	0.545455	11
Co-nodes	Transporters & transport proteins	Solute carrier superfamily member	SLC12A8	1.31011	1.28555	1085	93	5.80135e-06	0.00065063	0.545455	11
Co-nodes	Substrate proteins	Insulin receptor substrate	IRS1	0.819119	0.891903	1086	93	5.80135e-06	0.00065063	0.545455	11
Co-nodes	Adaptor proteins	GRB2 associated binding protein	GAB3	1.06913	1.00579	1087	93	5.80135e-06	0.00065063	0.545455	11
Co-nodes	Cytoskeleton components & regulators	Tubulin	TUBA1C	0.966004	1.09983	1088	93	5.80135e-06	0.00065063	0.545455	11
Co-nodes	Translation factors	Eukaryotic translation initiation factor	EIF3J	0.922001	1.08636	1089	93	5.80135e-06	0.00065063	0.545455	11
Enzymes	Lipases	Phosphoinositide phospholipases D (PLD)	PLD3	1.13867	1.16113	1090	93	5.80135e-06	0.00065063	0.545455	11
Co-nodes	Other co-nodes	Male-enhanced antigen	MEA1	1.04555	1.21643	1091	93	5.80135e-06	0.00065063	0.545455	11
Enzymes	Regulatory factors	RasGEF domain	RASGEF1B	0.873942	0.894057	1092	93	5.80135e-06	0.00065063	0.545455	11
Co-nodes	Cytoskeleton components & regulators	FERM domain containing	FRMD4A	0.91131	0.917293	1093	93	5.80135e-06	0.00065063	0.545455	11
Enzymes	Regulatory factors	PAK1 interacting proteins	PAK1IP1	0.86477	0.986032	1094	93	5.80135e-06	0.00065063	0.545455	11
Enzymes	Other enzymes	N-terminal asparagine amidases	NTAN1	1.1513	1.26313	1095	93	5.80135e-06	0.00065063	0.545455	11
Enzymes	Dehydrogenases	Dehydrogenase/reductases	DHRS7	1.16825	1.24242	1096	93	5.80135e-06	0.00065063	0.545455	11
Enzymes	Phosphatases	Acid phosphatases (ACP)	ACP5	1.27157	1.19974	1097	93	5.80135e-06	0.00065063	0.545455	11
Enzymes	Lipases	N-acyl phosphatidylethanolamine phospholipase D	NAPEPLD	0.880221	0.926349	1098	93	5.80135e-06	0.00065063	0.545455	11
Enzymes	Lipases	Phospholipase A and acyltransferases	RARRES3	1.1985	1.27407	1099	93	5.80135e-06	0.00065063	0.545455	11
Receptors	Catalytic receptors	Integrins	ITGB2	1.15654	1.28841	1100	93	5.80135e-06	0.00065063	0.545455	11
Ion channels	Voltage gated ion channels	Transient receptor potential cation channel	TRPC5	1.08092	1.01327	1101	93	5.80135e-06	0.00065063	0.545455	11
Receptors	Catalytic receptors	Fibroblast growth factor receptors	FGFR1	0.926336	0.926048	1102	93	5.80135e-06	0.00065063	0.545455	11
Co-nodes	Endosomal, lysosomal, ER & Golgi proteins	Syntaxin	STX3	1.15753	1.21592	1103	93	5.80135e-06	0.00065063	0.545455	11
Co-nodes	Cell cycle, cell division & DNA repair	Kinesin	KIF3C	1.08386	0.997982	1104	93	5.80135e-06	0.00065063	0.545455	11
Co-nodes	Other co-nodes	Single Ig and TIR domain containing	SIGIRR	1.3376	1.34338	1105	93	5.80135e-06	0.00065063	0.545455	11
Enzymes	E3 ubiquitin ligases	RING finger (RNF) E3 ubiquitin ligases	RNF144A	1.06211	1.0233	1106	93	5.80135e-06	0.00065063	0.545455	11
Co-nodes	Stress response factors	HIG1 hypoxia inducible domain	HIGD1A	0.985161	0.965366	1107	93	5.80135e-06	0.00065063	0.545455	11
Co-nodes	Apoptosis & apoptosis regulators	TP53 regulated inhibitor of apoptosis	TRIAP1	0.956212	1.17455	1108	93	5.80135e-06	0.00065063	0.545455	11
Enzymes	Monooxygenases	Fetal hepatic flavin-containing monooxygenases (FMO)	FMO4	0.857505	0.883353	1109	93	5.80135e-06	0.00065063	0.545455	11
Co-nodes	Other co-nodes	Growth hormone regulated TBC protein	GRTP1	0.861096	0.87448	1110	93	5.80135e-06	0.00065063	0.545455	11
Co-nodes	Proteasome	Proteasome assembly chaperone	PSMG3	0.939434	1.17507	1111	93	5.80135e-06	0.00065063	0.545455	11
Enzymes	Other enzymes	RB binding protein, chromatin remodeling factor	RBBP9	1.18034	1.23381	1112	93	5.80135e-06	0.00065063	0.545455	11
Enzymes	Regulatory factors	Sprouty RTK signaling antagonist	SPRY2	0.89362	0.972413	1113	93	5.80135e-06	0.00065063	0.545455	11
Co-nodes	Interacting proteins	Plasmalemma vesicle associated protein	PLVAP	1.01345	0.969307	1114	93	5.80135e-06	0.00065063	0.545455	11
Enzymes	Kinases	Phosphatidylinositol-4-phosphate 3 kinases (PIK3C)	PIK3CD	1.0369	1.02087	1115	93	5.80135e-06	0.00065063	0.545455	11
Co-nodes	Other co-nodes	Craniofacial development protein	CFDP1	0.999576	1.05572	1116	93	5.80135e-06	0.00065063	0.545455	11
Co-nodes	Pleckstrin domain	Pleckstrin homology domain containing	PLEKHO2	1.13661	1.08052	1117	93	5.80135e-06	0.00065063	0.545455	11
Enzymes	Acyltransferases	Hedgehog acyltransferases	HHAT	1.1628	1.28265	1118	93	5.80135e-06	0.00065063	0.545455	11
Enzymes	E2 ubiquitin conjugating enzymes	Ubiquitin conjugating enzymes E2 (UBE2)	AKTIP	1.24584	1.22072	1119	93	5.80135e-06	0.00065063	0.545455	11
Co-nodes	Calcium associated	SPARC related modular calcium binding	SMOC1	0.831661	0.840537	1120	93	5.80135e-06	0.00065063	0.545455	11
Enzymes	Regulatory factors	Rap guanine nucleotide exchange factors	RAPGEF5	0.996257	0.977162	1121	93	5.80135e-06	0.00065063	0.545455	11
Co-nodes	Cytoskeleton components & regulators	Periplakin	PPL	1.11024	1.1792	1122	93	5.80135e-06	0.00065063	0.545455	11
Co-nodes	Other co-nodes	Thioredoxin	TXN	1.03782	0.975461	1123	93	5.80135e-06	0.00065063	0.545455	11
Receptors	Catalytic receptors	Erythropoietin receptor	EPOR	0.995625	0.966317	1124	93	5.80135e-06	0.00065063	0.545455	11
Receptors	G protein coupled receptors	G protein-coupled receptor	GPRC5C	0.93945	1.08059	1125	93	5.80135e-06	0.00065063	0.545455	11
Co-nodes	Transporters & transport proteins	Dispatched RND transporter	DISP1	0.790232	0.805805	1126	93	5.80135e-06	0.00065063	0.545455	11
Co-nodes	Other co-nodes	LHFPL tetraspan subfamily member	LHFPL2	1.02409	1.01137	1127	93	5.80135e-06	0.00065063	0.545455	11
Receptors	Ligands	Complement components & factors (C/CF)	C5	0.88055	0.829954	1128	93	5.80135e-06	0.00065063	0.545455	11
Co-nodes	Ribosomes & ribosome biogenesis	Ribosomal protein S	RPS7	0.990548	1.0894	1129	93	5.80135e-06	0.00065063	0.545455	11
Enzymes	Kinases	Uridine-cytidine kinases (UCK)	UCK1	1.08389	1.14857	1130	93	5.80135e-06	0.00065063	0.545455	11
Co-nodes	Sterile alpha domain	Sterile alpha motif domain containing	SAMD5	0.811579	0.794729	1131	93	5.80135e-06	0.00065063	0.545455	11
Receptors	G protein coupled receptors	V-set immunoregulatory receptor	VSIR	1.07017	1.10567	1132	93	5.80135e-06	0.00065063	0.545455	11
Co-nodes	Coiled coil domain	Coiled-coil domain containing	CCDC90B	0.972288	1.06777	1133	93	5.80135e-06	0.00065063	0.545455	11
Co-nodes	Cell cycle, cell division & DNA repair	CUB domain containing protein	CDCP1	0.958102	0.932784	1134	93	5.80135e-06	0.00065063	0.545455	11
Enzymes	Lipases	Lysophospholipases (LYPLA)	LYPLAL1	1.25097	1.19772	1135	93	5.80135e-06	0.00065063	0.545455	11
Co-nodes	Cytoskeleton components & regulators	Dynein axonemal heavy chain	DNAH1	1.02607	1.04291	1136	93	5.80135e-06	0.00065063	0.545455	11
Co-nodes	Other co-nodes	HIV-1 Tat interactive protein	HTATIP2	0.917903	1.00318	1137	93	5.80135e-06	0.00065063	0.545455	11
Co-nodes	Junction proteins	Claudin	CLDN5	0.952542	1.00643	1138	93	5.80135e-06	0.00065063	0.545455	11
Enzymes	Sulfotransferases	Sulfotransferase superfamily (SULT)	SULT2A1	0.809831	0.875707	1139	93	5.80135e-06	0.00065063	0.545455	11
Co-nodes	RNA binding & RB motif proteins	RNA binding motif protein X-linked	RBMX2	0.978002	1.09582	1140	93	5.80135e-06	0.00065063	0.545455	11
Co-nodes	F box domain	F-box protein	FBXO21	0.844872	0.86184	1141	93	5.80135e-06	0.00065063	0.545455	11
Enzymes	Methyltransferases	tRNA methyltransferases (TRMT)	TRMT10C	0.988929	1.14559	1142	93	5.80135e-06	0.00065063	0.545455	11
Co-nodes	Endosomal, lysosomal, ER & Golgi proteins	Endoplasmic reticulum-golgi intermediate compartment	ERGIC1	1.24748	1.39514	1143	93	5.80135e-06	0.00065063	0.545455	11
Enzymes	Glycosyltransferases	Alpha-N-acetylgalactosaminide alpha-2,6-sialyltransferases (ST6GALNAC)	ST6GALNAC3	1.00852	0.955442	1144	93	5.80135e-06	0.00065063	0.545455	11
Enzymes	Kinases	Mitogen-activated protein kinase kinase kinases (MAP3K)	MAP3K6	1.02712	0.996144	1145	93	5.80135e-06	0.00065063	0.545455	11
Enzymes	GTPases	Ras Type GTPases	MRAS	1.12305	1.24604	1146	93	5.80135e-06	0.00065063	0.545455	11
Enzymes	Nucleotidyltransferases	DNA-directed RNA polymerases (POLR)	ZNRD1	0.944181	1.0716	1147	93	5.80135e-06	0.00065063	0.545455	11
Enzymes	Phosphatases	Inorganic pyro- (PPA)	PPA1	0.959566	1.15672	1148	93	5.80135e-06	0.00065063	0.545455	11
Enzymes	Helicases (DNA)	Chromodomain-helicases-DNA binding (CHD)	CHD1	0.895978	1.02889	1149	93	5.80135e-06	0.00065063	0.545455	11
Enzymes	Kinases	Protein kinase D (PKD)	PRKD1	1.0375	1.02394	1150	93	5.80135e-06	0.00065063	0.545455	11
Enzymes	GTPases	ADP-ribosylation factor like GTPases	ARL13B	1.04975	1.09928	1151	93	5.80135e-06	0.00065063	0.545455	11
Co-nodes	PHD domain proteins	PHD finger protein	PHF23	1.19149	1.24501	1152	93	5.80135e-06	0.00065063	0.545455	11
Enzymes	Lipases	Phosphoinositide phospholipases D (PLD)	PLD6	0.924342	1.09972	1153	93	5.80135e-06	0.00065063	0.545455	11
Enzymes	Phosphatases	Multiple inositol-polyphosphate phosphatases	MINPP1	0.927314	1.05924	1154	93	5.80135e-06	0.00065063	0.545455	11
Enzymes	Transferases	Uridine monophosphate synthetases	UMPS	1.05728	1.01432	1155	93	5.80135e-06	0.00065063	0.545455	11
Enzymes	Nucleotidyltransferases	DNA-directed RNA polymerases (POLR)	POLR3GL	0.978722	1.20736	1156	93	5.80135e-06	0.00065063	0.545455	11
Receptors	G protein coupled receptors	Lysophospholipid (LPA) receptors	LPAR6	1.11917	1.06432	1157	93	5.80135e-06	0.00065063	0.545455	11
Enzymes	Peptidases	Ubiquitin carboxyl-terminal hydrolases (UCHL)	UCHL3	1.09927	1.2491	1158	93	5.80135e-06	0.00065063	0.545455	11
Co-nodes	Open reading frame genes	Uncharacterized	C11orf80	1.06427	1.22781	1159	93	5.80135e-06	0.00065063	0.545455	11
Co-nodes	Cytoskeleton components & regulators	Coronin	CORO1B	1.09176	1.04799	1160	93	5.80135e-06	0.00065063	0.545455	11
Enzymes	Reductases	Aldo-keto reductases (AKR)	AKR1B1	1.21426	1.10472	1161	93	5.80135e-06	0.00065063	0.545455	11
Transcription factors	C2H2 Zn finger factors	Unclassified	ZSCAN16	1.04976	1.23594	1162	93	5.80135e-06	0.00065063	0.545455	11
Co-nodes	Transcriptional coregulators	SIN3 transcription regulator	SIN3B	0.974131	0.947486	1163	93	5.80135e-06	0.00065063	0.545455	11
Co-nodes	Other co-nodes	NFKB activating protein	NKAP	0.980195	1.18251	1164	93	5.80135e-06	0.00065063	0.545455	11
Co-nodes	Transporters & transport proteins	Solute carrier superfamily member	SLC29A1	1.24389	1.36557	1165	93	5.80135e-06	0.00065063	0.545455	11
Co-nodes	Ankyrin repeat domain containing	Ankyrin repeat domain	ANKRD49	1.04588	1.15849	1166	93	5.80135e-06	0.00065063	0.545455	11
Co-nodes	Lectins	Sialic acid binding Ig like lectin	SIGLEC7	1.0994	1.08609	1167	93	5.80135e-06	0.00065063	0.545455	11
Enzymes	Kinases	Death associated protein kinases (DAPK)	DAPK1	1.10213	1.02231	1168	93	5.80135e-06	0.00065063	0.545455	11
Enzymes	Oxidases	Cytochrome c oxidase subunit	COX6A2	1.00337	0.90212	1169	93	5.80135e-06	0.00065063	0.545455	11
Transcription factors	C2H2 Zn finger factors	Unclassified	ZNF35	1.02414	1.17188	1170	93	5.80135e-06	0.00065063	0.545455	11
Co-nodes	Transcriptional coregulators	Mediator complex subunit	MED11	1.09477	1.21567	1171	93	5.80135e-06	0.00065063	0.545455	11
Co-nodes	BTB domain containing	Influenza virus NS1A binding protein	IVNS1ABP	0.902397	1.03443	1172	93	5.80135e-06	0.00065063	0.545455	11
Co-nodes	Mitochondrial components	Nipsnap homolog	NIPSNAP3A	1.18172	1.20737	1173	93	5.80135e-06	0.00065063	0.545455	11
Co-nodes	Differentiation proteins	Endothelial differentiation related factor	EDF1	1.12493	1.17997	1174	93	5.80135e-06	0.00065063	0.545455	11
Co-nodes	Family with sequence similarity	Family with sequence similarity member	FAM193B	1.05483	1.12135	1175	93	5.80135e-06	0.00065063	0.545455	11
Co-nodes	Histones & histone associated	H2B clustered histone	HIST2H2BE	1.24651	1.22989	1176	93	5.80135e-06	0.00065063	0.545455	11
Co-nodes	Nuclear proteins	Heat shock protein nuclear import factor hikeshi	HIKESHI	1.1425	1.17208	1177	93	5.80135e-06	0.00065063	0.545455	11
Enzymes	Regulatory factors	Rac GTPase activating proteins	RACGAP1	1.18286	1.17551	1178	93	5.80135e-06	0.00065063	0.545455	11
Enzymes	Acetyltransferases	Glycine C-acetyltransferases	GCAT	0.792093	0.840114	1179	93	5.80135e-06	0.00065063	0.545455	11
Co-nodes	Ankyrin repeat domain containing	Ankyrin repeat and sterile alpha motif domain containing	ANKS1A	0.935633	0.925704	1180	93	5.80135e-06	0.00065063	0.545455	11
Co-nodes	PDZ domain proteins	GIPC PDZ domain containing	GIPC1	1.22299	1.23385	1181	93	5.80135e-06	0.00065063	0.545455	11
Enzymes	Transferases	O-sialoglycoprotein endopeptidases (OSGEP)	OSGEPL1	0.985605	1.1016	1182	93	5.80135e-06	0.00065063	0.545455	11
Receptors	Ligands	Repulsive guidance molecule BMP co-receptor	RGMB	0.776322	0.796035	1183	93	5.80135e-06	0.00065063	0.545455	11
Enzymes	Regulatory factors	ArfGAP with SH3 domain, ankyrin repeat and PH domain	ASAP1	0.962335	0.986629	1184	93	5.80135e-06	0.00065063	0.545455	11
Co-nodes	Ribosomes & ribosome biogenesis	Nucleolar protein	NOL9	0.94254	0.888442	1185	93	5.80135e-06	0.00065063	0.545455	11
Co-nodes	Proteasome	SEM16S proteasome complex subunit	SEM1	1.14499	1.19163	1186	93	5.80135e-06	0.00065063	0.545455	11
Co-nodes	Cytoskeleton components & regulators	Formin like	FMNL3	0.933296	0.949057	1187	93	5.80135e-06	0.00065063	0.545455	11
Co-nodes	Transporters & transport proteins	Solute carrier superfamily member	SLC26A6	1.1263	1.16568	1188	93	5.80135e-06	0.00065063	0.545455	11
Co-nodes	Autophagy factors	Autophagy related	ATG10	1.03543	1.1202	1189	93	5.80135e-06	0.00065063	0.545455	11
Enzymes	Esterases	Isoamyl acetate hydrolyzing esterase (putative)	IAH1	1.01706	1.08953	1190	93	5.80135e-06	0.00065063	0.545455	11
Enzymes	Ribonucleases	Ribonucleases P (POP)	POP5	0.959419	1.08788	1191	93	5.80135e-06	0.00065063	0.545455	11
Co-nodes	Splicing factors	Serine and arginine rich splicing factor	SRSF3	0.903698	0.969029	1192	93	5.80135e-06	0.00065063	0.545455	11
Co-nodes	Cell cycle, cell division & DNA repair	Centrosomal protein	CEP295	0.967948	1.09186	1193	93	5.80135e-06	0.00065063	0.545455	11
Co-nodes	Adaptor proteins	Signal transducing adaptor	STAP2	1.32607	1.28686	1194	93	5.80135e-06	0.00065063	0.545455	11
Ion channels	Other ion channels	Tweety	TTYH3	1.08479	1.13898	1195	93	5.80135e-06	0.00065063	0.545455	11
Enzymes	Lipases	Patatin-like phospholipases domain-containing (PNPLA)	PNPLA8	1.05005	1.09439	1196	93	5.80135e-06	0.00065063	0.545455	11
Co-nodes	WD repeat proteins	WD repeat and FYVE domain containing	WDFY3	1.02998	0.986534	1197	93	5.80135e-06	0.00065063	0.545455	11
Enzymes	Methyltransferases	NOL1/NOP2/Sun domain (NSUN)	NSUN6	0.78813	0.814093	1198	93	5.80135e-06	0.00065063	0.545455	11
Enzymes	Dehydrogenases	Crystallin	CRYM	1.18735	1.29539	1199	93	5.80135e-06	0.00065063	0.545455	11
Co-nodes	Pleckstrin domain	Pleckstrin homology domain containing	PLEKHA6	0.890501	0.980843	1200	93	5.80135e-06	0.00065063	0.545455	11
Co-nodes	Transporters & transport proteins	ATP binding cassette	ABCE1	0.79472	0.904353	1201	93	5.80135e-06	0.00065063	0.545455	11
Co-nodes	Interacting proteins	Keratinocyte associated protein	KRTCAP3	0.86175	0.846499	1202	93	5.80135e-06	0.00065063	0.545455	11
Enzymes	Kinases	AarF domain containing kinases	ADCK2	1.11939	1.16713	1203	93	5.80135e-06	0.00065063	0.545455	11
Enzymes	Kinases	Casesin kinases (CSNK)	CSNK1E	1.02394	1.06197	1204	93	5.80135e-06	0.00065063	0.545455	11
Co-nodes	RNA binding & RB motif proteins	LSM homolog, U6 small nuclear RNA and mRNA degradation associated	LSM4	1.09437	1.09344	1205	93	5.80135e-06	0.00065063	0.545455	11
Co-nodes	Proteasome	Proteasome 26S subunit, ATPase	PSMC6	0.919009	1.01207	1206	93	5.80135e-06	0.00065063	0.545455	11
Enzymes	Other enzymes	Glutaredoxin	GLRX	1.16523	1.18815	1207	93	5.80135e-06	0.00065063	0.545455	11
Co-nodes	Splicing factors	Muscleblind like splicing regulator	MBNL3	0.863706	0.913773	1208	93	5.80135e-06	0.00065063	0.545455	11
Co-nodes	Cytoskeleton components & regulators	Myosin heavy chain	MYH10	0.89785	0.83619	1209	93	5.80135e-06	0.00065063	0.545455	11
Enzymes	Reductases	Ubiquinol-cytochrome c reductase, complex III subunits	UQCR11	1.06569	1.173	1210	93	5.80135e-06	0.00065063	0.545455	11
Transcription factors	C2H2 Zn finger factors	ZNF180-like	ZNF544	1.10155	1.18771	1211	93	5.80135e-06	0.00065063	0.545455	11
Co-nodes	Polarity regulators	LLGL scribble cell polarity complex component	LLGL1	1.03335	1.03539	1212	93	5.80135e-06	0.00065063	0.545455	11
Receptors	Catalytic receptors	Integrins	ITGAL	1.03758	1.06351	1213	93	5.80135e-06	0.00065063	0.545455	11
Enzymes	Glycosyltransferases	Beta-galactoside alpha-2,3-sialyltransferases (ST3GAL)	ST3GAL6	0.833395	0.869996	1214	93	5.80135e-06	0.00065063	0.545455	11
Enzymes	Transferases	Glycylpeptide N-tetradecanoyltransferases (NMT)	NMT2	0.835293	0.941284	1215	93	5.80135e-06	0.00065063	0.545455	11
Enzymes	Regulatory factors	A-kinase anchoring proteins	AKAP7	0.905405	0.980644	1216	93	5.80135e-06	0.00065063	0.545455	11
Co-nodes	Cytoskeleton components & regulators	Actin related protein	ACTR10	1.00164	1.11541	1217	93	5.80135e-06	0.00065063	0.545455	11
Co-nodes	Coiled coil domain	Coiled-coil domain containing	CCDC69	1.27212	1.26871	1218	93	5.80135e-06	0.00065063	0.545455	11
Enzymes	Peptidylprolyl isomerases	FK506-binding proteins (FKBP)	FKBP14	1.05748	1.16798	1219	93	5.80135e-06	0.00065063	0.545455	11
Co-nodes	Interacting proteins	Glomulin, FKBP associated protein	GLMN	1.03856	1.13311	1220	93	5.80135e-06	0.00065063	0.545455	11
Enzymes	CoA ligases	Acyl-CoA synthetases short-chain (ACSS)	ACSS3	1.22652	1.17671	1221	93	5.80135e-06	0.00065063	0.545455	11
Co-nodes	Transporters & transport proteins	Solute carrier superfamily member	SLC17A3	0.840586	0.878293	1222	93	5.80135e-06	0.00065063	0.545455	11
Co-nodes	Membrane proteins	Sorting nexin	SNX14	1.03203	1.07038	1223	93	5.80135e-06	0.00065063	0.545455	11
Transcription factors	C2H2 Zn finger factors	ZNF283-like	ZNF780A	0.87978	0.959072	1224	93	5.80135e-06	0.00065063	0.545455	11
Transcription factors	ARID domain	JARID2	JARID2	1.0707	1.04056	1225	93	5.80135e-06	0.00065063	0.545455	11
Enzymes	Phosphatases	Phospholipid phosphatases	PLPP6	0.903229	1.10046	1226	93	5.80135e-06	0.00065063	0.545455	11
Co-nodes	Other co-nodes	Small subunit processome component	UTP3	0.910981	1.01513	1227	93	5.80135e-06	0.00065063	0.545455	11
Co-nodes	Coiled coil domain	Tetratricopeptide repeat, ankyrin repeat and coiled-coil containing	TANC2	1.01943	1.03688	1228	93	5.80135e-06	0.00065063	0.545455	11
Receptors	Catalytic receptors	TIE family of angiopoietin receptors	TIE1	1.07161	1.14793	1229	93	5.80135e-06	0.00065063	0.545455	11
Enzymes	Esterases	Phosphodiesterases (PDE)	PDE4D	0.994035	0.945042	1230	93	5.80135e-06	0.00065063	0.545455	11
Co-nodes	Cell cycle, cell division & DNA repair	Kinesin	KIF21A	1.19534	1.21357	1231	93	5.80135e-06	0.00065063	0.545455	11
Enzymes	Other enzymes	Nitrilases	NIT2	1.25874	1.22842	1232	93	5.80135e-06	0.00065063	0.545455	11
Co-nodes	F box domain	F-box protein	FBXO6	1.13413	1.21933	1233	93	5.80135e-06	0.00065063	0.545455	11
Enzymes	Kinases	Glycerate kinases	GLYCTK	0.870222	0.912551	1234	93	5.80135e-06	0.00065063	0.545455	11
Co-nodes	Endosomal, lysosomal, ER & Golgi proteins	SEC22 homolog, vesicle trafficking protein	SEC22A	0.99636	1.10439	1235	93	5.80135e-06	0.00065063	0.545455	11
Co-nodes	Membrane proteins	Transmembrane protein	TMEM208	1.09421	1.16744	1236	93	5.80135e-06	0.00065063	0.545455	11
Enzymes	Peptidylprolyl isomerases	Peptidyl-prolyl cis-trans isomerases (PPI)	PPIH	1.04082	1.18001	1237	93	5.80135e-06	0.00065063	0.545455	11
Co-nodes	Cell cycle, cell division & DNA repair	Anaphase promoting complex subunit	ANAPC10	1.03921	1.13776	1238	93	5.80135e-06	0.00065063	0.545455	11
Enzymes	Methyltransferases	5-methyltetrahydrofolate-homocysteine methyltransferases	MTR	0.931941	0.933176	1239	93	5.80135e-06	0.00065063	0.545455	11
Receptors	Catalytic receptors	FAS receptor	FAS	1.15879	1.06182	1240	93	5.80135e-06	0.00065063	0.545455	11
Enzymes	E3 ubiquitin ligases	HECT domain (HECTD)	HECTD4	1.04753	1.04188	1241	93	5.80135e-06	0.00065063	0.545455	11
Co-nodes	Cell surface proteins	Cluster of differentiation	CD59	1.10278	1.07411	1242	93	5.80135e-06	0.00065063	0.545455	11
Receptors	Ligands	Phosphatidylinositol glycan subunits (PIG)	PIGF	1.00314	1.063	1243	93	5.80135e-06	0.00065063	0.545455	11
Co-nodes	Other co-nodes	Bcl2 modifying factor	BMF	1.21043	1.22564	1244	93	5.80135e-06	0.00065063	0.545455	11
Co-nodes	Calcium associated	Calmodulin like	CALML4	1.04539	1.12065	1245	93	5.80135e-06	0.00065063	0.545455	11
Co-nodes	Ring finger proteins	Ring finger protein, transmembrane	RNFT1	0.92045	0.988145	1246	93	5.80135e-06	0.00065063	0.545455	11
Enzymes	Peptidases	Aminopeptidase like	NPEPL1	1.1705	1.1811	1247	93	5.80135e-06	0.00065063	0.545455	11
Transcription factors	C2CH THAP type zinc finger	THAP-related	THAP10	1.05262	1.06747	1248	93	5.80135e-06	0.00065063	0.545455	11
Co-nodes	Interacting proteins	Nuclear FMR1 interacting protein	NUFIP2	1.01909	1.12539	1249	93	5.80135e-06	0.00065063	0.545455	11
Enzymes	Regulatory factors	TBC1 domain	TBC1D9B	1.09428	1.04301	1250	93	5.80135e-06	0.00065063	0.545455	11
Co-nodes	WD repeat proteins	WD repeat domain	WDR76	1.01826	1.15061	1251	93	5.80135e-06	0.00065063	0.545455	11
Receptors	G protein coupled receptors	Receptor accessory protein	REEP1	1.07419	0.993771	1252	93	5.80135e-06	0.00065063	0.545455	11
Enzymes	Oxidoreductases	Thyroxine 5'-deiodinases (DIO)	DIO1	1.19307	1.25294	1253	93	5.80135e-06	0.00065063	0.545455	11
Co-nodes	Translation factors	Eukaryotic translation termination factor	ETF1	0.93243	1.05444	1254	93	5.80135e-06	0.00065063	0.545455	11
Co-nodes	Zinc finger proteins	Zinc finger FYVE-type containing	ZFYVE19	1.00625	1.08023	1255	93	5.80135e-06	0.00065063	0.545455	11
Co-nodes	Transporters & transport proteins	Solute carrier superfamily member	SLC30A10	1.05201	1.00986	1256	93	5.80135e-06	0.00065063	0.545455	11
Enzymes	Deacetylases	Histone deacetylases (HDAC)	HDAC10	1.01663	1.00849	1257	93	5.80135e-06	0.00065063	0.545455	11
Co-nodes	Lipid metabolism	Apolipoprotein	APOO	1.01535	1.18399	1258	93	5.80135e-06	0.00065063	0.545455	11
Co-nodes	Open reading frame genes	Uncharacterized	C21orf91	0.797712	0.837611	1259	93	5.80135e-06	0.00065063	0.545455	11
Co-nodes	CNS proteins	Synaptophysin like	SYPL1	0.939832	1.06259	1260	93	5.80135e-06	0.00065063	0.545455	11
Enzymes	Nucleotidyltransferases	DNA-directed DNA polymerases (POL)	POLE4	0.954558	1.02936	1261	93	5.80135e-06	0.00065063	0.545455	11
Enzymes	Regulatory factors	Rho GTPase activating proteins	GMIP	1.02256	1.03766	1262	93	5.80135e-06	0.00065063	0.545455	11
Co-nodes	Transporters & transport proteins	ATP binding cassette	ABCA2	1.05467	1.09556	1263	93	5.80135e-06	0.00065063	0.545455	11
Enzymes	Nucleotidyltransferases	UDP-N-acetylglucosamine pyrophosphorylases	UAP1	0.926112	1.07072	1264	93	5.80135e-06	0.00065063	0.545455	11
Co-nodes	Membrane proteins	Transmembrane protein	TMEM52	0.994664	1.02836	1265	93	5.80135e-06	0.00065063	0.545455	11
Co-nodes	Motility	Intraflagellar transport	IFT74	1.0817	1.07743	1266	93	5.80135e-06	0.00065063	0.545455	11
Enzymes	E2 ubiquitin conjugating enzymes	Ubiquitin conjugating enzymes E2 (UBE2)	UBE2B	0.973884	1.05046	1267	93	5.80135e-06	0.00065063	0.545455	11
Enzymes	Kinases	Receptor-interacting protein kinases (RIPK)	RIPK2	1.05612	1.10196	1268	93	5.80135e-06	0.00065063	0.545455	11
Co-nodes	Other co-nodes	Progesterone immunomodulatory binding factor	PIBF1	1.00093	1.00956	1269	93	5.80135e-06	0.00065063	0.545455	11
Enzymes	Kinases	Nicotinamide riboside kinases (NMRK)	NMRK1	1.00461	1.06463	1270	93	5.80135e-06	0.00065063	0.545455	11
Co-nodes	RNA binding & RB motif proteins	Zinc finger CCHC-type and RNA binding motif containing	ZCRB1	1.01944	1.10225	1271	93	5.80135e-06	0.00065063	0.545455	11
Enzymes	Transaminases	Alanine--glyoxylate aminotransferases (AGXT)	AGXT2	0.953267	0.964587	1272	93	5.80135e-06	0.00065063	0.545455	11
Co-nodes	Mitochondrial components	Mitoguardin	MIGA2	1.117	1.14218	1273	93	5.80135e-06	0.00065063	0.545455	11
Co-nodes	Open reading frame genes	Uncharacterized	C17orf58	1.26697	1.215	1274	93	5.80135e-06	0.00065063	0.545455	11
Co-nodes	Other co-nodes	C-Maf inducing protein	CMIP	1.02194	1.01221	1275	93	5.80135e-06	0.00065063	0.545455	11
Co-nodes	Motility	ELMO domain containing	ELMOD3	1.2192	1.25614	1276	93	5.80135e-06	0.00065063	0.545455	11
Transcription factors	Other transcription factors	Two zinc-finger GATA factor	GATA6	0.900609	0.873054	1277	93	5.80135e-06	0.00065063	0.545455	11
Enzymes	Mutases	Phosphomannomutases (PMM)	PMM1	0.880749	0.913101	1278	93	5.80135e-06	0.00065063	0.545455	11
Enzymes	Transferases	Mitochondrial methionyl-tRNA formyltransferases	MTFMT	0.884553	0.954876	1279	93	5.80135e-06	0.00065063	0.545455	11
Co-nodes	Other co-nodes	McKusick-Kaufman syndrome	MKKS	1.15754	1.14954	1280	93	5.80135e-06	0.00065063	0.545455	11
Receptors	Ligands	Ectodysplasin A	EDA	0.999841	0.963765	1281	93	5.80135e-06	0.00065063	0.545455	11
Co-nodes	Lectins	Galectin	LGALS9	1.13765	1.1034	1282	93	5.80135e-06	0.00065063	0.545455	11
Co-nodes	Histones & histone associated	H2A.Z variant histone	H2AFZ	1.12212	1.16886	1283	93	5.80135e-06	0.00065063	0.545455	11
Co-nodes	Other co-nodes	Taxilin	TXLNG	0.88379	0.930153	1284	93	5.80135e-06	0.00065063	0.545455	11
Co-nodes	Transcriptional coregulators	Elongin	ELOC	1.03936	1.08149	1285	93	5.80135e-06	0.00065063	0.545455	11
Transcription factors	C2H2 Zn finger factors	Unclassified	ZNF597	0.894495	0.870526	1286	93	5.80135e-06	0.00065063	0.545455	11
Co-nodes	Cytoskeleton components & regulators	Integrin subunit binding protein	ITGB1BP1	1.00038	1.08328	1287	93	5.80135e-06	0.00065063	0.545455	11
Enzymes	Transaminases	Aspartate transaminases (GOT)	GOT1	0.848201	0.857861	1288	93	5.80135e-06	0.00065063	0.545455	11
Transcription factors	C2H2 Zn finger factors	ZNF24-like factor	GLI4	0.957025	0.954985	1289	93	5.80135e-06	0.00065063	0.545455	11
Transcription factors	Fork head / winged helix factors	Regulatory factor X (RFX)	RFX5	1.07919	1.18439	1290	93	5.80135e-06	0.00065063	0.545455	11
Co-nodes	Other co-nodes	Glycine cleavage system protein H	GCSH	0.898463	0.992669	1291	93	5.80135e-06	0.00065063	0.545455	11
Enzymes	Deoxyribonucleases	FANCD2 and FANCI associated nucleases	FAN1	0.998808	0.98916	1292	93	5.80135e-06	0.00065063	0.545455	11
Enzymes	Acetyltransferases	N-alpha-acetyltransferases (NAA)	NAA10	1.04254	1.15759	1293	93	5.80135e-06	0.00065063	0.545455	11
Receptors	Catalytic receptors	PDGF receptors	PDGFRB	1.22421	1.19459	1294	93	5.80135e-06	0.00065063	0.545455	11
Co-nodes	Membrane proteins	Flotillin	FLOT2	0.902782	0.928714	1295	93	5.80135e-06	0.00065063	0.545455	11
Enzymes	Kinases	Protein kinase C (PKC)	PRKCD	1.11283	1.15226	1296	93	5.80135e-06	0.00065063	0.545455	11
Enzymes	Helicases (RNA)	DEAD box (DDX)	DDX19B	0.901384	1.01147	1297	93	5.80135e-06	0.00065063	0.545455	11
Co-nodes	Other co-nodes	Unc-13 homolog	UNC13B	1.17198	1.22377	1298	93	5.80135e-06	0.00065063	0.545455	11
Co-nodes	Motility	Cilia and flagella associated protein	CFAP36	0.915318	1.07414	1299	93	5.80135e-06	0.00065063	0.545455	11
Co-nodes	Other co-nodes	SAYSVFN motif domain containing	SAYSD1	0.958751	1.05583	1300	93	5.80135e-06	0.00065063	0.545455	11
Co-nodes	Vitamin & trace element proteins and metabolism	Selenoprotein	SELENON	1.05349	0.975362	1301	93	5.80135e-06	0.00065063	0.545455	11
Enzymes	Other enzymes	Vanin (VNN)	VNN1	1.16083	1.22388	1302	93	5.80135e-06	0.00065063	0.545455	11
Co-nodes	Cell cycle, cell division & DNA repair	P53 and DNA damage regulated	PDRG1	1.07457	1.17051	1303	93	5.80135e-06	0.00065063	0.545455	11
Co-nodes	Mitochondrial components	Mitochondrial transcription termination factor	MTERF1	1.16232	1.10261	1304	93	5.80135e-06	0.00065063	0.545455	11
Enzymes	Regulatory factors	Succinate dehydrogenase complex assembly factors	SDHAF4	1.03268	1.128	1305	93	5.80135e-06	0.00065063	0.545455	11
Co-nodes	Other co-nodes	Dishevelled binding antagonist of beta catenin	DACT1	0.830578	0.93212	1306	93	5.80135e-06	0.00065063	0.545455	11
Enzymes	Transferases	Choline phosphotransferases	CHPT1	0.902154	0.958913	1307	93	5.80135e-06	0.00065063	0.545455	11
Enzymes	Peptidases	Methionyl aminopeptidases (METAP)	METAP2	1.01997	1.20277	1308	93	5.80135e-06	0.00065063	0.545455	11
Co-nodes	Chaperones	Chaperonin containing TCP1 subunit	CCT4	0.907565	0.999272	1309	93	5.80135e-06	0.00065063	0.545455	11
Co-nodes	Ribosomes & ribosome biogenesis	Ribosomal protein S	RPS27	0.856659	0.962487	1310	93	5.80135e-06	0.00065063	0.545455	11
Enzymes	Oxidases	Peroxisomal acyl-coenzyme A oxidases (ACOX)	ACOX2	1.02884	0.984438	1311	93	5.80135e-06	0.00065063	0.545455	11
Co-nodes	Lipid metabolism	Tetratricopeptide repeat domain	TTC39B	0.911038	0.942189	1312	93	5.80135e-06	0.00065063	0.545455	11
Enzymes	Deacetylases	Histone deacetylases (HDAC)	HDAC8	1.08918	1.15927	1313	93	5.80135e-06	0.00065063	0.545455	11
Co-nodes	Other co-nodes	Nischarin	NISCH	1.11223	1.04678	1314	93	5.80135e-06	0.00065063	0.545455	11
Enzymes	Other enzymes	Twinkle mtDNA helicases	TWNK	0.919603	0.950483	1315	93	5.80135e-06	0.00065063	0.545455	11
Co-nodes	Adhesion molecules	Endothelial cell adhesion molecule	ESAM	1.01173	0.928336	1316	93	5.80135e-06	0.00065063	0.545455	11
Co-nodes	Lipid metabolism	GRAM domain containing	GRAMD1A	1.08396	1.06152	1317	93	5.80135e-06	0.00065063	0.545455	11
Transcription factors	C2H2 Zn finger factors	Unclassified	ZNF408	0.856831	0.863072	1318	93	5.80135e-06	0.00065063	0.545455	11
Co-nodes	Ribonucleoproteins	Small nuclear ribonucleoprotein	SNRNP25	1.11952	1.24493	1319	93	5.80135e-06	0.00065063	0.545455	11
Co-nodes	Proteasome	Proteasome maturation protein	POMP	1.07455	1.11029	1320	93	5.80135e-06	0.00065063	0.545455	11
Enzymes	Dehydrogenases	Glucose-6-phosphate dehydrogenases	G6PD	1.03131	1.04218	1321	93	5.80135e-06	0.00065063	0.545455	11
Co-nodes	Ankyrin repeat domain containing	Ankyrin repeat and EF-hand domain containing	ANKEF1	1.16378	1.24522	1322	93	5.80135e-06	0.00065063	0.545455	11
Enzymes	E1 ubiquitin activating enzymes	Ubiquitin like modifier activating enzymes	NAE1	1.11093	1.07841	1323	93	5.80135e-06	0.00065063	0.545455	11
Co-nodes	Cytoskeleton components & regulators	Tubulin	TUBG2	1.18691	1.18052	1324	93	5.80135e-06	0.00065063	0.545455	11
Co-nodes	Membrane proteins	Transmembrane protein	TMEM192	0.897467	0.956621	1325	93	5.80135e-06	0.00065063	0.545455	11
Co-nodes	Zinc finger proteins	Zinc finger FYVE-type containing	ZFYVE27	1.04607	1.06328	1326	93	5.80135e-06	0.00065063	0.545455	11
Enzymes	E3 ubiquitin ligases	RING finger (RNF) E3 ubiquitin ligases	RNF4	0.929698	1.03919	1327	93	5.80135e-06	0.00065063	0.545455	11
Co-nodes	Other co-nodes	BTG anti-proliferation factor	BTG1	1.07686	1.13619	1328	93	5.80135e-06	0.00065063	0.545455	11
Enzymes	Dehydrogenases	Isocitrate (IDH)	IDH3A	0.980728	0.980312	1329	93	5.80135e-06	0.00065063	0.545455	11
Co-nodes	Membrane proteins	Small integral membrane protein	SMIM12	1.04122	1.06039	1330	93	5.80135e-06	0.00065063	0.545455	11
Co-nodes	Interacting proteins	WW domain binding protein like	WBP1L	0.827201	0.821905	1331	93	5.80135e-06	0.00065063	0.545455	11
Enzymes	Phosphatases	Protein phosphatase 2 (PP2)	PPP2CA	0.923915	1.0421	1332	93	5.80135e-06	0.00065063	0.545455	11
Co-nodes	Calcium associated	Annexin	ANXA10	1.03798	1.04898	1333	93	5.80135e-06	0.00065063	0.545455	11
Transcription factors	Heteromeric CCAAT binding	Heteromeric CCAAT-binding factor	NFYB	0.979685	0.986895	1334	93	5.80135e-06	0.00065063	0.545455	11
Enzymes	Oxidoreductases	Prostaglandin G/H synthases (PTGS)	PTGS1	0.984577	1.07386	1335	93	5.80135e-06	0.00065063	0.545455	11
Receptors	Catalytic receptors	Interferon receptor family	IFNGR2	1.08307	1.17235	1336	93	5.80135e-06	0.00065063	0.545455	11
Receptors	Other receptors	Neuropilin receptor	NRP1	1.04927	1.05197	1337	93	5.80135e-06	0.00065063	0.545455	11
Co-nodes	Pleckstrin domain	Pleckstrin homology domain containing	PLEKHA4	0.822732	0.844711	1338	93	5.80135e-06	0.00065063	0.545455	11
Enzymes	Monooxygenases	Cytochrome P450 (CYP)	CYP3A4	0.869338	0.844375	1339	93	5.80135e-06	0.00065063	0.545455	11
Co-nodes	Other co-nodes	SURP and G-patch domain containing	SUGP2	0.976557	1.00626	1340	93	5.80135e-06	0.00065063	0.545455	11
Co-nodes	Polarity regulators	Prickle planar cell polarity protein	PRICKLE2	1.0317	0.951802	1341	93	5.80135e-06	0.00065063	0.545455	11
Enzymes	Kinases	Mitogen-activated protein kinase kinase kinase kinases (MAP4K)	MAP4K2	1.18296	1.21121	1342	93	5.80135e-06	0.00065063	0.545455	11
Receptors	Ligands	Semaphorin	SEMA6D	1.03265	1.12573	1343	93	5.80135e-06	0.00065063	0.545455	11
Transcription factors	C2H2 Zn finger factors	Unclassified	ZNF354C	0.959144	0.966336	1344	93	5.80135e-06	0.00065063	0.545455	11
Co-nodes	Receptor associated factors	Growth factor receptor bound protein	GRB7	1.16612	1.12616	1345	93	5.80135e-06	0.00065063	0.545455	11
Enzymes	Kinases	Discs large MAGUK scaffold proteins	DLG5	1.06718	1.02158	1346	93	5.80135e-06	0.00065063	0.545455	11
Receptors	Nuclear receptors	Xenobiotic receptors	NR1I3	0.980212	1.04291	1347	93	5.80135e-06	0.00065063	0.545455	11
Enzymes	Nucleotidyltransferases	Molybdenum cofactors synthesis	MOCS3	0.85261	0.847038	1348	93	5.80135e-06	0.00065063	0.545455	11
Enzymes	Acyltransferases	Acetyl-CoA (ACAA)	ACAA1	1.1813	1.19494	1349	93	5.80135e-06	0.00065063	0.545455	11
Enzymes	E3 ubiquitin ligases	Seven in absentia homolog (SIAH)	SIAH2	1.04535	0.98717	1350	93	5.80135e-06	0.00065063	0.545455	11
Co-nodes	Cytoskeleton components & regulators	Dynein axonemal assembly factor	DNAAF2	0.916886	0.967259	1351	93	5.80135e-06	0.00065063	0.545455	11
Co-nodes	Transcriptional coregulators	High mobility group nucleosomal binding domain	HMGN4	0.974278	1.04382	1352	93	5.80135e-06	0.00065063	0.545455	11
Transcription factors	C2H2 Zn finger factors	ZNF214-like	ZNF214	0.937291	0.984671	1353	93	5.80135e-06	0.00065063	0.545455	11
Enzymes	Kinases	Phosphatidylinositol-4-phosphate 3 kinases (PIK3C)	PIK3C2B	1.11434	1.0517	1354	93	5.80135e-06	0.00065063	0.545455	11
Enzymes	Glycosyltransferases	Glycogen phosphorylases (PYG)	PYGB	1.1741	1.17159	1355	93	5.80135e-06	0.00065063	0.545455	11
Enzymes	Regulatory factors	Cyclins (CCN)	CCNG2	1.03803	1.12391	1356	93	5.80135e-06	0.00065063	0.545455	11
Enzymes	Regulatory factors	Protein phosphatase 1 regulatory subunits	CEP192	0.991531	0.940708	1357	93	5.80135e-06	0.00065063	0.545455	11
Enzymes	Deaminases	DCMP deaminases	DCTD	0.896286	0.932806	1358	93	5.80135e-06	0.00065063	0.545455	11
Co-nodes	Phosphoproteins	Secreted phosphoprotein	SPP2	1.03915	1.11349	1359	93	5.80135e-06	0.00065063	0.545455	11
Enzymes	Deoxyribonucleases	MRE11 Homolog	MRE11	1.10482	1.08017	1360	93	5.80135e-06	0.00065063	0.545455	11
Co-nodes	Membrane proteins	Transmembrane protein	TMEM184C	0.944287	1.00916	1361	93	5.80135e-06	0.00065063	0.545455	11
Co-nodes	Ribosomes & ribosome biogenesis	Mitochondrial ribosomal protein	MRPS36	1.08707	1.03847	1362	93	5.80135e-06	0.00065063	0.545455	11
Co-nodes	F box domain	F-box protein	FBXO44	1.02186	1.11586	1363	93	5.80135e-06	0.00065063	0.545455	11
Enzymes	E3 ubiquitin ligases	HECT domain and RCC1-like domain (HERC)	HERC2	0.993761	0.99702	1364	93	5.80135e-06	0.00065063	0.545455	11
Enzymes	Regulatory factors	Rho guanine nucleotide exchange factors	PLEKHG2	1.06171	1.01076	1365	93	5.80135e-06	0.00065063	0.545455	11
Enzymes	Regulatory factors	Phosphoinositide-3-kinase regulatory subunit	PIK3R3	1.04685	1.06817	1366	93	5.80135e-06	0.00065063	0.545455	11
Co-nodes	Other co-nodes	Ataxin	ATXN7	1.05186	0.964078	1367	93	5.80135e-06	0.00065063	0.545455	11
Co-nodes	Other co-nodes	SNF8 subunit of ESCRT-II	SNF8	1.00179	1.105	1368	93	5.80135e-06	0.00065063	0.545455	11
Transcription factors	C2H2 Zn finger factors	ZBTB1-like factor	ZBTB2	0.878722	0.984107	1369	93	5.80135e-06	0.00065063	0.545455	11
Co-nodes	Ribosomes & ribosome biogenesis	Ribosomal protein L	RPL34	1.04954	1.1133	1370	93	5.80135e-06	0.00065063	0.545455	11
Enzymes	Synthases	Aminolevulinate dehydratases	ALAD	1.18171	1.1625	1371	93	5.80135e-06	0.00065063	0.545455	11
Co-nodes	Interacting proteins	Phosphoinositide-3-kinase interacting protein	PIK3IP1	1.1218	1.09108	1372	93	5.80135e-06	0.00065063	0.545455	11
Enzymes	Phosphatases	N-acetylneuraminic acid phosphatases	NANP	0.891659	0.913904	1373	93	5.80135e-06	0.00065063	0.545455	11
Co-nodes	Zinc finger proteins	Zinc finger AN1-type containing	ZFAND6	1.11508	1.07585	1374	93	5.80135e-06	0.00065063	0.545455	11
Co-nodes	Endosomal, lysosomal, ER & Golgi proteins	Bet1 golgi vesicular membrane trafficking protein	BET1	0.986981	1.03535	1375	93	5.80135e-06	0.00065063	0.545455	11
Co-nodes	Other co-nodes	FKBP prolyl isomerase like	FKBPL	0.966969	1.08198	1376	93	5.80135e-06	0.00065063	0.545455	11
Enzymes	Phosphatases	DCTP pyrophosphatases	DCTPP1	1.10533	1.11097	1377	93	5.80135e-06	0.00065063	0.545455	11
Enzymes	Regulatory factors	Succinate dehydrogenase complex assembly factors	SDHAF2	0.930695	1.10136	1378	93	5.80135e-06	0.00065063	0.545455	11
Enzymes	Helicases (RNA)	Suv3 like RNA helicases	SUPV3L1	0.879205	0.937126	1379	93	5.80135e-06	0.00065063	0.545455	11
Enzymes	E2 ubiquitin conjugating enzymes	Ubiquitin conjugating enzymes E2 (UBE2)	UBE2E3	1.14785	1.18543	1380	93	5.80135e-06	0.00065063	0.545455	11
Co-nodes	Ribosomes & ribosome biogenesis	Ribosomal protein L	RPL11	0.978615	1.01891	1381	93	5.80135e-06	0.00065063	0.545455	11
Enzymes	Nucleotidyltransferases	DNA-directed RNA polymerases (POLR)	POLR1C	0.969388	0.983775	1382	93	5.80135e-06	0.00065063	0.545455	11
Enzymes	Peptidases	Proteasome 20S subunit	PSMA2	1.02307	1.07529	1383	93	5.80135e-06	0.00065063	0.545455	11
Co-nodes	Apoptosis & apoptosis regulators	Programmed cell death	PDCD10	1.10968	1.08993	1384	93	5.80135e-06	0.00065063	0.545455	11
Receptors	Ligands	MFNG O-fucosylpeptide-beta-N-acetylglucosaminyltransferase	MFNG	1.10409	1.06742	1385	93	5.80135e-06	0.00065063	0.545455	11
Enzymes	Esterases	Abhydrolases domain containing (ABHD)	ABHD3	0.900826	0.95551	1386	93	5.80135e-06	0.00065063	0.545455	11
Co-nodes	F box domain	F-box protein	FBXO22	1.01903	1.10607	1387	93	5.80135e-06	0.00065063	0.545455	11
Enzymes	Dehydrogenases	Hydroxyacyl-CoA dehydrogenases	HADH	1.23199	1.17904	1388	93	5.80135e-06	0.00065063	0.545455	11
Enzymes	Peptidases	Endothelin converting enzyme	ECE1	0.952633	0.903006	1389	93	5.80135e-06	0.00065063	0.545455	11
Co-nodes	Endosomal, lysosomal, ER & Golgi proteins	Endoplasmic reticulum-golgi intermediate compartment	ERGIC2	0.950063	0.96597	1390	93	5.80135e-06	0.00065063	0.545455	11
Co-nodes	Cell cycle, cell division & DNA repair	Kinesin	KIF9	1.07704	1.07578	1391	93	5.80135e-06	0.00065063	0.545455	11
Enzymes	Kinases	Ca2+/calmodulin-dependent protein kinases (CAMK)	CAMK2G	1.14237	1.17211	1392	93	5.80135e-06	0.00065063	0.545455	11
Co-nodes	Membrane proteins	Transmembrane protein	TMEM144	1.03007	1.11725	1393	93	5.80135e-06	0.00065063	0.545455	11
Enzymes	Oxidases	Cytochrome c oxidase subunit	COX6B1	1.01569	1.17273	1394	93	5.80135e-06	0.00065063	0.545455	11
Co-nodes	Ribosomes & ribosome biogenesis	Mitochondrial ribosomal protein	MRPS23	1.07067	1.07239	1395	93	5.80135e-06	0.00065063	0.545455	11
Co-nodes	Nuclear proteins	Nuclear RNA export factor	NXF1	0.904326	0.94819	1396	93	5.80135e-06	0.00065063	0.545455	11
Co-nodes	Other co-nodes	T cell leukemia translocation altered	TCTA	1.14329	1.14841	1397	93	5.80135e-06	0.00065063	0.545455	11
Co-nodes	Ring finger proteins	Ring finger protein	RNF24	1.0262	1.01073	1398	93	5.80135e-06	0.00065063	0.545455	11
Transcription factors	BHLH factors	SREBP factor	SREBF2	1.16292	1.17946	1399	93	5.80135e-06	0.00065063	0.545455	11
Receptors	Catalytic receptors	Receptor tyrosine phosphatase (RTP) family	PTPRK	0.942561	0.901672	1400	93	5.80135e-06	0.00065063	0.545455	11
Co-nodes	Endosomal, lysosomal, ER & Golgi proteins	Vacuolar protein sorting homolog	VPS25	0.971202	1.1272	1401	93	5.80135e-06	0.00065063	0.545455	11
Co-nodes	Ribonucleoproteins	La ribonucleoprotein, translational regulator	LARP4	0.887887	0.918886	1402	93	5.80135e-06	0.00065063	0.545455	11
Enzymes	Peptidases	Gamma-secretase complex	PSEN2	1.11413	1.16318	1403	93	5.80135e-06	0.00065063	0.545455	11
Co-nodes	Leucine rich proteins	Leucine rich repeat containing	LRRC42	1.14451	1.18246	1404	93	5.80135e-06	0.00065063	0.545455	11
Receptors	Other receptors	Notch receptors	NOTCH3	1.00505	1.01036	1405	93	5.80135e-06	0.00065063	0.545455	11
Co-nodes	Cell cycle, cell division & DNA repair	G1 to S phase transition	GSPT2	0.8968	0.933609	1406	93	5.80135e-06	0.00065063	0.545455	11
Enzymes	Cyclases	Adenylate cyclases (ADCY)	ADCY9	0.90176	0.927105	1407	93	5.80135e-06	0.00065063	0.545455	11
Enzymes	Acetyltransferases	N-alpha-acetyltransferases (NAA)	NAA20	1.00537	1.01432	1408	93	5.80135e-06	0.00065063	0.545455	11
Co-nodes	Other co-nodes	Butyrophilin subfamily member	BTN2A2	1.12697	1.15799	1409	93	5.80135e-06	0.00065063	0.545455	11
Transcription factors	Rel Homology Region	NF-kappaB p50 subunit-like factor	NFKB1	0.984205	0.991109	1410	93	5.80135e-06	0.00065063	0.545455	11
Co-nodes	BTB domain containing	Kelch like ECH associated protein	KEAP1	1.18562	1.15036	1411	93	5.80135e-06	0.00065063	0.545455	11
Enzymes	Peptidases	OMA1 zinc metallopeptidases	OMA1	0.991272	1.05937	1412	93	5.80135e-06	0.00065063	0.545455	11
Receptors	G protein coupled receptors	Purinergic P2Y receptors	P2RY2	1.12978	1.2932	1413	93	5.80135e-06	0.00065063	0.545455	11
Co-nodes	Other co-nodes	NFKB repressing factor	NKRF	0.865681	0.846914	1414	93	5.80135e-06	0.00065063	0.545455	11
Enzymes	Regulatory factors	Cyclins (CCN)	CCNH	1.05081	1.07257	1415	93	5.80135e-06	0.00065063	0.545455	11
Enzymes	CoA carboxylases	Acetyl-CoA carboxylases (ACAC)	ACACB	1.06493	1.05829	1416	93	5.80135e-06	0.00065063	0.545455	11
Enzymes	Dehydrogenases	Isocitrate (IDH)	IDH2	1.17557	1.21091	1417	93	5.80135e-06	0.00065063	0.545455	11
Co-nodes	F box domain	F-box protein	FBXO28	0.922127	0.989198	1418	93	5.80135e-06	0.00065063	0.545455	11
Co-nodes	Cytoskeleton components & regulators	Myosin	MYO9B	0.962992	1.01631	1419	93	5.80135e-06	0.00065063	0.545455	11
Co-nodes	Calcium associated	Calpain small subunit	CAPNS1	1.16314	1.164	1420	93	5.80135e-06	0.00065063	0.545455	11
Co-nodes	Other co-nodes	Angel homolog	ANGEL1	0.950236	0.974118	1421	93	5.80135e-06	0.00065063	0.545455	11
Co-nodes	Transporters & transport proteins	Solute carrier superfamily member	SLC22A1	1.15376	1.13832	1422	93	5.80135e-06	0.00065063	0.545455	11
Co-nodes	Other co-nodes	DDRGK domain containing	DDRGK1	1.21923	1.18036	1423	93	5.80135e-06	0.00065063	0.545455	11
Co-nodes	Membrane proteins	Epithelial membrane protein	EMP2	0.899743	0.951397	1424	93	5.80135e-06	0.00065063	0.545455	11
Transcription factors	C2H2 Zn finger factors	ZNF639-like	ZNF639	1.03355	1.00417	1425	93	5.80135e-06	0.00065063	0.545455	11
Receptors	Catalytic receptors	IL1 receptor family	IL18R1	0.856801	0.963975	1426	93	5.80135e-06	0.00065063	0.545455	11
Enzymes	Regulatory factors	Aminoacyl tRNA synthetase complex interacting multifunctional proteins	AIMP1	1.06873	1.10823	1427	93	5.80135e-06	0.00065063	0.545455	11
Enzymes	Transferases	Oligosaccharyltransferase complex non-catalytic subunit	OSTC	1.12118	1.10001	1428	93	5.80135e-06	0.00065063	0.545455	11
Enzymes	Methyltransferases	rRNA methyltransferases (MRM)	MRM2	1.09044	1.17939	1429	93	5.80135e-06	0.00065063	0.545455	11
Co-nodes	Cell cycle, cell division & DNA repair	Nuclear mitotic apparatus protein	NUMA1	0.993799	0.997788	1430	93	5.80135e-06	0.00065063	0.545455	11
Co-nodes	Transcriptional coregulators	Mediator complex subunit	MED7	1.12577	1.09715	1431	93	5.80135e-06	0.00065063	0.545455	11
Co-nodes	F box domain	F-box protein	FBXO33	0.900067	0.97044	1432	93	5.80135e-06	0.00065063	0.545455	11
Co-nodes	Cytoskeleton components & regulators	Myosin	MYO5B	1.05851	1.22032	1433	93	5.80135e-06	0.00065063	0.545455	11
Co-nodes	General transcription factors	TATA-box binding protein associated factor	TAF12	0.905902	0.953245	1434	93	5.80135e-06	0.00065063	0.545455	11
Enzymes	Cyclases	Adenylate cyclases (ADCY)	ADCY4	1.04592	1.04751	1435	93	5.80135e-06	0.00065063	0.545455	11
Receptors	Ligands	Biglycan	BGN	0.94917	0.975908	1436	93	5.80135e-06	0.00065063	0.545455	11
Enzymes	Phosphatases	FIG4 phosphoinositide-phosphatases	FIG4	1.04985	1.06435	1437	93	5.80135e-06	0.00065063	0.545455	11
Enzymes	Kinases	Abl kinases (ABL)	ABL1	0.924498	0.951993	1438	93	5.80135e-06	0.00065063	0.545455	11
Enzymes	Kinases	PTEN induced kinases	PINK1	1.17638	1.16374	1439	93	5.80135e-06	0.00065063	0.545455	11
Receptors	Catalytic receptors	Interleukin 10 (IL10) receptor family	IL10RB	1.15664	1.14257	1440	93	5.80135e-06	0.00065063	0.545455	11
Enzymes	Glycosyltransferases	Asparagine-linked glycosylation protein 6 homolog (ALG)	ALG5	1.02576	1.05397	1441	93	5.80135e-06	0.00065063	0.545455	11
Enzymes	Other enzymes	Tubulin tyrosine ligases	TTL	1.02964	1.11608	1442	93	5.80135e-06	0.00065063	0.545455	11
Co-nodes	Membrane proteins	ER membrane associated RNA degradation	ERMARD	0.986119	1.05791	1443	93	5.80135e-06	0.00065063	0.545455	11
Enzymes	E2 ubiquitin conjugating enzymes	Ubiquitin conjugating enzymes E2 (UBE2)	UBE2E2	0.893971	0.873897	1444	93	5.80135e-06	0.00065063	0.545455	11
Co-nodes	Other co-nodes	COMM domain containing	COMMD10	1.04915	1.09281	1445	93	5.80135e-06	0.00065063	0.545455	11
Co-nodes	Splicing factors	Splicing factor 3a subunit	SF3B5	1.00733	1.05095	1446	93	5.80135e-06	0.00065063	0.545455	11
Enzymes	Peptidases	Caspases (CASP)	CASP2	1.03433	1.00358	1447	93	5.80135e-06	0.00065063	0.545455	11
Co-nodes	Translation factors	Eukaryotic translation initiation factor	EIF1	1.02306	1.02136	1448	93	5.80135e-06	0.00065063	0.545455	11
Enzymes	Phosphatases	Protein tyrosine phosphatase mitochondrial	PTPMT1	1.11472	1.14046	1449	93	5.80135e-06	0.00065063	0.545455	11
Co-nodes	Other co-nodes	Striatin	STRN3	0.892944	0.931279	1450	93	5.80135e-06	0.00065063	0.545455	11
Co-nodes	Nuclear pore complex	Nucleoporin	NUP210	0.939562	0.95978	1451	93	5.80135e-06	0.00065063	0.545455	11
Co-nodes	Ribonucleoproteins	GAR1 ribonucleoprotein	GAR1	0.905078	0.959316	1452	93	5.80135e-06	0.00065063	0.545455	11
Enzymes	Nucleotidyltransferases	DNA-directed DNA polymerases (POL)	POLA2	1.04149	1.06926	1453	93	5.80135e-06	0.00065063	0.545455	11
Co-nodes	Membrane proteins	Transmembrane protein	TMEM230	1.15806	1.09627	1454	93	5.80135e-06	0.00065063	0.545455	11
Enzymes	Glycosyltransferases	UDP-glucuronosyltransferases (UGT)	UGT2B15	1.11211	1.11611	1455	93	5.80135e-06	0.00065063	0.545455	11
Co-nodes	Histones & histone associated	Histone PARylation factor	HPF1	0.980873	1.04701	1456	93	5.80135e-06	0.00065063	0.545455	11
Enzymes	Lipases	Phosphoinositide phospholipases C (PLC)	PLCG1	1.1499	1.15837	1457	93	5.80135e-06	0.00065063	0.545455	11
Co-nodes	Cytoskeleton components & regulators	Regulator of microtubule dynamics	RMDN3	1.1133	1.19729	1458	93	5.80135e-06	0.00065063	0.545455	11
Enzymes	Monooxygenases	Cytochrome P450 (CYP)	CYP4F2	1.19293	1.18094	1459	93	5.80135e-06	0.00065063	0.545455	11
Co-nodes	Ribonucleoproteins	Small nuclear ribonucleoprotein	SNRPD1	1.06256	1.06411	1460	93	5.80135e-06	0.00065063	0.545455	11
Co-nodes	Other co-nodes	Mastermind like transcriptional coactivator	MAML1	0.924507	0.907184	1461	93	5.80135e-06	0.00065063	0.545455	11
Enzymes	Other enzymes	Glutathione synthetases	GSS	1.03691	1.127	1462	93	5.80135e-06	0.00065063	0.545455	11
Receptors	Other receptors	Adiponectin receptors	ADIPOR2	1.15048	1.1881	1463	93	5.80135e-06	0.00065063	0.545455	11
Enzymes	Other enzymes	Asparagine synthetase domain containing	ASNSD1	1.04316	1.0461	1464	93	5.80135e-06	0.00065063	0.545455	11
Co-nodes	Other co-nodes	MAD2L1 binding protein	MAD2L1BP	1.03713	1.03101	1465	93	5.80135e-06	0.00065063	0.545455	11
Co-nodes	GTP binding	GTP binding protein	GTPBP10	0.975364	0.944562	1466	93	5.80135e-06	0.00065063	0.545455	11
Enzymes	Regulatory factors	CDC28 protein kinase regulatory subunit	CKS1B	0.996081	1.03205	1467	93	5.80135e-06	0.00065063	0.545455	11
Enzymes	Methyltransferases	tRNA methyltransferases (TRMT)	TRMT61B	1.09174	1.051	1468	93	5.80135e-06	0.00065063	0.545455	11
Co-nodes	Ribosomes & ribosome biogenesis	Ribosome production factor homolog	RPF1	1.00806	1.03535	1469	93	5.80135e-06	0.00065063	0.545455	11
Co-nodes	Ribosomes & ribosome biogenesis	Mitochondrial ribosomal protein	MRPS21	0.985404	1.08081	1470	93	5.80135e-06	0.00065063	0.545455	11
Enzymes	Regulatory factors	Dpy-30 histone methyltransferase complex regulatory subunit	DPY30	0.987345	1.07561	1471	93	5.80135e-06	0.00065063	0.545455	11
Co-nodes	Translation factors	Eukaryotic translation initiation factor	EIF3L	0.971008	0.929594	1472	93	5.80135e-06	0.00065063	0.545455	11
Co-nodes	Ribosomes & ribosome biogenesis	Ribosomal protein S	RPS11	1.00654	1.05595	1473	93	5.80135e-06	0.00065063	0.545455	11
Enzymes	Helicases (RNA)	UPF1 RNA helicase and ATPases	UPF1	1.06822	0.995773	1474	93	5.80135e-06	0.00065063	0.545455	11
Co-nodes	Endosomal, lysosomal, ER & Golgi proteins	Vacuolar protein sorting homolog	VPS39	1.06615	1.04572	1475	93	5.80135e-06	0.00065063	0.545455	11
Co-nodes	Cytoskeleton components & regulators	Intermediate filament orphan	IFFO1	1.06259	1.0791	1476	93	5.80135e-06	0.00065063	0.545455	11
Co-nodes	Other co-nodes	Tetratricopeptide repeat domain	TTC33	0.998321	0.985174	1477	93	5.80135e-06	0.00065063	0.545455	11
Co-nodes	Transporters & transport proteins	ATP binding cassette	ABCD1	1.05427	1.03294	1478	93	5.80135e-06	0.00065063	0.545455	11
Co-nodes	WD repeat proteins	WD repeat and SOCS box containing	WSB2	1.21233	1.09673	1479	93	5.80135e-06	0.00065063	0.545455	11
Co-nodes	Other co-nodes	ECSIT signaling integrator	ECSIT	0.917101	0.983196	1480	93	5.80135e-06	0.00065063	0.545455	11
Enzymes	Regulatory factors	Caseinolytic mitochondrial matrix peptidase chaperone subunit	CLPX	0.934644	0.948445	1481	93	5.80135e-06	0.00065063	0.545455	11
Co-nodes	Membrane proteins	Transmembrane protein	TMEM150A	0.99829	0.984828	1482	93	5.80135e-06	0.00065063	0.545455	11
Co-nodes	Membrane proteins	Transmembrane protein	TMEM209	0.92742	0.913992	1483	93	5.80135e-06	0.00065063	0.545455	11
Co-nodes	Other co-nodes	FUN14 domain containing	FUNDC2	0.878178	0.910991	1484	93	5.80135e-06	0.00065063	0.545455	11
Co-nodes	LIM domain proteins	LIM domain only	LMO2	1.02912	1.07363	1485	93	5.80135e-06	0.00065063	0.545455	11
Enzymes	Helicases (RNA)	DEAD box (DDX)	DDX18	0.982122	1.00056	1486	93	5.80135e-06	0.00065063	0.545455	11
Co-nodes	Transporters & transport proteins	Solute carrier superfamily member	SLC24A1	0.974826	1.00275	1487	93	5.80135e-06	0.00065063	0.545455	11
Enzymes	Reductases	Cytochrome c	CYC1	0.993412	0.979737	1488	93	5.80135e-06	0.00065063	0.545455	11
Enzymes	Kinases	NM23 kinases (NME)	NME6	1.12933	1.1353	1489	93	5.80135e-06	0.00065063	0.545455	11
Enzymes	Kinases	Branched chain keto acid dehydrogenase kinases	BCKDK	1.15817	1.13492	1490	93	5.80135e-06	0.00065063	0.545455	11
Transcription factors	Tryptophan cluster	Elf-1-like	ELF1	0.995906	1.06654	1491	93	5.80135e-06	0.00065063	0.545455	11
Enzymes	Regulatory factors	G protein signaling modulator	GPSM3	1.16831	1.16345	1492	93	5.80135e-06	0.00065063	0.545455	11
Co-nodes	Cytoskeleton components & regulators	Trafficking kinesin protein	TRAK1	1.09399	1.0628	1493	93	5.80135e-06	0.00065063	0.545455	11
Co-nodes	WD repeat proteins	WD repeat domain	WDR75	0.905088	0.900581	1494	93	5.80135e-06	0.00065063	0.545455	11
Co-nodes	Receptor associated factors	Growth factor receptor bound protein	GRB14	1.13862	1.13146	1495	93	5.80135e-06	0.00065063	0.545455	11
Enzymes	Reductases	Ribonucleoside-diphosphate reductases (RRM)	RRM1	1.14149	1.08912	1496	93	5.80135e-06	0.00065063	0.545455	11
Co-nodes	Interacting proteins	VHL binding protein	VBP1	1.09087	1.05983	1497	93	5.80135e-06	0.00065063	0.545455	11
Co-nodes	Cell cycle, cell division & DNA repair	NSE homolog, SMC5-SMC6 complex component	NSMCE1	0.951391	0.995159	1498	93	5.80135e-06	0.00065063	0.545455	11
Co-nodes	Open reading frame genes	Uncharacterized	C1orf43	1.02812	1.07017	1499	93	5.80135e-06	0.00065063	0.545455	11
Co-nodes	Transporters & transport proteins	Solute carrier superfamily member	SLC37A3	1.0951	1.03353	1500	93	5.80135e-06	0.00065063	0.545455	11
Co-nodes	Membrane proteins	Transmembrane protein	TMEM237	0.943752	1.02734	1501	93	5.80135e-06	0.00065063	0.545455	11
Co-nodes	DNA binding	Single stranded DNA binding protein	SSBP3	0.942699	0.992528	1502	93	5.80135e-06	0.00065063	0.545455	11
Enzymes	Peptidases	Ubiquitin-specific processing proteases (USP)	USP1	1.05348	1.07417	1503	93	5.80135e-06	0.00065063	0.545455	11
Co-nodes	Transporters & transport proteins	ATPase transporter	ATP1B1	0.94243	0.996566	1504	93	5.80135e-06	0.00065063	0.545455	11
Co-nodes	Cytoskeleton components & regulators	Actin related protein	ACTR6	1.01736	1.06274	1505	93	5.80135e-06	0.00065063	0.545455	11
Co-nodes	Transcriptional coregulators	Lin-52 DREAM MuvB core complex component	LIN52	0.992992	1.013	1506	93	5.80135e-06	0.00065063	0.545455	11
Co-nodes	Cell cycle, cell division & DNA repair	Nuclear distribution C, dynein complex regulator	NUDC	0.897649	0.95236	1507	93	5.80135e-06	0.00065063	0.545455	11
Enzymes	Phosphatases	Nudix (NUDT)	NUDT5	1.03916	1.09659	1508	93	5.80135e-06	0.00065063	0.545455	11
Enzymes	Regulatory factors	Succinate dehydrogenase complex assembly factors	SDHAF3	1.00938	1.11667	1509	93	5.80135e-06	0.00065063	0.545455	11
Receptors	G protein coupled receptors	Other 7TM proteins	GPR137	1.13669	1.13683	1510	93	5.80135e-06	0.00065063	0.545455	11
Enzymes	Epimerases	Methylmalonyl-CoA epimerases	MCEE	0.99035	0.956436	1511	93	5.80135e-06	0.00065063	0.545455	11
Receptors	G protein coupled receptors	Adhesion G protein-coupled receptor	ADGRA2	1.01745	1.05439	1512	93	5.80135e-06	0.00065063	0.545455	11
Co-nodes	Membrane proteins	ER membrane protein complex subunit	EMC7	1.05302	1.09028	1513	93	5.80135e-06	0.00065063	0.545455	11
Co-nodes	Nuclear proteins	Nuclear transcription factor, X-box binding like	NFXL1	0.866253	0.904025	1514	93	5.80135e-06	0.00065063	0.545455	11
Co-nodes	Cell cycle, cell division & DNA repair	GINS complex subunit	GINS3	1.12025	1.10439	1515	93	5.80135e-06	0.00065063	0.545455	11
Co-nodes	Membrane proteins	Small integral membrane protein	SMIM15	0.844662	0.923655	1516	93	5.80135e-06	0.00065063	0.545455	11
Co-nodes	Ribosomes & ribosome biogenesis	Ribosomal L1 domain containing	RSL1D1	1.00087	1.01862	1517	93	5.80135e-06	0.00065063	0.545455	11
Enzymes	Regulatory factors	Apoptosis and caspase activation inhibitor	AVEN	1.10212	1.13794	1518	93	5.80135e-06	0.00065063	0.545455	11
Transcription factors	BZIP factors	CREB-like factor	ATF1	0.940067	0.95136	1519	93	5.80135e-06	0.00065063	0.545455	11
Enzymes	Regulatory factors	Rho guanine nucleotide exchange factors	ARHGEF15	1.00512	0.997693	1520	93	5.80135e-06	0.00065063	0.545455	11
Enzymes	Oxidoreductases	NADH:ubiquinone oxidoreductase subunits	NDUFA8	1.05339	1.08783	1521	93	5.80135e-06	0.00065063	0.545455	11
Transcription factors	Homeo domain	PHTF factor	PHTF1	0.947902	0.957602	1522	93	5.80135e-06	0.00065063	0.545455	11
Co-nodes	Calcium associated	EH domain containing	EHD1	1.055	1.08447	1523	93	5.80135e-06	0.00065063	0.545455	11
Enzymes	Regulatory factors	Protein phosphatase 1 regulatory subunits	VPS54	0.916189	0.917005	1524	93	5.80135e-06	0.00065063	0.545455	11
Enzymes	Other enzymes	NSE homolog, SMC5-SMC6 complex component	NSMCE2	0.981687	1.07613	1525	93	5.80135e-06	0.00065063	0.545455	11
Co-nodes	SH3 domain	SH3 domain containing	SH3D19	0.867393	0.880436	1526	93	5.80135e-06	0.00065063	0.545455	11
Co-nodes	Membrane proteins	Transmembrane protein	TMEM167B	1.04216	1.09577	1527	93	5.80135e-06	0.00065063	0.545455	11
Co-nodes	Cell cycle, cell division & DNA repair	Centriolar coiled-coil protein	CCP110	0.903672	0.923763	1528	93	5.80135e-06	0.00065063	0.545455	11
Enzymes	Phosphatases	RNA polymerase II associated proteins	RPAP2	0.973376	1.04908	1529	93	5.80135e-06	0.00065063	0.545455	11
Co-nodes	Nuclear proteins	Nuclear transport factor like export factor	NXT2	0.92901	0.956195	1530	93	5.80135e-06	0.00065063	0.545455	11
Receptors	Nuclear receptors	Thyroid hormone receptors	THRB	1.11267	1.10463	1531	93	5.80135e-06	0.00065063	0.545455	11
Enzymes	Peptidases	Proteasome 20S subunit	PSMB6	1.06438	1.09538	1532	93	5.80135e-06	0.00065063	0.545455	11
Co-nodes	Cytoskeleton components & regulators	Myosin heavy chain	MYH14	1.10046	1.0576	1533	93	5.80135e-06	0.00065063	0.545455	11
Co-nodes	Membrane proteins	Transmembrane protein	TMEM128	0.908393	0.990502	1534	93	5.80135e-06	0.00065063	0.545455	11
Co-nodes	Cytoskeleton components & regulators	Myosin heavy chain	MYH9	0.932728	0.962734	1535	93	5.80135e-06	0.00065063	0.545455	11
Enzymes	Regulatory factors	Cytochrome c oxidase assembly factors homolog	COA3	0.997526	1.03718	1536	93	5.80135e-06	0.00065063	0.545455	11
Enzymes	E3 ubiquitin ligases	Tripartite motif-containing (TRIM)	TRIM41	1.12788	1.14066	1537	93	5.80135e-06	0.00065063	0.545455	11
Co-nodes	Transporters & transport proteins	ATPase transporter	ATP6V1D	1.0548	1.08209	1538	93	5.80135e-06	0.00065063	0.545455	11
Co-nodes	Endosomal, lysosomal, ER & Golgi proteins	Signal recognition particle	SRP14	1.11968	1.07836	1539	93	5.80135e-06	0.00065063	0.545455	11
Co-nodes	Inhibitory proteins	MyoD inhibitor domain containing	MDFIC	1.07423	1.08986	1540	93	5.80135e-06	0.00065063	0.545455	11
Co-nodes	Cytoskeleton components & regulators	Tubulin folding cofactor	TBCC	1.11911	1.11662	1541	93	5.80135e-06	0.00065063	0.545455	11
Co-nodes	Endosomal, lysosomal, ER & Golgi proteins	Transmembrane p24 trafficking protein	TMED2	1.06658	0.998139	1542	93	5.80135e-06	0.00065063	0.545455	11
Co-nodes	Receptor associated factors	Proline rich nuclear receptor coactivator	PNRC2	1.07513	1.05088	1543	93	5.80135e-06	0.00065063	0.545455	11
Enzymes	Other enzymes	Esterase D	ESD	1.03928	1.05166	1544	93	5.80135e-06	0.00065063	0.545455	11
Co-nodes	Adaptor proteins	Adaptor related protein complex subunits	AP4S1	0.950629	0.997261	1545	93	5.80135e-06	0.00065063	0.545455	11
Co-nodes	Zinc finger proteins	Zinc finger CCHC-type containing	ZCCHC9	0.941535	1.00111	1546	93	5.80135e-06	0.00065063	0.545455	11
Co-nodes	Other co-nodes	SDA1 domain containing	SDAD1	0.966649	0.967511	1547	93	5.80135e-06	0.00065063	0.545455	11
Enzymes	Dioxygenases	Alkylated DNA repair protein alkB homolog (ALKBH)	ALKBH3	0.976375	1.01365	1548	93	5.80135e-06	0.00065063	0.545455	11
Receptors	Catalytic receptors	Insulin receptor family	INSR	0.903016	0.912165	1549	93	5.80135e-06	0.00065063	0.545455	11
Co-nodes	Other co-nodes	Gametogenetin binding protein	GGNBP2	0.96565	1.02072	1550	93	5.80135e-06	0.00065063	0.545455	11
Co-nodes	Transporters & transport proteins	ATPase transporter	ATP1A1	0.913931	0.953332	1551	93	5.80135e-06	0.00065063	0.545455	11
Enzymes	Methyltransferases	EMG1 N1-specific pseudouridine methyltransferases	EMG1	0.966583	1.01256	1552	93	5.80135e-06	0.00065063	0.545455	11
Receptors	Ligands	Fibrinogen chain	FGA	0.918609	0.896355	1553	93	5.80135e-06	0.00065063	0.545455	11
Co-nodes	Open reading frame genes	Uncharacterized	C18orf21	1.01644	1.06075	1554	93	5.80135e-06	0.00065063	0.545455	11
Transcription factors	C2H2 Zn finger factors	ZNF302-like factor	ZNF2	1.01224	1.02804	1555	93	5.80135e-06	0.00065063	0.545455	11
Co-nodes	Ribosomes & ribosome biogenesis	Ribosomal protein L	RPL23A	0.939405	0.977483	1556	93	5.80135e-06	0.00065063	0.545455	11
Co-nodes	Ankyrin repeat domain containing	Ankyrin repeat domain	ANKRD46	0.981986	0.986085	1557	93	5.80135e-06	0.00065063	0.545455	11
Co-nodes	Other co-nodes	ENY2 transcription and export complex subunit	ENY2	1.12775	1.10448	1558	93	5.80135e-06	0.00065063	0.545455	11
Co-nodes	Endosomal, lysosomal, ER & Golgi proteins	Golgi brefeldin A resistant guanine nucleotide exchange factor	GBF1	1.10754	1.05255	1559	93	5.80135e-06	0.00065063	0.545455	11
Co-nodes	Ribonucleoproteins	Heterogeneous nuclear ribonucleoprotein	HNRNPF	0.901705	0.939696	1560	93	5.80135e-06	0.00065063	0.545455	11
Co-nodes	Mitochondrial components	Coiled-coil-helix-coiled-coil-helix domain containing	CHCHD2	1.05618	1.01914	1561	93	5.80135e-06	0.00065063	0.545455	11
Co-nodes	Other co-nodes	Radical S-adenosyl methionine domain containing	RSAD1	1.10229	1.10991	1562	93	5.80135e-06	0.00065063	0.545455	11
Co-nodes	Zinc finger proteins	Zinc finger SWIM-type containing	ZSWIM8	1.06015	1.0536	1563	93	5.80135e-06	0.00065063	0.545455	11
Enzymes	Glycosyltransferases	Core synthase, glycoproteins-N-acetylgalactosamine-beta-galactosyltransferases	C1GALT1	0.948037	0.988699	1564	93	5.80135e-06	0.00065063	0.545455	11
Enzymes	Regulatory factors	Protein phosphatase 2 (PP2)	PPP2R3C	1.01518	1.03801	1565	93	5.80135e-06	0.00065063	0.545455	11
Co-nodes	SH2 domain containing	CRK proto-oncogene, adaptor protein	CRK	1.04567	1.03321	1566	93	5.80135e-06	0.00065063	0.545455	11
Enzymes	GTPases	RAB, member RAS oncogene	RAB9A	1.14839	1.06008	1567	93	5.80135e-06	0.00065063	0.545455	11
Co-nodes	Ribonucleoproteins	Small nuclear ribonucleoprotein	SNRPD3	0.970437	1.01572	1568	93	5.80135e-06	0.00065063	0.545455	11
Enzymes	Oxidases	Cytochrome c oxidase subunit	COX7C	1.0167	1.01568	1569	93	5.80135e-06	0.00065063	0.545455	11
Co-nodes	Mitochondrial components	G elongation factor mitochondrial	GFM1	0.95425	0.991791	1570	93	5.80135e-06	0.00065063	0.545455	11
Enzymes	Regulatory factors	MOB kinase activator	MOB1B	1.17241	1.12633	1571	93	5.80135e-06	0.00065063	0.545455	11
Enzymes	Kinases	P21 (RAC1) activated kinases	PAK1	1.06202	1.06839	1572	93	5.80135e-06	0.00065063	0.545455	11
Enzymes	Kinases	Extracellular signal-regulated kinases (ERK)	MAPK3	1.13415	1.1404	1573	93	5.80135e-06	0.00065063	0.545455	11
Receptors	Ligands	Heme binding protein	HEBP1	1.0804	1.03999	1574	93	5.80135e-06	0.00065063	0.545455	11
Co-nodes	Ubiquitin & ubiquitin like	Small ubiquitin like modifier	SUMO1	1.04099	1.01513	1575	93	5.80135e-06	0.00065063	0.545455	11
Enzymes	Reductases	2,4-dienoyl-CoA (DECR)	DECR1	1.09122	1.11212	1576	93	5.80135e-06	0.00065063	0.545455	11
Enzymes	Kinases	Serine-threonine kinases (STK)	STK16	1.0467	1.09691	1577	93	5.80135e-06	0.00065063	0.545455	11
Enzymes	Oxidoreductases	NADH:ubiquinone oxidoreductase subunits	NDUFB1	1.01435	1.06272	1578	93	5.80135e-06	0.00065063	0.545455	11
Enzymes	Esterases	Carboxylesterases (CES)	CES1	1.14224	1.1431	1579	93	5.80135e-06	0.00065063	0.545455	11
Enzymes	Regulatory factors	Cyclin Y like	CCNYL1	0.881445	0.918078	1580	93	5.80135e-06	0.00065063	0.545455	11
Enzymes	Acetyltransferases	Acyltransferases (ACAT)	ACAT1	1.1168	1.14942	1581	93	5.80135e-06	0.00065063	0.545455	11
Receptors	Ligands	Protein S	PROS1	0.881742	0.877785	1582	93	5.80135e-06	0.00065063	0.545455	11
Enzymes	Other enzymes	Peptidyl-tRNA hydrolases (PTRH)	PTRHD1	0.992289	0.998414	1583	93	5.80135e-06	0.00065063	0.545455	11
Co-nodes	Open reading frame genes	Uncharacterized	C14orf119	1.02785	1.06343	1584	93	5.80135e-06	0.00065063	0.545455	11
Co-nodes	Opposite strand	WD repeat domain	WDR83OS	1.09821	1.09943	1585	93	5.80135e-06	0.00065063	0.545455	11
Co-nodes	Proteasome	COP9 signalosome subunit	COPS5	1.04336	1.08363	1586	93	5.80135e-06	0.00065063	0.545455	11
Co-nodes	Stress response factors	DnaJ heat shock protein (Hsp40) member	DNAJC9	1.07654	1.09893	1587	93	5.80135e-06	0.00065063	0.545455	11
Transcription factors	C2H2 Zn finger factors	MAZ-like	VEZF1	0.928614	1.06464	1588	93	5.80135e-06	0.00065063	0.545455	11
Co-nodes	Chromatin associated/remodellers	RB binding protein, chromatin remodeling factor	RBBP5	0.957138	0.992358	1589	93	5.80135e-06	0.00065063	0.545455	11
Co-nodes	General transcription factors	TATA-box binding protein associated factor	TAF7	0.916311	0.964885	1590	93	5.80135e-06	0.00065063	0.545455	11
Enzymes	Methyltransferases	Protein arginine methyltransferases (PRMT)	PRMT5	0.878825	0.931841	1591	93	5.80135e-06	0.00065063	0.545455	11
Co-nodes	Armadillo repeat containing	Armadillo repeat containing	ARMC7	1.03715	1.08936	1592	93	5.80135e-06	0.00065063	0.545455	11
Co-nodes	Cytoskeleton components & regulators	Dynactin subunit	DCTN6	1.04922	1.03345	1593	93	5.80135e-06	0.00065063	0.545455	11
Co-nodes	Other co-nodes	MTSS I-BAR domain containing	MTSS1	1.00359	1.02992	1594	93	5.80135e-06	0.00065063	0.545455	11
Co-nodes	Splicing factors	SLU7 homolog, splicing factor	SLU7	0.992428	1.02045	1595	93	5.80135e-06	0.00065063	0.545455	11
Enzymes	Regulatory factors	Small G protein signaling modulator	SGSM2	1.06117	1.06059	1596	93	5.80135e-06	0.00065063	0.545455	11
Co-nodes	Cytoskeleton components & regulators	Actinin alpha	ACTN4	0.971059	0.935596	1597	93	5.80135e-06	0.00065063	0.545455	11
Co-nodes	Immune system components	Complement components & factors (C/CF)	C6	0.948615	0.882441	1598	93	5.80135e-06	0.00065063	0.545455	11
Co-nodes	Ribosomes & ribosome biogenesis	Nucleolar protein	NOP14	0.8606	0.857031	1599	93	5.80135e-06	0.00065063	0.545455	11
Co-nodes	Adhesion molecules	Nectin cell adhesion molecule	NECTIN3	0.900342	0.89747	1600	93	5.80135e-06	0.00065063	0.545455	11
Transcription factors	C2H2 Zn finger factors	Myoneurin	MYNN	0.978461	0.980615	1601	93	5.80135e-06	0.00065063	0.545455	11
Co-nodes	Motility	Intraflagellar transport	IFT22	0.98386	1.04764	1602	93	5.80135e-06	0.00065063	0.545455	11
Co-nodes	Ribosomes & ribosome biogenesis	Ribosomal protein L	RPL22	0.959125	0.973878	1603	93	5.80135e-06	0.00065063	0.545455	11
Enzymes	Amino acid ligases	Threonine-tRNA ligases (TARS)	TARS	0.913247	0.92188	1604	93	5.80135e-06	0.00065063	0.545455	11
Co-nodes	Chromatin associated/remodellers	MSL complex subunit	MSL3	1.14418	1.17018	1605	93	5.80135e-06	0.00065063	0.545455	11
Co-nodes	Apoptosis & apoptosis regulators	Programmed cell death	PDCD2	1.06938	1.06711	1606	93	5.80135e-06	0.00065063	0.545455	11
Co-nodes	Ribosomes & ribosome biogenesis	Mitochondrial ribosomal protein	MRPS35	1.00893	0.9906	1607	93	5.80135e-06	0.00065063	0.545455	11
Enzymes	Lipases	Phospholipase A and acyltransferases	PLA2G16	0.895327	0.891141	1608	93	5.80135e-06	0.00065063	0.545455	11
Enzymes	Other enzymes	Translocase of outer mitochondrial membrane	TOMM70	0.91981	0.929146	1609	93	5.80135e-06	0.00065063	0.545455	11
Co-nodes	Zinc finger proteins	Zinc finger CW-type and PWWP domain containing	ZCWPW1	0.923718	0.990918	1610	93	5.80135e-06	0.00065063	0.545455	11
Co-nodes	Other co-nodes	Fasciculation and elongation protein zeta	FEZ2	1.10676	1.12404	1611	93	5.80135e-06	0.00065063	0.545455	11
Co-nodes	F box domain	F-box protein	FBXO5	0.929045	0.985907	1612	93	5.80135e-06	0.00065063	0.545455	11
Enzymes	Amino acid ligases	Cysteine-tRNA ligases (CARS)	CARS2	0.958044	0.966525	1613	93	5.80135e-06	0.00065063	0.545455	11
Co-nodes	Ubiquitin & ubiquitin like	Ubiquitin associated protein	UBAP1	1.10909	1.09588	1614	93	5.80135e-06	0.00065063	0.545455	11
Co-nodes	Cell cycle, cell division & DNA repair	Dynein light chain Tctex-type	DYNLT1	1.1671	1.39043	1615	93	5.80135e-06	0.00065063	0.545455	11
Enzymes	Other enzymes	Hydroxyacylglutathione hydrolases	HAGH	1.11676	1.16127	1616	93	5.80135e-06	0.00065063	0.545455	11
Enzymes	GTPases	RAB, member RAS oncogene	RAB13	1.0044	1.01794	1617	93	5.80135e-06	0.00065063	0.545455	11
Enzymes	Peptidases	Ubiquitin-specific processing proteases (USP)	USP47	1.12728	1.10289	1618	93	5.80135e-06	0.00065063	0.545455	11
Receptors	Other receptors	Asialoglycoprotein receptor	ASGR2	1.077	1.09624	1619	93	5.80135e-06	0.00065063	0.545455	11
Enzymes	Kinases	Adenylate kinases (AK)	AK3	1.13846	1.14962	1620	93	5.80135e-06	0.00065063	0.545455	11
Enzymes	GTPases	ADP-ribosylation factor like GTPases	ARL2	1.13351	1.10849	1621	93	5.80135e-06	0.00065063	0.545455	11
Co-nodes	Cell cycle, cell division & DNA repair	MutL homolog	MLH1	0.984156	1.06259	1622	93	5.80135e-06	0.00065063	0.545455	11
Receptors	Ligands	Rho guanine nucleotide exchange factors	FARP2	0.999351	1.00945	1623	93	5.80135e-06	0.00065063	0.545455	11
Co-nodes	Transcriptional coregulators	Chromobox	CBX3	1.00609	1.02312	1624	93	5.80135e-06	0.00065063	0.545455	11
Co-nodes	Translation factors	Eukaryotic translation initiation factor	EIF3M	1.00057	0.978629	1625	93	5.80135e-06	0.00065063	0.545455	11
Enzymes	Peptidases	Mitochondrial processing peptidases (PMPC)	PMPCB	1.0004	0.996552	1626	93	5.80135e-06	0.00065063	0.545455	11
Co-nodes	Leucine zipper	Basic leucine zipper and W2 domains	BZW2	0.858804	0.928358	1627	93	5.80135e-06	0.00065063	0.545455	11
Enzymes	E3 ubiquitin ligases	RING finger (RNF) E3 ubiquitin ligases	RNF139	0.931471	0.947923	1628	93	5.80135e-06	0.00065063	0.545455	11
Co-nodes	Membrane proteins	ER membrane protein complex subunit	EMC3	0.967904	1.02641	1629	93	5.80135e-06	0.00065063	0.545455	11
Co-nodes	Cell cycle, cell division & DNA repair	Centrobin, centriole duplication and spindle assembly protein	CNTROB	1.06557	1.07685	1630	93	5.80135e-06	0.00065063	0.545455	11
Co-nodes	BTB domain containing	Leucine zipper like transcription regulator	LZTR1	1.09683	1.04028	1631	93	5.80135e-06	0.00065063	0.545455	11
Enzymes	Regulatory factors	Serpin A	SERPINA3	0.946205	0.996727	1632	93	5.80135e-06	0.00065063	0.545455	11
Co-nodes	Cell cycle, cell division & DNA repair	CWF19 like cell cycle control factor	CWF19L1	0.984993	1.033	1633	93	5.80135e-06	0.00065063	0.545455	11
Co-nodes	Other co-nodes	Estrogen receptor binding site associated antigen	EBAG9	1.08651	1.05737	1634	93	5.80135e-06	0.00065063	0.545455	11
Co-nodes	GTP binding	Septin	SEPT9	0.962479	0.982256	1635	93	5.80135e-06	0.00065063	0.545455	11
Co-nodes	Vitamin & trace element proteins and metabolism	Copper metabolism domain containing	COMMD1	1.05346	1.06542	1636	93	5.80135e-06	0.00065063	0.545455	11
Co-nodes	Zinc finger proteins	Zinc finger FYVE-type containing	ZFYVE1	1.05698	1.06694	1637	93	5.80135e-06	0.00065063	0.545455	11
Co-nodes	Ribosomes & ribosome biogenesis	Mitochondrial ribosomal protein	MRPS27	0.9736	1.03783	1638	93	5.80135e-06	0.00065063	0.545455	11
Co-nodes	Ribosomes & ribosome biogenesis	Mitochondrial ribosomal protein	MRPL50	1.02347	1.0338	1639	93	5.80135e-06	0.00065063	0.545455	11
Enzymes	E3 ubiquitin ligases	RANBP2-type and C3HC4-type zinc finger containing	RBCK1	1.14158	1.1177	1640	93	5.80135e-06	0.00065063	0.545455	11
Receptors	Ligands	Fibrinogen chain	FGB	0.924212	0.907484	1641	93	5.80135e-06	0.00065063	0.545455	11
Receptors	Ligands	Serpin C	SERPINC1	0.914797	0.922818	1642	93	5.80135e-06	0.00065063	0.545455	11
Enzymes	Amino acid ligases	Aspartate-tRNA ligases (DARS)	DARS	0.948529	0.970663	1643	93	5.80135e-06	0.00065063	0.545455	11
Co-nodes	Phosphoproteins	E2F associated phosphoprotein	EAPP	1.08497	1.06713	1644	93	5.80135e-06	0.00065063	0.545455	11
Co-nodes	Cytoskeleton components & regulators	Actin related protein 2/3 complex subunit	ARPC2	1.12903	1.13458	1645	93	5.80135e-06	0.00065063	0.545455	11
Co-nodes	Ribonucleoproteins	Heterogeneous nuclear ribonucleoprotein	HNRNPM	0.896985	0.901261	1646	93	5.80135e-06	0.00065063	0.545455	11
Enzymes	Kinases	Fucose kinases	FUK	1.17465	1.12805	1647	93	5.80135e-06	0.00065063	0.545455	11
Enzymes	Kinases	MAP kinases signal-integrating kinases (MKNK)	MKNK1	1.00972	1.00867	1648	93	5.80135e-06	0.00065063	0.545455	11
Co-nodes	Vitamin & trace element proteins and metabolism	Metabolism of cobalamin associated	MMADHC	1.04351	1.01637	1649	93	5.80135e-06	0.00065063	0.545455	11
Enzymes	Other enzymes	Glutaredoxin	GLRX3	1.0419	1.06219	1650	93	5.80135e-06	0.00065063	0.545455	11
Enzymes	Acetyltransferases	Lysine acetyltransferases (KAT)	KAT5	1.09243	1.09734	1651	93	5.80135e-06	0.00065063	0.545455	11
Enzymes	Nucleases	MYG1 exonucleases	C12orf10	1.0736	1.05133	1652	93	5.80135e-06	0.00065063	0.545455	11
Enzymes	Peptidases	Parkinsonism associated deglycases	PARK7	0.978831	1.07599	1653	93	5.80135e-06	0.00065063	0.545455	11
Transcription factors	E2F/FOX	FOXJ	FOXJ3	0.931078	0.907973	1654	93	5.80135e-06	0.00065063	0.545455	11
Enzymes	Nucleotidyltransferases	DNA-directed RNA polymerases (POLR)	POLR2H	0.95737	0.978257	1655	93	5.80135e-06	0.00065063	0.545455	11
Co-nodes	Transporters & transport proteins	ATPase transporter	ATPAF1	1.01349	1.00476	1656	93	5.80135e-06	0.00065063	0.545455	11
Co-nodes	Other co-nodes	BSD domain containing	BSDC1	1.02731	1.06164	1657	93	5.80135e-06	0.00065063	0.545455	11
Transcription factors	C2H2 Zn finger factors	ZBTB6-like	ZBTB6	0.946646	0.994338	1658	93	5.80135e-06	0.00065063	0.545455	11
Enzymes	Aminoacyltransferases	Gamma-glutamyltransferases (GGT)	GGT7	1.02132	1.05103	1659	93	5.80135e-06	0.00065063	0.545455	11
Enzymes	Ribonucleases	CCR4-NOT transcription complex subunit	CNOT7	0.967431	0.964782	1660	93	5.80135e-06	0.00065063	0.545455	11
Enzymes	Regulatory factors	Protein phosphatase 2 (PP2)	PPP2R5E	0.970687	1.01798	1661	93	5.80135e-06	0.00065063	0.545455	11
Receptors	Ligands	Prosaposin	PSAP	1.0657	1.06996	1662	93	5.80135e-06	0.00065063	0.545455	11
Co-nodes	Cell surface proteins	Cluster of differentiation	CD2AP	0.954981	0.966757	1663	93	5.80135e-06	0.00065063	0.545455	11
Enzymes	Glutathione transferases	Glutathione S-transferases (GST)	GSTK1	0.979454	0.9925	1664	93	5.80135e-06	0.00065063	0.545455	11
Transcription factors	C2H2 Zn finger factors	Sp1-like	SP3	1.05401	1.06118	1665	93	5.80135e-06	0.00065063	0.545455	11
Transcription factors	BZIP factors	XBP-1-related	XBP1	0.975206	1.02558	1666	93	5.80135e-06	0.00065063	0.545455	11
Enzymes	Lyases	Enoyl-CoA hydratase, short chain	ECHS1	1.09153	1.1184	1667	93	5.80135e-06	0.00065063	0.545455	11
Enzymes	Regulatory factors	Protein phosphatase 2 (PP2)	PPP2R5C	1.00374	1.02373	1668	93	5.80135e-06	0.00065063	0.545455	11
Co-nodes	Mitochondrial components	Tumor suppressor, mitochondrial calcium regulator	TUSC2	1.05481	1.05727	1669	93	5.80135e-06	0.00065063	0.545455	11
Co-nodes	Vitamin & trace element proteins and metabolism	Iron-sulfur cluster assembly enzyme	ISCU	0.965372	1.02029	1670	93	5.80135e-06	0.00065063	0.545455	11
Co-nodes	Translation factors	Eukaryotic translation initiation factor	EIF2B2	0.951204	0.993533	1671	93	5.80135e-06	0.00065063	0.545455	11
Co-nodes	Translation factors	Eukaryotic translation initiation factor	EIF3A	0.929246	0.970511	1672	93	5.80135e-06	0.00065063	0.545455	11
Co-nodes	Interacting proteins	TERF2 interacting protein	TERF2IP	0.904743	0.945172	1673	93	5.80135e-06	0.00065063	0.545455	11
Enzymes	Dehydrogenases	Inosine-5'-monophosphate (IMPDH)	IMPDH2	0.989078	1.00022	1674	93	5.80135e-06	0.00065063	0.545455	11
Co-nodes	Ribonucleoproteins	Small nuclear ribonucleoprotein	SNRPC	0.95534	0.973369	1675	93	5.80135e-06	0.00065063	0.545455	11
Receptors	Ligands	Alpha-2-glycoprotein, zinc-binding	AZGP1	0.975099	0.969924	1676	93	5.80135e-06	0.00065063	0.545455	11
Co-nodes	Exocyst complex	Exocyst complex component	EXOC7	1.03036	1.04726	1677	93	5.80135e-06	0.00065063	0.545455	11
Co-nodes	Transporters & transport proteins	Mitochondrial carrier	MTCH1	1.07603	1.08255	1678	93	5.80135e-06	0.00065063	0.545455	11
Co-nodes	Adhesion molecules	Protocadherin gamma	PCDHGA9	0.751791	0.758556	1679	90	6.02734e-06	0.000671972	0.714286	7
Enzymes	Glycosidases	Hyaluronidases (HYAL)	HYAL3	1.49023	1.52479	1680	90	6.02734e-06	0.000671972	0.714286	7
NA	NA	NA	PALM2	0.680568	0.822833	1681	90	6.02734e-06	0.000671972	0.714286	7
Enzymes	E3 ubiquitin ligases	Neuralized-like (NEURL)	NEURL1B	0.940798	0.975702	1682	90	6.02734e-06	0.000671972	0.714286	7
Co-nodes	Transporters & transport proteins	Transporter, ATP binding cassette subfamily B member	TAP1	1.33217	1.12901	1683	90	6.02734e-06	0.000671972	0.714286	7
Enzymes	Ribonucleases	Pancreatic ribonucleases (RNases)	RNASE4	1.1445	1.2193	1684	90	6.02734e-06	0.000671972	0.714286	7
Co-nodes	Antisense RNAs	Transmembrane anterior posterior transformation	TAPT1-AS1	1.1335	1.05955	1685	90	6.02734e-06	0.000671972	0.714286	7
Enzymes	GTPases	RAB, member RAS oncogene	RAB8A	1.16029	1.05452	1686	90	6.02734e-06	0.000671972	0.714286	7
Co-nodes	Ubiquitin & ubiquitin like	NEDD8 ubiquitin like modifier	NEDD8	1.16388	1.34436	1687	90	6.02734e-06	0.000671972	0.714286	7
Co-nodes	Membrane proteins	Transmembrane protein	TMEM250	1.27115	1.16068	1688	90	6.02734e-06	0.000671972	0.714286	7
Receptors	Ligands	Serum amyloid	SAA1	0.643864	1.23848	1689	90	1.54049e-05	0.00170332	0.625	8
Receptors	G protein coupled receptors	Hydroxycarboxylic acid receptors	HCAR2	1.08447	0.93528	1690	90	1.54049e-05	0.00170332	0.625	8
Enzymes	GTPases	RAB, member RAS oncogene	RAB43	0.788272	0.72865	1691	90	1.54049e-05	0.00170332	0.625	8
Enzymes	Kinases	Citron rho-interacting serine/threonine kinases	CIT	0.810191	0.773004	1692	90	1.54049e-05	0.00170332	0.625	8
Co-nodes	lncRNAs	Long intergenic non-protein coding RNA	LINC01002	1.18633	1.15632	1693	90	1.54049e-05	0.00170332	0.625	8
Co-nodes	Immune system components	Lymphocyte antigen	LY6G5B	1.2111	1.19139	1694	90	1.54049e-05	0.00170332	0.625	8
Co-nodes	Cell cycle, cell division & DNA repair	Mitotic spindle organizing protein	MZT2A	0.813828	0.781159	1695	90	1.54049e-05	0.00170332	0.625	8
Co-nodes	Pseudogenes	Stromal antigen 3-like	STAG3L1	1.3035	1.2007	1696	90	1.54049e-05	0.00170332	0.625	8
Co-nodes	Family with sequence similarity	Family with sequence similarity member	FAM136A	1.2802	1.20413	1697	90	1.54049e-05	0.00170332	0.625	8
Transcription factors	C2H2 Zn finger factors	ZNF813-like	ZNF761	1.02639	1.08766	1698	90	1.54049e-05	0.00170332	0.625	8
Co-nodes	Open reading frame genes	Uncharacterized	C7orf25	1.01792	1.0859	1699	90	1.54049e-05	0.00170332	0.625	8
Receptors	Ligands	Growth differentiation factor	GDF7	0.863425	0.864385	1700	90	1.54049e-05	0.00170332	0.625	8
Co-nodes	Membrane proteins	Small integral membrane protein	SMIM30	0.941911	1.08185	1701	90	1.54049e-05	0.00170332	0.625	8
Co-nodes	Junction proteins	Gap junction protein	GJA9	1.06684	0.98244	1702	90	1.54049e-05	0.00170332	0.625	8
Receptors	Nuclear receptors	NGFBI-like (NR4A) receptors	NR4A2	0.465382	0.518482	1703	90	3.32222e-05	0.00351637	0.555556	9
Co-nodes	Calcium associated	S100 calcium binding protein	S100A12	1.27425	2.34723	1704	90	3.32222e-05	0.00351637	0.555556	9
Receptors	Ligands	Prokineticin	PROK2	1.24664	1.63269	1705	90	3.32222e-05	0.00351637	0.555556	9
Receptors	Ligands	C-X-C motif chemokine ligand	CXCL13	0.484604	0.596324	1706	90	3.32222e-05	0.00351637	0.555556	9
Enzymes	Regulatory factors	Regulator of G protein signaling	RGS1	0.977987	1.05812	1707	90	3.32222e-05	0.00351637	0.555556	9
Receptors	Nuclear receptors	NGFBI-like (NR4A) receptors	NR4A1	0.707764	0.666967	1708	90	3.32222e-05	0.00351637	0.555556	9
Co-nodes	Pseudogenes	Neuropeptide Y receptor	NPY6R	1.23699	1.40144	1709	90	3.32222e-05	0.00351637	0.555556	9
Receptors	Catalytic receptors	Interleukin 18 receptor accessory protein	IL18RAP	1.09089	1.22896	1710	90	3.32222e-05	0.00351637	0.555556	9
Enzymes	Monooxygenases	Cholesterol 25-hydroxylases	CH25H	1.14506	1.06173	1711	90	3.32222e-05	0.00351637	0.555556	9
Co-nodes	Leucine rich proteins	PRAME	PRAMEF10	1.35354	1.47477	1712	90	3.32222e-05	0.00351637	0.555556	9
Enzymes	Glycosidases	Maltases-glucoamylases (MGAM)	MGAM	1.21165	1.3523	1713	90	3.32222e-05	0.00351637	0.555556	9
Co-nodes	Intronic transcripts	SND1 intronic transcript	SND1-IT1	0.862301	0.947528	1714	90	3.32222e-05	0.00351637	0.555556	9
Co-nodes	Family with sequence similarity	Family with sequence similarity member	FAM169B	0.859566	0.797132	1715	90	3.32222e-05	0.00351637	0.555556	9
Enzymes	Peptidases	Calpains (CAPN)	CAPN3	0.849644	1.02057	1716	90	3.32222e-05	0.00351637	0.555556	9
Co-nodes	Other co-nodes	Homer scaffold protein	HOMER1	0.822427	0.806441	1717	90	3.32222e-05	0.00351637	0.555556	9
Receptors	Ligands	Interleukin	IL10	1.03851	0.905515	1718	90	3.32222e-05	0.00351637	0.555556	9
Receptors	Ligands	Histidine decarboxylase	HDC	1.09433	0.990363	1719	90	3.32222e-05	0.00351637	0.555556	9
Enzymes	Kinases	Golgi associated kinases	FAM198A	1.31397	1.34458	1720	90	3.32222e-05	0.00351637	0.555556	9
Co-nodes	Transporters & transport proteins	ATPase transporter	ATP13A3	0.876207	0.810072	1721	90	3.32222e-05	0.00351637	0.555556	9
Co-nodes	Adaptor proteins	Myeloid leukemia factor	MLF1	0.944594	0.984011	1722	90	3.32222e-05	0.00351637	0.555556	9
Enzymes	Regulatory factors	ArfGAP with GTPase domain, ankyrin repeat and PH domain	AGAP6	1.23956	1.16936	1723	90	3.32222e-05	0.00351637	0.555556	9
Co-nodes	Cell cycle, cell division & DNA repair	Speedy/RINGO cell cycle regulator	SPDYE2	1.13582	1.02969	1724	90	3.32222e-05	0.00351637	0.555556	9
Co-nodes	CNS Proteins	Neuronal pentraxin	NPTX2	0.857038	0.851009	1725	90	3.32222e-05	0.00351637	0.555556	9
Transcription factors	Homeo domain	Mohawk (MKX)	MKX	0.939978	0.881969	1726	90	3.32222e-05	0.00351637	0.555556	9
Enzymes	Peptidases	Ubiquitin-specific processing proteases (USP)	USP35	1.21905	1.22293	1727	90	3.32222e-05	0.00351637	0.555556	9
Co-nodes	Cytoskeleton components & regulators	Tenascin	TNR	0.87569	0.866256	1728	90	3.32222e-05	0.00351637	0.555556	9
Co-nodes	Cell cycle, cell division & DNA repair	Cell division cycle	CDC45	1.26699	1.2863	1729	90	3.32222e-05	0.00351637	0.555556	9
Co-nodes	Zinc finger proteins	Zinc finger SWIM-type containing	ZSWIM5	0.885388	0.819216	1730	90	3.32222e-05	0.00351637	0.555556	9
Enzymes	Kinases	Mitogen-activated protein kinase kinase kinases (MAP3K)	MAP3K1	1.04171	0.998254	1731	90	3.32222e-05	0.00351637	0.555556	9
Co-nodes	Calcium associated	EF-hand calcium binding domain	EFCAB13	0.960917	0.915423	1732	90	3.32222e-05	0.00351637	0.555556	9
Co-nodes	Ribosomes & ribosome biogenesis	Ribosomal biogenesis factor	C8orf59	0.999024	1.12245	1733	90	3.32222e-05	0.00351637	0.555556	9
Co-nodes	Membrane proteins	Pecanex	PCNX3	1.03164	1.05123	1734	90	3.32222e-05	0.00351637	0.555556	9
Co-nodes	Cytoskeleton components & regulators	Tubulin	TUBB3	0.896488	0.965172	1735	90	3.32222e-05	0.00351637	0.555556	9
Co-nodes	Lipid metabolism	StAR related lipid transfer domain containing	STARD9	1.11699	1.04691	1736	90	3.32222e-05	0.00351637	0.555556	9
Co-nodes	Cell cycle, cell division & DNA repair	SWI5 homologous recombination repair protein	SWI5	0.940679	1.01831	1737	90	3.32222e-05	0.00351637	0.555556	9
Co-nodes	Crystallins	Crystallin	CRYBG3	1.1035	1.0288	1738	90	3.32222e-05	0.00351637	0.555556	9
Co-nodes	Proline rich proteins	Proline rich membrane anchor	PRIMA1	0.836146	0.847513	1739	90	3.32222e-05	0.00351637	0.555556	9
Transcription factors	C2H2 Zn finger factors	ZNF763-like	ZNF440	0.966345	1.0035	1740	90	3.32222e-05	0.00351637	0.555556	9
Co-nodes	Antisense RNAs	Suppression of tumorigenicity	ST20-AS1	1.28408	1.20522	1741	90	3.32222e-05	0.00351637	0.555556	9
Co-nodes	lncRNAs	Long intergenic non-protein coding RNA	LINC00467	0.942794	1.03042	1742	90	3.32222e-05	0.00351637	0.555556	9
Co-nodes	Interacting proteins	TNFAIP3 interacting protein	TNIP3	0.909515	0.857193	1743	90	3.32222e-05	0.00351637	0.555556	9
Co-nodes	Pseudogenes	Pleckstrin homology domain containing	PLEKHA8P1	0.886484	0.984295	1744	90	3.32222e-05	0.00351637	0.555556	9
Enzymes	Regulatory factors	SEL1L adaptor subunit of ERAD E3 ubiquitin ligases	SEL1L	0.949326	0.963897	1745	90	3.32222e-05	0.00351637	0.555556	9
Co-nodes	CNS Proteins	Neurobeachin like	NBEAL2	1.02996	1.04691	1746	90	3.32222e-05	0.00351637	0.555556	9
Transcription factors	C2H2 Zn finger factors	ZNF99-like	WT1	0.870761	0.851203	1747	90	3.32222e-05	0.00351637	0.555556	9
Co-nodes	Cytoskeleton components & regulators	Internexin neuronal intermediate filament protein alpha	INA	0.876066	0.904155	1748	90	3.32222e-05	0.00351637	0.555556	9
Co-nodes	RNA binding & RB motif proteins	RNA binding motif protein	RBM24	0.854379	0.837105	1749	90	3.32222e-05	0.00351637	0.555556	9
Co-nodes	Endosomal, lysosomal, ER & Golgi proteins	SEC31 homolog, COPII coat complex component	SEC31B	1.22029	1.16892	1750	90	3.32222e-05	0.00351637	0.555556	9
Co-nodes	CNS Proteins	Neuron derived neurotrophic factor	NDNF	1.15741	1.18182	1751	90	3.32222e-05	0.00351637	0.555556	9
Enzymes	E3 ubiquitin ligases	Zinc/RING finger (ZNRF)	ZNRF3	0.883716	0.900386	1752	90	3.32222e-05	0.00351637	0.555556	9
Co-nodes	Autophagy factors	Rubicon autophagy regulator	RUBCN	0.968436	0.992472	1753	90	3.32222e-05	0.00351637	0.555556	9
Co-nodes	Cytoskeleton components & regulators	RP1 axonemal microtubule associated	RP1	0.845274	0.842411	1754	90	3.32222e-05	0.00351637	0.555556	9
Transcription factors	BHLH factors	Neurogenin-Atonal like	NEUROD4	1.0783	1.05002	1755	90	3.32222e-05	0.00351637	0.555556	9
Transcription factors	C2H2 Zn finger factors	Unclassified	ZNF311	0.974719	1.02088	1756	90	3.32222e-05	0.00351637	0.555556	9
Co-nodes	Open reading frame genes	Uncharacterized	C20orf194	0.925911	0.954072	1757	90	3.32222e-05	0.00351637	0.555556	9
Co-nodes	Ribosomes & ribosome biogenesis	Mitochondrial ribosomal protein	MRPS25	1.08647	1.07475	1758	90	3.32222e-05	0.00351637	0.555556	9
Co-nodes	F box domain	F-box protein	FBXO16	1.1203	1.10227	1759	90	3.32222e-05	0.00351637	0.555556	9
Co-nodes	Pseudogenes	ZNF zinc finger protein	ZNF271P	0.937561	0.932167	1760	90	3.32222e-05	0.00351637	0.555556	9
Co-nodes	Antisense RNAs	Thyrotropin releasing hormone degrading enzyme	TRHDE-AS1	1.13396	1.16767	1761	90	3.32222e-05	0.00351637	0.555556	9
Co-nodes	Open reading frame genes	Uncharacterized	C15orf61	0.920086	0.898284	1762	90	3.32222e-05	0.00351637	0.555556	9
Co-nodes	Ribosomes & ribosome biogenesis	Ribosomal protein L	RPL36A	0.814163	0.867097	1763	90	3.32222e-05	0.00351637	0.555556	9
Co-nodes	Calcium associated	Hippocalcin	HPCA	0.889579	0.899846	1764	90	3.32222e-05	0.00351637	0.555556	9
Co-nodes	Cytoskeleton components & regulators	FERM domain containing	FRMD5	0.911916	0.939902	1765	90	3.32222e-05	0.00351637	0.555556	9
Co-nodes	Other co-nodes	Isthmin	ISM2	0.842615	0.84922	1766	90	3.32222e-05	0.00351637	0.555556	9
Co-nodes	Open reading frame genes	Uncharacterized	C11orf71	0.920585	0.90711	1767	90	3.32222e-05	0.00351637	0.555556	9
Co-nodes	Cell cycle, cell division & DNA repair	Centrosomal protein	CEP128	1.01806	1.04318	1768	90	3.32222e-05	0.00351637	0.555556	9
Co-nodes	Transcriptional coregulators	Mediator complex subunit like	MED12L	0.961218	0.965241	1769	90	3.32222e-05	0.00351637	0.555556	9
Enzymes	Kinases	Pseudopodium enriched atypical kinases	PEAK1	1.08776	1.04576	1770	90	3.32222e-05	0.00351637	0.555556	9
Co-nodes	Other co-nodes	Nascent polypeptide associated complex subunit	NACA2	0.941795	0.947785	1771	90	3.32222e-05	0.00351637	0.555556	9
Co-nodes	MAGE domain	MAGEE	MAGEE1	1.10212	1.11931	1772	90	3.32222e-05	0.00351637	0.555556	9
Co-nodes	Pseudogenes	Uncharacterized	LOC284379	0.99696	0.97367	1773	90	3.32222e-05	0.00351637	0.555556	9
Co-nodes	Membrane proteins	OCA2 melanosomal transmembrane protein	OCA2	1.12007	1.07061	1774	90	3.32222e-05	0.00351637	0.555556	9
Enzymes	Regulatory factors	Cyclins (CCN)	CCNB3	0.892232	0.892231	1775	90	3.32222e-05	0.00351637	0.555556	9
Enzymes	Peptidylprolyl isomerases	FK506-binding proteins (FKBP)	FKBP15	1.00483	1.00013	1776	90	3.32222e-05	0.00351637	0.555556	9
Enzymes	Regulatory factors	Protein phosphatase 1 regulatory subunits	SPZ1	0.944135	0.928047	1777	90	3.32222e-05	0.00351637	0.555556	9
Co-nodes	Transporters & transport proteins	Solute carrier superfamily member	SLC4A9	0.986897	0.989568	1778	90	3.32222e-05	0.00351637	0.555556	9
Co-nodes	Immunoglobulin domain	T cell immunoglobulin and mucin domain containing	TIMD4	1.26074	1.39972	1779	85	0.00011193	0.00630853	0.454545	11
Transcription factors	BZIP factors	Fos factor	FOS	0.66099	0.720393	1780	85	0.00011193	0.00630853	0.454545	11
Enzymes	Peptidases	ADAM metallopeptidases with thrombospondin type 1 motif (ADAMTS)	ADAMTS1	0.826162	1.08089	1781	85	0.00011193	0.00630853	0.454545	11
Co-nodes	Cell cycle, cell division & DNA repair	Growth arrest and DNA damage inducible	GADD45G	0.821661	0.661364	1782	85	0.00011193	0.00630853	0.454545	11
Co-nodes	Pleckstrin domain	Pleckstrin homology like domain A member	PHLDA1	0.942719	1.26002	1783	85	0.00011193	0.00630853	0.454545	11
Co-nodes	Immune system components	Complement components & factors (C/CF)	CR1	1.09702	1.11174	1784	85	0.00011193	0.00630853	0.454545	11
Co-nodes	Membrane proteins	Epithelial membrane protein	EMP1	1.08714	1.4757	1785	85	0.00011193	0.00630853	0.454545	11
Ion channels	Voltage gated ion channels	Potassium inwardly rectifying channel subfamily J member	KCNJ10	1.09882	1.08143	1786	85	0.00011193	0.00630853	0.454545	11
Co-nodes	Other co-nodes	Cholesteryl ester transfer protein	CETP	1.137	1.22455	1787	85	0.00011193	0.00630853	0.454545	11
Co-nodes	Growth factors & growth factor binding proteins	Insulin like growth factor binding protein	IGFBP1	0.66587	0.630845	1788	85	0.00011193	0.00630853	0.454545	11
Co-nodes	Lectins	Galectin	LGALS4	1.80193	2.02701	1789	85	0.00011193	0.00630853	0.454545	11
Receptors	Ligands	C-X-C motif chemokine ligand	CXCL9	1.65476	2.11799	1790	85	0.00011193	0.00630853	0.454545	11
Receptors	Ligands	C-C motif chemokine ligand	CCL2	1.04096	1.17286	1791	85	0.00011193	0.00630853	0.454545	11
Receptors	G protein coupled receptors	Vasopressin and oxytocin receptors	AVPR1A	1.24504	1.62807	1792	85	0.00011193	0.00630853	0.454545	11
Receptors	Ligands	Scavenger receptors	CD5L	1.16733	1.09412	1793	85	0.00011193	0.00630853	0.454545	11
Receptors	G protein coupled receptors	Formylpeptide receptors	FPR1	1.05644	1.18837	1794	85	0.00011193	0.00630853	0.454545	11
Enzymes	Regulatory factors	Ras related dexamethasone induced	RASD1	0.732168	0.870039	1795	85	0.00011193	0.00630853	0.454545	11
Receptors	Other receptors	Lymphatic vessel endothelial hyaluronan receptor	LYVE1	1.11238	1.04003	1796	85	0.00011193	0.00630853	0.454545	11
Receptors	Ligands	Secreted phosphoprotein	SPP1	1.29464	1.74137	1797	85	0.00011193	0.00630853	0.454545	11
Enzymes	E3 ubiquitin ligases	Baculoviral IAP repeat-containing (BIRC)	BIRC3	0.964148	1.27886	1798	85	0.00011193	0.00630853	0.454545	11
Co-nodes	Adhesion molecules	Neural cell adhesion molecule	NCAM2	1.27431	1.69025	1799	85	0.00011193	0.00630853	0.454545	11
Receptors	Other receptors	SplA/ryanodine receptor domain and SOCS box containing	SPSB1	1.05418	1.46395	1800	85	0.00011193	0.00630853	0.454545	11
Co-nodes	Cytoskeleton components & regulators	Dystrobrevin	DTNA	1.02598	1.52415	1801	85	0.00011193	0.00630853	0.454545	11		▪
Receptors	Ligands	Regulator of G protein signaling	RGS2	1.28152	1.25528	1802	85	0.00011193	0.00630853	0.454545	11
Receptors	Catalytic receptors	Integrins	ITGAD	1.01518	1.00968	1803	85	0.00011193	0.00630853	0.454545	11
Enzymes	Kinases	6-phosphofructo-2 kinases (PFKFB)	PFKFB3	1.04088	1.03499	1804	85	0.00011193	0.00630853	0.454545	11
Co-nodes	Other co-nodes	mab-21 like	MAB21L4	1.28847	1.89893	1805	90	6.36898e-05	0.00630853	0.5	10
Receptors	Ligands	Versican	VCAN	1.57246	1.68995	1806	85	0.00011193	0.00630853	0.454545	11
Receptors	Other receptors	Scavenger receptors	CD163	1.09243	1.02278	1807	85	0.00011193	0.00630853	0.454545	11
Enzymes	Dehydratases	Carbonic anhydrases (CA)	CA12	1.07773	1.52406	1808	85	0.00011193	0.00630853	0.454545	11
Receptors	G protein coupled receptors	Adhesion G protein-coupled receptor	ADGRE1	1.11381	1.09762	1809	85	0.00011193	0.00630853	0.454545	11
Receptors	Other receptors	Scavenger receptors	STAB2	1.15105	1.10275	1810	85	0.00011193	0.00630853	0.454545	11
Receptors	Other receptors	Plasminogen activator, urokinase receptor	PLAUR	1.04897	1.31962	1811	85	0.00011193	0.00630853	0.454545	11
Receptors	Catalytic receptors	GDNF receptors	GFRA2	1.04437	1.01508	1812	85	0.00011193	0.00630853	0.454545	11
Co-nodes	CNS Proteins	Synaptosome associated protein	SNAP25	1.1185	1.7013	1813	85	0.00011193	0.00630853	0.454545	11
Receptors	Ligands	Lipocalin	LCN2	0.911156	1.42282	1814	85	0.00011193	0.00630853	0.454545	11
Co-nodes	Transporters & transport proteins	Solute carrier superfamily member	SLC16A9	1.1393	0.97599	1815	85	0.00011193	0.00630853	0.454545	11
Co-nodes	Family with sequence similarity	Family with sequence similarity member	FAM107A	0.948845	1.00368	1816	85	0.00011193	0.00630853	0.454545	11
Enzymes	Sulfotransferases	Heparan sulfate glucosamine 3-O-sulfotransferases (HS3ST)	HS3ST2	1.05747	2.42299	1817	85	0.00011193	0.00630853	0.454545	11
Receptors	Other receptors	Folate receptor	FOLR2	1.15149	1.07189	1818	85	0.00011193	0.00630853	0.454545	11
Co-nodes	Immune system components	Complement components & factors (C/CF)	CFP	1.17535	1.16741	1819	85	0.00011193	0.00630853	0.454545	11
Receptors	Other receptors	Absent in melanoma (AIM)-like receptors (ALRs)	MNDA	1.15265	1.83327	1820	85	0.00011193	0.00630853	0.454545	11
Transcription factors	Rel Homology Region	IkappaB-related factor	NFKBIZ	0.794876	0.949901	1821	85	0.00011193	0.00630853	0.454545	11
Co-nodes	Motility	Cilia and flagella associated protein	CFAP221	1.0501	1.63446	1822	85	0.00011193	0.00630853	0.454545	11		▪
Enzymes	Regulatory factors	Regulator of G protein signaling	RGS16	1.03699	1.20135	1823	85	0.00011193	0.00630853	0.454545	11
Receptors	Other receptors	Scavenger receptors	MRC1	1.06419	1.02241	1824	85	0.00011193	0.00630853	0.454545	11
Co-nodes	Cell cycle, cell division & DNA repair	PTTG1 regulator of sister chromatid separation, securin	PTTG1	1.07432	1.66538	1825	85	0.00011193	0.00630853	0.454545	11
Receptors	G protein coupled receptors	Proteinase-activated receptors	F2RL1	1.22255	1.739	1826	85	0.00011193	0.00630853	0.454545	11
Enzymes	Monooxygenases	Cytochrome P450 (CYP)	CYP1A2	0.890068	1.03356	1827	85	0.00011193	0.00630853	0.454545	11
Enzymes	Glycosyltransferases	Beta-1,3-N-acetylglucosaminyl transferases (B3GNT)	B3GNT5	1.09257	1.47579	1828	85	0.00011193	0.00630853	0.454545	11
Receptors	Catalytic receptors	TAM (TYRO3-, AXL- and MER-TK) receptor family	AXL	1.21069	1.17547	1829	85	0.00011193	0.00630853	0.454545	11
Enzymes	Helicases (DNA)	Helicase, lymphoid-specific	HELLS	1.01038	1.39341	1830	85	0.00011193	0.00630853	0.454545	11
Enzymes	E3 ubiquitin ligases	RING finger (RNF) E3 ubiquitin ligases	RNF152	0.867211	0.800945	1831	85	0.00011193	0.00630853	0.454545	11
Receptors	Ligands	Wnt family iigands	WNT11	1.26253	1.66859	1832	85	0.00011193	0.00630853	0.454545	11
Co-nodes	Cell cycle, cell division & DNA repair	Cell division cycle	CDC6	1.01574	1.49602	1833	85	0.00011193	0.00630853	0.454545	11
Co-nodes	Other co-nodes	Corticotropin releasing hormone binding protein	CRHBP	1.2157	1.12295	1834	85	0.00011193	0.00630853	0.454545	11
Receptors	Ligands	Cluster of differentiation	CD24	1.09695	1.3029	1835	85	0.00011193	0.00630853	0.454545	11
Transcription factors	Tryptophan cluster	ETV6-like	ETV7	1.03927	1.32619	1836	85	0.00011193	0.00630853	0.454545	11
Co-nodes	Cell cycle, cell division & DNA repair	NDC80 kinetochore complex component	NDC80	1.09217	1.70908	1837	85	0.00011193	0.00630853	0.454545	11
Co-nodes	Transporters & transport proteins	Solute carrier superfamily member	SLC7A8	1.06596	1.08286	1838	85	0.00011193	0.00630853	0.454545	11
Enzymes	Phosphatases	Pyridoxal phosphatases	PDXP	0.97047	0.89206	1839	90	6.36898e-05	0.00630853	0.5	10
Receptors	Ligands	Interleukin	IL1RN	0.934896	1.07017	1840	85	0.00011193	0.00630853	0.454545	11
Co-nodes	Cytochromes	Cytochrome b-245 chain	CYBB	1.05385	1.07627	1841	85	0.00011193	0.00630853	0.454545	11
Co-nodes	Other co-nodes	Espin like	ESPNL	0.938224	1.01732	1842	85	0.00011193	0.00630853	0.454545	11
Receptors	G protein coupled receptors	C-X-C motif chemokine receptor	CXCR4	1.32904	1.14404	1843	85	0.00011193	0.00630853	0.454545	11
Co-nodes	Cytoskeleton components & regulators	Keratin	KRT8	1.16428	1.36018	1844	85	0.00011193	0.00630853	0.454545	11
Co-nodes	Other co-nodes	X-linked Kx blood group	XK	1.1908	1.65181	1845	85	0.00011193	0.00630853	0.454545	11
Enzymes	Kinases	Phosphoenolpyruvate carboxykinase (PCK)	PCK1	0.781673	0.824639	1846	85	0.00011193	0.00630853	0.454545	11
Transcription factors	Homeo domain	ONECUT	ONECUT1	1.16264	1.24369	1847	85	0.00011193	0.00630853	0.454545	11
Receptors	Nuclear receptors	DAX-like receptors	NR0B2	0.849089	0.936337	1848	85	0.00011193	0.00630853	0.454545	11
Co-nodes	Transporters & transport proteins	Receptor transporter protein	RTP4	0.928024	1.39689	1849	85	0.00011193	0.00630853	0.454545	11
Receptors	Other receptors	Scavenger receptors	STAB1	0.950791	0.998319	1850	85	0.00011193	0.00630853	0.454545	11
Co-nodes	CNS Proteins	Mesencephalic astrocyte derived neurotrophic factor	MANF	1.0686	1.43308	1851	85	0.00011193	0.00630853	0.454545	11
Enzymes	Phosphatases	Dual specificity (DUSP)	DUSP6	0.759284	1.11509	1852	85	0.00011193	0.00630853	0.454545	11
Enzymes	ADP ribosyltransferases	TCDD inducible poly(ADP-ribose) polymerases	TIPARP	0.920306	1.02765	1853	85	0.00011193	0.00630853	0.454545	11
Receptors	Ligands	Laminin subunit	LAMA3	1.0159	1.27072	1854	85	0.00011193	0.00630853	0.454545	11
Receptors	Ligands	Collagen chain	COL1A1	0.981245	1.09493	1855	85	0.00011193	0.00630853	0.454545	11		▪
Co-nodes	Substrate proteins	Insulin receptor substrate	IRS2	0.848638	0.791713	1856	85	0.00011193	0.00630853	0.454545	11
Enzymes	Sulfotransferases	Carbohydrate sulfotransferases (CHST)	CHST9	1.25045	1.39014	1857	85	0.00011193	0.00630853	0.454545	11
Enzymes	Peroxidases	Glutathione peroxidases (GPX)	GPX2	1.30436	1.44168	1858	85	0.00011193	0.00630853	0.454545	11
Co-nodes	Cell cycle, cell division & DNA repair	Growth arrest and DNA damage inducible	GADD45B	0.993589	1.02759	1859	85	0.00011193	0.00630853	0.454545	11
Co-nodes	Lectins	C-type lectin domain containing	CLEC4G	1.0696	1.0954	1860	85	0.00011193	0.00630853	0.454545	11
Enzymes	Kinases	With no lysine kinases (WNK)	WNK3	0.792339	0.804369	1861	85	0.00011193	0.00630853	0.454545	11
Enzymes	Regulatory factors	RGK type GTPases	GEM	0.875884	0.963883	1862	85	0.00011193	0.00630853	0.454545	11
Co-nodes	Polycomb group (PcG) proteins	Elongin BC and polycomb repressive complex associated protein	EPOP	0.946337	0.991302	1863	85	0.00011193	0.00630853	0.454545	11
Receptors	Ligands	Phospholipid transfer protein	PLTP	1.06735	1.04443	1864	85	0.00011193	0.00630853	0.454545	11
Co-nodes	Other co-nodes	Tubulointerstitial nephritis antigen like	TINAGL1	1.02297	0.872451	1865	85	0.00011193	0.00630853	0.454545	11
Enzymes	Deaminases	Adenosine deaminases (ADA)	ADA2	1.1229	1.08654	1866	85	0.00011193	0.00630853	0.454545	11
Enzymes	Esterases	Phosphodiesterases (PDE)	PDE4B	0.928898	0.976662	1867	85	0.00011193	0.00630853	0.454545	11
Co-nodes	Bromodomain	Bromodomain adjacent to zinc finger domain	BAZ1A	0.905224	1.11124	1868	85	0.00011193	0.00630853	0.454545	11
Co-nodes	Cell surface proteins	Cluster of differentiation	CD4	1.03784	1.06642	1869	85	0.00011193	0.00630853	0.454545	11
Enzymes	Regulatory factors	Janus kinase and microtubule interacting proteins	JAKMIP2	0.863729	1.04809	1870	85	0.00011193	0.00630853	0.454545	11
Co-nodes	Coiled coil domain	Coiled-coil domain containing	CCDC167	1.21039	1.52044	1871	85	0.00011193	0.00630853	0.454545	11
Co-nodes	Cell surface proteins	Thy-1 cell surface antigen	THY1	0.986351	1.3312	1872	85	0.00011193	0.00630853	0.454545	11		▪
Co-nodes	Cell cycle, cell division & DNA repair	Transducer of ERBB2	TOB1	0.651799	0.773884	1873	85	0.00011193	0.00630853	0.454545	11
Enzymes	Regulatory factors	IQ motif containing GTPase activating proteins	IQGAP1	1.21673	1.12971	1874	85	0.00011193	0.00630853	0.454545	11
Co-nodes	Immune system components	Fibrinogen like	FGL2	1.28443	1.17508	1875	85	0.00011193	0.00630853	0.454545	11
Co-nodes	Cytoskeleton components & regulators	Transgelin	TAGLN	0.804084	0.839256	1876	85	0.00011193	0.00630853	0.454545	11
Co-nodes	Cytoskeleton components & regulators	Refilin	RFLNB	1.07214	1.09621	1877	85	0.00011193	0.00630853	0.454545	11
Enzymes	Phosphatases	Mg/Mn-dependent (PPM)	PPM1K	0.827453	0.834007	1878	85	0.00011193	0.00630853	0.454545	11
Enzymes	Regulatory factors	Cystatin	CSTA	1.28377	1.48667	1879	85	0.00011193	0.00630853	0.454545	11
Receptors	Catalytic receptors	VEGF receptors	FLT4	1.04396	0.980202	1880	85	0.00011193	0.00630853	0.454545	11
Enzymes	Phosphatases	Glucose-6 (G6PC)	G6PC	0.870067	0.877789	1881	85	0.00011193	0.00630853	0.454545	11
Enzymes	Kinases	Checkpoint kinases (CHEK)	CHEK1	1.01495	1.26351	1882	85	0.00011193	0.00630853	0.454545	11
Enzymes	Peptidases	Carboxypeptidases (CP)	CPA3	1.3251	1.35992	1883	85	0.00011193	0.00630853	0.454545	11
Enzymes	Peptidases	Caspases (CASP)	CASP7	1.01861	1.3394	1884	85	0.00011193	0.00630853	0.454545	11
Co-nodes	Transporters & transport proteins	Solute carrier superfamily member	SLC16A14	1.45309	1.4621	1885	85	0.00011193	0.00630853	0.454545	11
Enzymes	Methyltransferases	Nicotinamide N-methyltransferases	NNMT	0.879684	0.913724	1886	85	0.00011193	0.00630853	0.454545	11
Co-nodes	Differentiation proteins	Myeloid associated differentiation marker	MYADM	0.828411	1.05539	1887	85	0.00011193	0.00630853	0.454545	11
Receptors	Other receptors	Scavenger receptors	MSR1	1.1082	1.13528	1888	85	0.00011193	0.00630853	0.454545	11
Enzymes	Kinases	Mitogen-activated protein kinase kinase kinases (MAP3K)	MAP3K14	0.881896	0.93407	1889	85	0.00011193	0.00630853	0.454545	11
Ion channels	Voltage gated ion channels	Transient receptor potential cation channel	TRPM8	1.17355	1.53744	1890	85	0.00011193	0.00630853	0.454545	11
Co-nodes	Lipid metabolism	Proteolipid protein	PLP2	1.27723	1.45049	1891	85	0.00011193	0.00630853	0.454545	11
Co-nodes	Ribonucleoproteins	Nucleolar protein	NOP58	0.937504	1.14754	1892	85	0.00011193	0.00630853	0.454545	11
Co-nodes	Other co-nodes	Glutamate rich	ERICH5	1.22827	1.46511	1893	85	0.00011193	0.00630853	0.454545	11
Co-nodes	Cluster of differentiation (CD)	Bone marrow stromal cell antigen	BST2	1.22911	1.40378	1894	85	0.00011193	0.00630853	0.454545	11
Transcription factors	BHLH factors	Mad-like factor	MXD1	1.11607	1.47296	1895	85	0.00011193	0.00630853	0.454545	11
Receptors	G protein coupled receptors	Prostanoid receptors	PTGER2	1.00617	0.908883	1896	85	0.00011193	0.00630853	0.454545	11
Co-nodes	Other co-nodes	Follistatin like	FSTL3	1.0505	1.20491	1897	85	0.00011193	0.00630853	0.454545	11
Co-nodes	Cell surface proteins	Cluster of differentiation	CD180	1.20826	1.0824	1898	85	0.00011193	0.00630853	0.454545	11
Co-nodes	Membrane proteins	Transmembrane protein	TMEM141	1.12002	1.59254	1899	85	0.00011193	0.00630853	0.454545	11
Co-nodes	Glycoproteins	Glycoprotein nmb	GPNMB	1.28912	1.32495	1900	85	0.00011193	0.00630853	0.454545	11
Co-nodes	Other co-nodes	Syntabulin	SYBU	0.74799	0.812529	1901	85	0.00011193	0.00630853	0.454545	11
Co-nodes	RNA binding & RB motif proteins	Cytoplasmic polyadenylation element binding protein	CPEB3	0.80479	0.749861	1902	85	0.00011193	0.00630853	0.454545	11
Receptors	Other receptors	Inhibitory leukocyte immunoglobulin like receptors	LILRB1	1.05487	1.03824	1903	85	0.00011193	0.00630853	0.454545	11
Co-nodes	Nuclear proteins	SAM domain, SH3 domain and nuclear localization signals	SAMSN1	1.09124	1.21192	1904	85	0.00011193	0.00630853	0.454545	11
Receptors	Ligands	Wnt family iigands	WNT5A	1.19616	1.41302	1905	85	0.00011193	0.00630853	0.454545	11
Co-nodes	Zinc finger proteins	Zinc finger C2HC-type containing	ZC2HC1C	0.87322	1.02977	1906	85	0.00011193	0.00630853	0.454545	11
Enzymes	Acyltransferases	Monoacylglycerol O- (MOGAT)	MOGAT3	1.05556	1.52928	1907	85	0.00011193	0.00630853	0.454545	11
Enzymes	E3 ubiquitin ligases	BRCA1	BRCA1	1.23306	1.53744	1908	85	0.00011193	0.00630853	0.454545	11
Enzymes	Helicases (RNA)	Strawberry notch homolog	SBNO2	0.973767	0.962279	1909	85	0.00011193	0.00630853	0.454545	11
Enzymes	Regulatory factors	DENN domain containing	DENND3	1.0926	1.00467	1910	85	0.00011193	0.00630853	0.454545	11
Co-nodes	Cell cycle, cell division & DNA repair	Centrin	CETN3	1.18746	1.23524	1911	85	0.00011193	0.00630853	0.454545	11
Co-nodes	Other co-nodes	Dachsous cadherin-related	DCHS1	1.12524	0.998521	1912	85	0.00011193	0.00630853	0.454545	11
Receptors	Catalytic receptors	Toll-like receptors	TLR2	1.05233	1.08298	1913	85	0.00011193	0.00630853	0.454545	11
Co-nodes	Transporters & transport proteins	Solute carrier superfamily member	SLC25A25	0.732111	0.79455	1914	85	0.00011193	0.00630853	0.454545	11
Receptors	G protein coupled receptors	Leucine rich repeat containing G protein-coupled receptor	LGR5	0.944909	1.22214	1915	85	0.00011193	0.00630853	0.454545	11
Co-nodes	Adhesion molecules	Cell adhesion molecule	CADM2	0.951488	0.881652	1916	85	0.00011193	0.00630853	0.454545	11
Co-nodes	Ribosomes & ribosome biogenesis	Ribosomal protein S	RPS26	0.902021	1.07751	1917	90	6.36898e-05	0.00630853	0.5	10
Enzymes	Prostaglandin synthases	Prostaglandin synthases	PTGDS	1.09519	1.21193	1918	85	0.00011193	0.00630853	0.454545	11
Co-nodes	Calcium associated	ORAI calcium release-activated calcium modulator	ORAI3	1.00502	1.26263	1919	85	0.00011193	0.00630853	0.454545	11
Co-nodes	Other co-nodes	Perforin	PRF1	1.08342	1.08089	1920	85	0.00011193	0.00630853	0.454545	11
Co-nodes	Other co-nodes	BTG anti-proliferation factor	BTG2	1.05851	1.05752	1921	85	0.00011193	0.00630853	0.454545	11
Enzymes	ATPases	Torsin	TOR3A	1.13392	1.31077	1922	85	0.00011193	0.00630853	0.454545	11
Co-nodes	Membrane proteins	Tetraspanin	TSPAN7	1.13997	1.16634	1923	85	0.00011193	0.00630853	0.454545	11
Co-nodes	CNS Proteins	Neuropilin	NRP2	1.03571	1.01534	1924	85	0.00011193	0.00630853	0.454545	11
Co-nodes	Membrane proteins	Retinal outer segment membrane protein	ROM1	0.912957	1.06606	1925	85	0.00011193	0.00630853	0.454545	11
Enzymes	Acyltransferases	Elongation of very long chain fatty acids (ELOVL)	ELOVL6	1.33594	1.39729	1926	85	0.00011193	0.00630853	0.454545	11
Co-nodes	Leucine rich proteins	Leucine rich repeat neuronal	LRRN3	1.22537	1.36993	1927	85	0.00011193	0.00630853	0.454545	11
Co-nodes	Transporters & transport proteins	Solute carrier superfamily member	SLC23A2	0.759045	0.825144	1928	85	0.00011193	0.00630853	0.454545	11
Enzymes	Glycosidases	Protein-glucosylgalactosylhydroxylysine glucosidases	PGGHG	1.07953	1.24091	1929	85	0.00011193	0.00630853	0.454545	11
Enzymes	Acetyltransferases	N-acetyltransferases (NAT)	NAT8	0.859862	1.08651	1930	90	6.36898e-05	0.00630853	0.5	10
Co-nodes	Immune system components	Major histocompatibility complex	HLA-DRA	1.37394	1.35733	1931	85	0.00011193	0.00630853	0.454545	11
Co-nodes	Transcriptional coregulators	AF4/FMR2	AFF3	0.953327	0.8905	1932	85	0.00011193	0.00630853	0.454545	11
Enzymes	Acyltransferases	Lysophosphatidylcholine (LPCAT)	LPCAT2	1.10621	1.08726	1933	85	0.00011193	0.00630853	0.454545	11
Co-nodes	Membrane proteins	Secreted and transmembrane	SECTM1	1.07983	1.04963	1934	85	0.00011193	0.00630853	0.454545	11
Enzymes	Peptidases	Proprotein convertases (PCSK)	PCSK5	1.08199	1.23933	1935	85	0.00011193	0.00630853	0.454545	11
Enzymes	Isomerases	Thromboxane A synthases	TBXAS1	1.13028	1.07843	1936	85	0.00011193	0.00630853	0.454545	11
Co-nodes	Membrane proteins	Transmembrane immune signaling adaptor TYROBP	TYROBP	1.29726	1.22382	1937	85	0.00011193	0.00630853	0.454545	11
Receptors	G protein coupled receptors	Adhesion G protein-coupled receptor	ADGRL4	0.998975	0.915248	1938	85	0.00011193	0.00630853	0.454545	11
Co-nodes	Antimicrobial factors	Liver enriched antimicrobial peptide	LEAP2	1.14198	1.43399	1939	85	0.00011193	0.00630853	0.454545	11
Receptors	Ligands	Chemokine like factor	CKLF	1.30639	1.3785	1940	85	0.00011193	0.00630853	0.454545	11
Co-nodes	Transporters & transport proteins	Solute carrier superfamily member	SLC19A2	0.817254	0.829045	1941	85	0.00011193	0.00630853	0.454545	11
Co-nodes	Immune system components	Complement components & factors (C/CF)	CFHR4	0.750216	0.792589	1942	85	0.00011193	0.00630853	0.454545	11
Co-nodes	Zinc finger proteins	ZNF zinc finger protein	ZNF385B	0.993076	1.11951	1943	85	0.00011193	0.00630853	0.454545	11
Enzymes	Monooxygenases	Cytochrome P450 (CYP)	CYP2D6	1.14616	1.18456	1944	85	0.00011193	0.00630853	0.454545	11
Enzymes	Peptidases	Caspases (CASP)	CASP4	1.06499	1.22023	1945	85	0.00011193	0.00630853	0.454545	11
Enzymes	Regulatory factors	TBC1 domain	TBC1D2	0.913066	1.02909	1946	85	0.00011193	0.00630853	0.454545	11
Co-nodes	Calcium associated	S100 calcium binding protein	S100A11	1.18811	1.20219	1947	85	0.00011193	0.00630853	0.454545	11
Co-nodes	Cell cycle, cell division & DNA repair	Mitotic arrest deficient like	MAD2L1	1.07319	1.25755	1948	85	0.00011193	0.00630853	0.454545	11
Co-nodes	Other co-nodes	FYN binding protein	FYB2	1.1436	1.36068	1949	90	6.36898e-05	0.00630853	0.5	10
Receptors	Ligands	Complement components & factors (C/CF)	C1QA	1.15347	1.13259	1950	85	0.00011193	0.00630853	0.454545	11
Enzymes	Decarboxylases	Mevalonate diphosphate decarboxylases	MVD	1.32958	1.36673	1951	85	0.00011193	0.00630853	0.454545	11	1.22606
Co-nodes	Cytoskeleton components & regulators	Cytoskeleton associated protein	CKAP2	1.06973	1.31435	1952	85	0.00011193	0.00630853	0.454545	11
Enzymes	Other enzymes	Neutral cholesterol ester hydrolases	NCEH1	1.20266	1.11032	1953	85	0.00011193	0.00630853	0.454545	11
Co-nodes	Immunoglobulin domain	Immunoglobulin superfamily member	IGSF9	1.40162	1.36037	1954	85	0.00011193	0.00630853	0.454545	11
Co-nodes	Adhesion molecules	Protocadherin	PCDH12	1.11361	0.99079	1955	85	0.00011193	0.00630853	0.454545	11
Receptors	Catalytic receptors	Ciliary neurotrophic factor receptor	CNTFR	1.11026	1.10977	1956	85	0.00011193	0.00630853	0.454545	11
Co-nodes	Cell surface proteins	Cluster of differentiation	CD300A	1.24812	1.15175	1957	85	0.00011193	0.00630853	0.454545	11
Co-nodes	Cell surface proteins	Cluster of differentiation	CD300C	1.08675	0.932477	1958	85	0.00011193	0.00630853	0.454545	11
Co-nodes	Adhesion molecules	Protocadherin	PCDH18	1.11154	1.21702	1959	85	0.00011193	0.00630853	0.454545	11
Enzymes	Kinases	Src kinases	FRK	1.01336	1.02875	1960	85	0.00011193	0.00630853	0.454545	11
Co-nodes	Other co-nodes	SAC3 domain containing	SAC3D1	1.00527	1.20184	1961	85	0.00011193	0.00630853	0.454545	11
Co-nodes	Transporters & transport proteins	Solute carrier superfamily member	SLC7A7	1.15192	1.11758	1962	85	0.00011193	0.00630853	0.454545	11
Co-nodes	Membrane proteins	Transmembrane channel like	TMC6	1.0296	0.952607	1963	85	0.00011193	0.00630853	0.454545	11
Co-nodes	Lipid metabolism	Fatty acid binding protein	FABP3	1.03807	0.999386	1964	85	0.00011193	0.00630853	0.454545	11
Co-nodes	Membrane proteins	Tetraspanin	TSPAN18	1.03897	1.0077	1965	85	0.00011193	0.00630853	0.454545	11
Co-nodes	Transporters & transport proteins	Solute carrier superfamily member	SLC20A1	0.933888	1.03439	1966	85	0.00011193	0.00630853	0.454545	11
Enzymes	Aldolases	Fructose bisphosphate (ALDO)	ALDOC	1.25426	1.37408	1967	85	0.00011193	0.00630853	0.454545	11
Transcription factors	Grainyhead domain factors	GRH-like protein	GRHL1	0.96954	1.05845	1968	85	0.00011193	0.00630853	0.454545	11
Enzymes	Kinases	Polo-like kinases (PLK)	PLK2	1.04568	1.17142	1969	85	0.00011193	0.00630853	0.454545	11
Enzymes	Peptidases	Tryptases (TPS)	TPSAB1	1.33087	1.34958	1970	85	0.00011193	0.00630853	0.454545	11
Receptors	G protein coupled receptors	Adhesion G protein-coupled receptor	ADGRF5	1.02094	0.952395	1971	85	0.00011193	0.00630853	0.454545	11
Transcription factors	STAT domain	STAT factor	STAT4	1.33375	1.3262	1972	85	0.00011193	0.00630853	0.454545	11
Enzymes	Regulatory factors	Ras interacting proteins	RASIP1	0.989849	0.940632	1973	85	0.00011193	0.00630853	0.454545	11
Enzymes	Other enzymes	Translocase of outer mitochondrial membrane like	TOMM40L	1.15527	1.39337	1974	85	0.00011193	0.00630853	0.454545	11
Co-nodes	Amyloid proteins	Amyloid beta precursor protein binding	APBB3	1.27093	1.26586	1975	90	6.36898e-05	0.00630853	0.5	10
Receptors	Catalytic receptors	Interleukin 2 (IL2) receptor family	IL13RA2	1.13768	1.15229	1976	85	0.00011193	0.00630853	0.454545	11
Co-nodes	Adaptor proteins	Leucine rich adaptor protein like	LURAP1L	0.745787	0.763818	1977	85	0.00011193	0.00630853	0.454545	11
Co-nodes	Chaperones	Prefoldin subunit	PFDN6	0.906696	1.07068	1978	90	6.36898e-05	0.00630853	0.5	10
Co-nodes	Other co-nodes	NFAT activating protein with ITAM motif	NFAM1	1.0821	1.02606	1979	85	0.00011193	0.00630853	0.454545	11
Receptors	G protein coupled receptors	Prostanoid receptors	PTGFR	1.2163	1.34346	1980	85	0.00011193	0.00630853	0.454545	11
Co-nodes	Transporters & transport proteins	Solute carrier superfamily member	SLC6A12	1.16555	1.26092	1981	85	0.00011193	0.00630853	0.454545	11
Co-nodes	Receptor associated factors	Inositol,4,5-trisphosphate receptor interacting protein	ITPRIP	0.992492	0.999234	1982	85	0.00011193	0.00630853	0.454545	11
Enzymes	Regulatory factors	5'-AMP-activated protein kinase (AMPK)	PRKAB2	1.09547	1.1305	1983	85	0.00011193	0.00630853	0.454545	11
Transcription factors	C2H2 Zn finger factors	Unclassified	ZNF331	0.808585	0.7685	1984	85	0.00011193	0.00630853	0.454545	11
Receptors	Catalytic receptors	TIE family of angiopoietin receptors	TEK	0.99947	0.987555	1985	85	0.00011193	0.00630853	0.454545	11
Ion channels	Other ion channels	Sodium leak channel, non-selective	NALCN	1.06175	1.25517	1986	85	0.00011193	0.00630853	0.454545	11
Co-nodes	Other co-nodes	Bystin like	BYSL	0.902733	0.969846	1987	85	0.00011193	0.00630853	0.454545	11
Co-nodes	Cytoskeleton components & regulators	Myosin light chain	MYL6B	1.2306	1.36296	1988	85	0.00011193	0.00630853	0.454545	11
Enzymes	Glycosylases	Thymine DNA glycosylases	TDG	0.957167	1.13436	1989	85	0.00011193	0.00630853	0.454545	11
Co-nodes	Interacting proteins	Regulator of G protein signaling binding protein	RGS7BP	0.935738	0.962644	1990	85	0.00011193	0.00630853	0.454545	11
Enzymes	Regulatory factors	Rho guanine nucleotide exchange factors	VAV3	1.03553	1.12047	1991	85	0.00011193	0.00630853	0.454545	11
Enzymes	Peptidases	OTU deubiquitinase with linear linkage specificity like	OTULINL	1.00283	1.00727	1992	90	6.36898e-05	0.00630853	0.5	10
Co-nodes	Immune system components	Interferon alpha inducible protein like	IFI27L1	1.22768	1.39341	1993	85	0.00011193	0.00630853	0.454545	11
Receptors	Catalytic receptors	Receptor tyrosine phosphatase (RTP) family	PTPRC	1.1319	1.20112	1994	85	0.00011193	0.00630853	0.454545	11
Co-nodes	Other co-nodes	Radical S-adenosyl methionine domain containing	RSAD2	1.14671	1.1083	1995	85	0.00011193	0.00630853	0.454545	11
Co-nodes	F box domain	F-box protein	FBXO27	1.15672	1.34142	1996	85	0.00011193	0.00630853	0.454545	11
Enzymes	Esterases	Phosphodiesterases (PDE)	PDE1B	1.04141	1.01978	1997	85	0.00011193	0.00630853	0.454545	11
[truncated: 16,129 more rows]

## Sheet: Section 3
			Section 3. Publicly archived datasets used to generate the NAFLD transcriptomic consensome
PubMed ID	Authors	Dataset Name	Identifier	Expt Number	Expt contrast	Expt description
26026390	Xanthakos S, Inge T, Karns R	Transcriptomic analysis of human liver from obese patients with nonalcoholic fatty liver disease (NAFLD) or nonalcoholic steatohepatitis (NASH)	GSE66676	1	NASH vs Con - obese controls	Liver was isolated from obese adolescent patients with NASH or from obese controls undergoing bariatric surgery.
				2	NAFL vs Con - obese controls	Liver was isolated from obese adolescent patients with NAFL or from obese controls undergoing bariatric surgery.
28679947	Francque S, Verrijken A, Van Gaal L, Lefebvre P, Staels B	Transcriptomic analysis of human liver from obese patients with nonalcoholic steatohepatitis (NASH)	GSE83452	1	NASH vs Con - obese controls	Liver was isolated from obese patients with NASH or from obese controls undergoing bariatric surgery.
25993042	Frades I	Transcriptomic analysis of human liver from obese patients with nonalcoholic steatohepatitis (NASH)	GSE63067	1	NASH vs Con - normal controls	Liver was isolated from obese patients with NASH undergoing bariatric surgery or from controls undergoing cholecystectomy surgery.
				2	NAFL vs Con - normal controls	Liver was isolated from obese patients with NAFL undergoing bariatric surgery or from non-obese controls undergoing cholecystectomy surgery.
23931760	Jochen H, Andreas T, Timo I	Transcriptomic analysis of human liver from obese patients with nonalcoholic steatohepatitis (NASH)	GSE48452	1	NASH vs Con - normal controls	Liver was isolated via biopsy from obese patients with NASH or from normal controls undergoing oncological surgery.
				2	NASH vs Con - obese controls	Liver was isolated via biopsy from obese patients with NASH or from healthy obese patients.
				3	NAFL vs Con - normal controls	Liver was isolated via biopsy from obese patients with NAFL or from normal controls undergoing oncological surgery.
				4	NAFL vs Con - obese controls	Liver was isolated via biopsy from obese patients with NAFL or from healthy obese patients.
23492103	López-Vicario C, Lozano JJ, Claria J	Transcriptomic analysis of human liver from obese patients with nonalcoholic steatohepatitis (NASH)	GSE37031	1	NASH vs Con - normal controls	Liver was isolated from obese patients with NASH undergoing bariatric surgery or from controls undergoing oncological surgery or cadaveric donors.
25581263	Allard JP, Arendt BM, Comelli EM, Ma DW, Lou W, Teterina A, Kim T, Fung SK, Wong DK, McGilvray I, Fischer SE	Transcriptomic analysis of human liver from obese patients with simple steatosis or nonalcoholic steatohepatitis (NASH)	GSE89632	1	NASH vs Con - normal controls	Liver was isolated during biopsy of obese patients with NASH or from healthy controls during donor liver transplant assessment.
				2	NAFL vs Con - normal controls	Liver was isolated during biopsy of obese patients with NAFL or from healthy controls during donor liver transplant assessment.
26028579	Du Plessis J, van Pelt J, van der Merwe S	Transcriptomic analysis of human liver from obese patients with nonalcoholic fatty liver disease (NAFLD) or nonalcoholic steatohepatitis (NASH)	GSE59045	1	NASH vs Con - obese controls	Liver was isolated from obese patients with NASH or from obese controls undergoing bariatric surgery.
				2	NAFL vs Con - obese controls	Liver was isolated from obese patients with NAFL or from obese controls undergoing bariatric surgery.
25313081	Horvath S, Hampe J	Transcriptomic analysis of human liver from obese patients with nonalcoholic fatty liver disease (NAFLD)	GSE61260	1	NASH vs Con - obese controls	Liver was isolated during biopsy of obese patients with NASH or biopsy of healthy obese patients.
				2	NASH vs Con - normal controls	Liver was isolated during biopsy of obese patients with NASH or from normal controls undergoing oncological surgery.
				3	NAFL vs Con - obese controls	Liver was isolated during biopsy of obese human patients with NAFL or biopsy of healthy obese patients.
				4	NAFL vs Con - normal controls	Liver was isolated during biopsy of obese patients with NAFL or from normal controls undergoing oncological surgery.
30653341	Rigbolt K, Nielsen JC	Transcriptomic analysis of human liver from obese patients with nonalcoholic fatty liver disease (NAFLD)	GSE126848	1	NASH vs Con - obese controls	Liver was isolated during biopsy of obese patients with NASH or biopsy of healthy obese patients.
				2	NASH vs Con - normal controls	Liver was isolated during biopsy of obese patients with NASH or from normal controls undergoing oncological surgery.
				3	NAFL vs Con - obese controls	Liver was isolated during biopsy of obese human patients with NAFL or biopsy of healthy obese patients.
				4	NAFL vs Con - normal controls	Liver was isolated during biopsy of obese patients with NAFL or from normal controls undergoing oncological surgery.

## Sheet: Section 4
Section 4. High confidence transcriptional target (HCT) intersection analysis of CPEGs and clinical NAFLD induced CTs
Shown are nodes with HCT intersection p<0.05 with either gene set out of a total of 961 nodes included in the analysis
Pathway node 10 KB ChIP-Seq consensome HCTs						CPBEGs				NAFLD FC>1.2 UP Q<0.05
Category	Class	Family	Node Symbol	Aliases	NAMJOU	INTERSECTION	ODDS RATIO	P VALUE	Q VALUE	INTERSECTION	ODDS RATIO	P VALUE	Q VALUE
Transcription factors	BHLH factors	SREBP factor	SREBF1	SREBP1, bHLHd1, SREBP-1c, SREBP1a		6	Inf	8.33348e-13	8.00847e-10	25	5.11429	3.73363e-10	3.58802e-07
Transcription factors	BHLH factors	SREBP factor	SREBF2	SREBP2, bHLHd2		5	149.653	2.11119e-07	0.000101443	46	2.74193	1.24672e-08	3.99367e-06
Co-nodes	RNA binding & RB motif proteins	RNA binding motif protein	RBM25	S164, fSAP94, NET52, Snu71		4	57.9378	1.76486e-05	0.00565343	34	1.89407	0.000727073	0.0170419
Transcription factors	Tryptophan cluster	Elk-like	ETV5	ERM		3	82.6373	3.36454e-05	0.00808332	17	2.64767	0.000522832	0.0132221
Transcription factors	BHLH factors	AP-4 family	TFAP4	AP-4, bHLHc41		3	31.1774	0.000561766	0.107971
Co-nodes	Transcriptional coregulators	Inhibitor of DNA binding, HLH protein	ID3	HEIR-1, bHLHb25		1	2518.15	0.000719856	0.115297
Transcription factors	Heteromeric CCAAT binding	Heteromeric CCAAT-binding factor	NFYA	HAP2, CBF-B, NF-YA		2	25.4627	0.005307	0.465512	19	1.80438	0.0140337	0.118302
Co-nodes	Transcriptional coregulators	Argonaute	AGO1	hAGO1		2	25.409	0.00532844	0.465512	17	1.59806	0.0485996	0.294176
Transcription factors	Homeo domain	HOX6-7	HOXA6			2	26.1803	0.0050319	0.465512
Transcription factors	Heteromeric CCAAT binding	Heteromeric CCAAT-binding factor	NFYB	CBF-A, HAP3, NF-YB		2	27.9651	0.00444331	0.465512
Transcription factors	Homeo domain	HNF1-like factor	HNF1B	LFB3, VHNF1, HNF1beta, MODY5		2	28.4794	0.00428707	0.465512
Transcription factors	Homeo domain	HOX4	HOXA4			2	22.8382	0.00652335	0.501609	36	3.26337	7.17392e-09	3.44707e-06
Enzymes	Regulatory factors	S-phase kinase associated proteins	SKP2	FBXL1, FBL1, p45		2	22.3861	0.00678555	0.501609
Transcription factors	Fork head / winged helix factors	Regulatory factor X (RFX)	RFX5			2	19.8108	0.00853996	0.586207	26	1.95349	0.00182955	0.0366291
Receptors	Other receptors	Notch receptors	NOTCH1			2	16.5381	0.0119687	0.731499	24	1.48581	0.0455798	0.282772
Co-nodes	Interacting proteins	Poly(rC) binding protein	PCBP2	HNRPE2, hnRNP-E2, HNRNPE2		1	99.3695	0.012179	0.731499
Transcription factors	C2H2 Zn finger factors	Sp1-like	SP1			2	13.9927	0.0163129	0.809987	31	1.65111	0.00773116	0.0834791
Enzymes	E3 ubiquitin ligases	Tripartite motif-containing (TRIM)	TRIM25	EFP, RNF147		2	14.2493	0.0157766	0.809987
Enzymes	Dioxygenases	Ten-eleven translocation (TET)	TET2	FLJ20032		2	13.7449	0.0168572	0.809987
Enzymes	Demethylases	Histone-H3-lysine-36 demethylases (KDM)	KDM5B	RBBP2H1A, PLU-1, CT31, PPP1R98		2	14.0264	0.0162409	0.809987
Co-nodes	Ribonucleoproteins	Heterogeneous nuclear ribonucleoprotein	HNRNPH1	hnRNPH		1	66.3113	0.0181037	0.828461
Co-nodes	RNA binding & RB motif proteins	U2 small nuclear RNA auxiliary factor	U2AF2	U2AF65		1	57.173	0.0209371	0.91457
Transcription factors	Tryptophan cluster	Elk-like	ELK3	ERP, NET, SAP2		1	25.1414	0.0465935	1
Co-nodes	Adaptor proteins	Ataxin	ATXN7L3	DKFZp761G2113		1	27.5261	0.0426655	1
Transcription factors	E2F/FOX	E2F	E2F1	RBP3						42	2.64771	1.17039e-07	2.81187e-05
Transcription factors	p53 domain	p53-related factor	TP63	p51, SHFM4, EEC3, p63, p73L, OFC8, KET, p73H, NBP, p53CP						36	2.8296	1.91687e-07	3.68422e-05
Transcription factors	Tryptophan cluster	Spi-like	SPI1	PU.1, SPI-A, OF, SFPI1, SPI-1	▪					47	2.4324	2.34862e-07	3.7617e-05
Transcription factors	E2F/FOX	E2F	E2F3							32	2.97591	3.03547e-07	4.16727e-05
Transcription factors	SMAD/NF1 DBD	Regulatory (R) Smads	SMAD1	MADR1, JV4-1						37	2.51422	1.82445e-06	0.000194811
Receptors	Nuclear receptors	Peroxisome proliferator-activated receptors	PPARG	PPARG1, PPARG2, NR1C3, PPARgamma	▪					37	2.52628	1.65116e-06	0.000194811
Transcription factors	Other transcription factors	Nuclear factor I	NFIC	CTF, NF-I, CTF5						39	2.40671	2.66618e-06	0.00025622
Transcription factors	BZIP factors	C/EBP	CEBPA	C/EBP-alpha	▪					41	2.29962	4.33758e-06	0.000378947
Receptors	Nuclear receptors	Hepatocyte nuclear factor-4 receptors	HNF4A	NR2A1, HNF4						31	2.56397	7.78245e-06	0.000623245
Co-nodes	Cohesin complex	Structural maintenance of chromosomes	SMC3	HCAP, BAM, SMC3L1, bamacan						39	2.25732	1.05622e-05	0.000780794
Co-nodes	Transcriptional coregulators	Lin-9 DREAM MuvB core complex component	LIN9	TGS						22	2.8733	2.9587e-05	0.00203093
Transcription factors	E2F/FOX	Dp-1	TFDP1	Dp-1, DRTF1, DP1, DILC						26	2.58069	3.45288e-05	0.00221215
Co-nodes	Transcriptional coregulators	SKI proto-oncogene	SKI							32	2.2808	4.79963e-05	0.00288278
Co-nodes	Transcriptional coregulators	Yes1 associated transcriptional regulator	YAP1	YAP65						34	2.19554	5.86081e-05	0.00331308
Transcription factors	Rel Homology Region	NF-kappaB p65 subunit-like factor	RELA	p65						39	2.06522	6.41853e-05	0.00338814
Transcription factors	TEA domain	TEF-1-related factor	TEAD4	TEF-3, TEFR-1, EFTR-2, RTEF-1						38	2.0793	6.85643e-05	0.00338814
Transcription factors	BZIP factors	Fos factor	FOS	c-fos, AP-1						37	2.09453	7.30649e-05	0.00338814
Co-nodes	Cohesin complex	Structural maintenance of chromosomes	SMC1A	DXS423E, KIAA0178, SB1.8, Smcb						39	2.04529	7.75641e-05	0.00338814
Transcription factors	BZIP factors	B-ATF-related factor	BATF	B-ATF, SFA-2, BATF1						22	2.6816	7.65376e-05	0.00338814
Co-nodes	Bromodomain	Bromodomain containing	BRD7	CELTIX1, BP75						33	2.17852	8.45554e-05	0.00353295
Transcription factors	BZIP factors	Jun factor	JUN	c-Jun, AP-1						38	2.03322	0.000105096	0.0040399
Transcription factors	TEA domain	TEF-1-related factor	TEAD1	TEF-1						29	2.27785	0.000104535	0.0040399
Transcription factors	C2H2 Zn finger factors	ZNF366-like factor	ZNF366	FLJ39796						29	2.19877	0.000182797	0.00650622
Transcription factors	Tryptophan cluster	Interferon-regulatory	IRF1	MAR						33	2.08675	0.00017728	0.00650622
Transcription factors	ARID domain	ARID2 family	ARID2	KIAA1557, DKFZp686G052, FLJ30619, BAF200						31	2.11559	0.000214977	0.00720062
Co-nodes	Receptor associated factors	Nuclear receptor interacting protein	NRIP1	RIP140						20	2.60252	0.000224785	0.00720062
Enzymes	Methyltransferases	ASH like methyltransferase	ASH2L	ASH2L2, ASH2, Bre2						14	3.27136	0.000220356	0.00720062
Transcription factors	SMAD/NF1 DBD	Regulatory (R) Smads	SMAD3	JV15-2, HsT17436						32	2.06164	0.000265538	0.00808822
Transcription factors	C2H2 Zn finger factors	Hypermethylated in Cancer protein	HIC1	ZBTB29, ZNF901						14	3.20303	0.000269327	0.00808822
Co-nodes	Cohesin complex	Stromal antigen	STAG2	SA-2, SCC3B, SA2						29	2.12113	0.000317718	0.00925233
Receptors	Nuclear receptors	Estrogen receptors	ESR1	NR3A1, Era, ER-alpha						38	1.90607	0.000343438	0.00970718
Transcription factors	BZIP factors	C/EBP	CEBPB	LAP, CRP2, NFIL6, IL6DBP, C/EBP-beta						38	1.87989	0.000438601	0.0117787
Co-nodes	Ribonucleoproteins	Heterogeneous nuclear ribonucleoprotein	HNRNPL							24	2.25079	0.000441243	0.0117787
Receptors	Nuclear receptors	Thyroid hormone receptors	THRA	EAR-7.1/EAR-7.2, THRA3, AR7, ERBA, NR1A1						29	2.06888	0.000462187	0.0120044
Transcription factors	C2H2 Zn finger factors	Ikaros	IKZF1	hIk-1, LyF-1, Hs.54452, IKAROS, PPP1R92						28	2.06497	0.000583652	0.0143818
Transcription factors	Other transcription factors	Two zinc-finger GATA factor	GATA6							26	2.12237	0.000607938	0.0146057
Transcription factors	BHLH factors	E2A-related factor	TCF4	SEF2-1B, ITF2, bHLHb19, E2-2						30	1.95453	0.000884726	0.0202434
Enzymes	Acetyltransferases	CBP/p300	EP300	p300, KAT3B						36	1.81143	0.0010987	0.0239966
Transcription factors	Rel Homology Region	NF-kappaB p65 subunit-like factor	RELB	REL-B						21	2.22636	0.00107859	0.0239966
Transcription factors	C2H2 Zn finger factors	Unclassified	RREB1	HNT						25	2.04855	0.00120475	0.0257281
Transcription factors	BHLH factors	E2A-related factor	TCF12	HEB, HTF4, HsT17266, bHLHb20, p64						33	1.80913	0.00171375	0.0358024
Receptors	Nuclear receptors	Retinoid X receptors	RXRA	NR2B1						25	1.98485	0.00180001	0.0366291
Transcription factors	E2F/FOX	E2F	E2F7							19	2.18188	0.00221125	0.0425002
Transcription factors	Rel Homology Region	NF-kappaB p50 subunit-like factor	NFKB1	KBF1, p105, NFKB-p50, p50, NF-kappaB, NFkappaB, NF-kB1						14	2.53882	0.00220383	0.0425002
Transcription factors	HMG domain	UBF-related	UBTF	UBF, NOR-90, UBF1, UBF2						22	2.03819	0.00237244	0.0447041
Co-nodes	PR domain	PR/SET domain	PRDM10	KIAA1231, PFM7, MGC131802						28	1.85369	0.00257728	0.0458661
Enzymes	Acetyltransferases	CBP/p300	CREBBP	RTS, CBP, KAT3A						31	1.79815	0.00248506	0.0458661
Co-nodes	Transcriptional coregulators	Groucho/TLE/Grg	TLE3	ESG, ESG3, KIAA1547, HsT18976, GRG3						28	1.85369	0.00257728	0.0458661
Transcription factors	MADS box	Myocyte enhancer factor 2	MEF2B	RSRFR2						22	2.00821	0.00280617	0.0471731
Transcription factors	Homeo domain	CUX	CUX1	CDP, CDP1, CUX, CUT, Clox, CDP/Cut, CDP/Cux, Cux/CDP, CASP, GOLIM6						10	3.02922	0.00276536	0.0471731
Co-nodes	Chromatin associated/remodellers	SWI/SNF related, matrix associated, actin dependent regulator of chromatin	SMARCB1	BAF47, Ini1, Snr1, hSNFS, Sfh1p, RDT, PPP1R144, SNF5						28	1.83961	0.00284708	0.0471731
Transcription factors	E2F/FOX	E2F	E2F4	E2F-4						24	1.941	0.00284548	0.0471731
Receptors	Nuclear receptors	Progesterone receptor	PGR	PR, NR3C3						32	1.75554	0.00303182	0.0493827
Enzymes	Demethylases	Histone-H3-lysine-36 demethylases (KDM)	KDM2B	PCCX2, CXXC2, Fbl10, JHDM1B						31	1.76961	0.00310111	0.0496694
Transcription factors	Other transcription factors	Two zinc-finger GATA factor	GATA4							30	1.78492	0.00316402	0.0498463
Co-nodes	Chromatin associated/remodellers	SWI/SNF related, matrix associated, actin dependent regulator of chromatin	SMARCA4	hSNF2b, BRG1, BAF190, SNF2, SWI2, SNF2-BETA, SNF2LB, FLJ39786						34	1.71039	0.00341283	0.0528988
Transcription factors	STAT domain	STAT factor	STAT3	APRF						31	1.74873	0.00364472	0.0555964
Transcription factors	Homeo domain	Engrailed-like factors (EN)	EN1							14	2.37114	0.00391895	0.0588455
Co-nodes	Transcriptional coregulators	CREB regulated transcription coactivator	CRTC2	TORC2						28	1.78778	0.00410255	0.0597356
Transcription factors	ARID domain	ARID1 family	ARID1A	B120, P270, C10rf4, BAF250, BAF250a						28	1.78778	0.00410255	0.0597356
Transcription factors	BZIP factors	Fos factor	FOSL1	fra-1						27	1.80616	0.00416901	0.0597973
Co-nodes	Transcriptional coregulators	RB transcriptional corepressor	RB1	RB, PPP1R130						22	1.9349	0.00423807	0.059894
Enzymes	Demethylases	Jumonji domain containing	JMJD1C	DKFZp761F0118, KIAA1380, FLJ14374, KDM3C						25	1.84297	0.00443279	0.0612839
Transcription factors	MADS box	Myocyte enhancer factor 2	MEF2A	RSRFC4, RSRFC9						19	2.03656	0.00446397	0.0612839
Transcription factors	Other transcription factors	Two zinc-finger GATA factor	GATA3	HDR						33	1.68659	0.00467122	0.0626615
Co-nodes	Other co-nodes	NIPBL cohesin loading factor	NIPBL	IDN3, DKFZp434L1319, FLJ11203, FLJ12597, FLJ13354, FLJ13648, Scc2						27	1.7868	0.00475993	0.0626615
Transcription factors	Tryptophan cluster	Nuclear receptor corepressor	NCOR2	SMRT, SMRTE, TRAC-1, CTG26, TNRC14						14	2.3171	0.00473649	0.0626615
Transcription factors	Other transcription factors	Single GATA-type zinc-finger	TRPS1	LGCR, GC79						26	1.80595	0.00483608	0.0628037
Transcription factors	BHLH factors	Hairy-related	HEY1	HESR-1, CHF2, HESR1, HRT-1, CHF-2, HERP2, bHLHb31						26	1.79729	0.00512136	0.0639172
Transcription factors	Homeo domain	Double homeobox	DUX4							18	2.05239	0.00512087	0.0639172
Transcription factors	Tryptophan cluster	Interferon-regulatory	IRF8	IRF-8, ICSBP						7	3.56439	0.00506165	0.0639172
Co-nodes	Transcriptional coregulators	BCL6 corepressor	BCOR	FLJ20285, KIAA1575						31	1.70183	0.00523541	0.0645029
Co-nodes	Cohesin complex	Cell cycle checkpoint proteins (RAD)	RAD21	KIAA0078, hHR21, SCC1						33	1.67066	0.00531747	0.0646847
Transcription factors	BZIP factors	Fos factor	FOSL2	FRA2, FLJ23306						29	1.72938	0.00545291	0.0646944
Transcription factors	Heteromeric CCAAT binding	Heteromeric CCAAT-binding factor	NFYC	CBF-C, NF-YC						12	2.46485	0.00540868	0.0646944
Enzymes	Acetyltransferases	Nuclear receptor coactivator (NCOA)	NCOA3	RAC3, AIB1, ACTR, p/CIP, TRAM-1, CAGH16, TNRC16, KAT13B, bHLHe42, SRC-3, SRC3						11	2.55647	0.0058617	0.0686962
Co-nodes	Transcriptional coregulators	Integrator complex subunit	INTS12	SBBI22, INT12						23	1.8464	0.00595748	0.0689776
Transcription factors	HMG domain	TOX-related	HMGXB3	SMF, KIAA0194						23	1.83958	0.00620267	0.0709614
Transcription factors	Grainyhead domain factors	GRH-like protein	GRHL2	FLJ13782, BOM						25	1.78497	0.00641069	0.0724786
Enzymes	E3 ubiquitin ligases	Cullins (CUL)	CUL4A							21	1.87787	0.00692763	0.0774122
Enzymes	Regulatory factors	Protein phosphatase 1 regulatory subunits	NONO	NRB54, NMT55, P54NRB, P54, PPP1R114						23	1.81258	0.00726818	0.0802841
Co-nodes	General transcription factors	General transcription factor IIi	GTF2I	TFII-I, BAP-135, SPIN, BTKAP1, DIWS, IB291						22	1.83081	0.00764122	0.0834456
Co-nodes	Interacting proteins	Retinol binding protein	RBP1	CRABP-I, CRBP1, CRBP, RBPC, CRBPI						25	1.74739	0.00814668	0.0863028
Transcription factors	BHLH factors	E2A-related factor	TCF3	E2A, ITF1, MGC129647, MGC129648, bHLHb21, VDIR, E47, p75						29	1.67364	0.00817228	0.0863028
Transcription factors	BHLH factors	Ahr-like family	AHR	bHLHe76						22	1.81318	0.0084368	0.0881279
Transcription factors	BHLH factors	Arnt-like factors	ARNT	HIF-1beta, bHLHe2						28	1.67359	0.00917429	0.094801
Transcription factors	Homeo domain	Oct-1/2-like (POU2 )	POU2F1	2020-10-01						20	1.85407	0.00929417	0.0950181
Transcription factors	p53 domain	p53-related factor	TP73	P73						11	2.37877	0.00952463	0.0963491
Receptors	Nuclear receptors	Hepatocyte nuclear factor-4 receptors	HNF4G	NR2A2						19	1.87444	0.00991637	0.0971414
Transcription factors	Homeo domain	Caudal type homeobox (CDX)	CDX2							14	2.1085	0.0100073	0.0971414
Transcription factors	Rel Homology Region	Early B-Cell Factor-related factor	EBF3	COE3, DKFZp667B0210						18	1.91172	0.00988029	0.0971414
Co-nodes	Zinc finger proteins	ZNF zinc finger protein	ZNF750	FLJ13841, Zfp750						15	2.04986	0.0099441	0.0971414
Co-nodes	RNA binding & RB motif proteins	Decapping mRNA	DCP1A	HSA275986, SMIF, SMAD4IP1						15	2.03701	0.0104571	0.100493
Transcription factors	STAT domain	STAT factor	STAT1	STAT91, ISGF-3						29	1.62978	0.0112177	0.105256
Co-nodes	RNA binding & RB motif proteins	Negative elongation factor complex member	NELFCD	HSPC130, TH1, NELF-C, NELF-D						23	1.73656	0.0113962	0.105256
Receptors	Nuclear receptors	Liver X receptors	NR1H3	LXR-a, RLD-1, LXRa						22	1.75954	0.0114464	0.105256
Transcription factors	Paired box	PAX-2-like factors (partial homeobox)	PAX5	BSAP						26	1.67879	0.0111905	0.105256
Transcription factors	Homeo domain	Oct-1/2-like (POU2 )	POU2F2	2020-10-02						24	1.71326	0.0115003	0.105256
Transcription factors	Runt domain	Core-binding factor subunit	RUNX2	AML3, PEBP2A1, PEBP2aA1						29	1.6234	0.0117454	0.106485
Transcription factors	BZIP factors	C/EBP	DDIT3	CHOP10, GADD153, CHOP						14	2.05162	0.0123268	0.110711
Co-nodes	Transcriptional coregulators	Integrator complex subunit	INTS3	FLJ21919, INT3, SOSS-A						23	1.72148	0.0124575	0.110849
Transcription factors	BZIP factors	Jun factor	JUNB							22	1.74018	0.0127761	0.11264
Transcription factors	Homeo domain	Orthodenticle homeobox	OTX2							26	1.65149	0.0133862	0.116947
Transcription factors	Other transcription factors	Two zinc-finger GATA factor	GATA1	ERYF1, NFE1, GATA-1, NF-E1						30	1.58893	0.0136648	0.117249
Transcription factors	T Box factors	TBrain-related factor	EOMES	TBR2						20	1.78142	0.0135604	0.117249
Co-nodes	CNS Proteins	Neuropilin and tolloid like	NETO2	FLJ10430, NEOT2						23	1.70372	0.0138342	0.117652
Transcription factors	Rel Homology Region	Early B-Cell Factor-related factor	EBF1	OLF1, COE1						25	1.65851	0.0143313	0.11976
Transcription factors	E2F/FOX	FOXO	FOXO1	FKH1						24	1.67439	0.0145923	0.120889
Co-nodes	Cell cycle, cell division & DNA repair	Inhibitor of growth	ING2	p33ING2						23	1.67491	0.0163958	0.13467
Transcription factors	C2H2 Zn finger factors	BCL6 factor	BCL6	ZBTB27, LAZ3, BCL5, BCL6A						25	1.63577	0.0165483	0.13477
Transcription factors	C2H2 Zn finger factors	Unclassified	ZNF768	FLJ23436						11	2.16371	0.0175428	0.141669
Transcription factors	C2H2 Zn finger factors	Kruppel-like	KLF5	IKLF, CKLF						23	1.66085	0.0178101	0.142629
Co-nodes	General transcription factors	TATA-box binding protein	TBP	TFIID						27	1.58868	0.0182886	0.145251
Transcription factors	Rel Homology Region	NFAT-related factor	NFATC1	NF-ATC, NFATc, NFAT2						21	1.68583	0.0196886	0.153827
Co-nodes	Receptor associated factors	Growth regulating estrogen receptor binding	GREB1	KIAA0575						6	2.98027	0.0195544	0.153827
Co-nodes	Chromatin associated/remodellers	SWI/SNF related, matrix associated, actin dependent regulator of chromatin	SMARCA2	BAF190, hSNF2a, hBRM, Sth1p, SNF2LA, BRM, SNF2, SWI2						13	1.97491	0.0201075	0.155833
Transcription factors	MADS box	Myocyte enhancer factor 2	MEF2C							22	1.65799	0.0203575	0.156509
Transcription factors	E2F/FOX	E2F	E2F6	E2F-6						27	1.56714	0.0211294	0.161154
Transcription factors	C2H2 Zn finger factors	Unclassified	ZNF331	RITA, ZNF463, ZNF361						24	1.59908	0.0230903	0.174723
Transcription factors	E2F/FOX	FOXA	FOXA1							31	1.50475	0.0233769	0.175509
Co-nodes	RNA binding & RB motif proteins	Negative elongation factor complex member	NELFA	NELF-A						23	1.60947	0.024078	0.176633
Enzymes	Methyltransferases	Histone-lysine N-methyltransferases (KMT)	KMT2B	KIAA0304, MLL2, TRX2, HRX2, WBP7, MLL1B, MLL4, CXXC10						19	1.69626	0.0240453	0.176633
Receptors	Nuclear receptors	COUP-TF-like receptors	NR2F2	COUP-TFII, COUPTFB, SVP40, NF-E3, COUPTF2						28	1.53636	0.0238061	0.176633
Receptors	Catalytic receptors	NOD-like receptors	CIITA	C2TA, NLRA						3	5.23013	0.0245104	0.178443
Transcription factors	BHLH factors	Mad-like factor	MGA	KIAA0518, MAD5, MXD5, FLJ12634						15	1.82025	0.024754	0.178862
Enzymes	Phosphatases	Scavenger mRNA decapping (DCP)	DCP2	NUDT20						13	1.87634	0.0283847	0.203565
Transcription factors	C2H2 Zn finger factors	ZNF148-like	ZNF281	ZBP-99						20	1.63301	0.0293676	0.207983
Transcription factors	Homeo domain	MEIS	MEIS1							4	3.63513	0.0294336	0.207983
Transcription factors	C2H2 Zn finger factors	CTCF-like	CTCF	FAP108, CFAP108						30	1.48219	0.0297092	0.208398
Transcription factors	BZIP factors	Small Maf factor	MAFG	MGC13090, MGC20149						10	2.03715	0.0319669	0.22261
Transcription factors	HMG domain	TCF-7-related	TCF7L2	TCF-4						25	1.51759	0.0346832	0.239788
Transcription factors	C2H2 Zn finger factors	ZNF99-like	ZBTB48	ZNF855, TZAP						24	1.51654	0.037962	0.259733
Enzymes	Methyltransferases	Protein arginine methyltransferases (PRMT)	PRMT1	HCP1, ANM1						17	1.65213	0.0381086	0.259733
Transcription factors	C2H2 Zn finger factors	ZNF92	ZNF92	HPF12, TF12						9	2.05132	0.0389927	0.263887
Transcription factors	Tryptophan cluster	Interferon-regulatory	IRF4	LSIRF						25	1.49634	0.0395436	0.265744
Enzymes	Deacetylases	Histone deacetylases (HDAC)	HDAC2	RPD3, YAF1, KDAC2						27	1.47117	0.0398576	0.265994
Co-nodes	Chromatin associated/remodellers	SWI/SNF related, matrix associated, actin dependent regulator of chromatin	SMARCC1	BAF155, SRG3, Rsc8, CRACC1						28	1.45759	0.040618	0.266258
Transcription factors	Rel Homology Region	IkappaB-related factor	BCL3							17	1.63736	0.0407284	0.266258
Enzymes	Helicases (RNA)	UPF1 RNA helicase and ATPases	UPF1	HUPF1, KIAA0221, NORF1, pNORF1, smg-2						3	4.21728	0.0405762	0.266258
Transcription factors	Homeo domain	Prospero homeobox	PROX1							20	1.56752	0.0412055	0.267557
Transcription factors	BHLH factors	MESP	TCF21	POD1, bHLHa23						17	1.63008	0.042086	0.269631
Transcription factors	C2H2 Zn finger factors	ZNF24-like factor	ZKSCAN1	KOX18, PHZ-37, ZSCAN33						7	2.26619	0.0420854	0.269631
Transcription factors	C2H2 Zn finger factors	Snail-like	SNAI2	SLUGH1, SNAIL2, SLUGH						26	1.47232	0.0425623	0.270876
Transcription factors	STAT domain	STAT factor	STAT2	STAT113						11	1.85303	0.0441522	0.279146
Enzymes	Recombinases	DNA meiotic recombinases	DMC1	LIM15						15	1.6746	0.0445467	0.2798
Transcription factors	Tryptophan cluster	Myb-like	MYB	c-myb						23	1.49933	0.0456084	0.282772
Transcription factors	STAT domain	STAT factor	STAT5B							11	1.8317	0.0471149	0.29024
Co-nodes	Tripartite motif containing	PML nuclear body scaffold	PML	MYL, TRIM19, RNF71						22	1.50236	0.0486722	0.294176
Transcription factors	BHLH factors	Ahr-like family	HIF1A	MOP1, HIF-1alpha, PASD8, HIF1, bHLHe78						27	1.44167	0.0482685	0.294176
Transcription factors	Rel Homology Region	NFAT-related factor	NFATC2	NF-ATP, NFATp, NFAT1						6	2.36057	0.0491845	0.295415
