# Supplementary material for: A human liver chimeric mouse model for non-alcoholic fatty liver disease
Source: JHEP Rep. 2021 Mar 21;3(3):100281. doi: 10.1016/j.jhepr.2021.100281 (PMC8138774; doi:10.1016/j.jhepr.2021.100281)
Supplement: Multimedia component 7 [file mmc7.xlsx]

## Sheet: Sheet1
ORDER	GENE	RANK	PERCENTILE	GMFC	LCPVALUE	CPVALUE	CBYFDRVALUE	DISCRATE	NEXPTESTED	NAFLD genetic association	log2 Ratio
1	TSPAN8	2	99	2.19392	-16.0723	1.04688e-07	0.00715776	0.857143	7
2	SLC15A3	2	99	1.3846	-16.0723	1.04688e-07	0.00715776	0.857143	7
3	DPH5	2	99	1.24891	-16.0723	1.04688e-07	0.00715776	0.857143	7
4	ZNF454	4	99	1.12336	-14.9787	3.125e-07	0.0134382	1	5
5	PRAP1	5.5	99	1.77656	-13.2295	1.79688e-06	0.0134382	0.833333	6
6	SMIM20	5.5	99	1.2161	-13.2295	1.79688e-06	0.0134382	0.833333	6
10	ABCB11	49.5	99	1.6081	-12.0192	6.02734e-06	0.0134382	0.714286	7	Yes
11	TM6SF2	49.5	99	1.36325	-12.0192	6.02734e-06	0.0134382	0.714286	7	Yes
9	SQLE	49.5	99	1.67235	-12.0192	6.02734e-06	0.0134382	0.714286	7		0.377646
8	RDH16	49.5	99	1.21084	-12.0192	6.02734e-06	0.0134382	0.714286	7		-0.5038
7	CYP7A1	49.5	99	2.65516	-12.0192	6.02734e-06	0.0134382	0.714286	7		-0.910878
12	PEG10	49.5	99	2.25692	-12.0192	6.02734e-06	0.0134382	0.714286	7
13	CETP	49.5	99	1.94481	-12.0192	6.02734e-06	0.0134382	0.714286	7
14	HMOX1	49.5	99	1.70141	-12.0192	6.02734e-06	0.0134382	0.714286	7
15	CSF3R	49.5	99	1.63203	-12.0192	6.02734e-06	0.0134382	0.714286	7
16	CSF1R	49.5	99	1.59875	-12.0192	6.02734e-06	0.0134382	0.714286	7
17	OLFM2	49.5	99	1.58055	-12.0192	6.02734e-06	0.0134382	0.714286	7
18	SRD5A2	49.5	99	1.53602	-12.0192	6.02734e-06	0.0134382	0.714286	7
19	DGAT2	49.5	99	1.51397	-12.0192	6.02734e-06	0.0134382	0.714286	7
20	EBI3	49.5	99	1.49235	-12.0192	6.02734e-06	0.0134382	0.714286	7
21	AOAH	49.5	99	1.4674	-12.0192	6.02734e-06	0.0134382	0.714286	7
22	LAPTM5	49.5	99	1.45097	-12.0192	6.02734e-06	0.0134382	0.714286	7
23	DOK3	49.5	99	1.45062	-12.0192	6.02734e-06	0.0134382	0.714286	7
24	LILRB2	49.5	99	1.44585	-12.0192	6.02734e-06	0.0134382	0.714286	7
25	MTMR4	49.5	99	1.44266	-12.0192	6.02734e-06	0.0134382	0.714286	7
26	RIPOR2	49.5	99	1.36894	-12.0192	6.02734e-06	0.0134382	0.714286	7
27	ATF5	49.5	99	1.35649	-12.0192	6.02734e-06	0.0134382	0.714286	7
28	ELF4	49.5	99	1.35618	-12.0192	6.02734e-06	0.0134382	0.714286	7
29	ARMT1	49.5	99	1.34816	-12.0192	6.02734e-06	0.0134382	0.714286	7
30	DGAT1	49.5	99	1.34774	-12.0192	6.02734e-06	0.0134382	0.714286	7
31	PRXL2C	49.5	99	1.34119	-12.0192	6.02734e-06	0.0134382	0.714286	7
32	CD33	49.5	99	1.33185	-12.0192	6.02734e-06	0.0134382	0.714286	7
33	PARD6B	49.5	99	1.31967	-12.0192	6.02734e-06	0.0134382	0.714286	7
34	ZNF32	49.5	99	1.30297	-12.0192	6.02734e-06	0.0134382	0.714286	7
35	GIN1	49.5	99	1.29935	-12.0192	6.02734e-06	0.0134382	0.714286	7
36	HDHD3	49.5	99	1.28989	-12.0192	6.02734e-06	0.0134382	0.714286	7
37	GON7	49.5	99	1.28941	-12.0192	6.02734e-06	0.0134382	0.714286	7
38	ZNHIT3	49.5	99	1.28485	-12.0192	6.02734e-06	0.0134382	0.714286	7
39	SLC45A3	49.5	99	1.28406	-12.0192	6.02734e-06	0.0134382	0.714286	7
40	PIP5K1C	49.5	99	1.27954	-12.0192	6.02734e-06	0.0134382	0.714286	7
41	SYPL2	49.5	99	1.27935	-12.0192	6.02734e-06	0.0134382	0.714286	7
42	TUBA4A	49.5	99	1.27905	-12.0192	6.02734e-06	0.0134382	0.714286	7
43	ZNF329	49.5	99	1.2788	-12.0192	6.02734e-06	0.0134382	0.714286	7
44	FCN2	49.5	99	1.27608	-12.0192	6.02734e-06	0.0134382	0.714286	7
45	CGRRF1	49.5	99	1.27226	-12.0192	6.02734e-06	0.0134382	0.714286	7
46	MRPL1	49.5	99	1.27015	-12.0192	6.02734e-06	0.0134382	0.714286	7
47	GOLPH3L	49.5	99	1.26763	-12.0192	6.02734e-06	0.0134382	0.714286	7
48	NT5E	49.5	99	1.26726	-12.0192	6.02734e-06	0.0134382	0.714286	7
49	CHCHD1	49.5	99	1.26572	-12.0192	6.02734e-06	0.0134382	0.714286	7
50	ATP5MPL	49.5	99	1.26339	-12.0192	6.02734e-06	0.0134382	0.714286	7
51	PGS1	49.5	99	1.26239	-12.0192	6.02734e-06	0.0134382	0.714286	7
52	FASTKD1	49.5	99	1.25724	-12.0192	6.02734e-06	0.0134382	0.714286	7
53	TRIAP1	49.5	99	1.25461	-12.0192	6.02734e-06	0.0134382	0.714286	7
54	UBXN8	49.5	99	1.25282	-12.0192	6.02734e-06	0.0134382	0.714286	7
55	FRMD4A	49.5	99	1.24858	-12.0192	6.02734e-06	0.0134382	0.714286	7
56	SHPK	49.5	99	1.24734	-12.0192	6.02734e-06	0.0134382	0.714286	7
57	SLC39A7	49.5	99	1.24355	-12.0192	6.02734e-06	0.0134382	0.714286	7
58	MAK16	49.5	99	1.23878	-12.0192	6.02734e-06	0.0134382	0.714286	7
59	GSTO1	49.5	99	1.23668	-12.0192	6.02734e-06	0.0134382	0.714286	7
60	RIN3	49.5	99	1.23519	-12.0192	6.02734e-06	0.0134382	0.714286	7
61	SIN3B	49.5	99	1.2342	-12.0192	6.02734e-06	0.0134382	0.714286	7
62	BAG2	49.5	99	1.23342	-12.0192	6.02734e-06	0.0134382	0.714286	7
63	TSPAN5	49.5	99	1.23084	-12.0192	6.02734e-06	0.0134382	0.714286	7
64	ZNF544	49.5	99	1.22721	-12.0192	6.02734e-06	0.0134382	0.714286	7
65	CHAC2	49.5	99	1.22277	-12.0192	6.02734e-06	0.0134382	0.714286	7
66	KLHDC8B	49.5	99	1.22047	-12.0192	6.02734e-06	0.0134382	0.714286	7
67	MTX2	49.5	99	1.21917	-12.0192	6.02734e-06	0.0134382	0.714286	7
68	ARHGAP17	49.5	99	1.218	-12.0192	6.02734e-06	0.0134382	0.714286	7
69	IL16	49.5	99	1.21423	-12.0192	6.02734e-06	0.0134382	0.714286	7
70	SMIM19	49.5	99	1.2034	-12.0192	6.02734e-06	0.0134382	0.714286	7
71	TMED2	49.5	99	1.20301	-12.0192	6.02734e-06	0.0134382	0.714286	7
72	TAF12	49.5	99	1.19986	-12.0192	6.02734e-06	0.0134382	0.714286	7
73	PRDX1	49.5	99	1.19969	-12.0192	6.02734e-06	0.0134382	0.714286	7
74	PDLIM5	49.5	99	1.19955	-12.0192	6.02734e-06	0.0134382	0.714286	7
75	SNUPN	49.5	99	1.19839	-12.0192	6.02734e-06	0.0134382	0.714286	7
76	TTC1	49.5	99	1.19662	-12.0192	6.02734e-06	0.0134382	0.714286	7
77	RPL11	49.5	99	1.19602	-12.0192	6.02734e-06	0.0134382	0.714286	7
78	SS18L2	49.5	99	1.19338	-12.0192	6.02734e-06	0.0134382	0.714286	7
79	LSM1	49.5	99	1.19197	-12.0192	6.02734e-06	0.0134382	0.714286	7
80	TBC1D17	49.5	99	1.18978	-12.0192	6.02734e-06	0.0134382	0.714286	7
81	RTRAF	49.5	99	1.17485	-12.0192	6.02734e-06	0.0134382	0.714286	7
82	EMG1	49.5	99	1.17373	-12.0192	6.02734e-06	0.0134382	0.714286	7
83	MTIF3	49.5	99	1.16793	-12.0192	6.02734e-06	0.0134382	0.714286	7
84	MRFAP1L1	49.5	99	1.16309	-12.0192	6.02734e-06	0.0134382	0.714286	7
85	UBA2	49.5	99	1.1627	-12.0192	6.02734e-06	0.0134382	0.714286	7
86	TM2D2	49.5	99	1.15481	-12.0192	6.02734e-06	0.0134382	0.714286	7
87	EIF4A3	49.5	99	1.14374	-12.0192	6.02734e-06	0.0134382	0.714286	7
88	ETFA	49.5	99	1.14321	-12.0192	6.02734e-06	0.0134382	0.714286	7
89	TXNDC15	49.5	99	1.14211	-12.0192	6.02734e-06	0.0134382	0.714286	7
90	IKBKB	49.5	99	1.13625	-12.0192	6.02734e-06	0.0134382	0.714286	7
91	CARS2	49.5	99	1.12984	-12.0192	6.02734e-06	0.0134382	0.714286	7
92	ZFYVE1	49.5	99	1.12547	-12.0192	6.02734e-06	0.0134382	0.714286	7
93	MRPS6	93	99	1.19457	-11.9829	6.25e-06	0.0137848	1	4
94	LY6G5B	94.5	99	1.37345	-10.4143	3e-05	0.0547674	0.8	5
95	OR7E14P	94.5	99	1.33302	-10.4143	3e-05	0.0547674	0.8	5
96	MPEG1	107	99	1.6661	-9.35645	8.64063e-05	0.0547674	0.666667	6
97	HEPACAM	107	99	1.56574	-9.35645	8.64063e-05	0.0547674	0.666667	6
98	CLC	107	99	1.50643	-9.35645	8.64063e-05	0.0547674	0.666667	6
99	RPL17	107	99	1.48154	-9.35645	8.64063e-05	0.0547674	0.666667	6
100	C16orf54	107	99	1.45305	-9.35645	8.64063e-05	0.0547674	0.666667	6
101	REXO1L1P	107	99	1.38055	-9.35645	8.64063e-05	0.0547674	0.666667	6
102	SLC16A13	107	99	1.31794	-9.35645	8.64063e-05	0.0547674	0.666667	6
103	ARG2	107	99	1.29332	-9.35645	8.64063e-05	0.0547674	0.666667	6
104	PSMA6	107	99	1.29191	-9.35645	8.64063e-05	0.0547674	0.666667	6
105	MLF1	107	99	1.25166	-9.35645	8.64063e-05	0.0547674	0.666667	6
106	RPL26	107	99	1.24944	-9.35645	8.64063e-05	0.0547674	0.666667	6
107	GXYLT1	107	99	1.22609	-9.35645	8.64063e-05	0.0547674	0.666667	6
108	PSMA7	107	99	1.2217	-9.35645	8.64063e-05	0.0547674	0.666667	6
109	RPSA	107	99	1.21498	-9.35645	8.64063e-05	0.0547674	0.666667	6
110	PRIMPOL	107	99	1.20584	-9.35645	8.64063e-05	0.0547674	0.666667	6
111	SFN	107	99	1.20582	-9.35645	8.64063e-05	0.0547674	0.666667	6
112	HIST1H2AB	107	99	1.18429	-9.35645	8.64063e-05	0.0547674	0.666667	6
113	DCST2	107	99	1.18387	-9.35645	8.64063e-05	0.0547674	0.666667	6
114	HNRNPH2	107	99	1.18006	-9.35645	8.64063e-05	0.0547674	0.666667	6
115	NEUROD4	107	99	1.17456	-9.35645	8.64063e-05	0.0547674	0.666667	6
116	WT1	107	99	1.16406	-9.35645	8.64063e-05	0.0547674	0.666667	6
117	CPLX3	107	99	1.13785	-9.35645	8.64063e-05	0.0547674	0.666667	6
118	BRAF	107	99	1.132	-9.35645	8.64063e-05	0.0547674	0.666667	6
125	LEPR	422	97	1.54991	-8.54983	0.000193578	0.0547674	0.571429	7	Yes
126	PNPLA3	422	97	1.35436	-8.54983	0.000193578	0.0547674	0.571429	7	Yes
127	AGTR1	422	97	1.2251	-8.54983	0.000193578	0.0547674	0.571429	7	Yes
120	ALG14	422	97	1.16093	-8.54983	0.000193578	0.0547674	0.571429	7		0.275652
122	SRRM2	422	97	1.2078	-8.54983	0.000193578	0.0547674	0.571429	7		0.0314286
124	ZSWIM8	422	97	1.17122	-8.54983	0.000193578	0.0547674	0.571429	7		0.00538997
123	TRIM41	422	97	1.1457	-8.54983	0.000193578	0.0547674	0.571429	7		-0.0147157
121	EXOSC1	422	97	1.14257	-8.54983	0.000193578	0.0547674	0.571429	7		-0.0736098
119	ACACB	422	97	1.1905	-8.54983	0.000193578	0.0547674	0.571429	7		-0.433112
128	IGFBP2	422	97	2.56487	-8.54983	0.000193578	0.0547674	0.571429	7
129	TIMD4	422	97	2.33516	-8.54983	0.000193578	0.0547674	0.571429	7
130	P4HA1	422	97	2.20028	-8.54983	0.000193578	0.0547674	0.571429	7
131	TMEM154	422	97	2.06388	-8.54983	0.000193578	0.0547674	0.571429	7
132	S100A8	422	97	1.95803	-8.54983	0.000193578	0.0547674	0.571429	7
133	CXCR2	422	97	1.82169	-8.54983	0.000193578	0.0547674	0.571429	7
134	FNDC5	422	97	1.80955	-8.54983	0.000193578	0.0547674	0.571429	7
135	MYC	422	97	1.75548	-8.54983	0.000193578	0.0547674	0.571429	7
136	IL20RB	422	97	1.74412	-8.54983	0.000193578	0.0547674	0.571429	7
137	FABP4	422	97	1.73894	-8.54983	0.000193578	0.0547674	0.571429	7
138	IP6K3	422	97	1.73055	-8.54983	0.000193578	0.0547674	0.571429	7
139	C5AR1	422	97	1.72011	-8.54983	0.000193578	0.0547674	0.571429	7
140	ENO3	422	97	1.69413	-8.54983	0.000193578	0.0547674	0.571429	7
141	ITGAD	422	97	1.68999	-8.54983	0.000193578	0.0547674	0.571429	7
142	LRRC19	422	97	1.6854	-8.54983	0.000193578	0.0547674	0.571429	7
143	CD5L	422	97	1.68058	-8.54983	0.000193578	0.0547674	0.571429	7
144	KCNJ2	422	97	1.62127	-8.54983	0.000193578	0.0547674	0.571429	7
145	VIL1	422	97	1.60286	-8.54983	0.000193578	0.0547674	0.571429	7
146	CFP	422	97	1.60028	-8.54983	0.000193578	0.0547674	0.571429	7
147	RND1	422	97	1.5999	-8.54983	0.000193578	0.0547674	0.571429	7
148	FCER1G	422	97	1.59697	-8.54983	0.000193578	0.0547674	0.571429	7
149	PLIN1	422	97	1.57392	-8.54983	0.000193578	0.0547674	0.571429	7
150	EPHA2	422	97	1.57052	-8.54983	0.000193578	0.0547674	0.571429	7
151	KRT8	422	97	1.56631	-8.54983	0.000193578	0.0547674	0.571429	7
152	SIGLEC1	422	97	1.5648	-8.54983	0.000193578	0.0547674	0.571429	7
153	KDR	422	97	1.55628	-8.54983	0.000193578	0.0547674	0.571429	7
154	ADGRE1	422	97	1.55164	-8.54983	0.000193578	0.0547674	0.571429	7
155	CSF2RB	422	97	1.55026	-8.54983	0.000193578	0.0547674	0.571429	7
156	CD83	422	97	1.54547	-8.54983	0.000193578	0.0547674	0.571429	7
157	TNIK	422	97	1.53917	-8.54983	0.000193578	0.0547674	0.571429	7
158	STAB2	422	97	1.53762	-8.54983	0.000193578	0.0547674	0.571429	7
159	FADS2	422	97	1.53587	-8.54983	0.000193578	0.0547674	0.571429	7
160	SLC16A1	422	97	1.53464	-8.54983	0.000193578	0.0547674	0.571429	7
161	FOLR2	422	97	1.5327	-8.54983	0.000193578	0.0547674	0.571429	7
162	PRKCE	422	97	1.52349	-8.54983	0.000193578	0.0547674	0.571429	7
163	MAMDC4	422	97	1.51435	-8.54983	0.000193578	0.0547674	0.571429	7
164	INHBE	422	97	1.5031	-8.54983	0.000193578	0.0547674	0.571429	7
165	NAMPT	422	97	1.49305	-8.54983	0.000193578	0.0547674	0.571429	7
166	BASP1	422	97	1.48973	-8.54983	0.000193578	0.0547674	0.571429	7
167	SERTAD1	422	97	1.4885	-8.54983	0.000193578	0.0547674	0.571429	7
168	WNT11	422	97	1.48725	-8.54983	0.000193578	0.0547674	0.571429	7
169	RAB26	422	97	1.47841	-8.54983	0.000193578	0.0547674	0.571429	7
170	STX11	422	97	1.47785	-8.54983	0.000193578	0.0547674	0.571429	7
171	HAL	422	97	1.47625	-8.54983	0.000193578	0.0547674	0.571429	7
172	IL10RA	422	97	1.4762	-8.54983	0.000193578	0.0547674	0.571429	7
173	MEP1B	422	97	1.47441	-8.54983	0.000193578	0.0547674	0.571429	7
174	EVI2B	422	97	1.47421	-8.54983	0.000193578	0.0547674	0.571429	7
175	CLEC4G	422	97	1.46103	-8.54983	0.000193578	0.0547674	0.571429	7
176	SGK1	422	97	1.46075	-8.54983	0.000193578	0.0547674	0.571429	7
177	GRM8	422	97	1.45456	-8.54983	0.000193578	0.0547674	0.571429	7
178	HSD17B11	422	97	1.45264	-8.54983	0.000193578	0.0547674	0.571429	7
179	SLC37A2	422	97	1.45199	-8.54983	0.000193578	0.0547674	0.571429	7
180	LILRB5	422	97	1.45186	-8.54983	0.000193578	0.0547674	0.571429	7
181	FCN1	422	97	1.44844	-8.54983	0.000193578	0.0547674	0.571429	7
182	CMYA5	422	97	1.44669	-8.54983	0.000193578	0.0547674	0.571429	7
183	TMEM132E	422	97	1.43992	-8.54983	0.000193578	0.0547674	0.571429	7
184	CDH5	422	97	1.43568	-8.54983	0.000193578	0.0547674	0.571429	7
185	HCK	422	97	1.42838	-8.54983	0.000193578	0.0547674	0.571429	7
186	H2AFY2	422	97	1.42789	-8.54983	0.000193578	0.0547674	0.571429	7
187	KDM8	422	97	1.42352	-8.54983	0.000193578	0.0547674	0.571429	7
188	RAPGEFL1	422	97	1.42122	-8.54983	0.000193578	0.0547674	0.571429	7
189	CD93	422	97	1.42117	-8.54983	0.000193578	0.0547674	0.571429	7
190	CA14	422	97	1.42083	-8.54983	0.000193578	0.0547674	0.571429	7
191	THEMIS2	422	97	1.41861	-8.54983	0.000193578	0.0547674	0.571429	7
192	ELFN1	422	97	1.41075	-8.54983	0.000193578	0.0547674	0.571429	7
193	NCF4	422	97	1.40338	-8.54983	0.000193578	0.0547674	0.571429	7
194	APOL3	422	97	1.40317	-8.54983	0.000193578	0.0547674	0.571429	7
195	ODC1	422	97	1.40151	-8.54983	0.000193578	0.0547674	0.571429	7
196	LRRC4	422	97	1.39767	-8.54983	0.000193578	0.0547674	0.571429	7
197	SGCB	422	97	1.39741	-8.54983	0.000193578	0.0547674	0.571429	7
198	EHD3	422	97	1.39694	-8.54983	0.000193578	0.0547674	0.571429	7
199	CAPN12	422	97	1.3963	-8.54983	0.000193578	0.0547674	0.571429	7
200	TLE3	422	97	1.39551	-8.54983	0.000193578	0.0547674	0.571429	7
201	CDH23	422	97	1.39409	-8.54983	0.000193578	0.0547674	0.571429	7
202	ANKRD55	422	97	1.39361	-8.54983	0.000193578	0.0547674	0.571429	7
203	ADGRE2	422	97	1.39243	-8.54983	0.000193578	0.0547674	0.571429	7
204	CYP1A1	422	97	1.39013	-8.54983	0.000193578	0.0547674	0.571429	7
205	CD200R1	422	97	1.38985	-8.54983	0.000193578	0.0547674	0.571429	7
206	LCP2	422	97	1.38709	-8.54983	0.000193578	0.0547674	0.571429	7
207	PREX1	422	97	1.38562	-8.54983	0.000193578	0.0547674	0.571429	7
208	CD180	422	97	1.38089	-8.54983	0.000193578	0.0547674	0.571429	7
209	B4GALT5	422	97	1.3806	-8.54983	0.000193578	0.0547674	0.571429	7
210	LRRC31	422	97	1.38015	-8.54983	0.000193578	0.0547674	0.571429	7
211	LILRB1	422	97	1.37593	-8.54983	0.000193578	0.0547674	0.571429	7
212	AMDHD1	422	97	1.37554	-8.54983	0.000193578	0.0547674	0.571429	7
213	UCP2	422	97	1.37545	-8.54983	0.000193578	0.0547674	0.571429	7
214	VAV1	422	97	1.37514	-8.54983	0.000193578	0.0547674	0.571429	7
215	IL2RB	422	97	1.37436	-8.54983	0.000193578	0.0547674	0.571429	7
216	FSCN1	422	97	1.37386	-8.54983	0.000193578	0.0547674	0.571429	7
217	MAF	422	97	1.37336	-8.54983	0.000193578	0.0547674	0.571429	7
218	PDE2A	422	97	1.37259	-8.54983	0.000193578	0.0547674	0.571429	7
219	LPAR5	422	97	1.37139	-8.54983	0.000193578	0.0547674	0.571429	7
220	CCL22	422	97	1.36967	-8.54983	0.000193578	0.0547674	0.571429	7
221	SLC16A4	422	97	1.36959	-8.54983	0.000193578	0.0547674	0.571429	7
222	ADIRF	422	97	1.36749	-8.54983	0.000193578	0.0547674	0.571429	7
223	NOS3	422	97	1.36578	-8.54983	0.000193578	0.0547674	0.571429	7
224	C1QA	422	97	1.36564	-8.54983	0.000193578	0.0547674	0.571429	7
225	SECTM1	422	97	1.36385	-8.54983	0.000193578	0.0547674	0.571429	7
226	TYROBP	422	97	1.36255	-8.54983	0.000193578	0.0547674	0.571429	7
227	PLPPR1	422	97	1.35949	-8.54983	0.000193578	0.0547674	0.571429	7
228	SLC6A6	422	97	1.35312	-8.54983	0.000193578	0.0547674	0.571429	7
229	HLA-DPA1	422	97	1.35287	-8.54983	0.000193578	0.0547674	0.571429	7
230	DCHS1	422	97	1.35107	-8.54983	0.000193578	0.0547674	0.571429	7
231	DDX21	422	97	1.35002	-8.54983	0.000193578	0.0547674	0.571429	7
232	CDC6	422	97	1.34872	-8.54983	0.000193578	0.0547674	0.571429	7
233	CD300C	422	97	1.34448	-8.54983	0.000193578	0.0547674	0.571429	7
234	SYT7	422	97	1.34363	-8.54983	0.000193578	0.0547674	0.571429	7
235	LYN	422	97	1.34335	-8.54983	0.000193578	0.0547674	0.571429	7
236	PILRA	422	97	1.34297	-8.54983	0.000193578	0.0547674	0.571429	7
237	SELPLG	422	97	1.34233	-8.54983	0.000193578	0.0547674	0.571429	7
238	ABHD1	422	97	1.34216	-8.54983	0.000193578	0.0547674	0.571429	7
239	CXCL16	422	97	1.34074	-8.54983	0.000193578	0.0547674	0.571429	7
240	PPP1R16A	422	97	1.33976	-8.54983	0.000193578	0.0547674	0.571429	7
241	PLAC8	422	97	1.33975	-8.54983	0.000193578	0.0547674	0.571429	7
242	GIMAP8	422	97	1.33956	-8.54983	0.000193578	0.0547674	0.571429	7
243	PLEK	422	97	1.33898	-8.54983	0.000193578	0.0547674	0.571429	7
244	NCKAP1L	422	97	1.33759	-8.54983	0.000193578	0.0547674	0.571429	7
245	SEMA6A	422	97	1.33687	-8.54983	0.000193578	0.0547674	0.571429	7
246	LMNB1	422	97	1.33686	-8.54983	0.000193578	0.0547674	0.571429	7
247	CLEC1B	422	97	1.33516	-8.54983	0.000193578	0.0547674	0.571429	7
248	SLC9A9	422	97	1.3336	-8.54983	0.000193578	0.0547674	0.571429	7
249	CD244	422	97	1.33349	-8.54983	0.000193578	0.0547674	0.571429	7
250	INPP5D	422	97	1.33241	-8.54983	0.000193578	0.0547674	0.571429	7
251	CLDN2	422	97	1.32958	-8.54983	0.000193578	0.0547674	0.571429	7
252	APLNR	422	97	1.32955	-8.54983	0.000193578	0.0547674	0.571429	7
253	SIGLEC10	422	97	1.32818	-8.54983	0.000193578	0.0547674	0.571429	7
254	MB	422	97	1.32777	-8.54983	0.000193578	0.0547674	0.571429	7
255	MYO1F	422	97	1.32725	-8.54983	0.000193578	0.0547674	0.571429	7
256	ANXA9	422	97	1.32714	-8.54983	0.000193578	0.0547674	0.571429	7
257	ASPG	422	97	1.32696	-8.54983	0.000193578	0.0547674	0.571429	7
258	SLC44A2	422	97	1.32668	-8.54983	0.000193578	0.0547674	0.571429	7
259	RGS7BP	422	97	1.32517	-8.54983	0.000193578	0.0547674	0.571429	7
260	SELENOO	422	97	1.32385	-8.54983	0.000193578	0.0547674	0.571429	7
261	ILDR2	422	97	1.3233	-8.54983	0.000193578	0.0547674	0.571429	7
262	CTTNBP2	422	97	1.32263	-8.54983	0.000193578	0.0547674	0.571429	7
263	C6orf203	422	97	1.3219	-8.54983	0.000193578	0.0547674	0.571429	7
264	OIT3	422	97	1.32186	-8.54983	0.000193578	0.0547674	0.571429	7
265	ABCC1	422	97	1.31882	-8.54983	0.000193578	0.0547674	0.571429	7
266	CHAD	422	97	1.31805	-8.54983	0.000193578	0.0547674	0.571429	7
267	ENG	422	97	1.3178	-8.54983	0.000193578	0.0547674	0.571429	7
268	SMAD6	422	97	1.31706	-8.54983	0.000193578	0.0547674	0.571429	7
269	AFF3	422	97	1.31604	-8.54983	0.000193578	0.0547674	0.571429	7
270	CD74	422	97	1.31447	-8.54983	0.000193578	0.0547674	0.571429	7
271	DUSP10	422	97	1.31375	-8.54983	0.000193578	0.0547674	0.571429	7
272	DOCK2	422	97	1.3129	-8.54983	0.000193578	0.0547674	0.571429	7
273	PLXND1	422	97	1.31257	-8.54983	0.000193578	0.0547674	0.571429	7
274	CSRNP3	422	97	1.31135	-8.54983	0.000193578	0.0547674	0.571429	7
275	RGS19	422	97	1.3109	-8.54983	0.000193578	0.0547674	0.571429	7
276	GPD1	422	97	1.31052	-8.54983	0.000193578	0.0547674	0.571429	7
277	SLC7A2	422	97	1.30972	-8.54983	0.000193578	0.0547674	0.571429	7
278	HOXB2	422	97	1.30826	-8.54983	0.000193578	0.0547674	0.571429	7
279	ZNF468	422	97	1.30754	-8.54983	0.000193578	0.0547674	0.571429	7
280	ENHO	422	97	1.30579	-8.54983	0.000193578	0.0547674	0.571429	7
281	LCP1	422	97	1.30575	-8.54983	0.000193578	0.0547674	0.571429	7
282	SIGLEC9	422	97	1.30288	-8.54983	0.000193578	0.0547674	0.571429	7
283	LGALS3BP	422	97	1.30283	-8.54983	0.000193578	0.0547674	0.571429	7
284	ABCG1	422	97	1.30226	-8.54983	0.000193578	0.0547674	0.571429	7
285	MORN2	422	97	1.3013	-8.54983	0.000193578	0.0547674	0.571429	7
286	MPND	422	97	1.30104	-8.54983	0.000193578	0.0547674	0.571429	7
287	RGL1	422	97	1.29874	-8.54983	0.000193578	0.0547674	0.571429	7
288	GSDME	422	97	1.29845	-8.54983	0.000193578	0.0547674	0.571429	7
289	DPEP2	422	97	1.2973	-8.54983	0.000193578	0.0547674	0.571429	7
290	ERGIC1	422	97	1.29625	-8.54983	0.000193578	0.0547674	0.571429	7
291	TMEM182	422	97	1.29609	-8.54983	0.000193578	0.0547674	0.571429	7
292	LAMA5	422	97	1.29574	-8.54983	0.000193578	0.0547674	0.571429	7
293	MINPP1	422	97	1.2954	-8.54983	0.000193578	0.0547674	0.571429	7
294	NOTCH4	422	97	1.29527	-8.54983	0.000193578	0.0547674	0.571429	7
295	HPGD	422	97	1.29345	-8.54983	0.000193578	0.0547674	0.571429	7
296	HDAC10	422	97	1.29305	-8.54983	0.000193578	0.0547674	0.571429	7
297	CD151	422	97	1.29136	-8.54983	0.000193578	0.0547674	0.571429	7
298	FAM177A1	422	97	1.29028	-8.54983	0.000193578	0.0547674	0.571429	7
299	ADAP2	422	97	1.29002	-8.54983	0.000193578	0.0547674	0.571429	7
300	SLC22A7	422	97	1.28927	-8.54983	0.000193578	0.0547674	0.571429	7
301	PHKA1	422	97	1.2887	-8.54983	0.000193578	0.0547674	0.571429	7
302	ARHGAP9	422	97	1.28778	-8.54983	0.000193578	0.0547674	0.571429	7
303	TNFAIP2	422	97	1.28667	-8.54983	0.000193578	0.0547674	0.571429	7
304	LENG8	422	97	1.28511	-8.54983	0.000193578	0.0547674	0.571429	7
305	LY86	422	97	1.28438	-8.54983	0.000193578	0.0547674	0.571429	7
306	FAM171A1	422	97	1.28305	-8.54983	0.000193578	0.0547674	0.571429	7
307	TNFRSF1A	422	97	1.28293	-8.54983	0.000193578	0.0547674	0.571429	7
308	GPR182	422	97	1.28241	-8.54983	0.000193578	0.0547674	0.571429	7
309	COQ3	422	97	1.28205	-8.54983	0.000193578	0.0547674	0.571429	7
310	POLR2J3	422	97	1.28184	-8.54983	0.000193578	0.0547674	0.571429	7
311	PAQR7	422	97	1.28064	-8.54983	0.000193578	0.0547674	0.571429	7
312	SDE2	422	97	1.28011	-8.54983	0.000193578	0.0547674	0.571429	7
313	HDAC9	422	97	1.28002	-8.54983	0.000193578	0.0547674	0.571429	7
314	MRPL13	422	97	1.27961	-8.54983	0.000193578	0.0547674	0.571429	7
315	CHRNB1	422	97	1.27926	-8.54983	0.000193578	0.0547674	0.571429	7
316	GAB2	422	97	1.27894	-8.54983	0.000193578	0.0547674	0.571429	7
317	TPRKB	422	97	1.27643	-8.54983	0.000193578	0.0547674	0.571429	7
318	NIP7	422	97	1.27613	-8.54983	0.000193578	0.0547674	0.571429	7
319	ZDHHC19	422	97	1.27583	-8.54983	0.000193578	0.0547674	0.571429	7
320	RPL21	422	97	1.27524	-8.54983	0.000193578	0.0547674	0.571429	7
321	FCMR	422	97	1.27493	-8.54983	0.000193578	0.0547674	0.571429	7
322	ABI3	422	97	1.27461	-8.54983	0.000193578	0.0547674	0.571429	7
323	ZNF57	422	97	1.27391	-8.54983	0.000193578	0.0547674	0.571429	7
324	PLD3	422	97	1.27303	-8.54983	0.000193578	0.0547674	0.571429	7
325	LCMT2	422	97	1.27228	-8.54983	0.000193578	0.0547674	0.571429	7
326	RPL7	422	97	1.27225	-8.54983	0.000193578	0.0547674	0.571429	7
327	CHIC2	422	97	1.27178	-8.54983	0.000193578	0.0547674	0.571429	7
328	TMEM63A	422	97	1.26975	-8.54983	0.000193578	0.0547674	0.571429	7
329	ARL4D	422	97	1.26925	-8.54983	0.000193578	0.0547674	0.571429	7
330	TFAP4	422	97	1.26912	-8.54983	0.000193578	0.0547674	0.571429	7
331	CHST11	422	97	1.26818	-8.54983	0.000193578	0.0547674	0.571429	7
332	CD37	422	97	1.26775	-8.54983	0.000193578	0.0547674	0.571429	7
333	WDFY4	422	97	1.26713	-8.54983	0.000193578	0.0547674	0.571429	7
334	EPOR	422	97	1.26652	-8.54983	0.000193578	0.0547674	0.571429	7
335	SYNE4	422	97	1.26567	-8.54983	0.000193578	0.0547674	0.571429	7
336	ZNF385A	422	97	1.26512	-8.54983	0.000193578	0.0547674	0.571429	7
337	ECHDC1	422	97	1.26501	-8.54983	0.000193578	0.0547674	0.571429	7
338	LGALS1	422	97	1.2649	-8.54983	0.000193578	0.0547674	0.571429	7
339	KLHL6	422	97	1.26469	-8.54983	0.000193578	0.0547674	0.571429	7
340	RAPH1	422	97	1.26437	-8.54983	0.000193578	0.0547674	0.571429	7
341	FGGY	422	97	1.26425	-8.54983	0.000193578	0.0547674	0.571429	7
342	CDC37L1	422	97	1.26379	-8.54983	0.000193578	0.0547674	0.571429	7
343	ULK1	422	97	1.26106	-8.54983	0.000193578	0.0547674	0.571429	7
344	GNAI1	422	97	1.25925	-8.54983	0.000193578	0.0547674	0.571429	7
345	PLEKHO2	422	97	1.25902	-8.54983	0.000193578	0.0547674	0.571429	7
346	WAS	422	97	1.25862	-8.54983	0.000193578	0.0547674	0.571429	7
347	PCSK4	422	97	1.25855	-8.54983	0.000193578	0.0547674	0.571429	7
348	AMD1	422	97	1.25839	-8.54983	0.000193578	0.0547674	0.571429	7
349	SEMA4G	422	97	1.25774	-8.54983	0.000193578	0.0547674	0.571429	7
350	BLMH	422	97	1.25769	-8.54983	0.000193578	0.0547674	0.571429	7
351	GTF3C6	422	97	1.25708	-8.54983	0.000193578	0.0547674	0.571429	7
352	TRPC5	422	97	1.25691	-8.54983	0.000193578	0.0547674	0.571429	7
353	EBP	422	97	1.25685	-8.54983	0.000193578	0.0547674	0.571429	7
354	LRRK1	422	97	1.25512	-8.54983	0.000193578	0.0547674	0.571429	7
355	KRCC1	422	97	1.2546	-8.54983	0.000193578	0.0547674	0.571429	7
356	RAMP1	422	97	1.25448	-8.54983	0.000193578	0.0547674	0.571429	7
357	CCDC90B	422	97	1.25393	-8.54983	0.000193578	0.0547674	0.571429	7
358	RAMP3	422	97	1.2535	-8.54983	0.000193578	0.0547674	0.571429	7
359	THBS3	422	97	1.25337	-8.54983	0.000193578	0.0547674	0.571429	7
360	RNF144A	422	97	1.25328	-8.54983	0.000193578	0.0547674	0.571429	7
361	VSIR	422	97	1.25268	-8.54983	0.000193578	0.0547674	0.571429	7
362	LILRA1	422	97	1.2521	-8.54983	0.000193578	0.0547674	0.571429	7
363	LRRC8C	422	97	1.25198	-8.54983	0.000193578	0.0547674	0.571429	7
364	TMEM208	422	97	1.25178	-8.54983	0.000193578	0.0547674	0.571429	7
365	DYNLL1	422	97	1.25169	-8.54983	0.000193578	0.0547674	0.571429	7
366	STK10	422	97	1.25131	-8.54983	0.000193578	0.0547674	0.571429	7
367	ADCY7	422	97	1.25125	-8.54983	0.000193578	0.0547674	0.571429	7
368	PIBF1	422	97	1.2507	-8.54983	0.000193578	0.0547674	0.571429	7
369	NPL	422	97	1.25027	-8.54983	0.000193578	0.0547674	0.571429	7
370	CPNE2	422	97	1.24935	-8.54983	0.000193578	0.0547674	0.571429	7
371	PODXL	422	97	1.24891	-8.54983	0.000193578	0.0547674	0.571429	7
372	TTYH3	422	97	1.24813	-8.54983	0.000193578	0.0547674	0.571429	7
373	BRIX1	422	97	1.24676	-8.54983	0.000193578	0.0547674	0.571429	7
374	SNX14	422	97	1.24667	-8.54983	0.000193578	0.0547674	0.571429	7
375	GAS6	422	97	1.24664	-8.54983	0.000193578	0.0547674	0.571429	7
376	NXT1	422	97	1.24385	-8.54983	0.000193578	0.0547674	0.571429	7
377	PDE4D	422	97	1.24297	-8.54983	0.000193578	0.0547674	0.571429	7
378	PRPSAP2	422	97	1.24286	-8.54983	0.000193578	0.0547674	0.571429	7
379	LBR	422	97	1.24249	-8.54983	0.000193578	0.0547674	0.571429	7
380	ITPKB	422	97	1.24212	-8.54983	0.000193578	0.0547674	0.571429	7
381	ABCC5	422	97	1.24176	-8.54983	0.000193578	0.0547674	0.571429	7
382	RPS7	422	97	1.24139	-8.54983	0.000193578	0.0547674	0.571429	7
383	PLXNA1	422	97	1.24113	-8.54983	0.000193578	0.0547674	0.571429	7
384	KANSL1L	422	97	1.24048	-8.54983	0.000193578	0.0547674	0.571429	7
385	RBBP8	422	97	1.24045	-8.54983	0.000193578	0.0547674	0.571429	7
386	HPRT1	422	97	1.24012	-8.54983	0.000193578	0.0547674	0.571429	7
387	PLEKHG1	422	97	1.23994	-8.54983	0.000193578	0.0547674	0.571429	7
388	GADD45A	422	97	1.23942	-8.54983	0.000193578	0.0547674	0.571429	7
389	ELMOD2	422	97	1.23927	-8.54983	0.000193578	0.0547674	0.571429	7
390	STXBP1	422	97	1.23923	-8.54983	0.000193578	0.0547674	0.571429	7
391	SLC12A6	422	97	1.23895	-8.54983	0.000193578	0.0547674	0.571429	7
392	MAML2	422	97	1.23854	-8.54983	0.000193578	0.0547674	0.571429	7
393	LRRC20	422	97	1.23731	-8.54983	0.000193578	0.0547674	0.571429	7
394	HSP90AA1	422	97	1.23683	-8.54983	0.000193578	0.0547674	0.571429	7
395	SYK	422	97	1.23637	-8.54983	0.000193578	0.0547674	0.571429	7
396	AMACR	422	97	1.23573	-8.54983	0.000193578	0.0547674	0.571429	7
397	ARHGEF6	422	97	1.23466	-8.54983	0.000193578	0.0547674	0.571429	7
398	ETAA1	422	97	1.23461	-8.54983	0.000193578	0.0547674	0.571429	7
399	MIS12	422	97	1.23446	-8.54983	0.000193578	0.0547674	0.571429	7
400	COA6	422	97	1.23439	-8.54983	0.000193578	0.0547674	0.571429	7
401	AKAP7	422	97	1.23391	-8.54983	0.000193578	0.0547674	0.571429	7
402	NMT2	422	97	1.23333	-8.54983	0.000193578	0.0547674	0.571429	7
403	CDCP1	422	97	1.23311	-8.54983	0.000193578	0.0547674	0.571429	7
404	ZNF185	422	97	1.23275	-8.54983	0.000193578	0.0547674	0.571429	7
405	PPA1	422	97	1.23272	-8.54983	0.000193578	0.0547674	0.571429	7
406	SLC25A32	422	97	1.23172	-8.54983	0.000193578	0.0547674	0.571429	7
407	TMEM268	422	97	1.23118	-8.54983	0.000193578	0.0547674	0.571429	7
408	ARMCX6	422	97	1.22985	-8.54983	0.000193578	0.0547674	0.571429	7
409	DLL1	422	97	1.22952	-8.54983	0.000193578	0.0547674	0.571429	7
410	C6orf120	422	97	1.22887	-8.54983	0.000193578	0.0547674	0.571429	7
411	STX1B	422	97	1.22743	-8.54983	0.000193578	0.0547674	0.571429	7
412	TSPAN3	422	97	1.22734	-8.54983	0.000193578	0.0547674	0.571429	7
413	HAUS1	422	97	1.22689	-8.54983	0.000193578	0.0547674	0.571429	7
414	G6PD	422	97	1.22688	-8.54983	0.000193578	0.0547674	0.571429	7
415	UTP15	422	97	1.22665	-8.54983	0.000193578	0.0547674	0.571429	7
416	TIFA	422	97	1.22632	-8.54983	0.000193578	0.0547674	0.571429	7
417	PLCD1	422	97	1.2254	-8.54983	0.000193578	0.0547674	0.571429	7
418	MEAF6	422	97	1.22421	-8.54983	0.000193578	0.0547674	0.571429	7
419	ZBED9	422	97	1.22346	-8.54983	0.000193578	0.0547674	0.571429	7
420	TP53I11	422	97	1.22299	-8.54983	0.000193578	0.0547674	0.571429	7
421	TRAPPC6A	422	97	1.22257	-8.54983	0.000193578	0.0547674	0.571429	7
422	GPSM3	422	97	1.22249	-8.54983	0.000193578	0.0547674	0.571429	7
423	CNN2	422	97	1.22197	-8.54983	0.000193578	0.0547674	0.571429	7
424	NFYB	422	97	1.22157	-8.54983	0.000193578	0.0547674	0.571429	7
425	C1GALT1C1	422	97	1.22151	-8.54983	0.000193578	0.0547674	0.571429	7
426	TRIP10	422	97	1.22145	-8.54983	0.000193578	0.0547674	0.571429	7
427	CALCOCO1	422	97	1.22122	-8.54983	0.000193578	0.0547674	0.571429	7
428	TMEM140	422	97	1.22075	-8.54983	0.000193578	0.0547674	0.571429	7
429	ACOT4	422	97	1.22033	-8.54983	0.000193578	0.0547674	0.571429	7
430	CHD1	422	97	1.21903	-8.54983	0.000193578	0.0547674	0.571429	7
431	IL6ST	422	97	1.21897	-8.54983	0.000193578	0.0547674	0.571429	7
432	PIGH	422	97	1.2185	-8.54983	0.000193578	0.0547674	0.571429	7
433	POLR2K	422	97	1.2172	-8.54983	0.000193578	0.0547674	0.571429	7
434	PHF5A	422	97	1.21701	-8.54983	0.000193578	0.0547674	0.571429	7
435	MED4	422	97	1.21689	-8.54983	0.000193578	0.0547674	0.571429	7
436	PSMB9	422	97	1.21682	-8.54983	0.000193578	0.0547674	0.571429	7
437	ITGB1	422	97	1.21649	-8.54983	0.000193578	0.0547674	0.571429	7
438	TBCEL	422	97	1.21584	-8.54983	0.000193578	0.0547674	0.571429	7
439	RPL27A	422	97	1.21564	-8.54983	0.000193578	0.0547674	0.571429	7
440	SLC46A1	422	97	1.21546	-8.54983	0.000193578	0.0547674	0.571429	7
441	LSM6	422	97	1.21469	-8.54983	0.000193578	0.0547674	0.571429	7
442	TFPI	422	97	1.21424	-8.54983	0.000193578	0.0547674	0.571429	7
443	MRPS9	422	97	1.21328	-8.54983	0.000193578	0.0547674	0.571429	7
444	NUDCD2	422	97	1.21325	-8.54983	0.000193578	0.0547674	0.571429	7
445	ZBTB8OS	422	97	1.2131	-8.54983	0.000193578	0.0547674	0.571429	7
446	LHPP	422	97	1.21245	-8.54983	0.000193578	0.0547674	0.571429	7
447	ABCA6	422	97	1.21227	-8.54983	0.000193578	0.0547674	0.571429	7
448	PRKCD	422	97	1.21108	-8.54983	0.000193578	0.0547674	0.571429	7
449	CYB561	422	97	1.2104	-8.54983	0.000193578	0.0547674	0.571429	7
450	MRPS17	422	97	1.20935	-8.54983	0.000193578	0.0547674	0.571429	7
451	ZCRB1	422	97	1.20928	-8.54983	0.000193578	0.0547674	0.571429	7
452	GRB7	422	97	1.20923	-8.54983	0.000193578	0.0547674	0.571429	7
453	RMI1	422	97	1.20915	-8.54983	0.000193578	0.0547674	0.571429	7
454	TAF13	422	97	1.20872	-8.54983	0.000193578	0.0547674	0.571429	7
455	GIMAP4	422	97	1.2087	-8.54983	0.000193578	0.0547674	0.571429	7
456	ABCD1	422	97	1.20863	-8.54983	0.000193578	0.0547674	0.571429	7
457	TOR1AIP2	422	97	1.20849	-8.54983	0.000193578	0.0547674	0.571429	7
458	CIAO2A	422	97	1.20817	-8.54983	0.000193578	0.0547674	0.571429	7
459	DNAJA2	422	97	1.20802	-8.54983	0.000193578	0.0547674	0.571429	7
460	CASP8AP2	422	97	1.20636	-8.54983	0.000193578	0.0547674	0.571429	7
461	ZNF480	422	97	1.20518	-8.54983	0.000193578	0.0547674	0.571429	7
462	CCT2	422	97	1.2051	-8.54983	0.000193578	0.0547674	0.571429	7
463	TPRA1	422	97	1.20428	-8.54983	0.000193578	0.0547674	0.571429	7
464	PLGRKT	422	97	1.20338	-8.54983	0.000193578	0.0547674	0.571429	7
465	COMMD6	422	97	1.20316	-8.54983	0.000193578	0.0547674	0.571429	7
466	BLVRB	422	97	1.20264	-8.54983	0.000193578	0.0547674	0.571429	7
467	FAM173B	422	97	1.20244	-8.54983	0.000193578	0.0547674	0.571429	7
468	TWISTNB	422	97	1.2024	-8.54983	0.000193578	0.0547674	0.571429	7
469	HECTD3	422	97	1.20237	-8.54983	0.000193578	0.0547674	0.571429	7
470	MFSD13A	422	97	1.20227	-8.54983	0.000193578	0.0547674	0.571429	7
471	HNRNPAB	422	97	1.20197	-8.54983	0.000193578	0.0547674	0.571429	7
472	GNL2	422	97	1.20192	-8.54983	0.000193578	0.0547674	0.571429	7
473	RPS3	422	97	1.20182	-8.54983	0.000193578	0.0547674	0.571429	7
474	DNAJC2	422	97	1.20123	-8.54983	0.000193578	0.0547674	0.571429	7
475	CERS6	422	97	1.20088	-8.54983	0.000193578	0.0547674	0.571429	7
476	MRPS33	422	97	1.20078	-8.54983	0.000193578	0.0547674	0.571429	7
477	NUDT15	422	97	1.20065	-8.54983	0.000193578	0.0547674	0.571429	7
478	ANAPC10	422	97	1.20034	-8.54983	0.000193578	0.0547674	0.571429	7
479	PLEKHG2	422	97	1.2	-8.54983	0.000193578	0.0547674	0.571429	7
480	GATAD2B	422	97	1.19947	-8.54983	0.000193578	0.0547674	0.571429	7
481	ATP5MG	422	97	1.19935	-8.54983	0.000193578	0.0547674	0.571429	7
482	FAN1	422	97	1.19931	-8.54983	0.000193578	0.0547674	0.571429	7
483	FURIN	422	97	1.19893	-8.54983	0.000193578	0.0547674	0.571429	7
484	EIF5	422	97	1.19854	-8.54983	0.000193578	0.0547674	0.571429	7
485	RAD51C	422	97	1.19813	-8.54983	0.000193578	0.0547674	0.571429	7
486	FANCF	422	97	1.19734	-8.54983	0.000193578	0.0547674	0.571429	7
487	SERPINF1	422	97	1.1968	-8.54983	0.000193578	0.0547674	0.571429	7
488	SF3B6	422	97	1.1966	-8.54983	0.000193578	0.0547674	0.571429	7
489	RPL7L1	422	97	1.1961	-8.54983	0.000193578	0.0547674	0.571429	7
490	CEP192	422	97	1.1961	-8.54983	0.000193578	0.0547674	0.571429	7
491	RPF2	422	97	1.19599	-8.54983	0.000193578	0.0547674	0.571429	7
492	TMEM126A	422	97	1.19598	-8.54983	0.000193578	0.0547674	0.571429	7
493	MRPL44	422	97	1.19582	-8.54983	0.000193578	0.0547674	0.571429	7
494	MSN	422	97	1.19547	-8.54983	0.000193578	0.0547674	0.571429	7
495	BTN3A1	422	97	1.1949	-8.54983	0.000193578	0.0547674	0.571429	7
496	NISCH	422	97	1.19464	-8.54983	0.000193578	0.0547674	0.571429	7
497	AP1G2	422	97	1.19447	-8.54983	0.000193578	0.0547674	0.571429	7
498	MIGA2	422	97	1.19444	-8.54983	0.000193578	0.0547674	0.571429	7
499	CLN5	422	97	1.19414	-8.54983	0.000193578	0.0547674	0.571429	7
500	IVNS1ABP	422	97	1.19408	-8.54983	0.000193578	0.0547674	0.571429	7
501	CEBPZ	422	97	1.19398	-8.54983	0.000193578	0.0547674	0.571429	7
502	DOCK6	422	97	1.19369	-8.54983	0.000193578	0.0547674	0.571429	7
503	GTF2B	422	97	1.19364	-8.54983	0.000193578	0.0547674	0.571429	7
504	GRAMD1A	422	97	1.19344	-8.54983	0.000193578	0.0547674	0.571429	7
505	DCUN1D4	422	97	1.19329	-8.54983	0.000193578	0.0547674	0.571429	7
506	THSD4	422	97	1.19328	-8.54983	0.000193578	0.0547674	0.571429	7
507	DSN1	422	97	1.19326	-8.54983	0.000193578	0.0547674	0.571429	7
508	STX8	422	97	1.19303	-8.54983	0.000193578	0.0547674	0.571429	7
509	ADGRA2	422	97	1.19273	-8.54983	0.000193578	0.0547674	0.571429	7
510	RAP1B	422	97	1.19258	-8.54983	0.000193578	0.0547674	0.571429	7
511	VPS37B	422	97	1.19226	-8.54983	0.000193578	0.0547674	0.571429	7
512	DNTTIP2	422	97	1.19201	-8.54983	0.000193578	0.0547674	0.571429	7
513	CBFB	422	97	1.19142	-8.54983	0.000193578	0.0547674	0.571429	7
514	PSMA4	422	97	1.19137	-8.54983	0.000193578	0.0547674	0.571429	7
515	FBXO17	422	97	1.19113	-8.54983	0.000193578	0.0547674	0.571429	7
516	THOC7	422	97	1.19113	-8.54983	0.000193578	0.0547674	0.571429	7
517	GRB14	422	97	1.19073	-8.54983	0.000193578	0.0547674	0.571429	7
518	PSMA1	422	97	1.18995	-8.54983	0.000193578	0.0547674	0.571429	7
519	GPN3	422	97	1.18979	-8.54983	0.000193578	0.0547674	0.571429	7
520	ELMOD3	422	97	1.1897	-8.54983	0.000193578	0.0547674	0.571429	7
521	SLC30A10	422	97	1.18967	-8.54983	0.000193578	0.0547674	0.571429	7
522	LAMTOR3	422	97	1.1896	-8.54983	0.000193578	0.0547674	0.571429	7
523	PHAX	422	97	1.18923	-8.54983	0.000193578	0.0547674	0.571429	7
524	BTN3A3	422	97	1.18899	-8.54983	0.000193578	0.0547674	0.571429	7
525	FBXO6	422	97	1.18885	-8.54983	0.000193578	0.0547674	0.571429	7
526	DNAJB1	422	97	1.18885	-8.54983	0.000193578	0.0547674	0.571429	7
527	ACSM2B	422	97	1.18872	-8.54983	0.000193578	0.0547674	0.571429	7
528	MRPS36	422	97	1.18851	-8.54983	0.000193578	0.0547674	0.571429	7
529	ZCCHC9	422	97	1.18834	-8.54983	0.000193578	0.0547674	0.571429	7
530	CFAP36	422	97	1.1881	-8.54983	0.000193578	0.0547674	0.571429	7
531	C1orf43	422	97	1.18776	-8.54983	0.000193578	0.0547674	0.571429	7
532	COX6C	422	97	1.18755	-8.54983	0.000193578	0.0547674	0.571429	7
533	MTERF1	422	97	1.18683	-8.54983	0.000193578	0.0547674	0.571429	7
534	TBC1D9B	422	97	1.1865	-8.54983	0.000193578	0.0547674	0.571429	7
535	ACAA1	422	97	1.18624	-8.54983	0.000193578	0.0547674	0.571429	7
536	DPY30	422	97	1.18588	-8.54983	0.000193578	0.0547674	0.571429	7
537	BAIAP2L1	422	97	1.1857	-8.54983	0.000193578	0.0547674	0.571429	7
538	EXOC8	422	97	1.18567	-8.54983	0.000193578	0.0547674	0.571429	7
539	CHID1	422	97	1.18509	-8.54983	0.000193578	0.0547674	0.571429	7
540	GNL3L	422	97	1.18413	-8.54983	0.000193578	0.0547674	0.571429	7
541	ATF6	422	97	1.18412	-8.54983	0.000193578	0.0547674	0.571429	7
542	CHMP5	422	97	1.18406	-8.54983	0.000193578	0.0547674	0.571429	7
543	AP1S1	422	97	1.18349	-8.54983	0.000193578	0.0547674	0.571429	7
544	ZNF354A	422	97	1.18339	-8.54983	0.000193578	0.0547674	0.571429	7
545	NXF1	422	97	1.1833	-8.54983	0.000193578	0.0547674	0.571429	7
546	MRPL48	422	97	1.18312	-8.54983	0.000193578	0.0547674	0.571429	7
547	RANBP2	422	97	1.1826	-8.54983	0.000193578	0.0547674	0.571429	7
548	PEX2	422	97	1.18238	-8.54983	0.000193578	0.0547674	0.571429	7
549	GPN1	422	97	1.18233	-8.54983	0.000193578	0.0547674	0.571429	7
550	BCDIN3D	422	97	1.18216	-8.54983	0.000193578	0.0547674	0.571429	7
551	ZMIZ1	422	97	1.18178	-8.54983	0.000193578	0.0547674	0.571429	7
552	ELL2	422	97	1.18176	-8.54983	0.000193578	0.0547674	0.571429	7
553	LDAH	422	97	1.18085	-8.54983	0.000193578	0.0547674	0.571429	7
554	PSPH	422	97	1.18076	-8.54983	0.000193578	0.0547674	0.571429	7
555	HMGN4	422	97	1.1806	-8.54983	0.000193578	0.0547674	0.571429	7
556	RPS11	422	97	1.18021	-8.54983	0.000193578	0.0547674	0.571429	7
557	BRK1	422	97	1.17982	-8.54983	0.000193578	0.0547674	0.571429	7
558	VBP1	422	97	1.17976	-8.54983	0.000193578	0.0547674	0.571429	7
559	MITD1	422	97	1.17962	-8.54983	0.000193578	0.0547674	0.571429	7
560	TBPL1	422	97	1.17932	-8.54983	0.000193578	0.0547674	0.571429	7
561	THYN1	422	97	1.17881	-8.54983	0.000193578	0.0547674	0.571429	7
562	LTV1	422	97	1.17878	-8.54983	0.000193578	0.0547674	0.571429	7
563	DCBLD2	422	97	1.1787	-8.54983	0.000193578	0.0547674	0.571429	7
564	NUP210	422	97	1.17829	-8.54983	0.000193578	0.0547674	0.571429	7
565	PFKL	422	97	1.1782	-8.54983	0.000193578	0.0547674	0.571429	7
566	EMC2	422	97	1.17807	-8.54983	0.000193578	0.0547674	0.571429	7
567	RPS18	422	97	1.17783	-8.54983	0.000193578	0.0547674	0.571429	7
568	ARHGEF15	422	97	1.17756	-8.54983	0.000193578	0.0547674	0.571429	7
569	PANX1	422	97	1.17732	-8.54983	0.000193578	0.0547674	0.571429	7
570	COPS4	422	97	1.17635	-8.54983	0.000193578	0.0547674	0.571429	7
571	ANKRD46	422	97	1.17634	-8.54983	0.000193578	0.0547674	0.571429	7
572	CCT6A	422	97	1.17633	-8.54983	0.000193578	0.0547674	0.571429	7
573	RUVBL1	422	97	1.17538	-8.54983	0.000193578	0.0547674	0.571429	7
574	TMEM167A	422	97	1.17515	-8.54983	0.000193578	0.0547674	0.571429	7
575	FBXO45	422	97	1.1751	-8.54983	0.000193578	0.0547674	0.571429	7
576	PSMB1	422	97	1.17506	-8.54983	0.000193578	0.0547674	0.571429	7
577	MRPL27	422	97	1.17485	-8.54983	0.000193578	0.0547674	0.571429	7
578	LDB1	422	97	1.17476	-8.54983	0.000193578	0.0547674	0.571429	7
579	NUDT9	422	97	1.17451	-8.54983	0.000193578	0.0547674	0.571429	7
580	HDAC1	422	97	1.17314	-8.54983	0.000193578	0.0547674	0.571429	7
581	MPHOSPH10	422	97	1.1729	-8.54983	0.000193578	0.0547674	0.571429	7
582	MPC2	422	97	1.17277	-8.54983	0.000193578	0.0547674	0.571429	7
583	CWC15	422	97	1.17251	-8.54983	0.000193578	0.0547674	0.571429	7
584	TMEM14C	422	97	1.17201	-8.54983	0.000193578	0.0547674	0.571429	7
585	RASSF4	422	97	1.17163	-8.54983	0.000193578	0.0547674	0.571429	7
586	IFT43	422	97	1.17095	-8.54983	0.000193578	0.0547674	0.571429	7
587	LYAR	422	97	1.17091	-8.54983	0.000193578	0.0547674	0.571429	7
588	GNPAT	422	97	1.17087	-8.54983	0.000193578	0.0547674	0.571429	7
589	SLC10A3	422	97	1.17022	-8.54983	0.000193578	0.0547674	0.571429	7
590	AGPS	422	97	1.17001	-8.54983	0.000193578	0.0547674	0.571429	7
591	MYO7A	422	97	1.16999	-8.54983	0.000193578	0.0547674	0.571429	7
592	RPS8	422	97	1.16986	-8.54983	0.000193578	0.0547674	0.571429	7
593	FKBP14	422	97	1.16946	-8.54983	0.000193578	0.0547674	0.571429	7
594	RPS3A	422	97	1.16929	-8.54983	0.000193578	0.0547674	0.571429	7
595	ZSCAN31	422	97	1.16906	-8.54983	0.000193578	0.0547674	0.571429	7
596	SPCS3	422	97	1.16816	-8.54983	0.000193578	0.0547674	0.571429	7
597	DDX18	422	97	1.16787	-8.54983	0.000193578	0.0547674	0.571429	7
598	METTL14	422	97	1.16772	-8.54983	0.000193578	0.0547674	0.571429	7
599	MRPL18	422	97	1.16755	-8.54983	0.000193578	0.0547674	0.571429	7
600	SUN2	422	97	1.16686	-8.54983	0.000193578	0.0547674	0.571429	7
601	UBA7	422	97	1.1663	-8.54983	0.000193578	0.0547674	0.571429	7
602	SNAPC5	422	97	1.16564	-8.54983	0.000193578	0.0547674	0.571429	7
603	CAMLG	422	97	1.16557	-8.54983	0.000193578	0.0547674	0.571429	7
604	UGDH	422	97	1.1654	-8.54983	0.000193578	0.0547674	0.571429	7
605	SMIM12	422	97	1.16502	-8.54983	0.000193578	0.0547674	0.571429	7
606	LIN52	422	97	1.16457	-8.54983	0.000193578	0.0547674	0.571429	7
607	RBAK	422	97	1.16397	-8.54983	0.000193578	0.0547674	0.571429	7
608	MOB3B	422	97	1.16353	-8.54983	0.000193578	0.0547674	0.571429	7
609	CCT3	422	97	1.16348	-8.54983	0.000193578	0.0547674	0.571429	7
610	CTIF	422	97	1.16333	-8.54983	0.000193578	0.0547674	0.571429	7
611	MNAT1	422	97	1.16325	-8.54983	0.000193578	0.0547674	0.571429	7
612	MRPL40	422	97	1.16211	-8.54983	0.000193578	0.0547674	0.571429	7
613	SUFU	422	97	1.16177	-8.54983	0.000193578	0.0547674	0.571429	7
614	NDUFS5	422	97	1.16018	-8.54983	0.000193578	0.0547674	0.571429	7
615	TMEM126B	422	97	1.16009	-8.54983	0.000193578	0.0547674	0.571429	7
616	MAP4K1	422	97	1.15973	-8.54983	0.000193578	0.0547674	0.571429	7
617	PPOX	422	97	1.15958	-8.54983	0.000193578	0.0547674	0.571429	7
618	CLCN3	422	97	1.15928	-8.54983	0.000193578	0.0547674	0.571429	7
619	NDUFB5	422	97	1.15882	-8.54983	0.000193578	0.0547674	0.571429	7
620	TENT4A	422	97	1.15879	-8.54983	0.000193578	0.0547674	0.571429	7
621	COA7	422	97	1.15852	-8.54983	0.000193578	0.0547674	0.571429	7
622	C18orf21	422	97	1.15838	-8.54983	0.000193578	0.0547674	0.571429	7
623	DCTN4	422	97	1.1581	-8.54983	0.000193578	0.0547674	0.571429	7
624	RRP9	422	97	1.15782	-8.54983	0.000193578	0.0547674	0.571429	7
625	MDH1	422	97	1.15781	-8.54983	0.000193578	0.0547674	0.571429	7
626	ZNF622	422	97	1.15677	-8.54983	0.000193578	0.0547674	0.571429	7
627	UQCRH	422	97	1.15665	-8.54983	0.000193578	0.0547674	0.571429	7
628	IFFO1	422	97	1.15608	-8.54983	0.000193578	0.0547674	0.571429	7
629	SPARC	422	97	1.15544	-8.54983	0.000193578	0.0547674	0.571429	7
630	ZZEF1	422	97	1.15518	-8.54983	0.000193578	0.0547674	0.571429	7
631	FAHD2A	422	97	1.15504	-8.54983	0.000193578	0.0547674	0.571429	7
632	UTP11	422	97	1.15415	-8.54983	0.000193578	0.0547674	0.571429	7
633	SUCLG1	422	97	1.15345	-8.54983	0.000193578	0.0547674	0.571429	7
634	HDAC8	422	97	1.15334	-8.54983	0.000193578	0.0547674	0.571429	7
635	MAGED1	422	97	1.15253	-8.54983	0.000193578	0.0547674	0.571429	7
636	ATP1B1	422	97	1.15248	-8.54983	0.000193578	0.0547674	0.571429	7
637	RNF2	422	97	1.15235	-8.54983	0.000193578	0.0547674	0.571429	7
638	PYM1	422	97	1.15171	-8.54983	0.000193578	0.0547674	0.571429	7
639	UFC1	422	97	1.15149	-8.54983	0.000193578	0.0547674	0.571429	7
640	RPAP2	422	97	1.1511	-8.54983	0.000193578	0.0547674	0.571429	7
641	NCAPD2	422	97	1.15074	-8.54983	0.000193578	0.0547674	0.571429	7
642	RPS14	422	97	1.15007	-8.54983	0.000193578	0.0547674	0.571429	7
643	NUDT5	422	97	1.15003	-8.54983	0.000193578	0.0547674	0.571429	7
644	METTL21A	422	97	1.14936	-8.54983	0.000193578	0.0547674	0.571429	7
645	GAR1	422	97	1.14926	-8.54983	0.000193578	0.0547674	0.571429	7
646	COA4	422	97	1.14924	-8.54983	0.000193578	0.0547674	0.571429	7
647	NOP10	422	97	1.14838	-8.54983	0.000193578	0.0547674	0.571429	7
648	RPL23A	422	97	1.14793	-8.54983	0.000193578	0.0547674	0.571429	7
649	RYK	422	97	1.14774	-8.54983	0.000193578	0.0547674	0.571429	7
650	SLAIN2	422	97	1.14765	-8.54983	0.000193578	0.0547674	0.571429	7
651	ESD	422	97	1.14755	-8.54983	0.000193578	0.0547674	0.571429	7
652	MAP3K7CL	422	97	1.14727	-8.54983	0.000193578	0.0547674	0.571429	7
653	CBX3	422	97	1.14723	-8.54983	0.000193578	0.0547674	0.571429	7
654	RBX1	422	97	1.147	-8.54983	0.000193578	0.0547674	0.571429	7
655	MARF1	422	97	1.14682	-8.54983	0.000193578	0.0547674	0.571429	7
656	COA3	422	97	1.14653	-8.54983	0.000193578	0.0547674	0.571429	7
657	METTL5	422	97	1.14626	-8.54983	0.000193578	0.0547674	0.571429	7
658	GGNBP2	422	97	1.14623	-8.54983	0.000193578	0.0547674	0.571429	7
659	CDK7	422	97	1.14607	-8.54983	0.000193578	0.0547674	0.571429	7
660	ANAPC16	422	97	1.14574	-8.54983	0.000193578	0.0547674	0.571429	7
661	VPS39	422	97	1.14521	-8.54983	0.000193578	0.0547674	0.571429	7
662	SPRYD7	422	97	1.14502	-8.54983	0.000193578	0.0547674	0.571429	7
663	ADRA2B	422	97	1.14452	-8.54983	0.000193578	0.0547674	0.571429	7
664	GTF2A2	422	97	1.14433	-8.54983	0.000193578	0.0547674	0.571429	7
665	TMED5	422	97	1.1441	-8.54983	0.000193578	0.0547674	0.571429	7
666	HAX1	422	97	1.14404	-8.54983	0.000193578	0.0547674	0.571429	7
667	SLC37A3	422	97	1.14372	-8.54983	0.000193578	0.0547674	0.571429	7
668	TATDN1	422	97	1.14241	-8.54983	0.000193578	0.0547674	0.571429	7
669	DIP2A	422	97	1.14238	-8.54983	0.000193578	0.0547674	0.571429	7
670	UBAP1	422	97	1.14168	-8.54983	0.000193578	0.0547674	0.571429	7
671	MRPL35	422	97	1.14057	-8.54983	0.000193578	0.0547674	0.571429	7
672	GPC6	422	97	1.13955	-8.54983	0.000193578	0.0547674	0.571429	7
673	NDUFAB1	422	97	1.13926	-8.54983	0.000193578	0.0547674	0.571429	7
674	TMEM167B	422	97	1.13908	-8.54983	0.000193578	0.0547674	0.571429	7
675	MED7	422	97	1.1388	-8.54983	0.000193578	0.0547674	0.571429	7
676	MAIP1	422	97	1.13855	-8.54983	0.000193578	0.0547674	0.571429	7
677	HSBP1	422	97	1.13828	-8.54983	0.000193578	0.0547674	0.571429	7
678	RPRD1A	422	97	1.13734	-8.54983	0.000193578	0.0547674	0.571429	7
679	PITPNC1	422	97	1.13721	-8.54983	0.000193578	0.0547674	0.571429	7
680	GEMIN6	422	97	1.13704	-8.54983	0.000193578	0.0547674	0.571429	7
681	SLIRP	422	97	1.13683	-8.54983	0.000193578	0.0547674	0.571429	7
682	XPO6	422	97	1.13652	-8.54983	0.000193578	0.0547674	0.571429	7
683	MTSS1	422	97	1.13585	-8.54983	0.000193578	0.0547674	0.571429	7
684	TNS3	422	97	1.13555	-8.54983	0.000193578	0.0547674	0.571429	7
685	CSDE1	422	97	1.13553	-8.54983	0.000193578	0.0547674	0.571429	7
686	MAP2K4	422	97	1.13508	-8.54983	0.000193578	0.0547674	0.571429	7
687	RILPL1	422	97	1.13498	-8.54983	0.000193578	0.0547674	0.571429	7
688	TRAPPC2L	422	97	1.13404	-8.54983	0.000193578	0.0547674	0.571429	7
689	ZBTB4	422	97	1.13348	-8.54983	0.000193578	0.0547674	0.571429	7
690	CCPG1	422	97	1.13267	-8.54983	0.000193578	0.0547674	0.571429	7
691	CPSF7	422	97	1.13248	-8.54983	0.000193578	0.0547674	0.571429	7
692	ATXN10	422	97	1.13169	-8.54983	0.000193578	0.0547674	0.571429	7
693	CMTR2	422	97	1.13105	-8.54983	0.000193578	0.0547674	0.571429	7
694	OSBPL2	422	97	1.12888	-8.54983	0.000193578	0.0547674	0.571429	7
695	EIF1AD	422	97	1.12861	-8.54983	0.000193578	0.0547674	0.571429	7
696	TMED3	422	97	1.1271	-8.54983	0.000193578	0.0547674	0.571429	7
697	PPP1R8	422	97	1.12676	-8.54983	0.000193578	0.0547674	0.571429	7
698	FBXO5	422	97	1.12671	-8.54983	0.000193578	0.0547674	0.571429	7
699	ZMAT2	422	97	1.12667	-8.54983	0.000193578	0.0547674	0.571429	7
700	EIF3H	422	97	1.12609	-8.54983	0.000193578	0.0547674	0.571429	7
701	FARP2	422	97	1.12399	-8.54983	0.000193578	0.0547674	0.571429	7
702	CRAT	422	97	1.12364	-8.54983	0.000193578	0.0547674	0.571429	7
703	SLC25A46	422	97	1.12356	-8.54983	0.000193578	0.0547674	0.571429	7
704	FAM222B	422	97	1.12184	-8.54983	0.000193578	0.0547674	0.571429	7
705	CUL7	422	97	1.12119	-8.54983	0.000193578	0.0547674	0.571429	7
706	PTRH2	422	97	1.12019	-8.54983	0.000193578	0.0547674	0.571429	7
707	IFT172	422	97	1.1201	-8.54983	0.000193578	0.0547674	0.571429	7
708	PLPBP	422	97	1.11661	-8.54983	0.000193578	0.0547674	0.571429	7
709	ABCD4	422	97	1.11563	-8.54983	0.000193578	0.0547674	0.571429	7
710	PTP4A2	422	97	1.11506	-8.54983	0.000193578	0.0547674	0.571429	7
711	GARS	422	97	1.11501	-8.54983	0.000193578	0.0547674	0.571429	7
712	SUMO2	422	97	1.1145	-8.54983	0.000193578	0.0547674	0.571429	7
713	PARK7	422	97	1.11185	-8.54983	0.000193578	0.0547674	0.571429	7
714	RPL3	422	97	1.11026	-8.54983	0.000193578	0.0547674	0.571429	7
715	EGFR	422	97	1.10836	-8.54983	0.000193578	0.0547674	0.571429	7
716	TADA2B	422	97	1.10289	-8.54983	0.000193578	0.0547674	0.571429	7
717	NSUN2	422	97	1.10247	-8.54983	0.000193578	0.0547674	0.571429	7
718	EZH1	422	97	1.09698	-8.54983	0.000193578	0.0547674	0.571429	7
719	RPL26L1	422	97	1.09591	-8.54983	0.000193578	0.0547674	0.571429	7
720	EIF2B2	422	97	1.09356	-8.54983	0.000193578	0.0547674	0.571429	7
721	GPBP1	422	97	1.09249	-8.54983	0.000193578	0.0547674	0.571429	7
722	UQCRC1	422	97	1.09216	-8.54983	0.000193578	0.0547674	0.571429	7
723	PABPC4	422	97	1.08906	-8.54983	0.000193578	0.0547674	0.571429	7
724	MTCH1	422	97	1.086	-8.54983	0.000193578	0.0547674	0.571429	7
725	RANBP1	422	97	1.07655	-8.54983	0.000193578	0.0547674	0.571429	7
726	CCL15	735	96	1.61976	-7.63912	0.00048125	0.132679	0.75	4
727	CYP2D7	735	96	1.55822	-7.63912	0.00048125	0.132679	0.75	4
728	PCDHGA9	735	96	1.51606	-7.63912	0.00048125	0.132679	0.75	4
729	ABCC6P2	735	96	1.41557	-7.63912	0.00048125	0.132679	0.75	4
730	CCL4L2	735	96	1.4021	-7.63912	0.00048125	0.132679	0.75	4
731	SNORD74	735	96	1.38913	-7.63912	0.00048125	0.132679	0.75	4
732	RNASE4	735	96	1.36469	-7.63912	0.00048125	0.132679	0.75	4
733	COMMD3	735	96	1.35039	-7.63912	0.00048125	0.132679	0.75	4
734	FPGT	735	96	1.31828	-7.63912	0.00048125	0.132679	0.75	4
735	SNORD47	735	96	1.31257	-7.63912	0.00048125	0.132679	0.75	4
736	OR4F4	735	96	1.28343	-7.63912	0.00048125	0.132679	0.75	4
737	HLA-E	735	96	1.28089	-7.63912	0.00048125	0.132679	0.75	4
738	GPR89A	735	96	1.27269	-7.63912	0.00048125	0.132679	0.75	4
739	UBTFL1	735	96	1.24585	-7.63912	0.00048125	0.132679	0.75	4
740	LINC00999	735	96	1.22582	-7.63912	0.00048125	0.132679	0.75	4
741	LOC100134868	735	96	1.19252	-7.63912	0.00048125	0.132679	0.75	4
742	CRSP8P	735	96	1.13731	-7.63912	0.00048125	0.132679	0.75	4
743	OR52I2	735	96	1.12902	-7.63912	0.00048125	0.132679	0.75	4
744	OR2T33	735	96	1.12201	-7.63912	0.00048125	0.132679	0.75	4
745	HCAR2	763	96	1.71215	-6.76095	0.00115813	0.270684	0.6	5
746	HBA2	763	96	1.66657	-6.76095	0.00115813	0.270684	0.6	5
747	HCAR3	763	96	1.59028	-6.76095	0.00115813	0.270684	0.6	5
748	LINC00885	763	96	1.52055	-6.76095	0.00115813	0.270684	0.6	5
749	NCF1B	763	96	1.42426	-6.76095	0.00115813	0.270684	0.6	5
750	C3P1	763	96	1.39546	-6.76095	0.00115813	0.270684	0.6	5
751	PGA3	763	96	1.34876	-6.76095	0.00115813	0.270684	0.6	5
752	SND1-IT1	763	96	1.31828	-6.76095	0.00115813	0.270684	0.6	5
753	BHLHA15	763	96	1.30787	-6.76095	0.00115813	0.270684	0.6	5
754	JMJD7	763	96	1.21617	-6.76095	0.00115813	0.270684	0.6	5
755	OR6N2	763	96	1.20999	-6.76095	0.00115813	0.270684	0.6	5
756	CEACAM20	763	96	1.20744	-6.76095	0.00115813	0.270684	0.6	5
757	GOLGA8IP	763	96	1.20497	-6.76095	0.00115813	0.270684	0.6	5
758	NBPF9	763	96	1.20485	-6.76095	0.00115813	0.270684	0.6	5
759	LINC00467	763	96	1.20294	-6.76095	0.00115813	0.270684	0.6	5
760	OR1L3	763	96	1.20145	-6.76095	0.00115813	0.270684	0.6	5
761	MIR600HG	763	96	1.17738	-6.76095	0.00115813	0.270684	0.6	5
762	ALG1L	763	96	1.17715	-6.76095	0.00115813	0.270684	0.6	5
763	KRTAP4-7	763	96	1.17265	-6.76095	0.00115813	0.270684	0.6	5
764	OR52K1	763	96	1.16856	-6.76095	0.00115813	0.270684	0.6	5
765	KRTAP5-7	763	96	1.16449	-6.76095	0.00115813	0.270684	0.6	5
766	SPAG11A	763	96	1.16168	-6.76095	0.00115813	0.270684	0.6	5
767	RRN3P2	763	96	1.15926	-6.76095	0.00115813	0.270684	0.6	5
768	WASHC1	763	96	1.15382	-6.76095	0.00115813	0.270684	0.6	5
769	C15orf53	763	96	1.1489	-6.76095	0.00115813	0.270684	0.6	5
770	LOC284379	763	96	1.14744	-6.76095	0.00115813	0.270684	0.6	5
771	C9orf129	763	96	1.14677	-6.76095	0.00115813	0.270684	0.6	5
772	OR10G9	763	96	1.14338	-6.76095	0.00115813	0.270684	0.6	5
773	RNF126P1	763	96	1.14152	-6.76095	0.00115813	0.270684	0.6	5
774	OR56B1	763	96	1.13834	-6.76095	0.00115813	0.270684	0.6	5
775	MTMR9LP	763	96	1.13607	-6.76095	0.00115813	0.270684	0.6	5
776	OR5D16	763	96	1.13441	-6.76095	0.00115813	0.270684	0.6	5
777	OR4C45	763	96	1.12116	-6.76095	0.00115813	0.270684	0.6	5
778	OR10A2	763	96	1.11869	-6.76095	0.00115813	0.270684	0.6	5
779	ZNF702P	763	96	1.11815	-6.76095	0.00115813	0.270684	0.6	5
780	NOMO1	763	96	1.10847	-6.76095	0.00115813	0.270684	0.6	5
781	KRTAP27-1	763	96	1.09806	-6.76095	0.00115813	0.270684	0.6	5
782	TGFB1	849.5	95	1.40241	-6.10582	0.00222984	0.270684	0.5	6	Yes
783	PROK2	849.5	95	1.82494	-6.10582	0.00222984	0.270684	0.5	6
784	PILRB	849.5	95	1.81915	-6.10582	0.00222984	0.270684	0.5	6
785	CXCL13	849.5	95	1.61046	-6.10582	0.00222984	0.270684	0.5	6
786	SIGLEC14	849.5	95	1.59038	-6.10582	0.00222984	0.270684	0.5	6
787	MGAM	849.5	95	1.47182	-6.10582	0.00222984	0.270684	0.5	6
788	NCF1	849.5	95	1.44622	-6.10582	0.00222984	0.270684	0.5	6
789	PDXP	849.5	95	1.40697	-6.10582	0.00222984	0.270684	0.5	6
790	SIRPB2	849.5	95	1.40523	-6.10582	0.00222984	0.270684	0.5	6
791	LILRA6	849.5	95	1.39437	-6.10582	0.00222984	0.270684	0.5	6
792	PCDH20	849.5	95	1.3851	-6.10582	0.00222984	0.270684	0.5	6
793	FCGR2A	849.5	95	1.35498	-6.10582	0.00222984	0.270684	0.5	6
794	CYP2D6	849.5	95	1.35347	-6.10582	0.00222984	0.270684	0.5	6
795	LINC01002	849.5	95	1.34881	-6.10582	0.00222984	0.270684	0.5	6
796	OPRPN	849.5	95	1.34079	-6.10582	0.00222984	0.270684	0.5	6
797	FXYD6	849.5	95	1.33878	-6.10582	0.00222984	0.270684	0.5	6
798	ABCC6	849.5	95	1.32924	-6.10582	0.00222984	0.270684	0.5	6
799	TPSAB1	849.5	95	1.32337	-6.10582	0.00222984	0.270684	0.5	6
800	HOMER1	849.5	95	1.32234	-6.10582	0.00222984	0.270684	0.5	6
801	CAPN3	849.5	95	1.32118	-6.10582	0.00222984	0.270684	0.5	6
802	FAM198A	849.5	95	1.31902	-6.10582	0.00222984	0.270684	0.5	6
803	CIT	849.5	95	1.30573	-6.10582	0.00222984	0.270684	0.5	6
804	ATP13A3	849.5	95	1.30312	-6.10582	0.00222984	0.270684	0.5	6
805	RFPL1	849.5	95	1.30309	-6.10582	0.00222984	0.270684	0.5	6
806	CLEC3B	849.5	95	1.295	-6.10582	0.00222984	0.270684	0.5	6
807	MZT2A	849.5	95	1.28999	-6.10582	0.00222984	0.270684	0.5	6
808	HS3ST3A1	849.5	95	1.28772	-6.10582	0.00222984	0.270684	0.5	6
809	ADTRP	849.5	95	1.28617	-6.10582	0.00222984	0.270684	0.5	6
810	ZNF69	849.5	95	1.28408	-6.10582	0.00222984	0.270684	0.5	6
811	DNAH5	849.5	95	1.2807	-6.10582	0.00222984	0.270684	0.5	6
812	CHAC1	849.5	95	1.27888	-6.10582	0.00222984	0.270684	0.5	6
813	USP35	849.5	95	1.26293	-6.10582	0.00222984	0.270684	0.5	6
814	TMEM158	849.5	95	1.26182	-6.10582	0.00222984	0.270684	0.5	6
815	MOB4	849.5	95	1.2447	-6.10582	0.00222984	0.270684	0.5	6
816	LINC01000	849.5	95	1.24289	-6.10582	0.00222984	0.270684	0.5	6
817	PDZK1	849.5	95	1.23821	-6.10582	0.00222984	0.270684	0.5	6
818	ZNF845	849.5	95	1.2378	-6.10582	0.00222984	0.270684	0.5	6
819	TMEM200B	849.5	95	1.23455	-6.10582	0.00222984	0.270684	0.5	6
820	NOD2	849.5	95	1.23454	-6.10582	0.00222984	0.270684	0.5	6
821	GRAP	849.5	95	1.23154	-6.10582	0.00222984	0.270684	0.5	6
822	WDR43	849.5	95	1.22747	-6.10582	0.00222984	0.270684	0.5	6
823	PCNX3	849.5	95	1.22704	-6.10582	0.00222984	0.270684	0.5	6
824	CCR7	849.5	95	1.22367	-6.10582	0.00222984	0.270684	0.5	6
825	SEM1	849.5	95	1.22228	-6.10582	0.00222984	0.270684	0.5	6
826	EFCAB13	849.5	95	1.22193	-6.10582	0.00222984	0.270684	0.5	6
827	TNR	849.5	95	1.21851	-6.10582	0.00222984	0.270684	0.5	6
828	NHEJ1	849.5	95	1.21768	-6.10582	0.00222984	0.270684	0.5	6
829	ZNF410	849.5	95	1.21529	-6.10582	0.00222984	0.270684	0.5	6
830	MKX	849.5	95	1.21416	-6.10582	0.00222984	0.270684	0.5	6
831	TMEM178A	849.5	95	1.21168	-6.10582	0.00222984	0.270684	0.5	6
832	IRF4	849.5	95	1.2095	-6.10582	0.00222984	0.270684	0.5	6
833	ZNF761	849.5	95	1.20576	-6.10582	0.00222984	0.270684	0.5	6
834	GLI4	849.5	95	1.2047	-6.10582	0.00222984	0.270684	0.5	6
835	ZNF585B	849.5	95	1.20401	-6.10582	0.00222984	0.270684	0.5	6
836	CSNK1E	849.5	95	1.20206	-6.10582	0.00222984	0.270684	0.5	6
837	GBP7	849.5	95	1.2017	-6.10582	0.00222984	0.270684	0.5	6
838	FRMD7	849.5	95	1.2013	-6.10582	0.00222984	0.270684	0.5	6
839	SEL1L	849.5	95	1.20104	-6.10582	0.00222984	0.270684	0.5	6
840	ZNF440	849.5	95	1.2005	-6.10582	0.00222984	0.270684	0.5	6
841	KIAA1324	849.5	95	1.20046	-6.10582	0.00222984	0.270684	0.5	6
842	SULT1A1	849.5	95	1.19997	-6.10582	0.00222984	0.270684	0.5	6
843	NUDT16P1	849.5	95	1.1994	-6.10582	0.00222984	0.270684	0.5	6
844	SNED1	849.5	95	1.19595	-6.10582	0.00222984	0.270684	0.5	6
845	PLEKHM2	849.5	95	1.19323	-6.10582	0.00222984	0.270684	0.5	6
846	LSMEM1	849.5	95	1.18959	-6.10582	0.00222984	0.270684	0.5	6
847	GABPB2	849.5	95	1.18793	-6.10582	0.00222984	0.270684	0.5	6
848	AMOTL1	849.5	95	1.18566	-6.10582	0.00222984	0.270684	0.5	6
849	C18orf32	849.5	95	1.18322	-6.10582	0.00222984	0.270684	0.5	6
850	VMAC	849.5	95	1.18221	-6.10582	0.00222984	0.270684	0.5	6
851	SHLD2	849.5	95	1.18016	-6.10582	0.00222984	0.270684	0.5	6
852	MTHFS	849.5	95	1.17947	-6.10582	0.00222984	0.270684	0.5	6
853	ST6GALNAC2	849.5	95	1.17944	-6.10582	0.00222984	0.270684	0.5	6
854	NBEAL2	849.5	95	1.17824	-6.10582	0.00222984	0.270684	0.5	6
855	C8orf59	849.5	95	1.17728	-6.10582	0.00222984	0.270684	0.5	6
856	GTPBP10	849.5	95	1.17544	-6.10582	0.00222984	0.270684	0.5	6
857	RNASE2	849.5	95	1.17211	-6.10582	0.00222984	0.270684	0.5	6
858	MESP1	849.5	95	1.17125	-6.10582	0.00222984	0.270684	0.5	6
859	FAM136A	849.5	95	1.17052	-6.10582	0.00222984	0.270684	0.5	6
860	PLEKHA8P1	849.5	95	1.16835	-6.10582	0.00222984	0.270684	0.5	6
861	ZNF271P	849.5	95	1.16824	-6.10582	0.00222984	0.270684	0.5	6
862	GDF5	849.5	95	1.16791	-6.10582	0.00222984	0.270684	0.5	6
863	ELOA2	849.5	95	1.16778	-6.10582	0.00222984	0.270684	0.5	6
864	ZG16B	849.5	95	1.16731	-6.10582	0.00222984	0.270684	0.5	6
865	ZNF280D	849.5	95	1.16436	-6.10582	0.00222984	0.270684	0.5	6
866	TRH	849.5	95	1.16423	-6.10582	0.00222984	0.270684	0.5	6
867	SPRN	849.5	95	1.16382	-6.10582	0.00222984	0.270684	0.5	6
868	ZNF23	849.5	95	1.16088	-6.10582	0.00222984	0.270684	0.5	6
869	TRAPPC5	849.5	95	1.15972	-6.10582	0.00222984	0.270684	0.5	6
870	CLMP	849.5	95	1.1578	-6.10582	0.00222984	0.270684	0.5	6
871	SIRPD	849.5	95	1.15567	-6.10582	0.00222984	0.270684	0.5	6
872	BEST2	849.5	95	1.15562	-6.10582	0.00222984	0.270684	0.5	6
873	NUP210L	849.5	95	1.15221	-6.10582	0.00222984	0.270684	0.5	6
874	P2RX1	849.5	95	1.15123	-6.10582	0.00222984	0.270684	0.5	6
875	RUSC1-AS1	849.5	95	1.15084	-6.10582	0.00222984	0.270684	0.5	6
876	FAM92A	849.5	95	1.14708	-6.10582	0.00222984	0.270684	0.5	6
877	KRTAP5-9	849.5	95	1.14637	-6.10582	0.00222984	0.270684	0.5	6
878	TOMM6	849.5	95	1.14606	-6.10582	0.00222984	0.270684	0.5	6
879	HIST1H3I	849.5	95	1.14504	-6.10582	0.00222984	0.270684	0.5	6
880	MRPS25	849.5	95	1.14456	-6.10582	0.00222984	0.270684	0.5	6
881	ELFN2	849.5	95	1.14199	-6.10582	0.00222984	0.270684	0.5	6
882	FAM200B	849.5	95	1.14148	-6.10582	0.00222984	0.270684	0.5	6
883	PI3	849.5	95	1.14035	-6.10582	0.00222984	0.270684	0.5	6
884	MED12L	849.5	95	1.13324	-6.10582	0.00222984	0.270684	0.5	6
885	AMT	849.5	95	1.13148	-6.10582	0.00222984	0.270684	0.5	6
886	CES1	849.5	95	1.13075	-6.10582	0.00222984	0.270684	0.5	6
887	DPEP3	849.5	95	1.12628	-6.10582	0.00222984	0.270684	0.5	6
888	ST8SIA5	849.5	95	1.12589	-6.10582	0.00222984	0.270684	0.5	6
889	ULBP2	849.5	95	1.12456	-6.10582	0.00222984	0.270684	0.5	6
890	XRCC2	849.5	95	1.124	-6.10582	0.00222984	0.270684	0.5	6
891	EDN3	849.5	95	1.12078	-6.10582	0.00222984	0.270684	0.5	6
892	TNFRSF8	849.5	95	1.12062	-6.10582	0.00222984	0.270684	0.5	6
893	LRRC75A-AS1	849.5	95	1.11619	-6.10582	0.00222984	0.270684	0.5	6
894	CCNB3	849.5	95	1.11607	-6.10582	0.00222984	0.270684	0.5	6
895	DIRC1	849.5	95	1.11521	-6.10582	0.00222984	0.270684	0.5	6
896	STH	849.5	95	1.11493	-6.10582	0.00222984	0.270684	0.5	6
897	INSM2	849.5	95	1.11477	-6.10582	0.00222984	0.270684	0.5	6
898	ENTPD3	849.5	95	1.11393	-6.10582	0.00222984	0.270684	0.5	6
899	C1orf50	849.5	95	1.11274	-6.10582	0.00222984	0.270684	0.5	6
900	SPRR2G	849.5	95	1.11247	-6.10582	0.00222984	0.270684	0.5	6
901	CDR2	849.5	95	1.10826	-6.10582	0.00222984	0.270684	0.5	6
902	QRICH2	849.5	95	1.10803	-6.10582	0.00222984	0.270684	0.5	6
903	MFSD14C	849.5	95	1.10795	-6.10582	0.00222984	0.270684	0.5	6
904	BCL2L14	849.5	95	1.10471	-6.10582	0.00222984	0.270684	0.5	6
905	KRTAP4-1	849.5	95	1.10319	-6.10582	0.00222984	0.270684	0.5	6
906	FOXC2	849.5	95	1.10041	-6.10582	0.00222984	0.270684	0.5	6
907	C16orf46	849.5	95	1.09901	-6.10582	0.00222984	0.270684	0.5	6
908	SNX30	849.5	95	1.09473	-6.10582	0.00222984	0.270684	0.5	6
909	DLG5-AS1	849.5	95	1.09344	-6.10582	0.00222984	0.270684	0.5	6
910	PCSK1N	849.5	95	1.09274	-6.10582	0.00222984	0.270684	0.5	6
911	FKBP15	849.5	95	1.08678	-6.10582	0.00222984	0.270684	0.5	6
912	ANKRD53	849.5	95	1.08567	-6.10582	0.00222984	0.270684	0.5	6
913	GRK7	849.5	95	1.08508	-6.10582	0.00222984	0.270684	0.5	6
914	TPH2	849.5	95	1.08176	-6.10582	0.00222984	0.270684	0.5	6
915	HTN3	849.5	95	1.07909	-6.10582	0.00222984	0.270684	0.5	6
916	OR1A2	849.5	95	1.07767	-6.10582	0.00222984	0.270684	0.5	6
917	NRK	849.5	95	1.0758	-6.10582	0.00222984	0.270684	0.5	6
928	FDFT1	1882.5	90	1.24878	-5.58412	0.00375704	0.270684	0.428571	7	Yes
929	NR1I2	1882.5	90	1.22041	-5.58412	0.00375704	0.270684	0.428571	7	Yes
930	TCF7L2	1882.5	90	1.20786	-5.58412	0.00375704	0.270684	0.428571	7	Yes
931	LYPLAL1	1882.5	90	1.20691	-5.58412	0.00375704	0.270684	0.428571	7	Yes
932	APOE	1882.5	90	1.18111	-5.58412	0.00375704	0.270684	0.428571	7	Yes
933	GCKR	1882.5	90	1.1492	-5.58412	0.00375704	0.270684	0.428571	7	Yes
919	IDI1	1882.5	90	1.31689	-5.58412	0.00375704	0.270684	0.428571	7		0.194438
920	NSDHL	1882.5	90	1.27067	-5.58412	0.00375704	0.270684	0.428571	7		0.152689
921	RDH11	1882.5	90	1.23104	-5.58412	0.00375704	0.270684	0.428571	7		0.114643
926	POLM	1882.5	90	1.17298	-5.58412	0.00375704	0.270684	0.428571	7		0.00197754
927	FAM32A	1882.5	90	1.17358	-5.58412	0.00375704	0.270684	0.428571	7		0.00185864
925	MBD6	1882.5	90	1.10773	-5.58412	0.00375704	0.270684	0.428571	7		-0.0124063
924	MAN2C1	1882.5	90	1.15543	-5.58412	0.00375704	0.270684	0.428571	7		-0.0312959
923	PSD3	1882.5	90	1.22569	-5.58412	0.00375704	0.270684	0.428571	7		-0.0677218
922	ADSL	1882.5	90	1.17511	-5.58412	0.00375704	0.270684	0.428571	7		-0.0791653
918	SHMT1	1882.5	90	1.11726	-5.58412	0.00375704	0.270684	0.428571	7		-0.246652
934	EGR1	1882.5	90	2.07641	-5.58412	0.00375704	0.270684	0.428571	7
935	TNFRSF12A	1882.5	90	1.86596	-5.58412	0.00375704	0.270684	0.428571	7
936	MMP9	1882.5	90	1.85093	-5.58412	0.00375704	0.270684	0.428571	7
937	NCAM2	1882.5	90	1.824	-5.58412	0.00375704	0.270684	0.428571	7
938	BCL2A1	1882.5	90	1.82045	-5.58412	0.00375704	0.270684	0.428571	7
939	CR1	1882.5	90	1.80436	-5.58412	0.00375704	0.270684	0.428571	7
940	CRP	1882.5	90	1.79856	-5.58412	0.00375704	0.270684	0.428571	7
941	RET	1882.5	90	1.79029	-5.58412	0.00375704	0.270684	0.428571	7
942	LGALS4	1882.5	90	1.78918	-5.58412	0.00375704	0.270684	0.428571	7
943	CLGN	1882.5	90	1.72154	-5.58412	0.00375704	0.270684	0.428571	7
944	HBB	1882.5	90	1.71783	-5.58412	0.00375704	0.270684	0.428571	7
945	KCNJ10	1882.5	90	1.69171	-5.58412	0.00375704	0.270684	0.428571	7
946	AVPR1A	1882.5	90	1.68936	-5.58412	0.00375704	0.270684	0.428571	7
947	TMEM45B	1882.5	90	1.68593	-5.58412	0.00375704	0.270684	0.428571	7
948	ZC3H12A	1882.5	90	1.67787	-5.58412	0.00375704	0.270684	0.428571	7
949	C1QC	1882.5	90	1.65072	-5.58412	0.00375704	0.270684	0.428571	7
950	RTP3	1882.5	90	1.6457	-5.58412	0.00375704	0.270684	0.428571	7
951	MARCO	1882.5	90	1.6359	-5.58412	0.00375704	0.270684	0.428571	7
952	FPR1	1882.5	90	1.63127	-5.58412	0.00375704	0.270684	0.428571	7
953	SELL	1882.5	90	1.62731	-5.58412	0.00375704	0.270684	0.428571	7
954	TSPAN13	1882.5	90	1.58729	-5.58412	0.00375704	0.270684	0.428571	7
955	CD163	1882.5	90	1.58432	-5.58412	0.00375704	0.270684	0.428571	7
956	GRID1	1882.5	90	1.58314	-5.58412	0.00375704	0.270684	0.428571	7
957	C1QB	1882.5	90	1.57793	-5.58412	0.00375704	0.270684	0.428571	7
958	NDST3	1882.5	90	1.57528	-5.58412	0.00375704	0.270684	0.428571	7
959	VSIG4	1882.5	90	1.56995	-5.58412	0.00375704	0.270684	0.428571	7
960	CDKN1A	1882.5	90	1.56725	-5.58412	0.00375704	0.270684	0.428571	7
961	CD52	1882.5	90	1.56265	-5.58412	0.00375704	0.270684	0.428571	7
962	FAM9B	1882.5	90	1.55467	-5.58412	0.00375704	0.270684	0.428571	7
963	LYVE1	1882.5	90	1.54609	-5.58412	0.00375704	0.270684	0.428571	7
964	GFRA2	1882.5	90	1.53965	-5.58412	0.00375704	0.270684	0.428571	7
965	AXL	1882.5	90	1.53745	-5.58412	0.00375704	0.270684	0.428571	7
966	TRHDE	1882.5	90	1.53443	-5.58412	0.00375704	0.270684	0.428571	7
967	KLHL11	1882.5	90	1.5301	-5.58412	0.00375704	0.270684	0.428571	7
968	CYR61	1882.5	90	1.52686	-5.58412	0.00375704	0.270684	0.428571	7
969	MRC1	1882.5	90	1.50423	-5.58412	0.00375704	0.270684	0.428571	7
970	COL5A3	1882.5	90	1.49447	-5.58412	0.00375704	0.270684	0.428571	7
971	ALOX5AP	1882.5	90	1.49136	-5.58412	0.00375704	0.270684	0.428571	7
972	SGMS2	1882.5	90	1.49001	-5.58412	0.00375704	0.270684	0.428571	7
973	KCNAB1	1882.5	90	1.48962	-5.58412	0.00375704	0.270684	0.428571	7
974	ICAM1	1882.5	90	1.48903	-5.58412	0.00375704	0.270684	0.428571	7
975	FAM160A1	1882.5	90	1.48828	-5.58412	0.00375704	0.270684	0.428571	7
976	ISM1	1882.5	90	1.48824	-5.58412	0.00375704	0.270684	0.428571	7
977	OXT	1882.5	90	1.487	-5.58412	0.00375704	0.270684	0.428571	7
978	FOSL2	1882.5	90	1.48518	-5.58412	0.00375704	0.270684	0.428571	7
979	PLAUR	1882.5	90	1.48355	-5.58412	0.00375704	0.270684	0.428571	7
980	UGT2A3	1882.5	90	1.48249	-5.58412	0.00375704	0.270684	0.428571	7
981	MAB21L4	1882.5	90	1.48172	-5.58412	0.00375704	0.270684	0.428571	7
982	IGF1	1882.5	90	1.47833	-5.58412	0.00375704	0.270684	0.428571	7
983	TTC9	1882.5	90	1.4748	-5.58412	0.00375704	0.270684	0.428571	7
984	THRSP	1882.5	90	1.4703	-5.58412	0.00375704	0.270684	0.428571	7
985	SPSB4	1882.5	90	1.47004	-5.58412	0.00375704	0.270684	0.428571	7
986	CD163L1	1882.5	90	1.46752	-5.58412	0.00375704	0.270684	0.428571	7
987	CLEC4M	1882.5	90	1.46645	-5.58412	0.00375704	0.270684	0.428571	7
988	SRGN	1882.5	90	1.46396	-5.58412	0.00375704	0.270684	0.428571	7
989	SNAI2	1882.5	90	1.46095	-5.58412	0.00375704	0.270684	0.428571	7
990	KIAA0040	1882.5	90	1.45859	-5.58412	0.00375704	0.270684	0.428571	7
991	CPVL	1882.5	90	1.45377	-5.58412	0.00375704	0.270684	0.428571	7
992	CRHBP	1882.5	90	1.45106	-5.58412	0.00375704	0.270684	0.428571	7
993	CYP1A2	1882.5	90	1.44488	-5.58412	0.00375704	0.270684	0.428571	7
994	SLC16A9	1882.5	90	1.44284	-5.58412	0.00375704	0.270684	0.428571	7
995	RUBCNL	1882.5	90	1.44273	-5.58412	0.00375704	0.270684	0.428571	7
996	IFI6	1882.5	90	1.442	-5.58412	0.00375704	0.270684	0.428571	7
997	CYBB	1882.5	90	1.44164	-5.58412	0.00375704	0.270684	0.428571	7
998	ALPK2	1882.5	90	1.44118	-5.58412	0.00375704	0.270684	0.428571	7
999	SLC7A8	1882.5	90	1.43993	-5.58412	0.00375704	0.270684	0.428571	7
1000	RFLNB	1882.5	90	1.4329	-5.58412	0.00375704	0.270684	0.428571	7
1001	ETV7	1882.5	90	1.43138	-5.58412	0.00375704	0.270684	0.428571	7
1002	EPB41L3	1882.5	90	1.42821	-5.58412	0.00375704	0.270684	0.428571	7
1003	SLC23A3	1882.5	90	1.42713	-5.58412	0.00375704	0.270684	0.428571	7
1004	NCF2	1882.5	90	1.4262	-5.58412	0.00375704	0.270684	0.428571	7
1005	HIVEP1	1882.5	90	1.42549	-5.58412	0.00375704	0.270684	0.428571	7
1006	SDC3	1882.5	90	1.4243	-5.58412	0.00375704	0.270684	0.428571	7
1007	SGCE	1882.5	90	1.42428	-5.58412	0.00375704	0.270684	0.428571	7
1008	TCAP	1882.5	90	1.42394	-5.58412	0.00375704	0.270684	0.428571	7
1009	ADA2	1882.5	90	1.42234	-5.58412	0.00375704	0.270684	0.428571	7
1010	GINS2	1882.5	90	1.421	-5.58412	0.00375704	0.270684	0.428571	7
1011	MX2	1882.5	90	1.4192	-5.58412	0.00375704	0.270684	0.428571	7
1012	DUSP8	1882.5	90	1.41825	-5.58412	0.00375704	0.270684	0.428571	7
1013	IGSF6	1882.5	90	1.41806	-5.58412	0.00375704	0.270684	0.428571	7
1014	SUMO4	1882.5	90	1.41606	-5.58412	0.00375704	0.270684	0.428571	7
1015	GSDMB	1882.5	90	1.41481	-5.58412	0.00375704	0.270684	0.428571	7
1016	RRS1	1882.5	90	1.414	-5.58412	0.00375704	0.270684	0.428571	7
1017	IRF1	1882.5	90	1.41386	-5.58412	0.00375704	0.270684	0.428571	7
1018	B3GNT5	1882.5	90	1.41377	-5.58412	0.00375704	0.270684	0.428571	7
1019	BST2	1882.5	90	1.41021	-5.58412	0.00375704	0.270684	0.428571	7
1020	ESPNL	1882.5	90	1.40765	-5.58412	0.00375704	0.270684	0.428571	7
1021	FST	1882.5	90	1.4051	-5.58412	0.00375704	0.270684	0.428571	7
1022	BCL6	1882.5	90	1.40229	-5.58412	0.00375704	0.270684	0.428571	7
1023	STAB1	1882.5	90	1.39777	-5.58412	0.00375704	0.270684	0.428571	7
1024	CXCR1	1882.5	90	1.39758	-5.58412	0.00375704	0.270684	0.428571	7
1025	ARRDC4	1882.5	90	1.39589	-5.58412	0.00375704	0.270684	0.428571	7
1026	CDHR2	1882.5	90	1.39444	-5.58412	0.00375704	0.270684	0.428571	7
1027	PLTP	1882.5	90	1.39384	-5.58412	0.00375704	0.270684	0.428571	7
1028	FAM19A5	1882.5	90	1.39077	-5.58412	0.00375704	0.270684	0.428571	7
1029	F2RL2	1882.5	90	1.39069	-5.58412	0.00375704	0.270684	0.428571	7
1030	CD4	1882.5	90	1.39061	-5.58412	0.00375704	0.270684	0.428571	7
1031	RASSF2	1882.5	90	1.38976	-5.58412	0.00375704	0.270684	0.428571	7
1032	RASGRP2	1882.5	90	1.38906	-5.58412	0.00375704	0.270684	0.428571	7
1033	TINAGL1	1882.5	90	1.38765	-5.58412	0.00375704	0.270684	0.428571	7
1034	CPAMD8	1882.5	90	1.38217	-5.58412	0.00375704	0.270684	0.428571	7
1035	NIPAL1	1882.5	90	1.38019	-5.58412	0.00375704	0.270684	0.428571	7
1036	SDS	1882.5	90	1.37849	-5.58412	0.00375704	0.270684	0.428571	7
1037	IFI27	1882.5	90	1.37828	-5.58412	0.00375704	0.270684	0.428571	7
1038	KDM6B	1882.5	90	1.3728	-5.58412	0.00375704	0.270684	0.428571	7
1039	HMMR	1882.5	90	1.37253	-5.58412	0.00375704	0.270684	0.428571	7
1040	MAP3K8	1882.5	90	1.37071	-5.58412	0.00375704	0.270684	0.428571	7
1041	FGL2	1882.5	90	1.3704	-5.58412	0.00375704	0.270684	0.428571	7
1042	ZNF460	1882.5	90	1.36971	-5.58412	0.00375704	0.270684	0.428571	7
1043	L3MBTL3	1882.5	90	1.36944	-5.58412	0.00375704	0.270684	0.428571	7
1044	GRIA3	1882.5	90	1.3691	-5.58412	0.00375704	0.270684	0.428571	7
1045	BCL3	1882.5	90	1.36689	-5.58412	0.00375704	0.270684	0.428571	7
1046	DMTN	1882.5	90	1.36509	-5.58412	0.00375704	0.270684	0.428571	7
1047	MYADM	1882.5	90	1.36445	-5.58412	0.00375704	0.270684	0.428571	7
1048	FLT4	1882.5	90	1.36368	-5.58412	0.00375704	0.270684	0.428571	7
1049	HK3	1882.5	90	1.3634	-5.58412	0.00375704	0.270684	0.428571	7
1050	FNIP2	1882.5	90	1.36318	-5.58412	0.00375704	0.270684	0.428571	7
1051	EPOP	1882.5	90	1.3617	-5.58412	0.00375704	0.270684	0.428571	7
1052	METRNL	1882.5	90	1.36023	-5.58412	0.00375704	0.270684	0.428571	7
1053	ZNF217	1882.5	90	1.35655	-5.58412	0.00375704	0.270684	0.428571	7
1054	ALDH6A1	1882.5	90	1.35487	-5.58412	0.00375704	0.270684	0.428571	7
1055	ONECUT1	1882.5	90	1.35371	-5.58412	0.00375704	0.270684	0.428571	7
1056	CNDP1	1882.5	90	1.35175	-5.58412	0.00375704	0.270684	0.428571	7
1057	SBNO2	1882.5	90	1.351	-5.58412	0.00375704	0.270684	0.428571	7
1058	HS3ST2	1882.5	90	1.35033	-5.58412	0.00375704	0.270684	0.428571	7
1059	MAP3K14	1882.5	90	1.34904	-5.58412	0.00375704	0.270684	0.428571	7
1060	FCN3	1882.5	90	1.3489	-5.58412	0.00375704	0.270684	0.428571	7
1061	PTGER2	1882.5	90	1.34868	-5.58412	0.00375704	0.270684	0.428571	7
1062	RASL10B	1882.5	90	1.34828	-5.58412	0.00375704	0.270684	0.428571	7
1063	SLC16A7	1882.5	90	1.34484	-5.58412	0.00375704	0.270684	0.428571	7
1064	PLCB2	1882.5	90	1.34386	-5.58412	0.00375704	0.270684	0.428571	7
1065	CLDN3	1882.5	90	1.34359	-5.58412	0.00375704	0.270684	0.428571	7
1066	SAMSN1	1882.5	90	1.34125	-5.58412	0.00375704	0.270684	0.428571	7
1067	ADGRL4	1882.5	90	1.34039	-5.58412	0.00375704	0.270684	0.428571	7
1068	RPL9	1882.5	90	1.33836	-5.58412	0.00375704	0.270684	0.428571	7
1069	NRROS	1882.5	90	1.33805	-5.58412	0.00375704	0.270684	0.428571	7
1070	ARRDC3	1882.5	90	1.33705	-5.58412	0.00375704	0.270684	0.428571	7
1071	CLSTN2	1882.5	90	1.33567	-5.58412	0.00375704	0.270684	0.428571	7
1072	NEURL1	1882.5	90	1.33316	-5.58412	0.00375704	0.270684	0.428571	7
1073	EFNB2	1882.5	90	1.33092	-5.58412	0.00375704	0.270684	0.428571	7
1074	ACVRL1	1882.5	90	1.3297	-5.58412	0.00375704	0.270684	0.428571	7
1075	SULT2A1	1882.5	90	1.32959	-5.58412	0.00375704	0.270684	0.428571	7
1076	PRF1	1882.5	90	1.32905	-5.58412	0.00375704	0.270684	0.428571	7
1077	TIMP2	1882.5	90	1.32859	-5.58412	0.00375704	0.270684	0.428571	7
1078	PDLIM3	1882.5	90	1.32826	-5.58412	0.00375704	0.270684	0.428571	7
1079	CD44	1882.5	90	1.32821	-5.58412	0.00375704	0.270684	0.428571	7
1080	ST8SIA4	1882.5	90	1.32805	-5.58412	0.00375704	0.270684	0.428571	7
1081	DENND3	1882.5	90	1.32751	-5.58412	0.00375704	0.270684	0.428571	7
1082	RARRES1	1882.5	90	1.32713	-5.58412	0.00375704	0.270684	0.428571	7
1083	LTBP4	1882.5	90	1.32677	-5.58412	0.00375704	0.270684	0.428571	7
1084	HCLS1	1882.5	90	1.32618	-5.58412	0.00375704	0.270684	0.428571	7
1085	ALOX5	1882.5	90	1.32583	-5.58412	0.00375704	0.270684	0.428571	7
1086	IRF2BPL	1882.5	90	1.32571	-5.58412	0.00375704	0.270684	0.428571	7
1087	TNFRSF10D	1882.5	90	1.32532	-5.58412	0.00375704	0.270684	0.428571	7
1088	CETN3	1882.5	90	1.32462	-5.58412	0.00375704	0.270684	0.428571	7
1089	PIR	1882.5	90	1.32424	-5.58412	0.00375704	0.270684	0.428571	7
1090	UGCG	1882.5	90	1.32404	-5.58412	0.00375704	0.270684	0.428571	7
1091	BACH2	1882.5	90	1.32399	-5.58412	0.00375704	0.270684	0.428571	7
1092	PAGR1	1882.5	90	1.32329	-5.58412	0.00375704	0.270684	0.428571	7
1093	MOGAT2	1882.5	90	1.32306	-5.58412	0.00375704	0.270684	0.428571	7
1094	RASGRP4	1882.5	90	1.32286	-5.58412	0.00375704	0.270684	0.428571	7
1095	DERL3	1882.5	90	1.32268	-5.58412	0.00375704	0.270684	0.428571	7
1096	KCNK5	1882.5	90	1.32249	-5.58412	0.00375704	0.270684	0.428571	7
1097	RAC2	1882.5	90	1.32229	-5.58412	0.00375704	0.270684	0.428571	7
1098	PIM3	1882.5	90	1.32169	-5.58412	0.00375704	0.270684	0.428571	7
1099	ADGRE5	1882.5	90	1.32165	-5.58412	0.00375704	0.270684	0.428571	7
1100	TBXAS1	1882.5	90	1.32089	-5.58412	0.00375704	0.270684	0.428571	7
1101	EMP3	1882.5	90	1.31998	-5.58412	0.00375704	0.270684	0.428571	7
1102	NFAM1	1882.5	90	1.31995	-5.58412	0.00375704	0.270684	0.428571	7
1103	SERPINB1	1882.5	90	1.31979	-5.58412	0.00375704	0.270684	0.428571	7
1104	ZFP1	1882.5	90	1.31919	-5.58412	0.00375704	0.270684	0.428571	7
1105	PKD2	1882.5	90	1.31637	-5.58412	0.00375704	0.270684	0.428571	7
1106	CD300A	1882.5	90	1.31636	-5.58412	0.00375704	0.270684	0.428571	7
1107	TMEM256	1882.5	90	1.31561	-5.58412	0.00375704	0.270684	0.428571	7
1108	CYP2S1	1882.5	90	1.31557	-5.58412	0.00375704	0.270684	0.428571	7
1109	GET4	1882.5	90	1.31406	-5.58412	0.00375704	0.270684	0.428571	7
1110	TSPAN7	1882.5	90	1.31333	-5.58412	0.00375704	0.270684	0.428571	7
1111	TSPAN18	1882.5	90	1.31323	-5.58412	0.00375704	0.270684	0.428571	7
1112	TM7SF2	1882.5	90	1.3132	-5.58412	0.00375704	0.270684	0.428571	7
1113	NOP58	1882.5	90	1.31264	-5.58412	0.00375704	0.270684	0.428571	7
1114	SLC23A2	1882.5	90	1.31214	-5.58412	0.00375704	0.270684	0.428571	7
1115	CD84	1882.5	90	1.31139	-5.58412	0.00375704	0.270684	0.428571	7
1116	S100A11	1882.5	90	1.31116	-5.58412	0.00375704	0.270684	0.428571	7
1117	SLC7A7	1882.5	90	1.31096	-5.58412	0.00375704	0.270684	0.428571	7
1118	ZNF385B	1882.5	90	1.31008	-5.58412	0.00375704	0.270684	0.428571	7
1119	CD36	1882.5	90	1.3092	-5.58412	0.00375704	0.270684	0.428571	7
1120	ANXA2	1882.5	90	1.30895	-5.58412	0.00375704	0.270684	0.428571	7
1121	LRRK2	1882.5	90	1.30861	-5.58412	0.00375704	0.270684	0.428571	7
1122	STK17A	1882.5	90	1.30804	-5.58412	0.00375704	0.270684	0.428571	7
1123	RSAD2	1882.5	90	1.30749	-5.58412	0.00375704	0.270684	0.428571	7
1124	NUDT13	1882.5	90	1.3067	-5.58412	0.00375704	0.270684	0.428571	7
1125	BAMBI	1882.5	90	1.30668	-5.58412	0.00375704	0.270684	0.428571	7
1126	KLHL15	1882.5	90	1.3065	-5.58412	0.00375704	0.270684	0.428571	7
1127	ITPRIP	1882.5	90	1.30643	-5.58412	0.00375704	0.270684	0.428571	7
1128	ALDH3A1	1882.5	90	1.30582	-5.58412	0.00375704	0.270684	0.428571	7
1129	CMKLR1	1882.5	90	1.30564	-5.58412	0.00375704	0.270684	0.428571	7
1130	RASIP1	1882.5	90	1.30558	-5.58412	0.00375704	0.270684	0.428571	7
1131	BAZ1A	1882.5	90	1.30518	-5.58412	0.00375704	0.270684	0.428571	7
1132	CACNA1H	1882.5	90	1.30497	-5.58412	0.00375704	0.270684	0.428571	7
1133	ZDHHC2	1882.5	90	1.30494	-5.58412	0.00375704	0.270684	0.428571	7
1134	GNMT	1882.5	90	1.30482	-5.58412	0.00375704	0.270684	0.428571	7
1135	IL4R	1882.5	90	1.3042	-5.58412	0.00375704	0.270684	0.428571	7
1136	MS4A6A	1882.5	90	1.30229	-5.58412	0.00375704	0.270684	0.428571	7
1137	SLC6A12	1882.5	90	1.30225	-5.58412	0.00375704	0.270684	0.428571	7
1138	NAT2	1882.5	90	1.30115	-5.58412	0.00375704	0.270684	0.428571	7
1139	SEC14L3	1882.5	90	1.30112	-5.58412	0.00375704	0.270684	0.428571	7
1140	CLDN7	1882.5	90	1.30052	-5.58412	0.00375704	0.270684	0.428571	7
1141	CYBA	1882.5	90	1.30008	-5.58412	0.00375704	0.270684	0.428571	7
1142	PDE1B	1882.5	90	1.29933	-5.58412	0.00375704	0.270684	0.428571	7
1143	RANGRF	1882.5	90	1.29923	-5.58412	0.00375704	0.270684	0.428571	7
1144	EVA1C	1882.5	90	1.29902	-5.58412	0.00375704	0.270684	0.428571	7
1145	SHANK3	1882.5	90	1.29811	-5.58412	0.00375704	0.270684	0.428571	7
1146	DNASE1L3	1882.5	90	1.29784	-5.58412	0.00375704	0.270684	0.428571	7
1147	PTPRB	1882.5	90	1.29755	-5.58412	0.00375704	0.270684	0.428571	7
1148	S100A14	1882.5	90	1.29729	-5.58412	0.00375704	0.270684	0.428571	7
1149	C3orf14	1882.5	90	1.29726	-5.58412	0.00375704	0.270684	0.428571	7
1150	TEK	1882.5	90	1.29696	-5.58412	0.00375704	0.270684	0.428571	7
1151	TUBB2A	1882.5	90	1.29662	-5.58412	0.00375704	0.270684	0.428571	7
1152	CYCS	1882.5	90	1.29591	-5.58412	0.00375704	0.270684	0.428571	7
1153	TPRG1	1882.5	90	1.29521	-5.58412	0.00375704	0.270684	0.428571	7
1154	TMEM185B	1882.5	90	1.29509	-5.58412	0.00375704	0.270684	0.428571	7
1155	HSD17B14	1882.5	90	1.29412	-5.58412	0.00375704	0.270684	0.428571	7
1156	FABP3	1882.5	90	1.29405	-5.58412	0.00375704	0.270684	0.428571	7
1157	EXOC3L2	1882.5	90	1.29287	-5.58412	0.00375704	0.270684	0.428571	7
1158	TAGLN2	1882.5	90	1.29274	-5.58412	0.00375704	0.270684	0.428571	7
1159	ZNF462	1882.5	90	1.29092	-5.58412	0.00375704	0.270684	0.428571	7
1160	MCOLN1	1882.5	90	1.29058	-5.58412	0.00375704	0.270684	0.428571	7
1161	SKAP1	1882.5	90	1.29057	-5.58412	0.00375704	0.270684	0.428571	7
1162	ROM1	1882.5	90	1.29011	-5.58412	0.00375704	0.270684	0.428571	7
1163	A2M	1882.5	90	1.29002	-5.58412	0.00375704	0.270684	0.428571	7
1164	LGR5	1882.5	90	1.28929	-5.58412	0.00375704	0.270684	0.428571	7
1165	RAB31	1882.5	90	1.28887	-5.58412	0.00375704	0.270684	0.428571	7
1166	CNTN3	1882.5	90	1.28881	-5.58412	0.00375704	0.270684	0.428571	7
1167	MAP1LC3A	1882.5	90	1.28804	-5.58412	0.00375704	0.270684	0.428571	7
1168	NPR1	1882.5	90	1.28613	-5.58412	0.00375704	0.270684	0.428571	7
1169	TMEM26	1882.5	90	1.28584	-5.58412	0.00375704	0.270684	0.428571	7
1170	GNA15	1882.5	90	1.28496	-5.58412	0.00375704	0.270684	0.428571	7
1171	SPATA18	1882.5	90	1.28457	-5.58412	0.00375704	0.270684	0.428571	7
1172	GALT	1882.5	90	1.28448	-5.58412	0.00375704	0.270684	0.428571	7
1173	SLC23A1	1882.5	90	1.28418	-5.58412	0.00375704	0.270684	0.428571	7
1174	PARVG	1882.5	90	1.28334	-5.58412	0.00375704	0.270684	0.428571	7
1175	IL13RA2	1882.5	90	1.2831	-5.58412	0.00375704	0.270684	0.428571	7
1176	ZNF837	1882.5	90	1.28305	-5.58412	0.00375704	0.270684	0.428571	7
1177	SUSD3	1882.5	90	1.28266	-5.58412	0.00375704	0.270684	0.428571	7
1178	GSKIP	1882.5	90	1.28226	-5.58412	0.00375704	0.270684	0.428571	7
1179	ZBTB3	1882.5	90	1.28216	-5.58412	0.00375704	0.270684	0.428571	7
1180	BMP2	1882.5	90	1.28164	-5.58412	0.00375704	0.270684	0.428571	7
1181	MAP1S	1882.5	90	1.28131	-5.58412	0.00375704	0.270684	0.428571	7
1182	PLCB3	1882.5	90	1.28088	-5.58412	0.00375704	0.270684	0.428571	7
1183	C1orf112	1882.5	90	1.28077	-5.58412	0.00375704	0.270684	0.428571	7
1184	DLL4	1882.5	90	1.28049	-5.58412	0.00375704	0.270684	0.428571	7
1185	BYSL	1882.5	90	1.28009	-5.58412	0.00375704	0.270684	0.428571	7
1186	PCDH12	1882.5	90	1.28002	-5.58412	0.00375704	0.270684	0.428571	7
1187	ICAM2	1882.5	90	1.27998	-5.58412	0.00375704	0.270684	0.428571	7
1188	ZSCAN26	1882.5	90	1.27942	-5.58412	0.00375704	0.270684	0.428571	7
1189	TXN	1882.5	90	1.27868	-5.58412	0.00375704	0.270684	0.428571	7
1190	ITGA6	1882.5	90	1.27838	-5.58412	0.00375704	0.270684	0.428571	7
1191	TCIRG1	1882.5	90	1.27748	-5.58412	0.00375704	0.270684	0.428571	7
1192	LPCAT1	1882.5	90	1.27696	-5.58412	0.00375704	0.270684	0.428571	7
1193	LST1	1882.5	90	1.27692	-5.58412	0.00375704	0.270684	0.428571	7
1194	RND3	1882.5	90	1.27666	-5.58412	0.00375704	0.270684	0.428571	7
1195	SLC8A1	1882.5	90	1.27646	-5.58412	0.00375704	0.270684	0.428571	7
1196	TCAF2	1882.5	90	1.27634	-5.58412	0.00375704	0.270684	0.428571	7
1197	ATF7IP2	1882.5	90	1.27618	-5.58412	0.00375704	0.270684	0.428571	7
1198	BIN2	1882.5	90	1.27589	-5.58412	0.00375704	0.270684	0.428571	7
1199	INHBB	1882.5	90	1.27582	-5.58412	0.00375704	0.270684	0.428571	7
1200	DNHD1	1882.5	90	1.27564	-5.58412	0.00375704	0.270684	0.428571	7
1201	LHFPL2	1882.5	90	1.2749	-5.58412	0.00375704	0.270684	0.428571	7
1202	FMNL2	1882.5	90	1.27484	-5.58412	0.00375704	0.270684	0.428571	7
1203	EXT1	1882.5	90	1.27457	-5.58412	0.00375704	0.270684	0.428571	7
1204	C1orf162	1882.5	90	1.27457	-5.58412	0.00375704	0.270684	0.428571	7
1205	FRMD6	1882.5	90	1.27443	-5.58412	0.00375704	0.270684	0.428571	7
1206	TMC8	1882.5	90	1.2738	-5.58412	0.00375704	0.270684	0.428571	7
1207	TXNDC9	1882.5	90	1.27336	-5.58412	0.00375704	0.270684	0.428571	7
1208	ARHGAP4	1882.5	90	1.27332	-5.58412	0.00375704	0.270684	0.428571	7
1209	DAB2	1882.5	90	1.27325	-5.58412	0.00375704	0.270684	0.428571	7
1210	STARD5	1882.5	90	1.27215	-5.58412	0.00375704	0.270684	0.428571	7
1211	TMEM19	1882.5	90	1.27189	-5.58412	0.00375704	0.270684	0.428571	7
1212	MNS1	1882.5	90	1.27189	-5.58412	0.00375704	0.270684	0.428571	7
1213	ASF1A	1882.5	90	1.27091	-5.58412	0.00375704	0.270684	0.428571	7
1214	ZBED8	1882.5	90	1.27043	-5.58412	0.00375704	0.270684	0.428571	7
1215	HSPA13	1882.5	90	1.27023	-5.58412	0.00375704	0.270684	0.428571	7
1216	ZFPM1	1882.5	90	1.27021	-5.58412	0.00375704	0.270684	0.428571	7
1217	PRRG2	1882.5	90	1.2699	-5.58412	0.00375704	0.270684	0.428571	7
1218	AGPAT5	1882.5	90	1.26967	-5.58412	0.00375704	0.270684	0.428571	7
1219	TUBA1C	1882.5	90	1.26927	-5.58412	0.00375704	0.270684	0.428571	7
1220	WEE1	1882.5	90	1.26883	-5.58412	0.00375704	0.270684	0.428571	7
1221	CLIP4	1882.5	90	1.26878	-5.58412	0.00375704	0.270684	0.428571	7
1222	FGL1	1882.5	90	1.26829	-5.58412	0.00375704	0.270684	0.428571	7
1223	SAMD5	1882.5	90	1.26827	-5.58412	0.00375704	0.270684	0.428571	7
1224	HTR2B	1882.5	90	1.26825	-5.58412	0.00375704	0.270684	0.428571	7
1225	BORCS7	1882.5	90	1.26803	-5.58412	0.00375704	0.270684	0.428571	7
1226	TEX30	1882.5	90	1.26783	-5.58412	0.00375704	0.270684	0.428571	7
1227	RPL39L	1882.5	90	1.26781	-5.58412	0.00375704	0.270684	0.428571	7
1228	ADRB2	1882.5	90	1.26777	-5.58412	0.00375704	0.270684	0.428571	7
1229	IL15RA	1882.5	90	1.26746	-5.58412	0.00375704	0.270684	0.428571	7
1230	ANXA5	1882.5	90	1.26731	-5.58412	0.00375704	0.270684	0.428571	7
1231	STEAP4	1882.5	90	1.26723	-5.58412	0.00375704	0.270684	0.428571	7
1232	HSD17B7	1882.5	90	1.26679	-5.58412	0.00375704	0.270684	0.428571	7
1233	NPY1R	1882.5	90	1.26645	-5.58412	0.00375704	0.270684	0.428571	7
1234	RWDD2B	1882.5	90	1.26588	-5.58412	0.00375704	0.270684	0.428571	7
1235	SIGIRR	1882.5	90	1.26567	-5.58412	0.00375704	0.270684	0.428571	7
1236	SEC14L4	1882.5	90	1.26462	-5.58412	0.00375704	0.270684	0.428571	7
1237	CNTFR	1882.5	90	1.26446	-5.58412	0.00375704	0.270684	0.428571	7
1238	FAM229B	1882.5	90	1.26405	-5.58412	0.00375704	0.270684	0.428571	7
1239	PPP6R2	1882.5	90	1.26392	-5.58412	0.00375704	0.270684	0.428571	7
1240	TMED6	1882.5	90	1.26365	-5.58412	0.00375704	0.270684	0.428571	7
1241	GCLM	1882.5	90	1.26263	-5.58412	0.00375704	0.270684	0.428571	7
1242	HIF1A	1882.5	90	1.26263	-5.58412	0.00375704	0.270684	0.428571	7
1243	NOTCH1	1882.5	90	1.26256	-5.58412	0.00375704	0.270684	0.428571	7
1244	TMEM121	1882.5	90	1.26194	-5.58412	0.00375704	0.270684	0.428571	7
1245	NAT8	1882.5	90	1.26184	-5.58412	0.00375704	0.270684	0.428571	7
1246	SPI1	1882.5	90	1.2617	-5.58412	0.00375704	0.270684	0.428571	7
1247	HIGD1A	1882.5	90	1.26163	-5.58412	0.00375704	0.270684	0.428571	7
1248	NEBL	1882.5	90	1.2615	-5.58412	0.00375704	0.270684	0.428571	7
1249	MPLKIP	1882.5	90	1.26144	-5.58412	0.00375704	0.270684	0.428571	7
1250	FGD5	1882.5	90	1.26046	-5.58412	0.00375704	0.270684	0.428571	7
1251	RCSD1	1882.5	90	1.26032	-5.58412	0.00375704	0.270684	0.428571	7
1252	SCRN2	1882.5	90	1.26018	-5.58412	0.00375704	0.270684	0.428571	7
1253	SLCO1B3	1882.5	90	1.26015	-5.58412	0.00375704	0.270684	0.428571	7
1254	MAP1LC3B	1882.5	90	1.25893	-5.58412	0.00375704	0.270684	0.428571	7
1255	KDELC1	1882.5	90	1.25882	-5.58412	0.00375704	0.270684	0.428571	7
1256	SMO	1882.5	90	1.25879	-5.58412	0.00375704	0.270684	0.428571	7
1257	PIGR	1882.5	90	1.25846	-5.58412	0.00375704	0.270684	0.428571	7
1258	CDKN1C	1882.5	90	1.25821	-5.58412	0.00375704	0.270684	0.428571	7
1259	GAB3	1882.5	90	1.25812	-5.58412	0.00375704	0.270684	0.428571	7
1260	FERMT3	1882.5	90	1.25798	-5.58412	0.00375704	0.270684	0.428571	7
1261	HIBCH	1882.5	90	1.25732	-5.58412	0.00375704	0.270684	0.428571	7
1262	ABCG8	1882.5	90	1.2571	-5.58412	0.00375704	0.270684	0.428571	7
1263	NMI	1882.5	90	1.25674	-5.58412	0.00375704	0.270684	0.428571	7
1264	ACOT12	1882.5	90	1.2565	-5.58412	0.00375704	0.270684	0.428571	7
1265	ARHGEF18	1882.5	90	1.25598	-5.58412	0.00375704	0.270684	0.428571	7
1266	SPRY4	1882.5	90	1.25581	-5.58412	0.00375704	0.270684	0.428571	7
1267	SLC39A5	1882.5	90	1.25576	-5.58412	0.00375704	0.270684	0.428571	7
1268	SLC43A2	1882.5	90	1.25558	-5.58412	0.00375704	0.270684	0.428571	7
1269	ZNRD1	1882.5	90	1.25549	-5.58412	0.00375704	0.270684	0.428571	7
1270	CES4A	1882.5	90	1.25491	-5.58412	0.00375704	0.270684	0.428571	7
1271	ITGB2	1882.5	90	1.25457	-5.58412	0.00375704	0.270684	0.428571	7
1272	CAMK1D	1882.5	90	1.2542	-5.58412	0.00375704	0.270684	0.428571	7
1273	EIF3J	1882.5	90	1.254	-5.58412	0.00375704	0.270684	0.428571	7
1274	LPA	1882.5	90	1.25391	-5.58412	0.00375704	0.270684	0.428571	7
1275	ATF7IP	1882.5	90	1.25314	-5.58412	0.00375704	0.270684	0.428571	7
1276	LIMCH1	1882.5	90	1.25194	-5.58412	0.00375704	0.270684	0.428571	7
1277	URB2	1882.5	90	1.25175	-5.58412	0.00375704	0.270684	0.428571	7
1278	DYSF	1882.5	90	1.25161	-5.58412	0.00375704	0.270684	0.428571	7
1279	AGPAT2	1882.5	90	1.25144	-5.58412	0.00375704	0.270684	0.428571	7
1280	IPCEF1	1882.5	90	1.25124	-5.58412	0.00375704	0.270684	0.428571	7
1281	TEF	1882.5	90	1.25089	-5.58412	0.00375704	0.270684	0.428571	7
1282	ECHDC2	1882.5	90	1.25079	-5.58412	0.00375704	0.270684	0.428571	7
1283	SLC17A4	1882.5	90	1.25069	-5.58412	0.00375704	0.270684	0.428571	7
1284	RAB3IL1	1882.5	90	1.25062	-5.58412	0.00375704	0.270684	0.428571	7
1285	RASEF	1882.5	90	1.25037	-5.58412	0.00375704	0.270684	0.428571	7
1286	COPZ2	1882.5	90	1.25023	-5.58412	0.00375704	0.270684	0.428571	7
1287	FNDC4	1882.5	90	1.25008	-5.58412	0.00375704	0.270684	0.428571	7
1288	TENT5C	1882.5	90	1.24979	-5.58412	0.00375704	0.270684	0.428571	7
1289	HSPA5	1882.5	90	1.24953	-5.58412	0.00375704	0.270684	0.428571	7
1290	PIK3CD	1882.5	90	1.24945	-5.58412	0.00375704	0.270684	0.428571	7
1291	PRKCB	1882.5	90	1.2493	-5.58412	0.00375704	0.270684	0.428571	7
1292	CHRD	1882.5	90	1.2491	-5.58412	0.00375704	0.270684	0.428571	7
1293	ZNF423	1882.5	90	1.24892	-5.58412	0.00375704	0.270684	0.428571	7
1294	CELSR2	1882.5	90	1.24855	-5.58412	0.00375704	0.270684	0.428571	7
1295	CCDC102A	1882.5	90	1.24837	-5.58412	0.00375704	0.270684	0.428571	7
1296	ITPR1	1882.5	90	1.24826	-5.58412	0.00375704	0.270684	0.428571	7
1297	STARD8	1882.5	90	1.24824	-5.58412	0.00375704	0.270684	0.428571	7
1298	EFHD2	1882.5	90	1.24808	-5.58412	0.00375704	0.270684	0.428571	7
1299	SCOC	1882.5	90	1.24724	-5.58412	0.00375704	0.270684	0.428571	7
1300	PRDM1	1882.5	90	1.24714	-5.58412	0.00375704	0.270684	0.428571	7
1301	ADGRF5	1882.5	90	1.24689	-5.58412	0.00375704	0.270684	0.428571	7
1302	TNFRSF21	1882.5	90	1.24655	-5.58412	0.00375704	0.270684	0.428571	7
1303	PLVAP	1882.5	90	1.24634	-5.58412	0.00375704	0.270684	0.428571	7
1304	CAVIN2	1882.5	90	1.2463	-5.58412	0.00375704	0.270684	0.428571	7
1305	SPSB2	1882.5	90	1.24593	-5.58412	0.00375704	0.270684	0.428571	7
1306	BCO1	1882.5	90	1.24591	-5.58412	0.00375704	0.270684	0.428571	7
1307	LRP4	1882.5	90	1.24572	-5.58412	0.00375704	0.270684	0.428571	7
1308	CCDC85B	1882.5	90	1.24571	-5.58412	0.00375704	0.270684	0.428571	7
1309	IL1RAP	1882.5	90	1.24526	-5.58412	0.00375704	0.270684	0.428571	7
1310	LTBP1	1882.5	90	1.2451	-5.58412	0.00375704	0.270684	0.428571	7
1311	CSPG4	1882.5	90	1.245	-5.58412	0.00375704	0.270684	0.428571	7
1312	TCF7L1	1882.5	90	1.24487	-5.58412	0.00375704	0.270684	0.428571	7
1313	CPD	1882.5	90	1.24481	-5.58412	0.00375704	0.270684	0.428571	7
1314	MAP3K6	1882.5	90	1.24472	-5.58412	0.00375704	0.270684	0.428571	7
1315	TSPAN15	1882.5	90	1.24457	-5.58412	0.00375704	0.270684	0.428571	7
1316	POLR3GL	1882.5	90	1.2445	-5.58412	0.00375704	0.270684	0.428571	7
1317	PIK3CG	1882.5	90	1.2442	-5.58412	0.00375704	0.270684	0.428571	7
1318	ITGAE	1882.5	90	1.2436	-5.58412	0.00375704	0.270684	0.428571	7
1319	SLC6A13	1882.5	90	1.2427	-5.58412	0.00375704	0.270684	0.428571	7
1320	NEURL2	1882.5	90	1.24239	-5.58412	0.00375704	0.270684	0.428571	7
1321	CLDN5	1882.5	90	1.2422	-5.58412	0.00375704	0.270684	0.428571	7
1322	RPS6KA1	1882.5	90	1.24209	-5.58412	0.00375704	0.270684	0.428571	7
1323	KCNJ3	1882.5	90	1.24207	-5.58412	0.00375704	0.270684	0.428571	7
1324	ARHGAP25	1882.5	90	1.2418	-5.58412	0.00375704	0.270684	0.428571	7
1325	SMG1	1882.5	90	1.24163	-5.58412	0.00375704	0.270684	0.428571	7
1326	IMMP1L	1882.5	90	1.24107	-5.58412	0.00375704	0.270684	0.428571	7
1327	MAN2B1	1882.5	90	1.24096	-5.58412	0.00375704	0.270684	0.428571	7
1328	FYB2	1882.5	90	1.24094	-5.58412	0.00375704	0.270684	0.428571	7
1329	CDK5	1882.5	90	1.24059	-5.58412	0.00375704	0.270684	0.428571	7
1330	HVCN1	1882.5	90	1.24053	-5.58412	0.00375704	0.270684	0.428571	7
1331	TEFM	1882.5	90	1.24025	-5.58412	0.00375704	0.270684	0.428571	7
1332	COX7B	1882.5	90	1.24021	-5.58412	0.00375704	0.270684	0.428571	7
1333	VAMP1	1882.5	90	1.23991	-5.58412	0.00375704	0.270684	0.428571	7
1334	SLC6A1	1882.5	90	1.23883	-5.58412	0.00375704	0.270684	0.428571	7
1335	CFHR5	1882.5	90	1.23808	-5.58412	0.00375704	0.270684	0.428571	7
1336	UBXN11	1882.5	90	1.23799	-5.58412	0.00375704	0.270684	0.428571	7
1337	CYB5R2	1882.5	90	1.23775	-5.58412	0.00375704	0.270684	0.428571	7
1338	TNFAIP8L1	1882.5	90	1.23774	-5.58412	0.00375704	0.270684	0.428571	7
1339	NTN3	1882.5	90	1.23764	-5.58412	0.00375704	0.270684	0.428571	7
1340	EXOC3L1	1882.5	90	1.23758	-5.58412	0.00375704	0.270684	0.428571	7
1341	MAMLD1	1882.5	90	1.23746	-5.58412	0.00375704	0.270684	0.428571	7
1342	TMEM25	1882.5	90	1.2371	-5.58412	0.00375704	0.270684	0.428571	7
1343	WDR72	1882.5	90	1.23632	-5.58412	0.00375704	0.270684	0.428571	7
1344	CDC42EP1	1882.5	90	1.2361	-5.58412	0.00375704	0.270684	0.428571	7
1345	SLPI	1882.5	90	1.23597	-5.58412	0.00375704	0.270684	0.428571	7
1346	AURKA	1882.5	90	1.23564	-5.58412	0.00375704	0.270684	0.428571	7
1347	GPR146	1882.5	90	1.23562	-5.58412	0.00375704	0.270684	0.428571	7
1348	ALPL	1882.5	90	1.23561	-5.58412	0.00375704	0.270684	0.428571	7
1349	ACSF2	1882.5	90	1.23556	-5.58412	0.00375704	0.270684	0.428571	7
1350	LILRB4	1882.5	90	1.23543	-5.58412	0.00375704	0.270684	0.428571	7
1351	ACADSB	1882.5	90	1.2353	-5.58412	0.00375704	0.270684	0.428571	7
1352	DPH3	1882.5	90	1.23526	-5.58412	0.00375704	0.270684	0.428571	7
1353	PLSCR4	1882.5	90	1.23501	-5.58412	0.00375704	0.270684	0.428571	7
1354	PAK1IP1	1882.5	90	1.2346	-5.58412	0.00375704	0.270684	0.428571	7
1355	CALML4	1882.5	90	1.23442	-5.58412	0.00375704	0.270684	0.428571	7
1356	IDUA	1882.5	90	1.23439	-5.58412	0.00375704	0.270684	0.428571	7
1357	ABCA1	1882.5	90	1.23426	-5.58412	0.00375704	0.270684	0.428571	7
1358	HTATIP2	1882.5	90	1.23412	-5.58412	0.00375704	0.270684	0.428571	7
1359	GTF2I	1882.5	90	1.23409	-5.58412	0.00375704	0.270684	0.428571	7
1360	SFTPD	1882.5	90	1.23408	-5.58412	0.00375704	0.270684	0.428571	7
1361	SCARF1	1882.5	90	1.23398	-5.58412	0.00375704	0.270684	0.428571	7
1362	JAML	1882.5	90	1.23397	-5.58412	0.00375704	0.270684	0.428571	7
1363	TMEM251	1882.5	90	1.23386	-5.58412	0.00375704	0.270684	0.428571	7
1364	SLC12A2	1882.5	90	1.23378	-5.58412	0.00375704	0.270684	0.428571	7
1365	GRHL1	1882.5	90	1.23369	-5.58412	0.00375704	0.270684	0.428571	7
1366	AKAP11	1882.5	90	1.23361	-5.58412	0.00375704	0.270684	0.428571	7
1367	MMAB	1882.5	90	1.23282	-5.58412	0.00375704	0.270684	0.428571	7
1368	SNX7	1882.5	90	1.23265	-5.58412	0.00375704	0.270684	0.428571	7
1369	SIGLEC7	1882.5	90	1.23263	-5.58412	0.00375704	0.270684	0.428571	7
1370	HPS5	1882.5	90	1.23193	-5.58412	0.00375704	0.270684	0.428571	7
1371	RNASET2	1882.5	90	1.23188	-5.58412	0.00375704	0.270684	0.428571	7
1372	PLPP3	1882.5	90	1.23155	-5.58412	0.00375704	0.270684	0.428571	7
1373	TIE1	1882.5	90	1.23076	-5.58412	0.00375704	0.270684	0.428571	7
1374	CCL28	1882.5	90	1.23075	-5.58412	0.00375704	0.270684	0.428571	7
1375	UMPS	1882.5	90	1.23072	-5.58412	0.00375704	0.270684	0.428571	7
1376	PTAFR	1882.5	90	1.23056	-5.58412	0.00375704	0.270684	0.428571	7
1377	SETD9	1882.5	90	1.23024	-5.58412	0.00375704	0.270684	0.428571	7
1378	RSL24D1	1882.5	90	1.23001	-5.58412	0.00375704	0.270684	0.428571	7
1379	NMRK1	1882.5	90	1.22989	-5.58412	0.00375704	0.270684	0.428571	7
1380	ROGDI	1882.5	90	1.22975	-5.58412	0.00375704	0.270684	0.428571	7
1381	RBM3	1882.5	90	1.22963	-5.58412	0.00375704	0.270684	0.428571	7
1382	SIPA1L3	1882.5	90	1.22959	-5.58412	0.00375704	0.270684	0.428571	7
1383	ATG5	1882.5	90	1.22957	-5.58412	0.00375704	0.270684	0.428571	7
1384	NAPEPLD	1882.5	90	1.22871	-5.58412	0.00375704	0.270684	0.428571	7
1385	RAPGEF5	1882.5	90	1.22849	-5.58412	0.00375704	0.270684	0.428571	7
1386	SLC17A3	1882.5	90	1.22842	-5.58412	0.00375704	0.270684	0.428571	7
1387	PER3	1882.5	90	1.22814	-5.58412	0.00375704	0.270684	0.428571	7
1388	HOXB5	1882.5	90	1.22796	-5.58412	0.00375704	0.270684	0.428571	7
1389	FMO4	1882.5	90	1.22787	-5.58412	0.00375704	0.270684	0.428571	7
1390	ADAMTS13	1882.5	90	1.22784	-5.58412	0.00375704	0.270684	0.428571	7
1391	MPZL2	1882.5	90	1.22779	-5.58412	0.00375704	0.270684	0.428571	7
1392	NQO2	1882.5	90	1.22775	-5.58412	0.00375704	0.270684	0.428571	7
1393	RARRES3	1882.5	90	1.22721	-5.58412	0.00375704	0.270684	0.428571	7
1394	LSM5	1882.5	90	1.22714	-5.58412	0.00375704	0.270684	0.428571	7
1395	EI24	1882.5	90	1.227	-5.58412	0.00375704	0.270684	0.428571	7
1396	WIPF1	1882.5	90	1.22678	-5.58412	0.00375704	0.270684	0.428571	7
1397	CRIP2	1882.5	90	1.22676	-5.58412	0.00375704	0.270684	0.428571	7
1398	FAM89A	1882.5	90	1.22591	-5.58412	0.00375704	0.270684	0.428571	7
1399	GMNN	1882.5	90	1.22588	-5.58412	0.00375704	0.270684	0.428571	7
1400	NIPSNAP3A	1882.5	90	1.22568	-5.58412	0.00375704	0.270684	0.428571	7
1401	METTL25	1882.5	90	1.22526	-5.58412	0.00375704	0.270684	0.428571	7
1402	S100A6	1882.5	90	1.22492	-5.58412	0.00375704	0.270684	0.428571	7
1403	FGFR1	1882.5	90	1.2247	-5.58412	0.00375704	0.270684	0.428571	7
1404	BAG1	1882.5	90	1.22433	-5.58412	0.00375704	0.270684	0.428571	7
1405	NABP1	1882.5	90	1.22394	-5.58412	0.00375704	0.270684	0.428571	7
1406	SLC12A8	1882.5	90	1.22387	-5.58412	0.00375704	0.270684	0.428571	7
1407	RIMKLB	1882.5	90	1.22386	-5.58412	0.00375704	0.270684	0.428571	7
1408	CFDP1	1882.5	90	1.22345	-5.58412	0.00375704	0.270684	0.428571	7
1409	DDIT3	1882.5	90	1.22342	-5.58412	0.00375704	0.270684	0.428571	7
1410	CSAD	1882.5	90	1.22289	-5.58412	0.00375704	0.270684	0.428571	7
1411	FAM102A	1882.5	90	1.22286	-5.58412	0.00375704	0.270684	0.428571	7
1412	ABCG5	1882.5	90	1.22285	-5.58412	0.00375704	0.270684	0.428571	7
1413	ATP6V0D1	1882.5	90	1.22277	-5.58412	0.00375704	0.270684	0.428571	7
1414	RHOG	1882.5	90	1.22266	-5.58412	0.00375704	0.270684	0.428571	7
1415	CCNG1	1882.5	90	1.22266	-5.58412	0.00375704	0.270684	0.428571	7
1416	IFI27L2	1882.5	90	1.22242	-5.58412	0.00375704	0.270684	0.428571	7
1417	METTL1	1882.5	90	1.22235	-5.58412	0.00375704	0.270684	0.428571	7
1418	EDA	1882.5	90	1.22226	-5.58412	0.00375704	0.270684	0.428571	7
1419	CMTM7	1882.5	90	1.22217	-5.58412	0.00375704	0.270684	0.428571	7
1420	CD72	1882.5	90	1.22198	-5.58412	0.00375704	0.270684	0.428571	7
1421	SASH1	1882.5	90	1.22153	-5.58412	0.00375704	0.270684	0.428571	7
1422	THOP1	1882.5	90	1.22141	-5.58412	0.00375704	0.270684	0.428571	7
1423	DNAH1	1882.5	90	1.22132	-5.58412	0.00375704	0.270684	0.428571	7
1424	CCDC59	1882.5	90	1.22119	-5.58412	0.00375704	0.270684	0.428571	7
1425	NLRP3	1882.5	90	1.22114	-5.58412	0.00375704	0.270684	0.428571	7
1426	FXYD5	1882.5	90	1.22107	-5.58412	0.00375704	0.270684	0.428571	7
1427	ATP5MD	1882.5	90	1.22095	-5.58412	0.00375704	0.270684	0.428571	7
1428	PRKCI	1882.5	90	1.22088	-5.58412	0.00375704	0.270684	0.428571	7
1429	TSSK6	1882.5	90	1.22057	-5.58412	0.00375704	0.270684	0.428571	7
1430	HIKESHI	1882.5	90	1.22034	-5.58412	0.00375704	0.270684	0.428571	7
1431	YAE1	1882.5	90	1.22016	-5.58412	0.00375704	0.270684	0.428571	7
1432	GPT2	1882.5	90	1.22007	-5.58412	0.00375704	0.270684	0.428571	7
1433	EPB41L1	1882.5	90	1.21973	-5.58412	0.00375704	0.270684	0.428571	7
1434	MEA1	1882.5	90	1.21929	-5.58412	0.00375704	0.270684	0.428571	7
1435	ARHGAP31	1882.5	90	1.21925	-5.58412	0.00375704	0.270684	0.428571	7
1436	EEF1E1	1882.5	90	1.2192	-5.58412	0.00375704	0.270684	0.428571	7
1437	LGALS9	1882.5	90	1.219	-5.58412	0.00375704	0.270684	0.428571	7
1438	TNFSF8	1882.5	90	1.21891	-5.58412	0.00375704	0.270684	0.428571	7
1439	ITGB1BP1	1882.5	90	1.21876	-5.58412	0.00375704	0.270684	0.428571	7
1440	EDF1	1882.5	90	1.21866	-5.58412	0.00375704	0.270684	0.428571	7
1441	VAMP8	1882.5	90	1.21855	-5.58412	0.00375704	0.270684	0.428571	7
1442	RBMX2	1882.5	90	1.21837	-5.58412	0.00375704	0.270684	0.428571	7
1443	KMT2B	1882.5	90	1.21799	-5.58412	0.00375704	0.270684	0.428571	7
1444	GPR89B	1882.5	90	1.21763	-5.58412	0.00375704	0.270684	0.428571	7
1445	PSMG3	1882.5	90	1.21732	-5.58412	0.00375704	0.270684	0.428571	7
1446	DOC2B	1882.5	90	1.21732	-5.58412	0.00375704	0.270684	0.428571	7
1447	ZNF432	1882.5	90	1.21723	-5.58412	0.00375704	0.270684	0.428571	7
1448	MGAT2	1882.5	90	1.21719	-5.58412	0.00375704	0.270684	0.428571	7
1449	PTGER4	1882.5	90	1.21719	-5.58412	0.00375704	0.270684	0.428571	7
1450	CYP7B1	1882.5	90	1.21697	-5.58412	0.00375704	0.270684	0.428571	7
1451	FAM3C	1882.5	90	1.21696	-5.58412	0.00375704	0.270684	0.428571	7
1452	TIMM8B	1882.5	90	1.21681	-5.58412	0.00375704	0.270684	0.428571	7
1453	IAH1	1882.5	90	1.21674	-5.58412	0.00375704	0.270684	0.428571	7
1454	OSGEPL1	1882.5	90	1.21673	-5.58412	0.00375704	0.270684	0.428571	7
1455	LRMP	1882.5	90	1.21668	-5.58412	0.00375704	0.270684	0.428571	7
1456	ARHGAP45	1882.5	90	1.21661	-5.58412	0.00375704	0.270684	0.428571	7
1457	PBDC1	1882.5	90	1.2165	-5.58412	0.00375704	0.270684	0.428571	7
1458	FMNL3	1882.5	90	1.21639	-5.58412	0.00375704	0.270684	0.428571	7
1459	MRPL51	1882.5	90	1.21634	-5.58412	0.00375704	0.270684	0.428571	7
1460	GATA4	1882.5	90	1.21633	-5.58412	0.00375704	0.270684	0.428571	7
1461	HIPK3	1882.5	90	1.2163	-5.58412	0.00375704	0.270684	0.428571	7
1462	LPAR6	1882.5	90	1.21627	-5.58412	0.00375704	0.270684	0.428571	7
1463	BCAR3	1882.5	90	1.21619	-5.58412	0.00375704	0.270684	0.428571	7
1464	SRSF3	1882.5	90	1.21615	-5.58412	0.00375704	0.270684	0.428571	7
1465	DOCK10	1882.5	90	1.21601	-5.58412	0.00375704	0.270684	0.428571	7
1466	FAM193B	1882.5	90	1.21573	-5.58412	0.00375704	0.270684	0.428571	7
1467	ZNF823	1882.5	90	1.21543	-5.58412	0.00375704	0.270684	0.428571	7
1468	MRPL30	1882.5	90	1.21498	-5.58412	0.00375704	0.270684	0.428571	7
1469	SMAD9	1882.5	90	1.21492	-5.58412	0.00375704	0.270684	0.428571	7
1470	GIMAP7	1882.5	90	1.21475	-5.58412	0.00375704	0.270684	0.428571	7
1471	HSPH1	1882.5	90	1.21472	-5.58412	0.00375704	0.270684	0.428571	7
1472	FAM217B	1882.5	90	1.21461	-5.58412	0.00375704	0.270684	0.428571	7
1473	TMEM14A	1882.5	90	1.21461	-5.58412	0.00375704	0.270684	0.428571	7
1474	NSA2	1882.5	90	1.21412	-5.58412	0.00375704	0.270684	0.428571	7
1475	PMVK	1882.5	90	1.21398	-5.58412	0.00375704	0.270684	0.428571	7
1476	BACH1	1882.5	90	1.21379	-5.58412	0.00375704	0.270684	0.428571	7
1477	GHR	1882.5	90	1.21377	-5.58412	0.00375704	0.270684	0.428571	7
1478	RLIM	1882.5	90	1.21356	-5.58412	0.00375704	0.270684	0.428571	7
1479	ACBD4	1882.5	90	1.21349	-5.58412	0.00375704	0.270684	0.428571	7
1480	PIGF	1882.5	90	1.21328	-5.58412	0.00375704	0.270684	0.428571	7
1481	PTPRN2	1882.5	90	1.21295	-5.58412	0.00375704	0.270684	0.428571	7
1482	BORA	1882.5	90	1.21287	-5.58412	0.00375704	0.270684	0.428571	7
1483	PRDX5	1882.5	90	1.21266	-5.58412	0.00375704	0.270684	0.428571	7
1484	DACH1	1882.5	90	1.21266	-5.58412	0.00375704	0.270684	0.428571	7
1485	CORO1B	1882.5	90	1.21258	-5.58412	0.00375704	0.270684	0.428571	7
1486	ATP8B4	1882.5	90	1.21255	-5.58412	0.00375704	0.270684	0.428571	7
1487	ZSCAN16	1882.5	90	1.2121	-5.58412	0.00375704	0.270684	0.428571	7
1488	NR2F1	1882.5	90	1.212	-5.58412	0.00375704	0.270684	0.428571	7
1489	UBTD2	1882.5	90	1.21194	-5.58412	0.00375704	0.270684	0.428571	7
1490	NCOA3	1882.5	90	1.2119	-5.58412	0.00375704	0.270684	0.428571	7
1491	ENDOG	1882.5	90	1.21181	-5.58412	0.00375704	0.270684	0.428571	7
1492	LAG3	1882.5	90	1.21171	-5.58412	0.00375704	0.270684	0.428571	7
1493	PHACTR1	1882.5	90	1.21151	-5.58412	0.00375704	0.270684	0.428571	7
1494	SRFBP1	1882.5	90	1.21143	-5.58412	0.00375704	0.270684	0.428571	7
1495	KIF3C	1882.5	90	1.21135	-5.58412	0.00375704	0.270684	0.428571	7
1496	ADCK2	1882.5	90	1.21119	-5.58412	0.00375704	0.270684	0.428571	7
1497	CBR1	1882.5	90	1.21107	-5.58412	0.00375704	0.270684	0.428571	7
1498	SELENON	1882.5	90	1.21083	-5.58412	0.00375704	0.270684	0.428571	7
1499	PNO1	1882.5	90	1.2108	-5.58412	0.00375704	0.270684	0.428571	7
1500	TDG	1882.5	90	1.21068	-5.58412	0.00375704	0.270684	0.428571	7
1501	HOMER3	1882.5	90	1.21064	-5.58412	0.00375704	0.270684	0.428571	7
1502	STYX	1882.5	90	1.21023	-5.58412	0.00375704	0.270684	0.428571	7
1503	MYBL2	1882.5	90	1.21017	-5.58412	0.00375704	0.270684	0.428571	7
1504	PLD6	1882.5	90	1.21008	-5.58412	0.00375704	0.270684	0.428571	7
1505	TCF4	1882.5	90	1.21	-5.58412	0.00375704	0.270684	0.428571	7
1506	ARMC6	1882.5	90	1.20987	-5.58412	0.00375704	0.270684	0.428571	7
1507	ANXA10	1882.5	90	1.20983	-5.58412	0.00375704	0.270684	0.428571	7
1508	FBXL15	1882.5	90	1.20976	-5.58412	0.00375704	0.270684	0.428571	7
1509	CEP295	1882.5	90	1.20953	-5.58412	0.00375704	0.270684	0.428571	7
1510	KBTBD11	1882.5	90	1.20947	-5.58412	0.00375704	0.270684	0.428571	7
1511	RAB4A	1882.5	90	1.20912	-5.58412	0.00375704	0.270684	0.428571	7
1512	TIA1	1882.5	90	1.20888	-5.58412	0.00375704	0.270684	0.428571	7
1513	CBX4	1882.5	90	1.20875	-5.58412	0.00375704	0.270684	0.428571	7
1514	REX1BD	1882.5	90	1.20867	-5.58412	0.00375704	0.270684	0.428571	7
1515	DPY19L4	1882.5	90	1.20849	-5.58412	0.00375704	0.270684	0.428571	7
1516	FSTL1	1882.5	90	1.20826	-5.58412	0.00375704	0.270684	0.428571	7
1517	ETF1	1882.5	90	1.20798	-5.58412	0.00375704	0.270684	0.428571	7
1518	AKTIP	1882.5	90	1.20797	-5.58412	0.00375704	0.270684	0.428571	7
1519	PKD1	1882.5	90	1.20792	-5.58412	0.00375704	0.270684	0.428571	7
1520	DCAF13	1882.5	90	1.20789	-5.58412	0.00375704	0.270684	0.428571	7
1521	FBXO21	1882.5	90	1.20776	-5.58412	0.00375704	0.270684	0.428571	7
1522	LRRC75B	1882.5	90	1.20775	-5.58412	0.00375704	0.270684	0.428571	7
1523	JARID2	1882.5	90	1.20767	-5.58412	0.00375704	0.270684	0.428571	7
1524	VWA7	1882.5	90	1.20754	-5.58412	0.00375704	0.270684	0.428571	7
1525	MED11	1882.5	90	1.20749	-5.58412	0.00375704	0.270684	0.428571	7
1526	TRMT10C	1882.5	90	1.20747	-5.58412	0.00375704	0.270684	0.428571	7
1527	COX6A2	1882.5	90	1.20731	-5.58412	0.00375704	0.270684	0.428571	7
1528	CARMIL3	1882.5	90	1.20729	-5.58412	0.00375704	0.270684	0.428571	7
1529	ATP6V0B	1882.5	90	1.20728	-5.58412	0.00375704	0.270684	0.428571	7
1530	ACRBP	1882.5	90	1.20722	-5.58412	0.00375704	0.270684	0.428571	7
1531	CCDC68	1882.5	90	1.20716	-5.58412	0.00375704	0.270684	0.428571	7
1532	SS18L1	1882.5	90	1.20713	-5.58412	0.00375704	0.270684	0.428571	7
1533	LRMDA	1882.5	90	1.20707	-5.58412	0.00375704	0.270684	0.428571	7
1534	TMEM86A	1882.5	90	1.20706	-5.58412	0.00375704	0.270684	0.428571	7
1535	PHACTR2	1882.5	90	1.20688	-5.58412	0.00375704	0.270684	0.428571	7
1536	NR2F2	1882.5	90	1.20672	-5.58412	0.00375704	0.270684	0.428571	7
1537	GRN	1882.5	90	1.20672	-5.58412	0.00375704	0.270684	0.428571	7
1538	YRDC	1882.5	90	1.20661	-5.58412	0.00375704	0.270684	0.428571	7
1539	CHPT1	1882.5	90	1.20654	-5.58412	0.00375704	0.270684	0.428571	7
1540	ZFYVE19	1882.5	90	1.20647	-5.58412	0.00375704	0.270684	0.428571	7
1541	MRPL47	1882.5	90	1.20622	-5.58412	0.00375704	0.270684	0.428571	7
1542	IL17RA	1882.5	90	1.20611	-5.58412	0.00375704	0.270684	0.428571	7
1543	ABCE1	1882.5	90	1.20607	-5.58412	0.00375704	0.270684	0.428571	7
1544	PLEKHA6	1882.5	90	1.20601	-5.58412	0.00375704	0.270684	0.428571	7
1545	PSMC6	1882.5	90	1.20536	-5.58412	0.00375704	0.270684	0.428571	7
1546	ATG2A	1882.5	90	1.2053	-5.58412	0.00375704	0.270684	0.428571	7
1547	MLXIPL	1882.5	90	1.20509	-5.58412	0.00375704	0.270684	0.428571	7
1548	CCDC58	1882.5	90	1.20479	-5.58412	0.00375704	0.270684	0.428571	7
1549	HCN3	1882.5	90	1.20469	-5.58412	0.00375704	0.270684	0.428571	7
1550	SERTAD2	1882.5	90	1.20458	-5.58412	0.00375704	0.270684	0.428571	7
1551	SLC19A1	1882.5	90	1.20444	-5.58412	0.00375704	0.270684	0.428571	7
1552	CIC	1882.5	90	1.20443	-5.58412	0.00375704	0.270684	0.428571	7
1553	PHF23	1882.5	90	1.20442	-5.58412	0.00375704	0.270684	0.428571	7
1554	ORAI1	1882.5	90	1.20424	-5.58412	0.00375704	0.270684	0.428571	7
1555	IGIP	1882.5	90	1.20396	-5.58412	0.00375704	0.270684	0.428571	7
1556	PIGW	1882.5	90	1.2038	-5.58412	0.00375704	0.270684	0.428571	7
1557	SLC49A3	1882.5	90	1.20365	-5.58412	0.00375704	0.270684	0.428571	7
1558	DENND5A	1882.5	90	1.20355	-5.58412	0.00375704	0.270684	0.428571	7
1559	ATG4C	1882.5	90	1.20354	-5.58412	0.00375704	0.270684	0.428571	7
1560	RAB27B	1882.5	90	1.20347	-5.58412	0.00375704	0.270684	0.428571	7
1561	KLHDC7A	1882.5	90	1.20345	-5.58412	0.00375704	0.270684	0.428571	7
1562	ANP32E	1882.5	90	1.20336	-5.58412	0.00375704	0.270684	0.428571	7
1563	NMUR1	1882.5	90	1.20328	-5.58412	0.00375704	0.270684	0.428571	7
1564	CCDC66	1882.5	90	1.20295	-5.58412	0.00375704	0.270684	0.428571	7
1565	KCNK17	1882.5	90	1.20292	-5.58412	0.00375704	0.270684	0.428571	7
1566	PVALB	1882.5	90	1.20291	-5.58412	0.00375704	0.270684	0.428571	7
1567	PYROXD1	1882.5	90	1.20279	-5.58412	0.00375704	0.270684	0.428571	7
1568	RELA	1882.5	90	1.20277	-5.58412	0.00375704	0.270684	0.428571	7
1569	POLE4	1882.5	90	1.20234	-5.58412	0.00375704	0.270684	0.428571	7
1570	PPIL4	1882.5	90	1.20231	-5.58412	0.00375704	0.270684	0.428571	7
1571	TBC1D24	1882.5	90	1.20229	-5.58412	0.00375704	0.270684	0.428571	7
1572	KBTBD6	1882.5	90	1.20228	-5.58412	0.00375704	0.270684	0.428571	7
1573	RAVER2	1882.5	90	1.20201	-5.58412	0.00375704	0.270684	0.428571	7
1574	DAPK1	1882.5	90	1.20196	-5.58412	0.00375704	0.270684	0.428571	7
1575	TRAPPC13	1882.5	90	1.20192	-5.58412	0.00375704	0.270684	0.428571	7
1576	GSTO2	1882.5	90	1.2019	-5.58412	0.00375704	0.270684	0.428571	7
1577	ACTR10	1882.5	90	1.20188	-5.58412	0.00375704	0.270684	0.428571	7
1578	DDX6	1882.5	90	1.20184	-5.58412	0.00375704	0.270684	0.428571	7
1579	UBXN2A	1882.5	90	1.20178	-5.58412	0.00375704	0.270684	0.428571	7
1580	ITGAX	1882.5	90	1.20174	-5.58412	0.00375704	0.270684	0.428571	7
1581	SH2B3	1882.5	90	1.20173	-5.58412	0.00375704	0.270684	0.428571	7
1582	ATR	1882.5	90	1.20166	-5.58412	0.00375704	0.270684	0.428571	7
1583	HSDL1	1882.5	90	1.20166	-5.58412	0.00375704	0.270684	0.428571	7
1584	UCK1	1882.5	90	1.2016	-5.58412	0.00375704	0.270684	0.428571	7
1585	MCL1	1882.5	90	1.20152	-5.58412	0.00375704	0.270684	0.428571	7
1586	TUBB4B	1882.5	90	1.20151	-5.58412	0.00375704	0.270684	0.428571	7
1587	IFT74	1882.5	90	1.20127	-5.58412	0.00375704	0.270684	0.428571	7
1588	GMIP	1882.5	90	1.20118	-5.58412	0.00375704	0.270684	0.428571	7
1589	SASS6	1882.5	90	1.20091	-5.58412	0.00375704	0.270684	0.428571	7
1590	PRKD1	1882.5	90	1.20064	-5.58412	0.00375704	0.270684	0.428571	7
1591	TXLNG	1882.5	90	1.20061	-5.58412	0.00375704	0.270684	0.428571	7
1592	MAP7D1	1882.5	90	1.20052	-5.58412	0.00375704	0.270684	0.428571	7
1593	COA5	1882.5	90	1.20034	-5.58412	0.00375704	0.270684	0.428571	7
1594	GDPD5	1882.5	90	1.20017	-5.58412	0.00375704	0.270684	0.428571	7
1595	RIDA	1882.5	90	1.20013	-5.58412	0.00375704	0.270684	0.428571	7
1596	SEC22A	1882.5	90	1.20004	-5.58412	0.00375704	0.270684	0.428571	7
1597	CREB3	1882.5	90	1.1998	-5.58412	0.00375704	0.270684	0.428571	7
1598	SMPD3	1882.5	90	1.19972	-5.58412	0.00375704	0.270684	0.428571	7
1599	KHSRP	1882.5	90	1.19972	-5.58412	0.00375704	0.270684	0.428571	7
1600	CLIC4	1882.5	90	1.19967	-5.58412	0.00375704	0.270684	0.428571	7
1601	E4F1	1882.5	90	1.19963	-5.58412	0.00375704	0.270684	0.428571	7
1602	ERP29	1882.5	90	1.19959	-5.58412	0.00375704	0.270684	0.428571	7
1603	DNAAF2	1882.5	90	1.19952	-5.58412	0.00375704	0.270684	0.428571	7
1604	WDFY3	1882.5	90	1.19945	-5.58412	0.00375704	0.270684	0.428571	7
1605	TNS2	1882.5	90	1.19926	-5.58412	0.00375704	0.270684	0.428571	7
1606	CCT4	1882.5	90	1.19925	-5.58412	0.00375704	0.270684	0.428571	7
1607	SNRPA1	1882.5	90	1.19919	-5.58412	0.00375704	0.270684	0.428571	7
1608	ARMC1	1882.5	90	1.19916	-5.58412	0.00375704	0.270684	0.428571	7
1609	PARL	1882.5	90	1.19907	-5.58412	0.00375704	0.270684	0.428571	7
1610	ZFAND1	1882.5	90	1.19901	-5.58412	0.00375704	0.270684	0.428571	7
1611	POLR3G	1882.5	90	1.19881	-5.58412	0.00375704	0.270684	0.428571	7
1612	THAP10	1882.5	90	1.19881	-5.58412	0.00375704	0.270684	0.428571	7
1613	RNF166	1882.5	90	1.19879	-5.58412	0.00375704	0.270684	0.428571	7
1614	PTER	1882.5	90	1.19867	-5.58412	0.00375704	0.270684	0.428571	7
1615	TJP2	1882.5	90	1.19843	-5.58412	0.00375704	0.270684	0.428571	7
1616	CNNM3	1882.5	90	1.19815	-5.58412	0.00375704	0.270684	0.428571	7
1617	CCDC115	1882.5	90	1.19804	-5.58412	0.00375704	0.270684	0.428571	7
1618	ANKS1A	1882.5	90	1.19787	-5.58412	0.00375704	0.270684	0.428571	7
1619	OPTN	1882.5	90	1.19785	-5.58412	0.00375704	0.270684	0.428571	7
1620	PUS3	1882.5	90	1.19777	-5.58412	0.00375704	0.270684	0.428571	7
1621	WIPI1	1882.5	90	1.19771	-5.58412	0.00375704	0.270684	0.428571	7
1622	PACRG	1882.5	90	1.19768	-5.58412	0.00375704	0.270684	0.428571	7
1623	CYP39A1	1882.5	90	1.19751	-5.58412	0.00375704	0.270684	0.428571	7
1624	UBL5	1882.5	90	1.19749	-5.58412	0.00375704	0.270684	0.428571	7
1625	AEN	1882.5	90	1.19725	-5.58412	0.00375704	0.270684	0.428571	7
1626	CAPN5	1882.5	90	1.19708	-5.58412	0.00375704	0.270684	0.428571	7
1627	CHTF18	1882.5	90	1.19698	-5.58412	0.00375704	0.270684	0.428571	7
1628	SNRNP25	1882.5	90	1.19667	-5.58412	0.00375704	0.270684	0.428571	7
1629	MYH10	1882.5	90	1.19661	-5.58412	0.00375704	0.270684	0.428571	7
1630	FEZ1	1882.5	90	1.1965	-5.58412	0.00375704	0.270684	0.428571	7
1631	ATG101	1882.5	90	1.19633	-5.58412	0.00375704	0.270684	0.428571	7
1632	LNX2	1882.5	90	1.19632	-5.58412	0.00375704	0.270684	0.428571	7
1633	LCLAT1	1882.5	90	1.19593	-5.58412	0.00375704	0.270684	0.428571	7
1634	BET1	1882.5	90	1.19578	-5.58412	0.00375704	0.270684	0.428571	7
1635	ERCC8	1882.5	90	1.19557	-5.58412	0.00375704	0.270684	0.428571	7
1636	NFATC2	1882.5	90	1.19556	-5.58412	0.00375704	0.270684	0.428571	7
1637	PFDN4	1882.5	90	1.19538	-5.58412	0.00375704	0.270684	0.428571	7
1638	PLXDC2	1882.5	90	1.19536	-5.58412	0.00375704	0.270684	0.428571	7
1639	ARSK	1882.5	90	1.19535	-5.58412	0.00375704	0.270684	0.428571	7
1640	ATN1	1882.5	90	1.19527	-5.58412	0.00375704	0.270684	0.428571	7
1641	NUFIP2	1882.5	90	1.19521	-5.58412	0.00375704	0.270684	0.428571	7
1642	COMMD2	1882.5	90	1.1952	-5.58412	0.00375704	0.270684	0.428571	7
1643	SPART	1882.5	90	1.1951	-5.58412	0.00375704	0.270684	0.428571	7
1644	LDHD	1882.5	90	1.19478	-5.58412	0.00375704	0.270684	0.428571	7
1645	GLRX	1882.5	90	1.19476	-5.58412	0.00375704	0.270684	0.428571	7
1646	DCTD	1882.5	90	1.19427	-5.58412	0.00375704	0.270684	0.428571	7
1647	FKBP3	1882.5	90	1.19413	-5.58412	0.00375704	0.270684	0.428571	7
1648	LRRC32	1882.5	90	1.194	-5.58412	0.00375704	0.270684	0.428571	7
1649	ANKRD49	1882.5	90	1.19388	-5.58412	0.00375704	0.270684	0.428571	7
1650	ZNF35	1882.5	90	1.19383	-5.58412	0.00375704	0.270684	0.428571	7
1651	GNL3	1882.5	90	1.19345	-5.58412	0.00375704	0.270684	0.428571	7
1652	MYDGF	1882.5	90	1.19333	-5.58412	0.00375704	0.270684	0.428571	7
1653	LRP11	1882.5	90	1.19333	-5.58412	0.00375704	0.270684	0.428571	7
1654	ZNF597	1882.5	90	1.19314	-5.58412	0.00375704	0.270684	0.428571	7
1655	N4BP2	1882.5	90	1.19312	-5.58412	0.00375704	0.270684	0.428571	7
1656	XPOT	1882.5	90	1.19309	-5.58412	0.00375704	0.270684	0.428571	7
1657	LARP4	1882.5	90	1.19289	-5.58412	0.00375704	0.270684	0.428571	7
1658	ZNF627	1882.5	90	1.19287	-5.58412	0.00375704	0.270684	0.428571	7
1659	RALGPS1	1882.5	90	1.19283	-5.58412	0.00375704	0.270684	0.428571	7
1660	NDUFB8	1882.5	90	1.19242	-5.58412	0.00375704	0.270684	0.428571	7
1661	STX3	1882.5	90	1.19239	-5.58412	0.00375704	0.270684	0.428571	7
1662	FAS	1882.5	90	1.19214	-5.58412	0.00375704	0.270684	0.428571	7
1663	ELMO1	1882.5	90	1.19208	-5.58412	0.00375704	0.270684	0.428571	7
1664	BRAT1	1882.5	90	1.19184	-5.58412	0.00375704	0.270684	0.428571	7
1665	USP11	1882.5	90	1.19166	-5.58412	0.00375704	0.270684	0.428571	7
1666	RIPOR1	1882.5	90	1.19146	-5.58412	0.00375704	0.270684	0.428571	7
1667	RBBP9	1882.5	90	1.19133	-5.58412	0.00375704	0.270684	0.428571	7
1668	C5	1882.5	90	1.19132	-5.58412	0.00375704	0.270684	0.428571	7
1669	HEXIM1	1882.5	90	1.19132	-5.58412	0.00375704	0.270684	0.428571	7
1670	REEP1	1882.5	90	1.19125	-5.58412	0.00375704	0.270684	0.428571	7
1671	IKZF4	1882.5	90	1.19114	-5.58412	0.00375704	0.270684	0.428571	7
1672	LRRC3	1882.5	90	1.19091	-5.58412	0.00375704	0.270684	0.428571	7
1673	KIF12	1882.5	90	1.19089	-5.58412	0.00375704	0.270684	0.428571	7
1674	C1QTNF1	1882.5	90	1.19081	-5.58412	0.00375704	0.270684	0.428571	7
1675	SMARCAD1	1882.5	90	1.19054	-5.58412	0.00375704	0.270684	0.428571	7
1676	SERP2	1882.5	90	1.19045	-5.58412	0.00375704	0.270684	0.428571	7
1677	GLMN	1882.5	90	1.19044	-5.58412	0.00375704	0.270684	0.428571	7
1678	LRP6	1882.5	90	1.19031	-5.58412	0.00375704	0.270684	0.428571	7
1679	CMIP	1882.5	90	1.19026	-5.58412	0.00375704	0.270684	0.428571	7
1680	UTP20	1882.5	90	1.19022	-5.58412	0.00375704	0.270684	0.428571	7
1681	LAMTOR4	1882.5	90	1.19001	-5.58412	0.00375704	0.270684	0.428571	7
1682	NIFK	1882.5	90	1.18967	-5.58412	0.00375704	0.270684	0.428571	7
1683	ATP6V0E2	1882.5	90	1.18942	-5.58412	0.00375704	0.270684	0.428571	7
1684	UTP3	1882.5	90	1.18931	-5.58412	0.00375704	0.270684	0.428571	7
1685	PTH1R	1882.5	90	1.18929	-5.58412	0.00375704	0.270684	0.428571	7
1686	TTYH2	1882.5	90	1.18921	-5.58412	0.00375704	0.270684	0.428571	7
1687	FAM214B	1882.5	90	1.18921	-5.58412	0.00375704	0.270684	0.428571	7
1688	CPN1	1882.5	90	1.18907	-5.58412	0.00375704	0.270684	0.428571	7
1689	HECTD4	1882.5	90	1.18892	-5.58412	0.00375704	0.270684	0.428571	7
1690	MAGED2	1882.5	90	1.18869	-5.58412	0.00375704	0.270684	0.428571	7
1691	ENGASE	1882.5	90	1.18869	-5.58412	0.00375704	0.270684	0.428571	7
1692	REXO2	1882.5	90	1.1886	-5.58412	0.00375704	0.270684	0.428571	7
1693	ZNF512B	1882.5	90	1.18855	-5.58412	0.00375704	0.270684	0.428571	7
1694	MTFMT	1882.5	90	1.18854	-5.58412	0.00375704	0.270684	0.428571	7
1695	EFCAB11	1882.5	90	1.1885	-5.58412	0.00375704	0.270684	0.428571	7
1696	DPYSL2	1882.5	90	1.18849	-5.58412	0.00375704	0.270684	0.428571	7
1697	ESAM	1882.5	90	1.18828	-5.58412	0.00375704	0.270684	0.428571	7
1698	C2orf76	1882.5	90	1.18826	-5.58412	0.00375704	0.270684	0.428571	7
1699	GALK1	1882.5	90	1.18825	-5.58412	0.00375704	0.270684	0.428571	7
1700	TAPBP	1882.5	90	1.18811	-5.58412	0.00375704	0.270684	0.428571	7
1701	EXOSC8	1882.5	90	1.18807	-5.58412	0.00375704	0.270684	0.428571	7
1702	ZMYND15	1882.5	90	1.18802	-5.58412	0.00375704	0.270684	0.428571	7
1703	TMEM230	1882.5	90	1.188	-5.58412	0.00375704	0.270684	0.428571	7
1704	WNT2	1882.5	90	1.18783	-5.58412	0.00375704	0.270684	0.428571	7
1705	UQCR11	1882.5	90	1.18779	-5.58412	0.00375704	0.270684	0.428571	7
1706	MPP5	1882.5	90	1.18741	-5.58412	0.00375704	0.270684	0.428571	7
1707	TRPM4	1882.5	90	1.18715	-5.58412	0.00375704	0.270684	0.428571	7
1708	C17orf58	1882.5	90	1.18709	-5.58412	0.00375704	0.270684	0.428571	7
1709	ING4	1882.5	90	1.18705	-5.58412	0.00375704	0.270684	0.428571	7
1710	XPA	1882.5	90	1.18698	-5.58412	0.00375704	0.270684	0.428571	7
1711	GDE1	1882.5	90	1.18692	-5.58412	0.00375704	0.270684	0.428571	7
1712	PARP6	1882.5	90	1.18691	-5.58412	0.00375704	0.270684	0.428571	7
1713	SSB	1882.5	90	1.18689	-5.58412	0.00375704	0.270684	0.428571	7
1714	DIPK1A	1882.5	90	1.1868	-5.58412	0.00375704	0.270684	0.428571	7
1715	UAP1	1882.5	90	1.18673	-5.58412	0.00375704	0.270684	0.428571	7
1716	NEIL1	1882.5	90	1.18668	-5.58412	0.00375704	0.270684	0.428571	7
1717	LSM4	1882.5	90	1.18668	-5.58412	0.00375704	0.270684	0.428571	7
1718	PDCD5	1882.5	90	1.18644	-5.58412	0.00375704	0.270684	0.428571	7
1719	GABPA	1882.5	90	1.18642	-5.58412	0.00375704	0.270684	0.428571	7
1720	D2HGDH	1882.5	90	1.18638	-5.58412	0.00375704	0.270684	0.428571	7
1721	ARL14EP	1882.5	90	1.18614	-5.58412	0.00375704	0.270684	0.428571	7
1722	RPL36AL	1882.5	90	1.18583	-5.58412	0.00375704	0.270684	0.428571	7
1723	ZFYVE27	1882.5	90	1.18566	-5.58412	0.00375704	0.270684	0.428571	7
1724	POP5	1882.5	90	1.18563	-5.58412	0.00375704	0.270684	0.428571	7
1725	TMEM192	1882.5	90	1.18556	-5.58412	0.00375704	0.270684	0.428571	7
1726	CLCN5	1882.5	90	1.18554	-5.58412	0.00375704	0.270684	0.428571	7
1727	AAMDC	1882.5	90	1.18545	-5.58412	0.00375704	0.270684	0.428571	7
1728	NR1I3	1882.5	90	1.18544	-5.58412	0.00375704	0.270684	0.428571	7
1729	MFSD11	1882.5	90	1.18527	-5.58412	0.00375704	0.270684	0.428571	7
1730	IFI35	1882.5	90	1.18519	-5.58412	0.00375704	0.270684	0.428571	7
1731	TNFRSF11B	1882.5	90	1.18518	-5.58412	0.00375704	0.270684	0.428571	7
1732	PNPT1	1882.5	90	1.18496	-5.58412	0.00375704	0.270684	0.428571	7
1733	TMPO	1882.5	90	1.18469	-5.58412	0.00375704	0.270684	0.428571	7
1734	LDOC1	1882.5	90	1.18453	-5.58412	0.00375704	0.270684	0.428571	7
1735	P4HA2	1882.5	90	1.18451	-5.58412	0.00375704	0.270684	0.428571	7
1736	MTRF1	1882.5	90	1.18438	-5.58412	0.00375704	0.270684	0.428571	7
1737	IL11RA	1882.5	90	1.1842	-5.58412	0.00375704	0.270684	0.428571	7
1738	ATG10	1882.5	90	1.18409	-5.58412	0.00375704	0.270684	0.428571	7
1739	NEDD4L	1882.5	90	1.18374	-5.58412	0.00375704	0.270684	0.428571	7
1740	NAV2	1882.5	90	1.18364	-5.58412	0.00375704	0.270684	0.428571	7
1741	ZNF268	1882.5	90	1.18362	-5.58412	0.00375704	0.270684	0.428571	7
1742	SQOR	1882.5	90	1.18337	-5.58412	0.00375704	0.270684	0.428571	7
1743	ALG5	1882.5	90	1.18334	-5.58412	0.00375704	0.270684	0.428571	7
1744	RIPK2	1882.5	90	1.18333	-5.58412	0.00375704	0.270684	0.428571	7
1745	ZNF219	1882.5	90	1.1833	-5.58412	0.00375704	0.270684	0.428571	7
1746	CCDC69	1882.5	90	1.18329	-5.58412	0.00375704	0.270684	0.428571	7
1747	TMEM106C	1882.5	90	1.18325	-5.58412	0.00375704	0.270684	0.428571	7
1748	WBP2	1882.5	90	1.1832	-5.58412	0.00375704	0.270684	0.428571	7
1749	XYLT2	1882.5	90	1.18311	-5.58412	0.00375704	0.270684	0.428571	7
1750	UCHL3	1882.5	90	1.18305	-5.58412	0.00375704	0.270684	0.428571	7
1751	MRPS28	1882.5	90	1.18304	-5.58412	0.00375704	0.270684	0.428571	7
1752	MRPL54	1882.5	90	1.18281	-5.58412	0.00375704	0.270684	0.428571	7
1753	GORAB	1882.5	90	1.1828	-5.58412	0.00375704	0.270684	0.428571	7
1754	RFX7	1882.5	90	1.18273	-5.58412	0.00375704	0.270684	0.428571	7
1755	TEAD1	1882.5	90	1.18249	-5.58412	0.00375704	0.270684	0.428571	7
1756	ERLIN1	1882.5	90	1.18244	-5.58412	0.00375704	0.270684	0.428571	7
1757	KIAA1522	1882.5	90	1.18237	-5.58412	0.00375704	0.270684	0.428571	7
1758	GCSH	1882.5	90	1.18233	-5.58412	0.00375704	0.270684	0.428571	7
1759	SLC22A23	1882.5	90	1.18229	-5.58412	0.00375704	0.270684	0.428571	7
1760	CBLN4	1882.5	90	1.18217	-5.58412	0.00375704	0.270684	0.428571	7
1761	CSK	1882.5	90	1.18217	-5.58412	0.00375704	0.270684	0.428571	7
1762	ADCY5	1882.5	90	1.18208	-5.58412	0.00375704	0.270684	0.428571	7
1763	RNF24	1882.5	90	1.18195	-5.58412	0.00375704	0.270684	0.428571	7
1764	RGMB	1882.5	90	1.18189	-5.58412	0.00375704	0.270684	0.428571	7
1765	ARFGAP3	1882.5	90	1.18176	-5.58412	0.00375704	0.270684	0.428571	7
1766	EIF5A2	1882.5	90	1.18167	-5.58412	0.00375704	0.270684	0.428571	7
1767	ALAD	1882.5	90	1.18148	-5.58412	0.00375704	0.270684	0.428571	7
1768	TROVE2	1882.5	90	1.18126	-5.58412	0.00375704	0.270684	0.428571	7
1769	NAA15	1882.5	90	1.18126	-5.58412	0.00375704	0.270684	0.428571	7
1770	QPRT	1882.5	90	1.18116	-5.58412	0.00375704	0.270684	0.428571	7
1771	CMTM3	1882.5	90	1.18109	-5.58412	0.00375704	0.270684	0.428571	7
1772	PLA2G15	1882.5	90	1.18106	-5.58412	0.00375704	0.270684	0.428571	7
1773	MKKS	1882.5	90	1.1809	-5.58412	0.00375704	0.270684	0.428571	7
1774	MBNL3	1882.5	90	1.18074	-5.58412	0.00375704	0.270684	0.428571	7
1775	LTK	1882.5	90	1.18069	-5.58412	0.00375704	0.270684	0.428571	7
1776	IL1R1	1882.5	90	1.18054	-5.58412	0.00375704	0.270684	0.428571	7
1777	PRICKLE2	1882.5	90	1.18054	-5.58412	0.00375704	0.270684	0.428571	7
1778	SLC22A9	1882.5	90	1.18042	-5.58412	0.00375704	0.270684	0.428571	7
1779	HLX	1882.5	90	1.1804	-5.58412	0.00375704	0.270684	0.428571	7
1780	SHKBP1	1882.5	90	1.18036	-5.58412	0.00375704	0.270684	0.428571	7
1781	MYL12B	1882.5	90	1.18021	-5.58412	0.00375704	0.270684	0.428571	7
1782	SLC25A42	1882.5	90	1.18013	-5.58412	0.00375704	0.270684	0.428571	7
1783	DNAJC19	1882.5	90	1.18007	-5.58412	0.00375704	0.270684	0.428571	7
1784	COPZ1	1882.5	90	1.17987	-5.58412	0.00375704	0.270684	0.428571	7
1785	RERE	1882.5	90	1.17952	-5.58412	0.00375704	0.270684	0.428571	7
1786	ASAP1	1882.5	90	1.17948	-5.58412	0.00375704	0.270684	0.428571	7
1787	PTPN6	1882.5	90	1.17926	-5.58412	0.00375704	0.270684	0.428571	7
1788	MED15	1882.5	90	1.17919	-5.58412	0.00375704	0.270684	0.428571	7
1789	PIP4P1	1882.5	90	1.17914	-5.58412	0.00375704	0.270684	0.428571	7
1790	HID1	1882.5	90	1.17902	-5.58412	0.00375704	0.270684	0.428571	7
1791	SCCPDH	1882.5	90	1.17901	-5.58412	0.00375704	0.270684	0.428571	7
1792	SLC46A3	1882.5	90	1.17893	-5.58412	0.00375704	0.270684	0.428571	7
1793	RAB32	1882.5	90	1.17885	-5.58412	0.00375704	0.270684	0.428571	7
1794	ZNF189	1882.5	90	1.17883	-5.58412	0.00375704	0.270684	0.428571	7
1795	PNPLA8	1882.5	90	1.17845	-5.58412	0.00375704	0.270684	0.428571	7
1796	MORC4	1882.5	90	1.17841	-5.58412	0.00375704	0.270684	0.428571	7
1797	UBE2E3	1882.5	90	1.17831	-5.58412	0.00375704	0.270684	0.428571	7
1798	OSTC	1882.5	90	1.17817	-5.58412	0.00375704	0.270684	0.428571	7
1799	TMEM41A	1882.5	90	1.17817	-5.58412	0.00375704	0.270684	0.428571	7
1800	ARL13B	1882.5	90	1.17816	-5.58412	0.00375704	0.270684	0.428571	7
1801	NDUFB6	1882.5	90	1.17803	-5.58412	0.00375704	0.270684	0.428571	7
1802	RPL7A	1882.5	90	1.17798	-5.58412	0.00375704	0.270684	0.428571	7
1803	TNFAIP8L2	1882.5	90	1.17783	-5.58412	0.00375704	0.270684	0.428571	7
1804	POLB	1882.5	90	1.17763	-5.58412	0.00375704	0.270684	0.428571	7
1805	ABCA2	1882.5	90	1.17755	-5.58412	0.00375704	0.270684	0.428571	7
1806	PIK3C2B	1882.5	90	1.17747	-5.58412	0.00375704	0.270684	0.428571	7
1807	PTGS1	1882.5	90	1.17743	-5.58412	0.00375704	0.270684	0.428571	7
1808	FCHO1	1882.5	90	1.17741	-5.58412	0.00375704	0.270684	0.428571	7
1809	CCNQ	1882.5	90	1.17733	-5.58412	0.00375704	0.270684	0.428571	7
1810	TTC39B	1882.5	90	1.17732	-5.58412	0.00375704	0.270684	0.428571	7
1811	PIEZO2	1882.5	90	1.17728	-5.58412	0.00375704	0.270684	0.428571	7
1812	NAE1	1882.5	90	1.17719	-5.58412	0.00375704	0.270684	0.428571	7
1813	PSMD13	1882.5	90	1.177	-5.58412	0.00375704	0.270684	0.428571	7
1814	KLHL12	1882.5	90	1.17693	-5.58412	0.00375704	0.270684	0.428571	7
1815	RASL11A	1882.5	90	1.17687	-5.58412	0.00375704	0.270684	0.428571	7
1816	SDF2L1	1882.5	90	1.17683	-5.58412	0.00375704	0.270684	0.428571	7
1817	TRIM66	1882.5	90	1.17663	-5.58412	0.00375704	0.270684	0.428571	7
1818	PHF6	1882.5	90	1.17659	-5.58412	0.00375704	0.270684	0.428571	7
1819	CEACAM21	1882.5	90	1.17655	-5.58412	0.00375704	0.270684	0.428571	7
1820	WASHC3	1882.5	90	1.17639	-5.58412	0.00375704	0.270684	0.428571	7
1821	NINJ2	1882.5	90	1.17637	-5.58412	0.00375704	0.270684	0.428571	7
1822	DEPTOR	1882.5	90	1.17626	-5.58412	0.00375704	0.270684	0.428571	7
1823	CEP70	1882.5	90	1.17619	-5.58412	0.00375704	0.270684	0.428571	7
1824	RSPO3	1882.5	90	1.17602	-5.58412	0.00375704	0.270684	0.428571	7
1825	MTR	1882.5	90	1.17598	-5.58412	0.00375704	0.270684	0.428571	7
1826	OMA1	1882.5	90	1.17596	-5.58412	0.00375704	0.270684	0.428571	7
1827	LNPEP	1882.5	90	1.17581	-5.58412	0.00375704	0.270684	0.428571	7
1828	H6PD	1882.5	90	1.17573	-5.58412	0.00375704	0.270684	0.428571	7
1829	RECK	1882.5	90	1.17549	-5.58412	0.00375704	0.270684	0.428571	7
1830	EOGT	1882.5	90	1.17539	-5.58412	0.00375704	0.270684	0.428571	7
1831	COQ5	1882.5	90	1.17534	-5.58412	0.00375704	0.270684	0.428571	7
1832	THAP12	1882.5	90	1.17533	-5.58412	0.00375704	0.270684	0.428571	7
1833	BAHCC1	1882.5	90	1.1753	-5.58412	0.00375704	0.270684	0.428571	7
1834	RACGAP1	1882.5	90	1.17509	-5.58412	0.00375704	0.270684	0.428571	7
1835	SSR4	1882.5	90	1.17494	-5.58412	0.00375704	0.270684	0.428571	7
1836	NEIL2	1882.5	90	1.17493	-5.58412	0.00375704	0.270684	0.428571	7
1837	POM121C	1882.5	90	1.17485	-5.58412	0.00375704	0.270684	0.428571	7
1838	ARV1	1882.5	90	1.17483	-5.58412	0.00375704	0.270684	0.428571	7
1839	CCDC51	1882.5	90	1.17479	-5.58412	0.00375704	0.270684	0.428571	7
1840	ZNF780A	1882.5	90	1.17468	-5.58412	0.00375704	0.270684	0.428571	7
1841	ZNF146	1882.5	90	1.17467	-5.58412	0.00375704	0.270684	0.428571	7
1842	ZNF131	1882.5	90	1.1746	-5.58412	0.00375704	0.270684	0.428571	7
1843	MPP6	1882.5	90	1.17451	-5.58412	0.00375704	0.270684	0.428571	7
1844	MCEE	1882.5	90	1.17434	-5.58412	0.00375704	0.270684	0.428571	7
1845	GJA4	1882.5	90	1.17423	-5.58412	0.00375704	0.270684	0.428571	7
1846	ARAP3	1882.5	90	1.17413	-5.58412	0.00375704	0.270684	0.428571	7
1847	LSM14B	1882.5	90	1.17399	-5.58412	0.00375704	0.270684	0.428571	7
1848	ATP5PB	1882.5	90	1.17395	-5.58412	0.00375704	0.270684	0.428571	7
1849	FLOT2	1882.5	90	1.1739	-5.58412	0.00375704	0.270684	0.428571	7
1850	TRAK2	1882.5	90	1.1739	-5.58412	0.00375704	0.270684	0.428571	7
1851	PASK	1882.5	90	1.17363	-5.58412	0.00375704	0.270684	0.428571	7
1852	DCUN1D5	1882.5	90	1.17353	-5.58412	0.00375704	0.270684	0.428571	7
1853	MCTS1	1882.5	90	1.17351	-5.58412	0.00375704	0.270684	0.428571	7
1854	ACOX2	1882.5	90	1.1735	-5.58412	0.00375704	0.270684	0.428571	7
1855	MRPL19	1882.5	90	1.17344	-5.58412	0.00375704	0.270684	0.428571	7
1856	PPIH	1882.5	90	1.17341	-5.58412	0.00375704	0.270684	0.428571	7
1857	CENPJ	1882.5	90	1.17339	-5.58412	0.00375704	0.270684	0.428571	7
1858	PEPD	1882.5	90	1.17334	-5.58412	0.00375704	0.270684	0.428571	7
1859	PPP2CA	1882.5	90	1.17332	-5.58412	0.00375704	0.270684	0.428571	7
1860	SLC38A2	1882.5	90	1.17329	-5.58412	0.00375704	0.270684	0.428571	7
1861	TMEM51	1882.5	90	1.17328	-5.58412	0.00375704	0.270684	0.428571	7
1862	C21orf91	1882.5	90	1.17316	-5.58412	0.00375704	0.270684	0.428571	7
1863	ZNF347	1882.5	90	1.17316	-5.58412	0.00375704	0.270684	0.428571	7
1864	MRPS31	1882.5	90	1.17315	-5.58412	0.00375704	0.270684	0.428571	7
1865	CCNC	1882.5	90	1.17311	-5.58412	0.00375704	0.270684	0.428571	7
1866	NAGK	1882.5	90	1.17307	-5.58412	0.00375704	0.270684	0.428571	7
1867	NDST1	1882.5	90	1.17301	-5.58412	0.00375704	0.270684	0.428571	7
1868	RPS17	1882.5	90	1.17301	-5.58412	0.00375704	0.270684	0.428571	7
1869	SDHAF4	1882.5	90	1.17285	-5.58412	0.00375704	0.270684	0.428571	7
1870	SNF8	1882.5	90	1.17279	-5.58412	0.00375704	0.270684	0.428571	7
1871	LLGL1	1882.5	90	1.17275	-5.58412	0.00375704	0.270684	0.428571	7
1872	DENND4B	1882.5	90	1.17273	-5.58412	0.00375704	0.270684	0.428571	7
1873	MOSPD1	1882.5	90	1.17271	-5.58412	0.00375704	0.270684	0.428571	7
1874	WFS1	1882.5	90	1.1727	-5.58412	0.00375704	0.270684	0.428571	7
1875	PLA2G12B	1882.5	90	1.17267	-5.58412	0.00375704	0.270684	0.428571	7
1876	C10orf88	1882.5	90	1.17261	-5.58412	0.00375704	0.270684	0.428571	7
1877	SERPINA5	1882.5	90	1.17255	-5.58412	0.00375704	0.270684	0.428571	7
1878	HNMT	1882.5	90	1.17245	-5.58412	0.00375704	0.270684	0.428571	7
1879	ERCC4	1882.5	90	1.17237	-5.58412	0.00375704	0.270684	0.428571	7
1880	RPL35A	1882.5	90	1.17235	-5.58412	0.00375704	0.270684	0.428571	7
1881	WDR36	1882.5	90	1.17223	-5.58412	0.00375704	0.270684	0.428571	7
1882	TSPAN1	1882.5	90	1.17221	-5.58412	0.00375704	0.270684	0.428571	7
1883	IDH2	1882.5	90	1.17211	-5.58412	0.00375704	0.270684	0.428571	7
1884	MEF2C	1882.5	90	1.17201	-5.58412	0.00375704	0.270684	0.428571	7
1885	TERB2	1882.5	90	1.172	-5.58412	0.00375704	0.270684	0.428571	7
1886	MICU2	1882.5	90	1.17199	-5.58412	0.00375704	0.270684	0.428571	7
1887	NPC1L1	1882.5	90	1.17189	-5.58412	0.00375704	0.270684	0.428571	7
1888	ABLIM1	1882.5	90	1.17173	-5.58412	0.00375704	0.270684	0.428571	7
1889	F5	1882.5	90	1.17173	-5.58412	0.00375704	0.270684	0.428571	7
1890	TDRD3	1882.5	90	1.17172	-5.58412	0.00375704	0.270684	0.428571	7
1891	RNF170	1882.5	90	1.1716	-5.58412	0.00375704	0.270684	0.428571	7
1892	ASAP2	1882.5	90	1.17159	-5.58412	0.00375704	0.270684	0.428571	7
1893	ARNT	1882.5	90	1.17152	-5.58412	0.00375704	0.270684	0.428571	7
1894	NGFR	1882.5	90	1.1715	-5.58412	0.00375704	0.270684	0.428571	7
1895	SLC17A9	1882.5	90	1.17148	-5.58412	0.00375704	0.270684	0.428571	7
1896	PDE4A	1882.5	90	1.17148	-5.58412	0.00375704	0.270684	0.428571	7
1897	GLIS2	1882.5	90	1.17147	-5.58412	0.00375704	0.270684	0.428571	7
1898	FGFR2	1882.5	90	1.17137	-5.58412	0.00375704	0.270684	0.428571	7
1899	PPP1R15B	1882.5	90	1.17136	-5.58412	0.00375704	0.270684	0.428571	7
1900	ELOC	1882.5	90	1.17128	-5.58412	0.00375704	0.270684	0.428571	7
1901	INVS	1882.5	90	1.17127	-5.58412	0.00375704	0.270684	0.428571	7
1902	RB1CC1	1882.5	90	1.17126	-5.58412	0.00375704	0.270684	0.428571	7
1903	ZNF613	1882.5	90	1.17123	-5.58412	0.00375704	0.270684	0.428571	7
1904	C14orf28	1882.5	90	1.17123	-5.58412	0.00375704	0.270684	0.428571	7
1905	PRDX4	1882.5	90	1.17121	-5.58412	0.00375704	0.270684	0.428571	7
1906	MFSD8	1882.5	90	1.1712	-5.58412	0.00375704	0.270684	0.428571	7
1907	SMIM15	1882.5	90	1.1712	-5.58412	0.00375704	0.270684	0.428571	7
1908	PSMA3	1882.5	90	1.17109	-5.58412	0.00375704	0.270684	0.428571	7
1909	NOTCH3	1882.5	90	1.17098	-5.58412	0.00375704	0.270684	0.428571	7
1910	TMEM198	1882.5	90	1.17085	-5.58412	0.00375704	0.270684	0.428571	7
1911	EPAS1	1882.5	90	1.17068	-5.58412	0.00375704	0.270684	0.428571	7
1912	TMEM263	1882.5	90	1.17033	-5.58412	0.00375704	0.270684	0.428571	7
1913	ZNF789	1882.5	90	1.17029	-5.58412	0.00375704	0.270684	0.428571	7
1914	RABGAP1L	1882.5	90	1.17026	-5.58412	0.00375704	0.270684	0.428571	7
1915	CDK5RAP3	1882.5	90	1.17019	-5.58412	0.00375704	0.270684	0.428571	7
1916	CHMP4B	1882.5	90	1.17018	-5.58412	0.00375704	0.270684	0.428571	7
1917	ZBTB2	1882.5	90	1.16994	-5.58412	0.00375704	0.270684	0.428571	7
1918	MRPL15	1882.5	90	1.16991	-5.58412	0.00375704	0.270684	0.428571	7
1919	TWNK	1882.5	90	1.16979	-5.58412	0.00375704	0.270684	0.428571	7
1920	SEPT6	1882.5	90	1.16972	-5.58412	0.00375704	0.270684	0.428571	7
1921	NFXL1	1882.5	90	1.16971	-5.58412	0.00375704	0.270684	0.428571	7
1922	OSGIN2	1882.5	90	1.16965	-5.58412	0.00375704	0.270684	0.428571	7
1923	DSP	1882.5	90	1.16942	-5.58412	0.00375704	0.270684	0.428571	7
1924	PACSIN3	1882.5	90	1.16936	-5.58412	0.00375704	0.270684	0.428571	7
1925	XIAP	1882.5	90	1.16914	-5.58412	0.00375704	0.270684	0.428571	7
1926	MRTO4	1882.5	90	1.16904	-5.58412	0.00375704	0.270684	0.428571	7
1927	PDRG1	1882.5	90	1.16882	-5.58412	0.00375704	0.270684	0.428571	7
1928	SNRPE	1882.5	90	1.16879	-5.58412	0.00375704	0.270684	0.428571	7
1929	EIF3M	1882.5	90	1.16879	-5.58412	0.00375704	0.270684	0.428571	7
1930	TMEM168	1882.5	90	1.16873	-5.58412	0.00375704	0.270684	0.428571	7
1931	ZNF14	1882.5	90	1.16854	-5.58412	0.00375704	0.270684	0.428571	7
1932	CFL2	1882.5	90	1.1684	-5.58412	0.00375704	0.270684	0.428571	7
1933	FAM172A	1882.5	90	1.1684	-5.58412	0.00375704	0.270684	0.428571	7
1934	UBE2D1	1882.5	90	1.16836	-5.58412	0.00375704	0.270684	0.428571	7
1935	RRP15	1882.5	90	1.16827	-5.58412	0.00375704	0.270684	0.428571	7
1936	AZI2	1882.5	90	1.16823	-5.58412	0.00375704	0.270684	0.428571	7
1937	TRIP11	1882.5	90	1.16823	-5.58412	0.00375704	0.270684	0.428571	7
1938	RIPOR3	1882.5	90	1.16815	-5.58412	0.00375704	0.270684	0.428571	7
1939	YEATS4	1882.5	90	1.16803	-5.58412	0.00375704	0.270684	0.428571	7
1940	ECPAS	1882.5	90	1.16797	-5.58412	0.00375704	0.270684	0.428571	7
1941	MOCS2	1882.5	90	1.16796	-5.58412	0.00375704	0.270684	0.428571	7
1942	POLRMT	1882.5	90	1.16788	-5.58412	0.00375704	0.270684	0.428571	7
1943	ARAP1	1882.5	90	1.16788	-5.58412	0.00375704	0.270684	0.428571	7
1944	FOXP4	1882.5	90	1.1678	-5.58412	0.00375704	0.270684	0.428571	7
1945	SLC25A39	1882.5	90	1.16778	-5.58412	0.00375704	0.270684	0.428571	7
1946	MTERF3	1882.5	90	1.16776	-5.58412	0.00375704	0.270684	0.428571	7
1947	TEAD2	1882.5	90	1.1677	-5.58412	0.00375704	0.270684	0.428571	7
1948	AKR1A1	1882.5	90	1.16752	-5.58412	0.00375704	0.270684	0.428571	7
1949	NDUFAF4	1882.5	90	1.16743	-5.58412	0.00375704	0.270684	0.428571	7
1950	LMAN2L	1882.5	90	1.1673	-5.58412	0.00375704	0.270684	0.428571	7
1951	PRR5L	1882.5	90	1.16724	-5.58412	0.00375704	0.270684	0.428571	7
1952	RPL37	1882.5	90	1.16721	-5.58412	0.00375704	0.270684	0.428571	7
1953	IFNGR2	1882.5	90	1.16713	-5.58412	0.00375704	0.270684	0.428571	7
1954	SUSD6	1882.5	90	1.16699	-5.58412	0.00375704	0.270684	0.428571	7
1955	CENPBD1	1882.5	90	1.16698	-5.58412	0.00375704	0.270684	0.428571	7
1956	OXSM	1882.5	90	1.16694	-5.58412	0.00375704	0.270684	0.428571	7
1957	CUL9	1882.5	90	1.16692	-5.58412	0.00375704	0.270684	0.428571	7
1958	RMDN3	1882.5	90	1.1668	-5.58412	0.00375704	0.270684	0.428571	7
1959	JAM2	1882.5	90	1.1666	-5.58412	0.00375704	0.270684	0.428571	7
1960	SYPL1	1882.5	90	1.16653	-5.58412	0.00375704	0.270684	0.428571	7
1961	EXOSC6	1882.5	90	1.16633	-5.58412	0.00375704	0.270684	0.428571	7
1962	C19orf54	1882.5	90	1.16623	-5.58412	0.00375704	0.270684	0.428571	7
1963	PI4K2B	1882.5	90	1.16623	-5.58412	0.00375704	0.270684	0.428571	7
1964	ANGPTL3	1882.5	90	1.16619	-5.58412	0.00375704	0.270684	0.428571	7
1965	MEIS1	1882.5	90	1.16618	-5.58412	0.00375704	0.270684	0.428571	7
1966	INPP1	1882.5	90	1.16612	-5.58412	0.00375704	0.270684	0.428571	7
1967	ABHD3	1882.5	90	1.16604	-5.58412	0.00375704	0.270684	0.428571	7
1968	NT5C	1882.5	90	1.16603	-5.58412	0.00375704	0.270684	0.428571	7
1969	ABL1	1882.5	90	1.16603	-5.58412	0.00375704	0.270684	0.428571	7
1970	TARS2	1882.5	90	1.16586	-5.58412	0.00375704	0.270684	0.428571	7
1971	MRC2	1882.5	90	1.16585	-5.58412	0.00375704	0.270684	0.428571	7
1972	ZNF639	1882.5	90	1.16578	-5.58412	0.00375704	0.270684	0.428571	7
1973	FKBPL	1882.5	90	1.16577	-5.58412	0.00375704	0.270684	0.428571	7
1974	TTC30B	1882.5	90	1.16561	-5.58412	0.00375704	0.270684	0.428571	7
1975	TPGS2	1882.5	90	1.1656	-5.58412	0.00375704	0.270684	0.428571	7
1976	CDC26	1882.5	90	1.16557	-5.58412	0.00375704	0.270684	0.428571	7
1977	MFNG	1882.5	90	1.16553	-5.58412	0.00375704	0.270684	0.428571	7
1978	TST	1882.5	90	1.16551	-5.58412	0.00375704	0.270684	0.428571	7
1979	NDUFB3	1882.5	90	1.16528	-5.58412	0.00375704	0.270684	0.428571	7
1980	DNALI1	1882.5	90	1.16527	-5.58412	0.00375704	0.270684	0.428571	7
1981	DENND2D	1882.5	90	1.16508	-5.58412	0.00375704	0.270684	0.428571	7
1982	WDR75	1882.5	90	1.16501	-5.58412	0.00375704	0.270684	0.428571	7
1983	C19orf24	1882.5	90	1.1645	-5.58412	0.00375704	0.270684	0.428571	7
1984	PAK2	1882.5	90	1.16444	-5.58412	0.00375704	0.270684	0.428571	7
1985	NUDT12	1882.5	90	1.16443	-5.58412	0.00375704	0.270684	0.428571	7
1986	SNRPB	1882.5	90	1.16427	-5.58412	0.00375704	0.270684	0.428571	7
1987	S100A1	1882.5	90	1.16411	-5.58412	0.00375704	0.270684	0.428571	7
1988	PSMC3	1882.5	90	1.16405	-5.58412	0.00375704	0.270684	0.428571	7
1989	RAB11FIP2	1882.5	90	1.16399	-5.58412	0.00375704	0.270684	0.428571	7
1990	ANKZF1	1882.5	90	1.16397	-5.58412	0.00375704	0.270684	0.428571	7
1991	SLC35A1	1882.5	90	1.16395	-5.58412	0.00375704	0.270684	0.428571	7
1992	USO1	1882.5	90	1.16395	-5.58412	0.00375704	0.270684	0.428571	7
1993	ALKBH3	1882.5	90	1.16364	-5.58412	0.00375704	0.270684	0.428571	7
1994	ETV1	1882.5	90	1.16347	-5.58412	0.00375704	0.270684	0.428571	7
1995	FBXL14	1882.5	90	1.16309	-5.58412	0.00375704	0.270684	0.428571	7
1996	XYLB	1882.5	90	1.16306	-5.58412	0.00375704	0.270684	0.428571	7
1997	PLAA	1882.5	90	1.16304	-5.58412	0.00375704	0.270684	0.428571	7
1998	RPL34	1882.5	90	1.163	-5.58412	0.00375704	0.270684	0.428571	7
1999	CISD1	1882.5	90	1.16295	-5.58412	0.00375704	0.270684	0.428571	7
[truncated: 17,609 more rows]
